# Supplementary material for: A comprehensive map of preferentially located motifs reveals distinct proximal cis-regulatory sequences in plants
Source: Front Plant Sci. 2022 Oct 12;13:976371. doi: 10.3389/fpls.2022.976371 (PMC9597372; doi:10.3389/fpls.2022.976371)
Supplement: Supplementary file 3 [file DataSheet_3.zip]

Archive with 24 entries (24 files):
- Supplementary_Table5_RNA_POLII.xlsx
- __MACOSX/._Supplementary_Table5_RNA_POLII.xlsx
- Supplementary_Table4_PLM_miRNA.xlsx
- __MACOSX/._Supplementary_Table4_PLM_miRNA.xlsx
- Supplementary_Table2_Redundancy.xlsx
- __MACOSX/._Supplementary_Table2_Redundancy.xlsx
- Supplementary_Table1_ALL_PLM.xlsx
- __MACOSX/._Supplementary_Table1_ALL_PLM.xlsx
- Supplementary_Table3_PLM_TF.xlsx
- __MACOSX/._Supplementary_Table3_PLM_TF.xlsx
- Supplementary_Table6_GO.xlsx
- __MACOSX/._Supplementary_Table6_GO.xlsx
- Supplementary_Table7_MAPMAN.xlsx
- __MACOSX/._Supplementary_Table7_MAPMAN.xlsx
- Supplementary_Table8_top5_GO_MapMan.xlsx
- __MACOSX/._Supplementary_Table8_top5_GO_MapMan.xlsx
- Supplementary_Table9_PLM_MOA.xlsx
- __MACOSX/._Supplementary_Table9_PLM_MOA.xlsx
- Supplementary_Table10_MOA_GO_MAPMAN.xlsx
- __MACOSX/._Supplementary_Table10_MOA_GO_MAPMAN.xlsx
- Supplementary_Table11_LBM_modules.xlsx
- __MACOSX/._Supplementary_Table11_LBM_modules.xlsx
- Supplementary_Table12_GO_MapMan_TF_modules.xlsx
- __MACOSX/._Supplementary_Table12_GO_MapMan_TF_modules.xlsx
