# Supplementary material for: A comprehensive map of preferentially located motifs reveals distinct proximal cis-regulatory sequences in plants
Source: Front Plant Sci. 2022 Oct 12;13:976371. doi: 10.3389/fpls.2022.976371 (PMC9597372; doi:10.3389/fpls.2022.976371)
Supplement: Supplementary file 3 [file DataSheet_3.zip › Supplementary_Table4_PLM_miRNA.xlsx]

## Sheet: Supplementary Table 4a
Supplementary Table 4a: miRNAs associated to 5’-miPLMs in A. thaliana
PLM	miRNA	start_match	end_match	orientation	genes_with_miRNA_complete_matching_forward (5 mismatches allowed)	genes_with_miRNA_complete_matching_reverse (5 mismatches allowed)
AAAAACTC	ath-miR5019 MIMAT0020523 Arabidopsis thaliana miR5019	12	19	+	AT1G04380_AT3G50100_AT2G26650	AT5G07070_AT5G11890
AAAACAGT	ath-miR5633 MIMAT0022393 Arabidopsis thaliana miR5633	13	20	+	AT4G23430_AT4G28540	AT2G01818
AAAACCGG	ath-miR826a MIMAT0004242 Arabidopsis thaliana miR826a	5	12	-	none	AT2G44810
AAAAGCCT	ath-miR5643a MIMAT0022404 Arabidopsis thaliana miR5643a	1	8	-	AT3G11500	none
AAAAGCCT	ath-miR5643b MIMAT0022445 Arabidopsis thaliana miR5643b	1	8	-	AT3G11500	none
AAAAGGAA	ath-miR855 MIMAT0004279 Arabidopsis thaliana miR855	15	22	+	AT5G02180_AT5G04540_AT3G26730_AT5G32440	AT5G20150_AT4G15410_AT5G27230_AT4G32280_AT5G37680_AT4G19690
AAAATTGA	ath-miR5664 MIMAT0022442 Arabidopsis thaliana miR5664	5	12	-	AT5G40370_AT5G05200	AT3G62210
AAACCGGA	ath-miR826a MIMAT0004242 Arabidopsis thaliana miR826a	4	11	-	none	AT1G49630_AT2G23755
AAACCTCT	ath-miR162a-3p MIMAT0000182 Arabidopsis thaliana miR162a-3p	6	13	+	AT4G21065	AT4G20400
AAACCTCT	ath-miR162b-3p MIMAT0000183 Arabidopsis thaliana miR162b-3p	6	13	+	AT4G21065	AT4G20400
AAACCTCT	ath-miR402 MIMAT0001003 Arabidopsis thaliana miR402	14	21	+	AT4G24340	none
AAACTACC	ath-miR167c-3p MIMAT0031917 Arabidopsis thaliana miR167c-3p	12	19	-	none	none
AAACTCTC	ath-miR5638a MIMAT0022398 Arabidopsis thaliana miR5638a	7	14	+	AT1G31880_AT1G77840_AT3G25860_AT5G13960_AT4G30960	AT1G78100_AT1G70350_AT4G17140
AAAGTCAA	ath-miR864-3p MIMAT0004312 Arabidopsis thaliana miR864-3p	2	9	+	none	none
AAAGTGAG	ath-miR5638a MIMAT0022398 Arabidopsis thaliana miR5638a	14	21	-	AT2G15430_AT5G25810_AT3G13300_AT2G27650_AT3G52770	AT3G05260
AAAGTTTT	ath-miR4245 MIMAT0023523 Arabidopsis thaliana miR4245	3	10	+	AT5G18500_AT4G12290_AT5G64970_AT1G61240_AT5G23340	AT4G33110_AT1G22510_AT2G33520_AT3G59420_AT1G47395_AT2G42330
AAATATTT	ath-miR5648-5p MIMAT0022412 Arabidopsis thaliana miR5648-5p	6	13	+	none	AT5G52870
AAATATTT	ath-miR5648-5p MIMAT0022412 Arabidopsis thaliana miR5648-5p	6	13	-	none	AT5G52870
AAATTAAT	ath-miR5017-3p MIMAT0020521 Arabidopsis thaliana miR5017-3p	8	15	+	AT1G30650_AT5G04460_AT2G37050_AT5G48150_AT2G40580_AT1G63650	AT2G03480_AT1G49430_AT5G41260
AAATTGAC	ath-miR5664 MIMAT0022442 Arabidopsis thaliana miR5664	4	11	-	AT5G03610_AT3G04230	AT3G28040_AT3G61260
AACAAAAC	ath-miR447a-3p MIMAT0002113 Arabidopsis thaliana miR447a-3p	14	21	-	none	none
AACAAAAC	ath-miR447b MIMAT0002114 Arabidopsis thaliana miR447b	14	21	-	none	none
AACAAAAC	ath-miR5998a MIMAT0023521 Arabidopsis thaliana miR5998a	10	17	-	AT5G59310_AT3G01240	AT3G16950_AT1G18100_AT2G32770_AT4G30870_AT2G21580_AT5G07990_AT3G07850_AT1G67148_AT5G13320_AT3G49290_AT3G46500_AT2G25450_AT3G49305_AT4G18890
AACAAAAC	ath-miR5998b MIMAT0023522 Arabidopsis thaliana miR5998b	10	17	-	AT5G59310_AT3G01240	AT3G16950_AT1G18100_AT2G32770_AT4G30870_AT2G21580_AT5G07990_AT3G07850_AT1G67148_AT5G13320_AT3G49290_AT3G46500_AT2G25450_AT3G49305_AT4G18890
AACAAACA	ath-miR833a-3p MIMAT0004253 Arabidopsis thaliana miR833a-3p	13	20	+	none	none
AACAAACA	ath-miR833a-5p MIMAT0004252 Arabidopsis thaliana miR833a-5p	1	8	-	none	AT1G18640_AT5G01170
AACAAACA	ath-miR833b MIMAT0022419 Arabidopsis thaliana miR833b	1	8	-	none	AT1G18640
AACACAAA	ath-miR5998a MIMAT0023521 Arabidopsis thaliana miR5998a	5	12	-	AT2G04700_AT1G71691_AT3G13780	AT5G21080_AT1G56600_AT5G51210_AT2G44460_AT3G04140_AT4G11320_AT1G65220_AT4G31290_AT1G23950_AT5G63880_AT5G64570_AT5G09530_AT4G22285_AT1G76070_AT1G30760_AT4G34410_AT2G43230_AT3G30540_AT4G17880_AT1G23220_AT4G27150
AACACAAA	ath-miR5998b MIMAT0023522 Arabidopsis thaliana miR5998b	5	12	-	AT2G04700_AT1G71691_AT3G13780	AT5G21080_AT1G56600_AT5G51210_AT2G44460_AT3G04140_AT4G11320_AT1G65220_AT4G31290_AT1G23950_AT5G63880_AT5G64570_AT5G09530_AT4G22285_AT1G76070_AT1G30760_AT4G34410_AT2G43230_AT3G30540_AT4G17880_AT1G23220_AT4G27150
AACACGTG	ath-miR164c-3p MIMAT0031916 Arabidopsis thaliana miR164c-3p	1	8	-	none	AT1G60260
AACACTTC	ath-miR395a MIMAT0000938 Arabidopsis thaliana miR395a	3	10	-	none	none
AACACTTC	ath-miR395b MIMAT0000939 Arabidopsis thaliana miR395b	3	10	-	none	none
AACACTTC	ath-miR395c MIMAT0000940 Arabidopsis thaliana miR395c	3	10	-	none	none
AACACTTC	ath-miR395d MIMAT0000941 Arabidopsis thaliana miR395d	3	10	-	none	none
AACACTTC	ath-miR395e MIMAT0000942 Arabidopsis thaliana miR395e	3	10	-	none	none
AACACTTC	ath-miR395f MIMAT0000943 Arabidopsis thaliana miR395f	3	10	-	none	none
AACGCTGC	ath-miR397a MIMAT0000946 Arabidopsis thaliana miR397a	10	17	-	none	none
AACTACCC	ath-miR5629 MIMAT0022388 Arabidopsis thaliana miR5629	4	11	-	none	none
AACTATAA	ath-miR5632-3p MIMAT0022392 Arabidopsis thaliana miR5632-3p	7	14	-	none	none
AACTATCT	ath-miR869.2 MIMAT0004321 Arabidopsis thaliana miR869.2	11	18	-	none	AT3G51450
AACTCTCT	ath-miR5638a MIMAT0022398 Arabidopsis thaliana miR5638a	8	15	+	AT2G16940_AT2G31955_AT5G60960_AT1G15500_AT1G73870_AT2G22270_AT1G26620_AT5G44740_AT3G13175_AT1G23510_AT5G64280_AT1G53380_AT4G21440	AT2G21050_AT3G45770_AT5G45710_AT1G58190_AT1G26370
AAGAAAAA	ath-miR5019 MIMAT0020523 Arabidopsis thaliana miR5019	9	16	+	AT1G69240_AT3G25900_AT5G19210_AT1G73740_AT4G34000_AT4G11910_AT4G01120	none
AAGAAACA	ath-miR870-3p MIMAT0004322 Arabidopsis thaliana miR870-3p	9	16	-	AT3G58550_AT5G64750	AT4G34530_AT5G02620_AT1G07910
AAGAGAAA	ath-miR413 MIMAT0001321 Arabidopsis thaliana miR413	5	12	-	AT4G11830_AT1G12150_AT1G60060_AT3G01470_AT3G11745_AT1G62740_AT3G10860_AT1G55960_AT4G22570	AT2G43090_AT1G48960
AAGAGAAT	ath-miR5632-5p MIMAT0032127 Arabidopsis thaliana miR5632-5p	4	11	-	AT5G47240_AT2G44450_AT4G04330_AT5G65140_AT1G70680_AT4G36050_AT2G46580	AT2G26850_AT4G04614
AAGAGGCA	ath-miR408-3p MIMAT0001011 Arabidopsis thaliana miR408-3p	7	14	-	none	none
AAGAGTTT	ath-miR5019 MIMAT0020523 Arabidopsis thaliana miR5019	14	21	-	AT5G09660_AT3G50160	AT2G28950_AT1G54790
AAGATAGA	ath-miR157a-5p MIMAT0000172 Arabidopsis thaliana miR157a-5p	8	15	+	none	none
AAGATAGA	ath-miR157b-5p MIMAT0000173 Arabidopsis thaliana miR157b-5p	8	15	+	none	none
AAGATAGA	ath-miR157c-5p MIMAT0000174 Arabidopsis thaliana miR157c-5p	8	15	+	none	none
AAGATAGA	ath-miR157d MIMAT0000175 Arabidopsis thaliana miR157d	7	14	+	AT1G52050_AT1G06950	AT5G67620
AAGCAAAA	ath-miR3933 MIMAT0018348 Arabidopsis thaliana miR3933	3	10	+	AT5G48590_AT5G41770	AT1G45474
AAGCCAAA	ath-miR5648-5p MIMAT0022412 Arabidopsis thaliana miR5648-5p	11	18	-	none	none
AAGCCATC	ath-miR844-3p MIMAT0004267 Arabidopsis thaliana miR844-3p	5	12	+	none	none
AAGCTGGA	ath-miR773a MIMAT0003932 Arabidopsis thaliana miR773a	7	14	-	AT1G64190	none
AAGCTGGA	ath-miR773b-3p MIMAT0017736 Arabidopsis thaliana miR773b-3p	7	14	-	AT1G50510	none
AAGGCGGG	ath-miR168a-3p MIMAT0031884 Arabidopsis thaliana miR168a-3p	1	8	-	none	none
AAGTAGAA	ath-miR838 MIMAT0004260 Arabidopsis thaliana miR838	6	13	-	AT4G17250_AT2G23600	AT4G02080_AT2G23620_AT3G11180
AAGTCAAA	ath-miR859 MIMAT0004303 Arabidopsis thaliana miR859	14	21	+	AT3G04170	AT3G18690
AAGTCAAT	ath-miR864-3p MIMAT0004312 Arabidopsis thaliana miR864-3p	3	10	+	none	none
AAGTCAAT	ath-miR864-5p MIMAT0004311 Arabidopsis thaliana miR864-5p	10	17	-	none	AT3G23490
AAGTGAGA	ath-miR1886.1 MIMAT0007853 Arabidopsis thaliana miR1886.1	7	14	+	AT2G38465	AT1G70940_AT3G43300_AT5G17340_AT2G41820_AT5G55450
AAGTGAGA	ath-miR5638a MIMAT0022398 Arabidopsis thaliana miR5638a	13	20	-	AT3G45630_AT2G01290_AT2G17880_AT2G30820_AT1G06790_AT1G78100_AT5G63240_AT4G34410_AT4G37700	AT3G27690
AATAAACC	ath-miR867 MIMAT0004318 Arabidopsis thaliana miR867	9	16	-	AT4G33460	AT4G21880
AATAAAGC	ath-miR396a-3p MIMAT0031908 Arabidopsis thaliana miR396a-3p	5	12	+	none	none
AATACTCT	ath-miR400 MIMAT0001001 Arabidopsis thaliana miR400	5	12	-	none	none
AATAGGCC	ath-miR402 MIMAT0001003 Arabidopsis thaliana miR402	6	13	-	none	none
AATCATAT	ath-miR407 MIMAT0001010 Arabidopsis thaliana miR407	5	12	+	AT3G09630	none
AATCATAT	ath-miR5628 MIMAT0022387 Arabidopsis thaliana miR5628	13	20	-	none	none
AATCTTGA	ath-miR172a MIMAT0000203 Arabidopsis thaliana miR172a	3	10	+	none	AT1G80790_AT2G23840
AATCTTGA	ath-miR172b-3p MIMAT0000205 Arabidopsis thaliana miR172b-3p	3	10	+	none	AT1G80790_AT2G23840
AATCTTGA	ath-miR172c MIMAT0000922 Arabidopsis thaliana miR172c	3	10	+	none	AT1G80790_AT3G11520
AATCTTGA	ath-miR172d-3p MIMAT0000923 Arabidopsis thaliana miR172d-3p	3	10	+	none	AT1G80790_AT3G11520
AATCTTGA	ath-miR172d-5p MIMAT0031901 Arabidopsis thaliana miR172d-5p	10	17	-	AT1G80790	AT2G01530_AT2G23800
AATCTTGA	ath-miR172e-3p MIMAT0001019 Arabidopsis thaliana miR172e-3p	3	10	+	none	AT1G80790_AT2G23840
AATGGAGG	ath-miR8165 MIMAT0032761 Arabidopsis thaliana miR8165	1	8	+	AT2G33430	AT1G55330_AT3G55260_AT5G58130
AATGGTCA	ath-miR5662 MIMAT0022439 Arabidopsis thaliana miR5662	6	13	-	none	AT5G52530
AATTTTGG	ath-miR158a-5p MIMAT0031873 Arabidopsis thaliana miR158a-5p	11	18	+	AT5G36940_AT5G65360_AT5G21950_AT5G16150_AT4G30470_AT4G02290_AT1G65890	AT5G35090_AT4G27585_AT1G53645_AT4G16280_AT3G15340_AT4G28860
ACAAAACA	ath-miR403-5p MIMAT0031914 Arabidopsis thaliana miR403-5p	1	8	-	AT4G30770	AT1G78410
ACAAAACA	ath-miR447a-3p MIMAT0002113 Arabidopsis thaliana miR447a-3p	13	20	-	none	none
ACAAAACA	ath-miR447b MIMAT0002114 Arabidopsis thaliana miR447b	13	20	-	none	none
ACAAAACA	ath-miR5998a MIMAT0023521 Arabidopsis thaliana miR5998a	9	16	-	AT2G37330	AT1G23360_AT4G13075_AT2G27630_AT1G30620_AT2G17540_AT1G20630_AT1G17170_AT4G00420_AT1G13080_AT5G03010_AT3G62880_AT2G38170_AT2G17200_AT1G68740_AT1G67280_AT2G43440_AT5G15970
ACAAAACA	ath-miR5998b MIMAT0023522 Arabidopsis thaliana miR5998b	9	16	-	AT2G37330	AT1G23360_AT4G13075_AT2G27630_AT1G30620_AT2G17540_AT1G20630_AT1G17170_AT4G00420_AT1G13080_AT5G03010_AT3G62880_AT2G38170_AT2G17200_AT1G68740_AT1G67280_AT2G43440_AT5G15970
ACAAAAGA	ath-miR447c-3p MIMAT0002115 Arabidopsis thaliana miR447c-3p	13	20	-	none	AT1G10280
ACAAACAA	ath-miR833a-3p MIMAT0004253 Arabidopsis thaliana miR833a-3p	14	21	+	none	none
ACAAACAC	ath-miR2934-3p MIMAT0020364 Arabidopsis thaliana miR2934-3p	9	16	-	none	none
ACAAACAC	ath-miR782 MIMAT0003941 Arabidopsis thaliana miR782	1	8	+	none	none
ACAACAAA	ath-miR833a-5p MIMAT0004252 Arabidopsis thaliana miR833a-5p	3	10	-	none	AT5G51670
ACAACAAA	ath-miR850 MIMAT0004272 Arabidopsis thaliana miR850	14	21	+	none	none
ACAAGGCC	ath-miR5024-3p MIMAT0021048 Arabidopsis thaliana miR5024-3p	10	17	-	none	none
ACAAGGCC	ath-miR5024-5p MIMAT0020530 Arabidopsis thaliana miR5024-5p	4	11	+	none	none
ACAATTTT	ath-miR158a-5p MIMAT0031873 Arabidopsis thaliana miR158a-5p	9	16	+	AT3G51850	AT5G45720_AT1G50920
ACACAAAC	ath-miR5998a MIMAT0023521 Arabidopsis thaliana miR5998a	4	11	-	AT4G37240_AT1G71250_AT5G53870	AT5G43760_AT3G10940_AT2G31170_AT5G16810_AT3G13730_AT2G01290_AT4G13450_AT2G38860_AT1G01460_AT1G50420_AT5G50080_AT5G09480_AT5G64550_AT2G43930_AT5G38050_AT5G66800
ACACAAAC	ath-miR5998b MIMAT0023522 Arabidopsis thaliana miR5998b	4	11	-	AT4G37240_AT1G71250_AT5G53870	AT5G43760_AT3G10940_AT2G31170_AT5G16810_AT3G13730_AT2G01290_AT4G13450_AT2G38860_AT1G01460_AT1G50420_AT5G50080_AT5G09480_AT5G64550_AT2G43930_AT5G38050_AT5G66800
ACACTCTC	ath-miR8166 MIMAT0032762 Arabidopsis thaliana miR8166	2	9	-	AT5G17520_AT1G30500	none
ACACTTCA	ath-miR395a MIMAT0000938 Arabidopsis thaliana miR395a	2	9	-	none	none
ACACTTCA	ath-miR395b MIMAT0000939 Arabidopsis thaliana miR395b	2	9	-	none	none
ACACTTCA	ath-miR395c MIMAT0000940 Arabidopsis thaliana miR395c	2	9	-	none	none
ACACTTCA	ath-miR395d MIMAT0000941 Arabidopsis thaliana miR395d	2	9	-	none	none
ACACTTCA	ath-miR395e MIMAT0000942 Arabidopsis thaliana miR395e	2	9	-	none	none
ACACTTCA	ath-miR395f MIMAT0000943 Arabidopsis thaliana miR395f	2	9	-	none	none
ACAGAAGA	ath-miR156a-5p MIMAT0000166 Arabidopsis thaliana miR156a-5p	3	10	+	AT5G45070_AT5G51720_AT2G24670	AT1G79480_AT4G32020_AT5G48610_AT3G03490
ACAGAAGA	ath-miR156b-5p MIMAT0000167 Arabidopsis thaliana miR156b-5p	3	10	+	AT5G45070_AT5G51720_AT2G24670	AT1G79480_AT4G32020_AT5G48610_AT3G03490
ACAGAAGA	ath-miR156c-5p MIMAT0000168 Arabidopsis thaliana miR156c-5p	3	10	+	AT5G45070_AT5G51720_AT2G24670	AT1G79480_AT4G32020_AT5G48610_AT3G03490
ACAGAAGA	ath-miR156d-5p MIMAT0000169 Arabidopsis thaliana miR156d-5p	3	10	+	AT5G45070_AT5G51720_AT2G24670	AT1G79480_AT4G32020_AT5G48610_AT3G03490
ACAGAAGA	ath-miR156e MIMAT0000170 Arabidopsis thaliana miR156e	3	10	+	AT5G45070_AT5G51720_AT2G24670	AT1G79480_AT4G32020_AT5G48610_AT3G03490
ACAGAAGA	ath-miR156f-5p MIMAT0000171 Arabidopsis thaliana miR156f-5p	3	10	+	AT5G45070_AT5G51720_AT2G24670	AT1G79480_AT4G32020_AT5G48610_AT3G03490
ACAGAAGA	ath-miR156g MIMAT0001012 Arabidopsis thaliana miR156g	3	10	+	AT5G45070_AT2G24670	AT1G79480_AT4G32020_AT3G02210
ACAGAAGA	ath-miR156h MIMAT0001013 Arabidopsis thaliana miR156h	3	10	+	AT5G45070_AT4G29350_AT5G19480_AT2G28430_AT5G51720_AT1G70700_AT3G03490_AT5G14420_AT1G63240_AT2G24670	AT1G79480_AT4G39400_AT2G14540_AT1G69260_AT2G26670_AT5G44568_AT1G80660_AT1G14460_AT1G63240_AT2G39795
ACAGAAGA	ath-miR156i MIMAT0022421 Arabidopsis thaliana miR156i	3	10	+	AT5G45070_AT2G28430_AT4G32030_AT4G31000_AT5G51720_AT4G10955_AT1G03630_AT2G32250_AT2G24670_AT4G02980	AT3G63430_AT5G16620_AT3G17365_AT4G39400_AT5G40170_AT5G48610_AT3G06620_AT1G48830_AT3G18790_AT3G11850_AT2G26670_AT5G44568_AT1G63240_AT4G15690
ACAGAAGA	ath-miR156j MIMAT0022423 Arabidopsis thaliana miR156j	3	10	+	AT5G45070_AT5G43240_AT4G32030_AT3G03490_AT4G10955_AT2G24670	AT1G79480_AT5G16620_AT3G17365_AT5G40170_AT5G48610_AT1G69260_AT3G11850_AT2G26670_AT1G63240
ACAGAAGA	ath-miR157a-5p MIMAT0000172 Arabidopsis thaliana miR157a-5p	4	11	+	AT5G45070_AT3G03490_AT2G24670	AT1G79480_AT3G18790_AT1G63240
ACAGAAGA	ath-miR157b-5p MIMAT0000173 Arabidopsis thaliana miR157b-5p	4	11	+	AT5G45070_AT3G03490_AT2G24670	AT1G79480_AT3G18790_AT1G63240
ACAGAAGA	ath-miR157c-5p MIMAT0000174 Arabidopsis thaliana miR157c-5p	4	11	+	AT5G45070_AT3G03490_AT2G24670	AT1G79480_AT3G18790_AT1G63240
ACAGAAGA	ath-miR157d MIMAT0000175 Arabidopsis thaliana miR157d	3	10	+	AT5G45070_AT3G03490_AT3G02210_AT2G24670	AT1G79480_AT1G69260_AT3G18790_AT1G30960_AT1G78800_AT2G26670_AT1G63240
ACATATAT	ath-miR5025 MIMAT0020531 Arabidopsis thaliana miR5025	6	13	-	AT5G54400	AT2G43840_AT1G78970_AT5G02940_AT5G58730
ACCAGGCC	ath-miR170-5p MIMAT0031887 Arabidopsis thaliana miR170-5p	5	12	-	none	none
ACCAGGCC	ath-miR171a-5p MIMAT0031888 Arabidopsis thaliana miR171a-5p	5	12	-	none	none
ACCGCCAG	ath-miR404 MIMAT0001005 Arabidopsis thaliana miR404	8	15	-	none	none
ACCGTTCC	ath-miR5659 MIMAT0022432 Arabidopsis thaliana miR5659	15	22	-	none	none
ACGATGAT	ath-miR414 MIMAT0001322 Arabidopsis thaliana miR414	12	19	-	AT2G39140_AT4G22070_AT4G11660_AT5G44790_AT5G38360_AT3G54860_AT5G59040_AT1G22600_AT1G14010_AT3G16280_AT3G59220_AT5G18630_AT4G02660_AT3G04110_AT3G06710_AT5G56150_AT1G80865_AT1G16710_AT5G55290_AT2G38460_AT4G07820_AT3G14160_AT5G08305_AT2G04650_AT2G13770_AT3G54020_AT4G38420	AT1G45160_AT5G58920_AT5G61450_AT5G42200_AT3G08850_AT1G24706_AT1G07410_AT4G08280_AT5G17920_AT2G03720_AT1G68765_AT4G15450_AT5G60950_AT5G51430_AT3G51940
ACGTGCCC	ath-miR164a MIMAT0000185 Arabidopsis thaliana miR164a	11	18	-	none	none
ACGTGCCC	ath-miR164b-5p MIMAT0000186 Arabidopsis thaliana miR164b-5p	11	18	-	none	none
ACGTGCCC	ath-miR164c-5p MIMAT0001017 Arabidopsis thaliana miR164c-5p	11	18	-	none	none
ACGTGTCC	ath-miR826b MIMAT0035543 Arabidopsis thaliana miR826b	8	15	-	AT2G37480	none
ACGTGTTC	ath-miR164c-3p MIMAT0031916 Arabidopsis thaliana miR164c-3p	2	9	+	none	AT1G67360
ACTAAACC	ath-miR8121 MIMAT0032262 Arabidopsis thaliana miR8121	11	18	-	none	none
ACTAAGCC	ath-miR2939 MIMAT0014143 Arabidopsis thaliana miR2939	12	19	+	none	none
ACTACCCT	ath-miR5629 MIMAT0022388 Arabidopsis thaliana miR5629	3	10	-	none	none
ACTATAAA	ath-miR5632-3p MIMAT0022392 Arabidopsis thaliana miR5632-3p	6	13	-	none	none
ACTCTATA	ath-miR5637 MIMAT0022397 Arabidopsis thaliana miR5637	9	16	+	none	none
ACTCTCAT	ath-miR400 MIMAT0001001 Arabidopsis thaliana miR400	2	9	-	AT3G11160	AT2G44840_AT1G25422_AT2G34090
ACTGGCCC	ath-miR8171 MIMAT0032770 Arabidopsis thaliana miR8171	7	14	-	none	AT4G03635
ACTGTTTT	ath-miR5633 MIMAT0022393 Arabidopsis thaliana miR5633	13	20	-	AT1G58380_AT1G25390	AT3G51810
ACTTATAA	ath-miR400 MIMAT0001001 Arabidopsis thaliana miR400	11	18	-	none	none
ACTTCGAT	ath-miR163 MIMAT0000184 Arabidopsis thaliana miR163	17	24	+	none	none
AGAAAGAT	ath-miR399c-5p MIMAT0031913 Arabidopsis thaliana miR399c-5p	5	12	-	none	none
AGAAGACT	ath-miR776 MIMAT0003935 Arabidopsis thaliana miR776	5	12	-	AT1G54030	AT4G26555
AGACAAAG	ath-miR158a-3p MIMAT0000176 Arabidopsis thaliana miR158a-3p	11	18	+	none	AT4G21710_AT1G68180
AGACAAAG	ath-miR158a-5p MIMAT0031873 Arabidopsis thaliana miR158a-5p	1	8	-	AT2G40930_AT3G13960_AT3G01040	AT5G10410
AGACAAAG	ath-miR158b MIMAT0001014 Arabidopsis thaliana miR158b	11	18	+	AT5G26731_AT4G15920	AT4G21710
AGACCCAA	ath-miR405a MIMAT0001006 Arabidopsis thaliana miR405a	6	13	-	none	none
AGACCCAA	ath-miR405b MIMAT0001007 Arabidopsis thaliana miR405b	6	13	-	none	none
AGACCCAA	ath-miR405d MIMAT0001008 Arabidopsis thaliana miR405d	6	13	-	none	none
AGACCTTC	ath-miR5659 MIMAT0022432 Arabidopsis thaliana miR5659	5	12	-	none	none
AGAGAGTT	ath-miR5638a MIMAT0022398 Arabidopsis thaliana miR5638a	8	15	-	AT2G22680_AT1G77460_AT2G16060_AT1G56670_AT1G73770_AT4G37220_AT3G61980_AT1G22640_AT1G30100_AT1G53650_AT2G05440_AT2G04440_AT2G22270_AT2G25050_AT1G67080	AT2G32720_AT1G47210_AT5G40350_AT2G38540_AT1G12064_AT1G05540_AT5G52547
AGAGTCAC	ath-miR8169 MIMAT0032767 Arabidopsis thaliana miR8169	7	14	+	AT5G65780	none
AGAGTGAG	ath-miR156a-5p MIMAT0000166 Arabidopsis thaliana miR156a-5p	10	17	+	AT1G03890_AT3G54750	AT1G77610_AT4G00400_AT5G05950_AT1G80530_AT4G35050_AT3G27360_AT3G58840_AT5G61380_AT5G54270
AGAGTGAG	ath-miR156b-5p MIMAT0000167 Arabidopsis thaliana miR156b-5p	10	17	+	AT1G03890_AT3G54750	AT1G77610_AT4G00400_AT5G05950_AT1G80530_AT4G35050_AT3G27360_AT3G58840_AT5G61380_AT5G54270
AGAGTGAG	ath-miR156c-5p MIMAT0000168 Arabidopsis thaliana miR156c-5p	10	17	+	AT1G03890_AT3G54750	AT1G77610_AT4G00400_AT5G05950_AT1G80530_AT4G35050_AT3G27360_AT3G58840_AT5G61380_AT5G54270
AGAGTGAG	ath-miR156d-3p MIMAT0031868 Arabidopsis thaliana miR156d-3p	2	9	-	AT3G49310_AT4G03190	none
AGAGTGAG	ath-miR156d-5p MIMAT0000169 Arabidopsis thaliana miR156d-5p	10	17	+	AT1G03890_AT3G54750	AT1G77610_AT4G00400_AT5G05950_AT1G80530_AT4G35050_AT3G27360_AT3G58840_AT5G61380_AT5G54270
AGAGTGAG	ath-miR156e MIMAT0000170 Arabidopsis thaliana miR156e	10	17	+	AT1G03890_AT3G54750	AT1G77610_AT4G00400_AT5G05950_AT1G80530_AT4G35050_AT3G27360_AT3G58840_AT5G61380_AT5G54270
AGAGTGAG	ath-miR156f-3p MIMAT0031869 Arabidopsis thaliana miR156f-3p	2	9	-	AT5G46160_AT5G20720_AT2G38090_AT3G58840_AT5G55470	AT1G04410
AGAGTGAG	ath-miR156f-5p MIMAT0000171 Arabidopsis thaliana miR156f-5p	10	17	+	AT1G03890_AT3G54750	AT1G77610_AT4G00400_AT5G05950_AT1G80530_AT4G35050_AT3G27360_AT3G58840_AT5G61380_AT5G54270
AGAGTGAG	ath-miR156g MIMAT0001012 Arabidopsis thaliana miR156g	10	17	+	AT3G54750	AT4G00400_AT5G13970_AT5G05950_AT4G35050_AT3G58840
AGATAGAA	ath-miR5996 MIMAT0023519 Arabidopsis thaliana miR5996	9	16	+	none	none
AGATATGG	ath-miR774b-5p MIMAT0017739 Arabidopsis thaliana miR774b-5p	9	16	+	AT1G04390	AT2G35800_AT4G36630
AGATATTA	ath-miR171b-5p MIMAT0031899 Arabidopsis thaliana miR171b-5p	1	8	+	none	AT5G65158
AGATGGGC	ath-miR164b-3p MIMAT0031878 Arabidopsis thaliana miR164b-3p	6	13	-	AT3G03130	none
AGCCCACC	ath-miR5638b MIMAT0022407 Arabidopsis thaliana miR5638b	14	21	-	none	none
AGCTCGAC	ath-miR843 MIMAT0004265 Arabidopsis thaliana miR843	6	13	-	none	none
AGCTTATA	ath-miR844-5p MIMAT0004266 Arabidopsis thaliana miR844-5p	14	21	-	none	none
AGGCCTAT	ath-miR402 MIMAT0001003 Arabidopsis thaliana miR402	5	12	+	none	none
AGGCTAGA	ath-miR157a-3p MIMAT0031870 Arabidopsis thaliana miR157a-3p	5	12	-	none	none
AGGCTAGA	ath-miR157b-3p MIMAT0031871 Arabidopsis thaliana miR157b-3p	5	12	-	none	none
AGGCTTTT	ath-miR5643a MIMAT0022404 Arabidopsis thaliana miR5643a	1	8	+	AT3G12640	none
AGGCTTTT	ath-miR5643b MIMAT0022445 Arabidopsis thaliana miR5643b	1	8	+	AT3G12640	none
AGGTTTAT	ath-miR162a-3p MIMAT0000182 Arabidopsis thaliana miR162a-3p	4	11	-	none	none
AGGTTTAT	ath-miR162b-3p MIMAT0000183 Arabidopsis thaliana miR162b-3p	4	11	-	none	none
AGTATAAA	ath-miR4245 MIMAT0023523 Arabidopsis thaliana miR4245	8	15	-	none	none
AGTCAATA	ath-miR864-3p MIMAT0004312 Arabidopsis thaliana miR864-3p	4	11	+	none	AT3G29310
AGTCTTCT	ath-miR776 MIMAT0003935 Arabidopsis thaliana miR776	5	12	+	AT1G75510	AT1G79730
AGTGAAGA	ath-miR5999 MIMAT0023525 Arabidopsis thaliana miR5999	1	8	-	AT5G08320_AT5G25900_AT2G44840_AT2G46640_AT4G17030	none
AGTGACTA	ath-miR161.1 MIMAT0000181 Arabidopsis thaliana miR161.1	5	12	+	none	none
AGTGACTA	ath-miR161.2 MIMAT0006779 Arabidopsis thaliana miR161.2	14	21	+	none	AT1G25275
AGTGGATA	ath-miR5023 MIMAT0020528 Arabidopsis thaliana miR5023	7	14	+	none	none
AGTGTGAA	ath-miR8165 MIMAT0032761 Arabidopsis thaliana miR8165	11	18	+	none	none
AGTTGGGT	ath-miR405a MIMAT0001006 Arabidopsis thaliana miR405a	4	11	+	none	none
AGTTGGGT	ath-miR405b MIMAT0001007 Arabidopsis thaliana miR405b	4	11	+	none	none
AGTTGGGT	ath-miR405d MIMAT0001008 Arabidopsis thaliana miR405d	4	11	+	none	none
AGTTTTCT	ath-miR781a MIMAT0003940 Arabidopsis thaliana miR781a	5	12	+	AT1G07160_AT4G00955	AT4G30710
AGTTTTCT	ath-miR781b MIMAT0022420 Arabidopsis thaliana miR781b	5	12	+	AT1G07160_AT4G00955	AT4G30710
ATAAACCA	ath-miR778 MIMAT0003937 Arabidopsis thaliana miR778	6	13	-	none	none
ATAAACCA	ath-miR867 MIMAT0004318 Arabidopsis thaliana miR867	8	15	-	none	AT3G24315
ATAAACCC	ath-miR5028 MIMAT0020534 Arabidopsis thaliana miR5028	5	12	-	AT1G02820	AT1G35230
ATAAACCT	ath-miR162a-3p MIMAT0000182 Arabidopsis thaliana miR162a-3p	4	11	+	none	none
ATAAACCT	ath-miR162b-3p MIMAT0000183 Arabidopsis thaliana miR162b-3p	4	11	+	none	none
ATAAAGAA	ath-miR835-5p MIMAT0004255 Arabidopsis thaliana miR835-5p	13	20	-	none	none
ATAAATCC	ath-miR5632-3p MIMAT0022392 Arabidopsis thaliana miR5632-3p	3	10	-	none	none
ATAAATCC	ath-miR5654-3p MIMAT0023005 Arabidopsis thaliana miR5654-3p	15	22	-	none	none
ATAAATCC	ath-miR5654-5p MIMAT0022426 Arabidopsis thaliana miR5654-5p	1	8	+	AT3G16940_AT5G49180	none
ATAACAAA	ath-miR4239 MIMAT0017947 Arabidopsis thaliana miR4239	1	8	-	AT5G24000	AT5G09600_AT1G04920
ATAAGAAG	ath-miR5655 MIMAT0022427 Arabidopsis thaliana miR5655	11	18	+	none	none
ATAAGAGA	ath-miR5632-5p MIMAT0032127 Arabidopsis thaliana miR5632-5p	6	13	-	AT2G32410_AT5G66090_AT1G63260_AT5G52510_AT2G38730	AT2G02040
ATAAGCGC	ath-miR852 MIMAT0004275 Arabidopsis thaliana miR852	4	11	+	none	none
ATAAGTCA	ath-miR400 MIMAT0001001 Arabidopsis thaliana miR400	13	20	+	none	AT4G23230_AT3G46280
ATACACAT	ath-miR8174 MIMAT0032773 Arabidopsis thaliana miR8174	1	8	-	none	none
ATAGAAAG	ath-miR399c-5p MIMAT0031913 Arabidopsis thaliana miR399c-5p	7	14	-	none	none
ATAGACAG	ath-miR8169 MIMAT0032767 Arabidopsis thaliana miR8169	1	8	+	none	none
ATAGGCCT	ath-miR402 MIMAT0001003 Arabidopsis thaliana miR402	5	12	-	none	none
ATAGGTGG	ath-miR8171 MIMAT0032770 Arabidopsis thaliana miR8171	1	8	+	none	none
ATATAAAG	ath-miR2112-3p MIMAT0011155 Arabidopsis thaliana miR2112-3p	1	8	-	AT2G28890	none
ATATAACA	ath-miR5024-5p MIMAT0020530 Arabidopsis thaliana miR5024-5p	15	22	+	none	none
ATATAAGA	ath-miR823 MIMAT0004240 Arabidopsis thaliana miR823	13	20	+	none	none
ATATACAG	ath-miR5025 MIMAT0020531 Arabidopsis thaliana miR5025	2	9	-	none	none
ATATAGAG	ath-miR5637 MIMAT0022397 Arabidopsis thaliana miR5637	10	17	-	none	none
ATATATAC	ath-miR5025 MIMAT0020531 Arabidopsis thaliana miR5025	4	11	-	none	AT4G39190_AT5G13360
ATATATGT	ath-miR5025 MIMAT0020531 Arabidopsis thaliana miR5025	6	13	+	AT1G15410	none
ATATCTTC	ath-miR5628 MIMAT0022387 Arabidopsis thaliana miR5628	9	16	-	none	none
ATATCTTC	ath-miR774b-5p MIMAT0017739 Arabidopsis thaliana miR774b-5p	7	14	-	none	none
ATATGGCC	ath-miR774a MIMAT0003933 Arabidopsis thaliana miR774a	11	18	+	none	none
ATATTTGG	ath-miR5648-5p MIMAT0022412 Arabidopsis thaliana miR5648-5p	8	15	+	none	AT2G33340
ATCACAAA	ath-miR3932a MIMAT0018346 Arabidopsis thaliana miR3932a	4	11	-	none	none
ATCACAAA	ath-miR3932b-3p MIMAT0018347 Arabidopsis thaliana miR3932b-3p	4	11	-	none	none
ATCCCAAA	ath-miR5654-3p MIMAT0023005 Arabidopsis thaliana miR5654-3p	11	18	-	none	none
ATCCCGAG	ath-miR2111a-3p MIMAT0011151 Arabidopsis thaliana miR2111a-3p	4	11	-	none	none
ATCCCGAG	ath-miR2111b-3p MIMAT0011153 Arabidopsis thaliana miR2111b-3p	4	11	-	none	none
ATCGAAGT	ath-miR163 MIMAT0000184 Arabidopsis thaliana miR163	17	24	-	none	none
ATCGCATG	ath-miR393b-3p MIMAT0031906 Arabidopsis thaliana miR393b-3p	3	10	-	none	none
ATCTTTCT	ath-miR399c-5p MIMAT0031913 Arabidopsis thaliana miR399c-5p	5	12	+	none	AT5G43650
ATGAAAGA	ath-miR5020b MIMAT0020529 Arabidopsis thaliana miR5020b	6	13	+	AT2G20370	none
ATGAACCG	ath-miR162a-5p MIMAT0031876 Arabidopsis thaliana miR162a-5p	10	17	-	none	none
ATGAACCG	ath-miR162b-5p MIMAT0031877 Arabidopsis thaliana miR162b-5p	10	17	-	none	none
ATGAGAGT	ath-miR400 MIMAT0001001 Arabidopsis thaliana miR400	2	9	+	AT3G12890	AT1G23130_AT4G28703_AT5G58930
ATGAGGAT	ath-miR854a MIMAT0004280 Arabidopsis thaliana miR854a	2	9	+	AT2G16030_AT5G63850_AT5G20410	AT1G68440
ATGAGGAT	ath-miR854b MIMAT0004281 Arabidopsis thaliana miR854b	2	9	+	AT2G16030_AT5G63850_AT5G20410	AT1G68440
ATGAGGAT	ath-miR854c MIMAT0004282 Arabidopsis thaliana miR854c	2	9	+	AT2G16030_AT5G63850_AT5G20410	AT1G68440
ATGAGGAT	ath-miR854d MIMAT0004283 Arabidopsis thaliana miR854d	2	9	+	AT2G16030_AT5G63850_AT5G20410	AT1G68440
ATGAGGAT	ath-miR854e MIMAT0018504 Arabidopsis thaliana miR854e	2	9	+	AT2G16030_AT5G63850_AT5G20410	AT1G68440
ATGATGAA	ath-miR414 MIMAT0001322 Arabidopsis thaliana miR414	6	13	-	AT3G53010_AT5G47635_AT4G09466_AT1G52905_AT1G29450_AT4G02485_AT4G12970_AT5G60270_AT3G08650_AT5G03330_AT1G63880_AT5G67340_AT4G21670_AT2G43660_AT1G50830_AT1G02813_AT1G56350_AT1G60550_AT1G72020_AT1G20540_AT1G61740_AT1G45170_AT5G21100_AT3G01770_AT1G74450_AT1G18060_AT3G01170_AT1G02010_AT5G41210_AT3G02660_AT2G43745_AT5G61530_AT2G32850_AT3G52550_AT5G11550_AT1G04945_AT2G22230_AT1G55900_AT4G14240_AT5G06730	AT5G22100_AT2G11810_AT4G26050_AT3G15357_AT2G24530_AT4G12290
ATGATGAA	ath-miR418 MIMAT0001326 Arabidopsis thaliana miR418	8	15	+	none	none
ATGATGAA	ath-miR5658 MIMAT0022431 Arabidopsis thaliana miR5658	13	20	+	AT5G22100_AT2G11810_AT4G26050_AT3G13930_AT3G15357_AT2G24530_AT1G77450_AT3G55020	AT3G53010_AT4G09466_AT4G02485_AT4G09467_AT5G60270_AT3G08650_AT5G03330_AT1G01050_AT5G67340_AT4G21670_AT1G50830_AT1G02813_AT1G56350_AT1G60550_AT1G20540_AT1G61740_AT3G01770_AT1G74450_AT1G18060_AT3G01170_AT1G02010_AT3G05840_AT5G66300_AT2G43745_AT5G61530_AT2G21160_AT1G11110_AT2G32850_AT1G16400_AT3G09770_AT3G52550_AT5G11550_AT1G04945_AT2G22230_AT1G55900_AT4G14240_AT5G06730
ATGGGCCA	ath-miR3440b-5p MIMAT0017945 Arabidopsis thaliana miR3440b-5p	7	14	-	AT2G47960_AT4G17390	none
ATGTCGTC	ath-miR447c-3p MIMAT0002115 Arabidopsis thaliana miR447c-3p	6	13	-	none	none
ATGTGTAT	ath-miR8174 MIMAT0032773 Arabidopsis thaliana miR8174	1	8	+	none	none
ATGTTCGC	ath-miR167a-3p MIMAT0031883 Arabidopsis thaliana miR167a-3p	5	12	+	none	none
ATGTTGGG	ath-miR5654-5p MIMAT0022426 Arabidopsis thaliana miR5654-5p	7	14	-	AT1G25490_AT1G11020_AT4G04670_AT5G02410_AT4G27090_AT3G43980_AT1G12360_AT2G01670	AT1G02180_AT4G13790
ATTAAACC	ath-miR402 MIMAT0001003 Arabidopsis thaliana miR402	11	18	+	none	none
ATTAACGC	ath-miR404 MIMAT0001005 Arabidopsis thaliana miR404	1	8	+	none	none
ATTAATTT	ath-miR5017-3p MIMAT0020521 Arabidopsis thaliana miR5017-3p	8	15	-	AT5G09460_AT1G17340_AT5G50645_AT5G20450_AT3G62250_AT1G35530_AT4G30260	AT2G23420_AT3G19420_AT5G59570_AT1G30650_AT3G14750_AT3G56230
ATTACGAA	ath-miR8184 MIMAT0032783 Arabidopsis thaliana miR8184	10	17	+	AT1G68120	none
ATTAGTAA	ath-miR5017-5p MIMAT0032120 Arabidopsis thaliana miR5017-5p	6	13	-	AT5G64440_AT5G44580_AT1G22950_AT4G39790_AT4G25790_AT3G53420	AT2G30505_AT1G68920_AT2G37210_AT4G28360_AT4G28556_AT1G69960_AT4G18593
ATTCTCTG	ath-miR173-3p MIMAT0022843 Arabidopsis thaliana miR173-3p	3	10	+	none	AT5G46790_AT3G59660
ATTCTCTT	ath-miR5632-5p MIMAT0032127 Arabidopsis thaliana miR5632-5p	4	11	+	AT3G29575_AT5G17240_AT1G80730_AT3G54540_AT5G35700_AT5G62230_AT3G45310	AT1G79740_AT1G32520
ATTGAACC	ath-miR171b-5p MIMAT0031899 Arabidopsis thaliana miR171b-5p	13	20	-	none	none
ATTGAACC	ath-miR171c-5p MIMAT0031900 Arabidopsis thaliana miR171c-5p	13	20	-	none	none
ATTGAACC	ath-miR869.1 MIMAT0004320 Arabidopsis thaliana miR869.1	4	11	-	AT1G65030_AT5G25870	AT5G35090_AT5G37930
ATTGACTT	ath-miR864-3p MIMAT0004312 Arabidopsis thaliana miR864-3p	3	10	-	none	none
ATTGACTT	ath-miR864-5p MIMAT0004311 Arabidopsis thaliana miR864-5p	10	17	+	none	AT2G41430_AT2G46470
ATTTAGGG	ath-miR5634 MIMAT0022394 Arabidopsis thaliana miR5634	14	21	+	AT1G18140	AT1G48630_AT2G46360_AT3G12650_AT5G05580_AT4G28440
ATTTATAG	ath-miR5632-3p MIMAT0022392 Arabidopsis thaliana miR5632-3p	5	12	+	none	AT4G12960_AT5G46300
ATTTGTTA	ath-miR5017-5p MIMAT0032120 Arabidopsis thaliana miR5017-5p	1	8	+	AT1G48300_AT5G10110_AT4G36640_AT5G12350_AT3G54250_AT3G09630_AT4G27580_AT1G53345	AT1G23080_AT4G35970
ATTTTCGC	ath-miR4239 MIMAT0017947 Arabidopsis thaliana miR4239	7	14	+	AT2G19480	none
CAAAACAA	ath-miR5650 MIMAT0022416 Arabidopsis thaliana miR5650	1	8	-	none	none
CAAAACAA	ath-miR5998a MIMAT0023521 Arabidopsis thaliana miR5998a	13	20	-	none	AT3G26460_AT5G54110_AT3G27999_AT4G03945_AT2G30590_AT1G68600_AT1G19010_AT2G03190_AT1G47980_AT5G28640_AT4G13075_AT2G23810_AT2G34920
CAAAACAA	ath-miR5998b MIMAT0023522 Arabidopsis thaliana miR5998b	13	20	-	none	AT3G26460_AT5G54110_AT3G27999_AT4G03945_AT2G30590_AT1G68600_AT1G19010_AT2G03190_AT1G47980_AT5G28640_AT4G13075_AT2G23810_AT2G34920
CAAAACAC	ath-miR5998a MIMAT0023521 Arabidopsis thaliana miR5998a	8	15	-	AT2G47820_AT5G15970	AT4G18920_AT5G53870_AT5G65160_AT5G59613
CAAAACAC	ath-miR5998b MIMAT0023522 Arabidopsis thaliana miR5998b	8	15	-	AT2G47820_AT5G15970	AT4G18920_AT5G53870_AT5G65160_AT5G59613
CAAACAAA	ath-miR851-3p MIMAT0004274 Arabidopsis thaliana miR851-3p	8	15	+	none	none
CAACAAAA	ath-miR447a-3p MIMAT0002113 Arabidopsis thaliana miR447a-3p	15	22	-	none	none
CAACAAAA	ath-miR447b MIMAT0002114 Arabidopsis thaliana miR447b	15	22	-	none	none
CAACAAAA	ath-miR447c-3p MIMAT0002115 Arabidopsis thaliana miR447c-3p	15	22	-	none	none
CAACAAAC	ath-miR827 MIMAT0004243 Arabidopsis thaliana miR827	13	20	+	none	none
CAACAAAC	ath-miR833a-3p MIMAT0004253 Arabidopsis thaliana miR833a-3p	12	19	+	none	none
CAACAAAC	ath-miR833a-5p MIMAT0004252 Arabidopsis thaliana miR833a-5p	2	9	-	none	none
CAACAAAC	ath-miR833b MIMAT0022419 Arabidopsis thaliana miR833b	2	9	-	none	none
CAACACAA	ath-miR8182 MIMAT0032781 Arabidopsis thaliana miR8182	1	8	-	none	none
CAACTACG	ath-miR5636 MIMAT0022396 Arabidopsis thaliana miR5636	1	8	-	none	none
CAACTATA	ath-miR5632-3p MIMAT0022392 Arabidopsis thaliana miR5632-3p	8	15	-	none	AT2G23350
CAAGTTAA	ath-miR8179 MIMAT0032778 Arabidopsis thaliana miR8179	9	16	-	none	none
CACAAAAC	ath-miR403-5p MIMAT0031914 Arabidopsis thaliana miR403-5p	2	9	-	AT3G22660	none
CACAAATC	ath-miR1888a MIMAT0007855 Arabidopsis thaliana miR1888a	9	16	-	none	none
CACAAATC	ath-miR1888b MIMAT0022436 Arabidopsis thaliana miR1888b	10	17	-	none	AT4G21800
CACAACAC	ath-miR2939 MIMAT0014143 Arabidopsis thaliana miR2939	6	13	+	none	AT2G32460
CACACTCA	ath-miR8168 MIMAT0032766 Arabidopsis thaliana miR8168	7	14	-	none	none
CACCACCC	ath-miR823 MIMAT0004240 Arabidopsis thaliana miR823	2	9	-	none	none
CACCCCTT	ath-miR398a-3p MIMAT0000948 Arabidopsis thaliana miR398a-3p	14	21	+	none	AT3G01435
CACGTGCC	ath-miR164a MIMAT0000185 Arabidopsis thaliana miR164a	12	19	-	none	AT2G44610
CACGTGCC	ath-miR164b-5p MIMAT0000186 Arabidopsis thaliana miR164b-5p	12	19	-	none	AT2G44610
CACGTGCC	ath-miR164c-5p MIMAT0001017 Arabidopsis thaliana miR164c-5p	12	19	-	none	AT2G44610
CACGTGCG	ath-miR164c-5p MIMAT0001017 Arabidopsis thaliana miR164c-5p	14	21	+	none	AT2G42260
CACGTGTT	ath-miR164c-3p MIMAT0031916 Arabidopsis thaliana miR164c-3p	1	8	+	none	AT1G52680_AT2G35070
CACTCACA	ath-miR8169 MIMAT0032767 Arabidopsis thaliana miR8169	12	19	+	none	none
CAGAGAAT	ath-miR173-3p MIMAT0022843 Arabidopsis thaliana miR173-3p	3	10	-	none	AT5G03660_AT1G66680
CAGCGTTA	ath-miR404 MIMAT0001005 Arabidopsis thaliana miR404	3	10	-	none	none
CATATATA	ath-miR5025 MIMAT0020531 Arabidopsis thaliana miR5025	5	12	-	AT3G25170_AT2G18370	AT1G01600_AT1G02070_AT3G10870
CATATGGG	ath-miR774a MIMAT0003933 Arabidopsis thaliana miR774a	8	15	-	AT5G64140	none
CATCCCGA	ath-miR2111a-3p MIMAT0011151 Arabidopsis thaliana miR2111a-3p	5	12	-	none	none
CATTTATA	ath-miR8177 MIMAT0032776 Arabidopsis thaliana miR8177	15	22	+	none	none
CCAAAACC	ath-miR826a MIMAT0004242 Arabidopsis thaliana miR826a	7	14	-	AT2G40085	AT1G67820
CCAAAACC	ath-miR826b MIMAT0035543 Arabidopsis thaliana miR826b	2	9	-	none	AT1G29990
CCAAATAT	ath-miR5648-5p MIMAT0022412 Arabidopsis thaliana miR5648-5p	8	15	-	none	none
CCAATAAC	ath-miR856 MIMAT0004300 Arabidopsis thaliana miR856	9	16	+	none	AT5G12260
CCAATAGG	ath-miR862-5p MIMAT0004307 Arabidopsis thaliana miR862-5p	2	9	+	none	none
CCATATCT	ath-miR774b-5p MIMAT0017739 Arabidopsis thaliana miR774b-5p	9	16	-	none	none
CCATTAAG	ath-miR172b-5p MIMAT0000204 Arabidopsis thaliana miR172b-5p	7	14	+	AT2G37060_AT1G57540_AT1G48440	AT5G02530_AT1G79550
CCATTAAG	ath-miR172e-5p MIMAT0031918 Arabidopsis thaliana miR172e-5p	7	14	+	AT2G37060_AT1G57540_AT1G48440	AT5G02530_AT1G79550
CCATTATA	ath-miR8121 MIMAT0032262 Arabidopsis thaliana miR8121	5	12	-	none	none
CCATTGGA	ath-miR5662 MIMAT0022439 Arabidopsis thaliana miR5662	9	16	+	none	AT3G16080_AT1G31280_AT4G36390_AT4G00250_AT5G58200_AT2G20890
CCCAAACA	ath-miR395a MIMAT0000938 Arabidopsis thaliana miR395a	7	14	-	none	none
CCCAAACA	ath-miR395b MIMAT0000939 Arabidopsis thaliana miR395b	7	14	-	none	AT2G35010
CCCAAACA	ath-miR395c MIMAT0000940 Arabidopsis thaliana miR395c	7	14	-	none	AT2G35010
CCCAAACA	ath-miR395d MIMAT0000941 Arabidopsis thaliana miR395d	7	14	-	none	none
CCCAAACA	ath-miR395e MIMAT0000942 Arabidopsis thaliana miR395e	7	14	-	none	none
CCCAAACA	ath-miR395f MIMAT0000943 Arabidopsis thaliana miR395f	7	14	-	none	AT2G35010
CCCAACAT	ath-miR5654-5p MIMAT0022426 Arabidopsis thaliana miR5654-5p	7	14	+	AT4G39380_AT2G18240_AT4G30110_AT1G71720_AT1G21350_AT1G15460_AT5G48130	AT5G49910_AT3G26340
CCCACTAG	ath-miR841a-3p MIMAT0032022 Arabidopsis thaliana miR841a-3p	5	12	-	none	none
CCCACTAG	ath-miR841b-3p MIMAT0017742 Arabidopsis thaliana miR841b-3p	7	14	-	none	none
CCCATAAC	ath-miR405a MIMAT0001006 Arabidopsis thaliana miR405a	16	23	+	none	none
CCCATAAC	ath-miR405b MIMAT0001007 Arabidopsis thaliana miR405b	16	23	+	none	none
CCCATAAC	ath-miR405d MIMAT0001008 Arabidopsis thaliana miR405d	16	23	+	none	none
CCCCACCC	ath-miR8181 MIMAT0032780 Arabidopsis thaliana miR8181	4	11	-	none	AT1G63910
CCCCTTAT	ath-miR5023 MIMAT0020528 Arabidopsis thaliana miR5023	12	19	-	none	none
CCCGCCTT	ath-miR168a-3p MIMAT0031884 Arabidopsis thaliana miR168a-3p	1	8	+	none	none
CCCTAAAT	ath-miR5634 MIMAT0022394 Arabidopsis thaliana miR5634	14	21	-	AT5G24830	AT1G67420_AT3G04770_AT4G12640_AT5G64870_AT2G39990
CCGGTTTT	ath-miR826a MIMAT0004242 Arabidopsis thaliana miR826a	5	12	+	none	AT3G07590
CCGTGGTC	ath-miR5639-3p MIMAT0032128 Arabidopsis thaliana miR5639-3p	11	18	-	none	none
CCGTTCCA	ath-miR5659 MIMAT0022432 Arabidopsis thaliana miR5659	14	21	-	none	none
CCTATTGG	ath-miR862-5p MIMAT0004307 Arabidopsis thaliana miR862-5p	2	9	-	none	none
CCTATTTA	ath-miR5645c MIMAT0022414 Arabidopsis thaliana miR5645c	3	10	+	AT3G51160	none
CCTCCATT	ath-miR8165 MIMAT0032761 Arabidopsis thaliana miR8165	1	8	-	AT5G26030	AT1G21730_AT3G23530_AT5G44720_AT2G39100_AT3G22290_AT1G70270_AT3G44510
CCTCTTTA	ath-miR853 MIMAT0004276 Arabidopsis thaliana miR853	4	11	+	none	none
CCTGGTCC	ath-miR165a-3p MIMAT0000187 Arabidopsis thaliana miR165a-3p	3	10	-	none	none
CCTGGTCC	ath-miR165b MIMAT0000188 Arabidopsis thaliana miR165b	3	10	-	none	none
CCTGGTCC	ath-miR166a-3p MIMAT0000189 Arabidopsis thaliana miR166a-3p	3	10	-	none	none
CCTGGTCC	ath-miR166b-3p MIMAT0000190 Arabidopsis thaliana miR166b-3p	3	10	-	none	none
CCTGGTCC	ath-miR166c MIMAT0000191 Arabidopsis thaliana miR166c	3	10	-	none	none
CCTGGTCC	ath-miR166d MIMAT0000192 Arabidopsis thaliana miR166d	3	10	-	none	none
CCTGGTCC	ath-miR166e-3p MIMAT0000193 Arabidopsis thaliana miR166e-3p	3	10	-	none	none
CCTGGTCC	ath-miR166f MIMAT0000194 Arabidopsis thaliana miR166f	3	10	-	none	none
CCTGGTCC	ath-miR166g MIMAT0000195 Arabidopsis thaliana miR166g	3	10	-	none	none
CGAACCGA	ath-miR851-5p MIMAT0004273 Arabidopsis thaliana miR851-5p	3	10	-	none	none
CGATCCCT	ath-miR393a-5p MIMAT0000934 Arabidopsis thaliana miR393a-5p	6	13	-	none	none
CGATCCCT	ath-miR393b-5p MIMAT0000935 Arabidopsis thaliana miR393b-5p	6	13	-	none	none
CGCACCGC	ath-miR8180 MIMAT0032779 Arabidopsis thaliana miR8180	2	9	-	none	none
CGCACGTG	ath-miR164c-5p MIMAT0001017 Arabidopsis thaliana miR164c-5p	14	21	-	none	AT2G42260
CGCAGGAG	ath-miR391-5p MIMAT0000933 Arabidopsis thaliana miR391-5p	3	10	+	none	none
CGCGCCAA	ath-miR171a-3p MIMAT0000202 Arabidopsis thaliana miR171a-3p	10	17	+	none	none
CGGACCAG	ath-miR165a-3p MIMAT0000187 Arabidopsis thaliana miR165a-3p	2	9	+	none	none
CGGACCAG	ath-miR165b MIMAT0000188 Arabidopsis thaliana miR165b	2	9	+	none	none
CGGACCAG	ath-miR166a-3p MIMAT0000189 Arabidopsis thaliana miR166a-3p	2	9	+	none	none
CGGACCAG	ath-miR166b-3p MIMAT0000190 Arabidopsis thaliana miR166b-3p	2	9	+	none	none
CGGACCAG	ath-miR166c MIMAT0000191 Arabidopsis thaliana miR166c	2	9	+	none	none
CGGACCAG	ath-miR166d MIMAT0000192 Arabidopsis thaliana miR166d	2	9	+	none	none
CGGACCAG	ath-miR166e-3p MIMAT0000193 Arabidopsis thaliana miR166e-3p	2	9	+	none	none
CGGACCAG	ath-miR166f MIMAT0000194 Arabidopsis thaliana miR166f	2	9	+	none	none
CGGACCAG	ath-miR166g MIMAT0000195 Arabidopsis thaliana miR166g	2	9	+	none	none
CGGTTCAA	ath-miR171b-5p MIMAT0031899 Arabidopsis thaliana miR171b-5p	12	19	+	AT2G04700	none
CGGTTCAA	ath-miR171c-5p MIMAT0031900 Arabidopsis thaliana miR171c-5p	12	19	+	none	AT1G17650
CGGTTCAA	ath-miR5651 MIMAT0022422 Arabidopsis thaliana miR5651	6	13	+	AT3G47910	AT1G55590
CGGTTCAT	ath-miR162a-5p MIMAT0031876 Arabidopsis thaliana miR162a-5p	10	17	+	none	none
CGGTTCAT	ath-miR162b-5p MIMAT0031877 Arabidopsis thaliana miR162b-5p	10	17	+	none	none
CGTCAAGC	ath-miR5636 MIMAT0022396 Arabidopsis thaliana miR5636	13	20	-	none	AT5G18070
CGTGTCAA	ath-miR170-3p MIMAT0000201 Arabidopsis thaliana miR170-3p	10	17	+	AT1G23710	none
CTAAAGAG	ath-miR853 MIMAT0004276 Arabidopsis thaliana miR853	5	12	-	none	none
CTAGAGAG	ath-miR157a-3p MIMAT0031870 Arabidopsis thaliana miR157a-3p	2	9	-	AT5G17020	none
CTAGAGAG	ath-miR157b-3p MIMAT0031871 Arabidopsis thaliana miR157b-3p	2	9	-	AT5G17020	none
CTAGCATA	ath-miR5028 MIMAT0020534 Arabidopsis thaliana miR5028	10	17	-	none	none
CTAGTGGG	ath-miR841a-3p MIMAT0032022 Arabidopsis thaliana miR841a-3p	5	12	+	none	none
CTAGTGGG	ath-miR841b-3p MIMAT0017742 Arabidopsis thaliana miR841b-3p	7	14	+	none	none
CTATAAAT	ath-miR5632-3p MIMAT0022392 Arabidopsis thaliana miR5632-3p	5	12	-	none	AT4G31730_AT3G03260
CTATTACG	ath-miR868-5p MIMAT0020355 Arabidopsis thaliana miR868-5p	7	14	-	AT3G04470	none
CTATTTAA	ath-miR5645c MIMAT0022414 Arabidopsis thaliana miR5645c	4	11	+	none	none
CTCAACAG	ath-miR780.1 MIMAT0004218 Arabidopsis thaliana miR780.1	9	16	-	none	none
CTCACAAA	ath-miR824-5p MIMAT0004277 Arabidopsis thaliana miR824-5p	8	15	-	none	AT5G38720_AT2G16018
CTCACTTT	ath-miR5638a MIMAT0022398 Arabidopsis thaliana miR5638a	14	21	+	AT2G37630_AT4G38160_AT1G51730_AT3G19500_AT5G13130_AT5G55730	AT5G25810
CTCGGGAT	ath-miR2111a-3p MIMAT0011151 Arabidopsis thaliana miR2111a-3p	4	11	+	none	none
CTCGGGAT	ath-miR2111b-3p MIMAT0011153 Arabidopsis thaliana miR2111b-3p	4	11	+	none	none
CTCTATAT	ath-miR5637 MIMAT0022397 Arabidopsis thaliana miR5637	10	17	+	none	none
CTCTCAAA	ath-miR2938 MIMAT0014142 Arabidopsis thaliana miR2938	6	13	-	AT5G48940	AT2G24765
CTCTCTAG	ath-miR157a-3p MIMAT0031870 Arabidopsis thaliana miR157a-3p	2	9	+	AT1G23730	AT4G02440
CTCTCTAG	ath-miR157b-3p MIMAT0031871 Arabidopsis thaliana miR157b-3p	2	9	+	AT1G23730	AT4G02440
CTCTGTCT	ath-miR8169 MIMAT0032767 Arabidopsis thaliana miR8169	3	10	-	AT5G20540_AT3G09035	AT5G55260
CTCTTCAA	ath-miR163 MIMAT0000184 Arabidopsis thaliana miR163	1	8	-	none	none
CTCTTTAG	ath-miR853 MIMAT0004276 Arabidopsis thaliana miR853	5	12	+	none	none
CTGGAACC	ath-miR2938 MIMAT0014142 Arabidopsis thaliana miR2938	14	21	-	none	AT2G21210
CTGGCCCA	ath-miR8171 MIMAT0032770 Arabidopsis thaliana miR8171	6	13	-	AT3G17770	AT2G41945_AT2G41705
CTGGCGGT	ath-miR404 MIMAT0001005 Arabidopsis thaliana miR404	8	15	+	none	none
CTGGCTCC	ath-miR160a-5p MIMAT0000178 Arabidopsis thaliana miR160a-5p	4	11	+	none	none
CTGGCTCC	ath-miR160b MIMAT0000179 Arabidopsis thaliana miR160b	4	11	+	none	none
CTGGCTCC	ath-miR160c-5p MIMAT0000180 Arabidopsis thaliana miR160c-5p	4	11	+	none	none
CTGGGATC	ath-miR832-5p MIMAT0004250 Arabidopsis thaliana miR832-5p	3	10	+	none	none
CTGGTCCG	ath-miR165a-3p MIMAT0000187 Arabidopsis thaliana miR165a-3p	2	9	-	none	none
CTGGTCCG	ath-miR165b MIMAT0000188 Arabidopsis thaliana miR165b	2	9	-	none	none
CTGGTCCG	ath-miR166a-3p MIMAT0000189 Arabidopsis thaliana miR166a-3p	2	9	-	none	none
CTGGTCCG	ath-miR166b-3p MIMAT0000190 Arabidopsis thaliana miR166b-3p	2	9	-	none	none
CTGGTCCG	ath-miR166c MIMAT0000191 Arabidopsis thaliana miR166c	2	9	-	none	none
CTGGTCCG	ath-miR166d MIMAT0000192 Arabidopsis thaliana miR166d	2	9	-	none	none
CTGGTCCG	ath-miR166e-3p MIMAT0000193 Arabidopsis thaliana miR166e-3p	2	9	-	none	none
CTGGTCCG	ath-miR166f MIMAT0000194 Arabidopsis thaliana miR166f	2	9	-	none	none
CTGGTCCG	ath-miR166g MIMAT0000195 Arabidopsis thaliana miR166g	2	9	-	none	none
CTGTATAT	ath-miR5025 MIMAT0020531 Arabidopsis thaliana miR5025	2	9	+	none	none
CTGTTCGA	ath-miR858a MIMAT0004302 Arabidopsis thaliana miR858a	10	17	+	AT5G44000	none
CTGTTCGA	ath-miR858b MIMAT0022417 Arabidopsis thaliana miR858b	9	16	+	AT5G44000_AT3G28690	none
CTGTTGAG	ath-miR780.1 MIMAT0004218 Arabidopsis thaliana miR780.1	9	16	+	none	none
CTTAATGG	ath-miR172b-5p MIMAT0000204 Arabidopsis thaliana miR172b-5p	7	14	-	AT4G03390_AT5G24800_AT1G09080	AT3G09500
CTTAATGG	ath-miR172e-5p MIMAT0031918 Arabidopsis thaliana miR172e-5p	7	14	-	AT4G03390_AT5G24800_AT1G09080	AT3G09500
CTTCACAC	ath-miR8165 MIMAT0032761 Arabidopsis thaliana miR8165	12	19	-	none	AT3G09030
CTTGGCCC	ath-miR3440b-5p MIMAT0017945 Arabidopsis thaliana miR3440b-5p	5	12	+	AT1G33340	none
CTTTATAT	ath-miR2112-3p MIMAT0011155 Arabidopsis thaliana miR2112-3p	1	8	+	AT5G63087	none
CTTTGTCT	ath-miR158a-3p MIMAT0000176 Arabidopsis thaliana miR158a-3p	11	18	-	none	AT5G50950_AT2G40095_AT2G35020
CTTTGTCT	ath-miR158a-5p MIMAT0031873 Arabidopsis thaliana miR158a-5p	1	8	+	AT5G06600_AT1G28310_AT3G15450_AT5G50950	AT3G07350
CTTTGTCT	ath-miR158b MIMAT0001014 Arabidopsis thaliana miR158b	11	18	-	AT5G41900_AT3G23830	AT2G40095
GAAAATAA	ath-miR4239 MIMAT0017947 Arabidopsis thaliana miR4239	5	12	-	none	AT4G25050_AT1G54820
GAAAGAAA	ath-miR5019 MIMAT0020523 Arabidopsis thaliana miR5019	7	14	+	AT4G19830_AT3G57050_AT3G18640_AT5G05580	AT1G10670
GAAAGTGA	ath-miR161.1 MIMAT0000181 Arabidopsis thaliana miR161.1	2	9	+	none	none
GAAAGTGA	ath-miR161.2 MIMAT0006779 Arabidopsis thaliana miR161.2	11	18	+	none	none
GAAATATA	ath-miR5637 MIMAT0022397 Arabidopsis thaliana miR5637	13	20	-	AT1G70810	none
GAACACGT	ath-miR164c-3p MIMAT0031916 Arabidopsis thaliana miR164c-3p	2	9	-	none	AT3G46620
GAAGATAT	ath-miR5628 MIMAT0022387 Arabidopsis thaliana miR5628	9	16	+	none	none
GAAGATAT	ath-miR774b-5p MIMAT0017739 Arabidopsis thaliana miR774b-5p	7	14	+	none	none
GAAGTGTT	ath-miR395a MIMAT0000938 Arabidopsis thaliana miR395a	3	10	+	none	none
GAAGTGTT	ath-miR395b MIMAT0000939 Arabidopsis thaliana miR395b	3	10	+	none	none
GAAGTGTT	ath-miR395c MIMAT0000940 Arabidopsis thaliana miR395c	3	10	+	none	none
GAAGTGTT	ath-miR395d MIMAT0000941 Arabidopsis thaliana miR395d	3	10	+	none	none
GAAGTGTT	ath-miR395e MIMAT0000942 Arabidopsis thaliana miR395e	3	10	+	none	none
GAAGTGTT	ath-miR395f MIMAT0000943 Arabidopsis thaliana miR395f	3	10	+	none	none
GACCACGG	ath-miR5639-3p MIMAT0032128 Arabidopsis thaliana miR5639-3p	11	18	+	none	none
GACCTTCA	ath-miR5659 MIMAT0022432 Arabidopsis thaliana miR5659	4	11	-	none	none
GAGAAATA	ath-miR861-5p MIMAT0004305 Arabidopsis thaliana miR861-5p	6	13	+	none	none
GAGACAAA	ath-miR773a MIMAT0003932 Arabidopsis thaliana miR773a	14	21	-	AT1G30320_AT4G14890	AT4G20880_AT1G07615_AT2G18420
GAGACAAA	ath-miR773b-3p MIMAT0017736 Arabidopsis thaliana miR773b-3p	14	21	-	AT4G14890_AT5G39720	AT5G14800_AT4G20880_AT1G07615
GAGAGAAA	ath-miR173-5p MIMAT0000206 Arabidopsis thaliana miR173-5p	11	18	+	AT3G12830_AT1G08320_AT3G17840	AT4G02480_AT1G51740_AT2G45400
GAGAGCAA	ath-miR863-3p MIMAT0004310 Arabidopsis thaliana miR863-3p	3	10	+	none	AT1G09795_AT5G46690
GAGAGTGT	ath-miR8166 MIMAT0032762 Arabidopsis thaliana miR8166	2	9	+	AT1G25320	none
GAGAGTTT	ath-miR5638a MIMAT0022398 Arabidopsis thaliana miR5638a	7	14	-	AT4G09650_AT1G72410_AT5G51710	AT2G36800_AT3G09200_AT5G22800
GAGGTTTA	ath-miR162a-3p MIMAT0000182 Arabidopsis thaliana miR162a-3p	5	12	-	none	none
GAGGTTTA	ath-miR162b-3p MIMAT0000183 Arabidopsis thaliana miR162b-3p	5	12	-	none	none
GAGGTTTA	ath-miR2111a-5p MIMAT0011150 Arabidopsis thaliana miR2111a-5p	14	21	+	none	none
GAGGTTTA	ath-miR2111b-5p MIMAT0011152 Arabidopsis thaliana miR2111b-5p	14	21	+	none	none
GAGGTTTA	ath-miR402 MIMAT0001003 Arabidopsis thaliana miR402	13	20	-	AT5G58400	none
GAGTTTTT	ath-miR5019 MIMAT0020523 Arabidopsis thaliana miR5019	12	19	-	AT5G37780_AT2G04795_AT2G38310	AT1G19000_AT3G44010
GATAACGG	ath-miR5644 MIMAT0022406 Arabidopsis thaliana miR5644	11	18	+	AT4G16460	none
GATATAAA	ath-miR2112-3p MIMAT0011155 Arabidopsis thaliana miR2112-3p	2	9	-	none	none
GATCCCAG	ath-miR832-5p MIMAT0004250 Arabidopsis thaliana miR832-5p	3	10	-	none	none
GATGAAAT	ath-miR1886.1 MIMAT0007853 Arabidopsis thaliana miR1886.1	13	20	+	AT1G04880	AT3G62840_AT1G35220_AT2G32920_AT4G16650
GATGAAAT	ath-miR1886.2 MIMAT0012129 Arabidopsis thaliana miR1886.2	4	11	+	AT3G27100	AT3G62840
GATGAAAT	ath-miR1886.3 MIMAT0013773 Arabidopsis thaliana miR1886.3	9	16	-	AT3G62840_AT1G71930_AT1G75850_AT1G64810_AT4G17240	AT1G77450_AT1G57540
GATGGCTT	ath-miR844-3p MIMAT0004267 Arabidopsis thaliana miR844-3p	5	12	-	none	none
GATGGGCC	ath-miR3440b-5p MIMAT0017945 Arabidopsis thaliana miR3440b-5p	8	15	-	AT5G05310_AT5G61660	AT2G27100
GATTTATA	ath-miR5632-3p MIMAT0022392 Arabidopsis thaliana miR5632-3p	4	11	+	none	none
GCAAAAGC	ath-miR855 MIMAT0004279 Arabidopsis thaliana miR855	2	9	+	AT4G15090_AT3G15356_AT5G45440	AT2G25420
GCACGTGC	ath-miR164a MIMAT0000185 Arabidopsis thaliana miR164a	13	20	+	none	none
GCACGTGC	ath-miR164a MIMAT0000185 Arabidopsis thaliana miR164a	13	20	-	none	none
GCACGTGC	ath-miR164b-5p MIMAT0000186 Arabidopsis thaliana miR164b-5p	13	20	+	none	none
GCACGTGC	ath-miR164b-5p MIMAT0000186 Arabidopsis thaliana miR164b-5p	13	20	-	none	none
GCACGTGC	ath-miR164c-5p MIMAT0001017 Arabidopsis thaliana miR164c-5p	13	20	+	none	none
GCACGTGC	ath-miR164c-5p MIMAT0001017 Arabidopsis thaliana miR164c-5p	13	20	-	none	none
GCAGAGAG	ath-miR173-5p MIMAT0000206 Arabidopsis thaliana miR173-5p	8	15	+	AT5G27410	AT5G17440_AT2G39670
GCAGCGTT	ath-miR397a MIMAT0000946 Arabidopsis thaliana miR397a	10	17	+	none	none
GCCACCCA	ath-miR851-3p MIMAT0004274 Arabidopsis thaliana miR851-3p	1	8	-	none	none
GCCACTCC	ath-miR398a-5p MIMAT0031910 Arabidopsis thaliana miR398a-5p	3	10	-	none	none
GCCCACCA	ath-miR5638b MIMAT0022407 Arabidopsis thaliana miR5638b	13	20	-	none	none
GCCCATAC	ath-miR472-3p MIMAT0003931 Arabidopsis thaliana miR472-3p	14	21	+	none	none
GCCCATCT	ath-miR164b-3p MIMAT0031878 Arabidopsis thaliana miR164b-3p	6	13	+	AT3G06790	none
GCCGGGGA	ath-miR8175 MIMAT0032774 Arabidopsis thaliana miR8175	3	10	-	none	none
GCCTATTA	ath-miR402 MIMAT0001003 Arabidopsis thaliana miR402	7	14	+	none	none
GCGAAAAT	ath-miR4239 MIMAT0017947 Arabidopsis thaliana miR4239	7	14	-	AT2G04520	none
GCGAACAT	ath-miR167a-3p MIMAT0031883 Arabidopsis thaliana miR167a-3p	5	12	-	none	none
GCGCGAGA	ath-miR5642a MIMAT0022403 Arabidopsis thaliana miR5642a	1	8	-	none	none
GCGCGAGA	ath-miR5642b MIMAT0022435 Arabidopsis thaliana miR5642b	1	8	-	none	none
GCGCTTAT	ath-miR852 MIMAT0004275 Arabidopsis thaliana miR852	4	11	-	none	none
GCGGAGTA	ath-miR472-3p MIMAT0003931 Arabidopsis thaliana miR472-3p	8	15	-	AT2G03140	none
GCGGTGCG	ath-miR8180 MIMAT0032779 Arabidopsis thaliana miR8180	2	9	+	none	none
GCTGCTCA	ath-miR779.1 MIMAT0003938 Arabidopsis thaliana miR779.1	13	20	+	none	none
GCTTATAA	ath-miR844-3p MIMAT0004267 Arabidopsis thaliana miR844-3p	1	8	-	none	none
GCTTATAA	ath-miR844-5p MIMAT0004266 Arabidopsis thaliana miR844-5p	11	18	+	none	none
GCTTATAA	ath-miR844-5p MIMAT0004266 Arabidopsis thaliana miR844-5p	13	20	-	none	none
GCTTGACG	ath-miR5636 MIMAT0022396 Arabidopsis thaliana miR5636	13	20	+	none	none
GCTTTAAT	ath-miR829-3p.2 MIMAT0004246 Arabidopsis thaliana miR829-3p.2	4	11	-	none	none
GCTTTTAA	ath-miR5643a MIMAT0022404 Arabidopsis thaliana miR5643a	3	10	+	none	none
GCTTTTAA	ath-miR5643b MIMAT0022445 Arabidopsis thaliana miR5643b	3	10	+	none	none
GGAAAGAA	ath-miR5019 MIMAT0020523 Arabidopsis thaliana miR5019	6	13	+	none	none
GGACACGT	ath-miR826b MIMAT0035543 Arabidopsis thaliana miR826b	8	15	+	AT3G62870	none
GGACCAGG	ath-miR165a-3p MIMAT0000187 Arabidopsis thaliana miR165a-3p	3	10	+	none	none
GGACCAGG	ath-miR165b MIMAT0000188 Arabidopsis thaliana miR165b	3	10	+	none	none
GGACCAGG	ath-miR166a-3p MIMAT0000189 Arabidopsis thaliana miR166a-3p	3	10	+	none	none
GGACCAGG	ath-miR166b-3p MIMAT0000190 Arabidopsis thaliana miR166b-3p	3	10	+	none	none
GGACCAGG	ath-miR166c MIMAT0000191 Arabidopsis thaliana miR166c	3	10	+	none	none
GGACCAGG	ath-miR166d MIMAT0000192 Arabidopsis thaliana miR166d	3	10	+	none	none
GGACCAGG	ath-miR166e-3p MIMAT0000193 Arabidopsis thaliana miR166e-3p	3	10	+	none	none
GGACCAGG	ath-miR166f MIMAT0000194 Arabidopsis thaliana miR166f	3	10	+	none	none
GGACCAGG	ath-miR166g MIMAT0000195 Arabidopsis thaliana miR166g	3	10	+	none	none
GGAGCCAG	ath-miR160a-5p MIMAT0000178 Arabidopsis thaliana miR160a-5p	4	11	-	none	none
GGAGCCAG	ath-miR160b MIMAT0000179 Arabidopsis thaliana miR160b	4	11	-	none	none
GGAGCCAG	ath-miR160c-5p MIMAT0000180 Arabidopsis thaliana miR160c-5p	4	11	-	none	none
GGAGTGGC	ath-miR398a-5p MIMAT0031910 Arabidopsis thaliana miR398a-5p	3	10	+	none	none
GGATTTAT	ath-miR5632-3p MIMAT0022392 Arabidopsis thaliana miR5632-3p	3	10	+	none	none
GGATTTAT	ath-miR5654-3p MIMAT0023005 Arabidopsis thaliana miR5654-3p	15	22	+	none	none
GGATTTAT	ath-miR5654-5p MIMAT0022426 Arabidopsis thaliana miR5654-5p	1	8	-	AT5G46230_AT1G78110	none
GGCACGTG	ath-miR164a MIMAT0000185 Arabidopsis thaliana miR164a	12	19	+	none	AT4G00080
GGCACGTG	ath-miR164b-5p MIMAT0000186 Arabidopsis thaliana miR164b-5p	12	19	+	none	AT4G00080
GGCACGTG	ath-miR164c-5p MIMAT0001017 Arabidopsis thaliana miR164c-5p	12	19	+	none	AT4G00080
GGCACGTT	ath-miR5646 MIMAT0022410 Arabidopsis thaliana miR5646	7	14	+	none	none
GGCCCATC	ath-miR3440b-5p MIMAT0017945 Arabidopsis thaliana miR3440b-5p	8	15	+	AT4G20340_AT5G04070_AT5G54680	AT3G58680
GGCCTATT	ath-miR402 MIMAT0001003 Arabidopsis thaliana miR402	6	13	+	none	none
GGCCTGGT	ath-miR170-5p MIMAT0031887 Arabidopsis thaliana miR170-5p	5	12	+	none	none
GGCCTGGT	ath-miR171a-5p MIMAT0031888 Arabidopsis thaliana miR171a-5p	5	12	+	none	none
GGCCTTGT	ath-miR5024-3p MIMAT0021048 Arabidopsis thaliana miR5024-3p	10	17	+	none	none
GGCCTTGT	ath-miR5024-5p MIMAT0020530 Arabidopsis thaliana miR5024-5p	4	11	-	none	none
GGCTAAGA	ath-miR1888b MIMAT0022436 Arabidopsis thaliana miR1888b	4	11	+	none	none
GGCTTAGT	ath-miR2939 MIMAT0014143 Arabidopsis thaliana miR2939	12	19	-	AT4G31830	none
GGCTTATA	ath-miR844-3p MIMAT0004267 Arabidopsis thaliana miR844-3p	2	9	-	none	none
GGCTTTTA	ath-miR5643a MIMAT0022404 Arabidopsis thaliana miR5643a	2	9	+	AT3G51420	none
GGCTTTTA	ath-miR5643b MIMAT0022445 Arabidopsis thaliana miR5643b	2	9	+	AT3G51420	none
GGGAAGCA	ath-miR822-5p MIMAT0004239 Arabidopsis thaliana miR822-5p	4	11	+	AT1G80560	none
GGGACCTA	ath-miR840-3p MIMAT0032021 Arabidopsis thaliana miR840-3p	6	13	-	none	AT5G65140_AT5G21150
GGGATTTA	ath-miR5654-3p MIMAT0023005 Arabidopsis thaliana miR5654-3p	14	21	+	none	none
GGGATTTA	ath-miR5654-5p MIMAT0022426 Arabidopsis thaliana miR5654-5p	2	9	-	none	none
GGGCACGT	ath-miR164a MIMAT0000185 Arabidopsis thaliana miR164a	11	18	+	none	none
GGGCACGT	ath-miR164b-5p MIMAT0000186 Arabidopsis thaliana miR164b-5p	11	18	+	none	none
GGGCACGT	ath-miR164c-5p MIMAT0001017 Arabidopsis thaliana miR164c-5p	11	18	+	none	none
GGGCCAAG	ath-miR3440b-5p MIMAT0017945 Arabidopsis thaliana miR3440b-5p	5	12	-	AT5G66930	none
GGGCCAGT	ath-miR8171 MIMAT0032770 Arabidopsis thaliana miR8171	7	14	+	none	AT5G10870
GGGGCAAA	ath-miR399d MIMAT0000954 Arabidopsis thaliana miR399d	13	20	-	none	none
GGGTAGTT	ath-miR5629 MIMAT0022388 Arabidopsis thaliana miR5629	4	11	+	none	none
GGGTCTAA	ath-miR405a MIMAT0001006 Arabidopsis thaliana miR405a	8	15	+	none	none
GGGTCTAA	ath-miR405b MIMAT0001007 Arabidopsis thaliana miR405b	8	15	+	none	none
GGGTCTAA	ath-miR405d MIMAT0001008 Arabidopsis thaliana miR405d	8	15	+	none	none
GGGTGGGG	ath-miR8181 MIMAT0032780 Arabidopsis thaliana miR8181	4	11	+	none	AT3G61550
GGGTGGTG	ath-miR823 MIMAT0004240 Arabidopsis thaliana miR823	2	9	+	none	none
GGGTTTAT	ath-miR5028 MIMAT0020534 Arabidopsis thaliana miR5028	5	12	+	AT3G28830	AT1G09610_AT5G15430_AT3G50480
GGTAGTTT	ath-miR167c-3p MIMAT0031917 Arabidopsis thaliana miR167c-3p	12	19	+	none	none
GGTGGGCT	ath-miR5638b MIMAT0022407 Arabidopsis thaliana miR5638b	14	21	+	none	none
GGTTCAAT	ath-miR171b-5p MIMAT0031899 Arabidopsis thaliana miR171b-5p	13	20	+	none	none
GGTTCAAT	ath-miR171c-5p MIMAT0031900 Arabidopsis thaliana miR171c-5p	13	20	+	none	none
GGTTCAAT	ath-miR869.1 MIMAT0004320 Arabidopsis thaliana miR869.1	4	11	+	AT1G06470_AT1G31120	AT5G52430_AT2G38690
GGTTCCAG	ath-miR2938 MIMAT0014142 Arabidopsis thaliana miR2938	14	21	+	none	AT5G64560
GGTTTAAT	ath-miR402 MIMAT0001003 Arabidopsis thaliana miR402	11	18	-	none	none
GGTTTAGT	ath-miR8121 MIMAT0032262 Arabidopsis thaliana miR8121	11	18	+	none	none
GGTTTATT	ath-miR867 MIMAT0004318 Arabidopsis thaliana miR867	9	16	+	AT1G48120	AT4G40060
GTATAAAA	ath-miR4245 MIMAT0023523 Arabidopsis thaliana miR4245	7	14	-	none	none
GTATATAT	ath-miR5025 MIMAT0020531 Arabidopsis thaliana miR5025	4	11	+	none	AT3G02790
GTATGGGC	ath-miR472-3p MIMAT0003931 Arabidopsis thaliana miR472-3p	14	21	-	none	none
GTCAATAA	ath-miR864-3p MIMAT0004312 Arabidopsis thaliana miR864-3p	5	12	+	none	AT5G25460
GTCAATTT	ath-miR5664 MIMAT0022442 Arabidopsis thaliana miR5664	4	11	+	AT1G51770_AT3G04230	AT3G55140_AT2G35380
GTCCTTGA	ath-miR846-5p MIMAT0032023 Arabidopsis thaliana miR846-5p	4	11	-	none	none
GTCCTTGA	ath-miR861-3p MIMAT0004306 Arabidopsis thaliana miR861-3p	14	21	-	none	AT1G21651_AT3G04080
GTCGAACA	ath-miR858a MIMAT0004302 Arabidopsis thaliana miR858a	11	18	-	AT3G47510	none
GTCGAACA	ath-miR858b MIMAT0022417 Arabidopsis thaliana miR858b	10	17	-	AT3G47510	none
GTCGAGCT	ath-miR843 MIMAT0004265 Arabidopsis thaliana miR843	6	13	+	none	none
GTGACTCT	ath-miR8169 MIMAT0032767 Arabidopsis thaliana miR8169	7	14	-	AT3G18490	none
GTGAGTGA	ath-miR8169 MIMAT0032767 Arabidopsis thaliana miR8169	11	18	-	AT2G34780	none
GTGCGTTA	ath-miR2939 MIMAT0014143 Arabidopsis thaliana miR2939	1	8	-	none	none
GTGCTTGA	ath-miR403-5p MIMAT0031914 Arabidopsis thaliana miR403-5p	7	14	+	AT5G09690	none
GTGCTTGA	ath-miR846-3p MIMAT0004269 Arabidopsis thaliana miR846-3p	11	18	+	AT1G16740	none
GTGGCTCG	ath-miR841a-5p MIMAT0004263 Arabidopsis thaliana miR841a-5p	3	10	-	none	none
GTGGCTCG	ath-miR841b-5p MIMAT0017741 Arabidopsis thaliana miR841b-5p	3	10	-	none	none
GTGGTCAT	ath-miR5638b MIMAT0022407 Arabidopsis thaliana miR5638b	4	11	+	none	none
GTGTGAAG	ath-miR8165 MIMAT0032761 Arabidopsis thaliana miR8165	12	19	+	none	AT2G23600
GTGTTGTG	ath-miR2939 MIMAT0014143 Arabidopsis thaliana miR2939	6	13	-	none	AT5G05580
GTGTTTGT	ath-miR2934-3p MIMAT0020364 Arabidopsis thaliana miR2934-3p	9	16	+	none	none
GTGTTTGT	ath-miR782 MIMAT0003941 Arabidopsis thaliana miR782	1	8	-	none	none
GTGTTTTG	ath-miR5998a MIMAT0023521 Arabidopsis thaliana miR5998a	8	15	+	AT5G07530_AT1G69460	AT4G03945_AT4G16165_AT3G54950_AT5G18810
GTGTTTTG	ath-miR5998b MIMAT0023522 Arabidopsis thaliana miR5998b	8	15	+	AT5G07530_AT1G69460	AT4G03945_AT4G16165_AT3G54950_AT5G18810
GTTATGGG	ath-miR405a MIMAT0001006 Arabidopsis thaliana miR405a	16	23	-	none	none
GTTATGGG	ath-miR405b MIMAT0001007 Arabidopsis thaliana miR405b	16	23	-	none	none
GTTATGGG	ath-miR405d MIMAT0001008 Arabidopsis thaliana miR405d	16	23	-	none	none
GTTATTGG	ath-miR856 MIMAT0004300 Arabidopsis thaliana miR856	9	16	-	none	AT1G29220
GTTCAATT	ath-miR869.1 MIMAT0004320 Arabidopsis thaliana miR869.1	5	12	+	AT4G22860_AT2G16760	none
GTTCTTTA	ath-miR835-5p MIMAT0004255 Arabidopsis thaliana miR835-5p	12	19	+	AT5G02610	AT2G42850
GTTGCGGA	ath-miR5644 MIMAT0022406 Arabidopsis thaliana miR5644	5	12	+	none	none
GTTGGGTC	ath-miR405a MIMAT0001006 Arabidopsis thaliana miR405a	5	12	+	none	none
GTTGGGTC	ath-miR405b MIMAT0001007 Arabidopsis thaliana miR405b	5	12	+	none	none
GTTGGGTC	ath-miR405d MIMAT0001008 Arabidopsis thaliana miR405d	5	12	+	none	none
GTTTAGTT	ath-miR849 MIMAT0004271 Arabidopsis thaliana miR849	2	9	-	none	none
GTTTCGCA	ath-miR4228-3p MIMAT0032109 Arabidopsis thaliana miR4228-3p	6	13	-	none	none
GTTTGTGT	ath-miR5998a MIMAT0023521 Arabidopsis thaliana miR5998a	4	11	+	AT3G18500_AT1G28350	AT3G61530_AT5G17450_AT3G46090_AT3G20720_AT4G26288_AT1G33110_AT3G05370_AT5G20885_AT4G02450_AT4G26050_AT1G77110_AT1G02205_AT1G29952_AT1G07725_AT5G10625_AT3G05090
GTTTGTGT	ath-miR5998b MIMAT0023522 Arabidopsis thaliana miR5998b	4	11	+	AT3G18500_AT1G28350	AT3G61530_AT5G17450_AT3G46090_AT3G20720_AT4G26288_AT1G33110_AT3G05370_AT5G20885_AT4G02450_AT4G26050_AT1G77110_AT1G02205_AT1G29952_AT1G07725_AT5G10625_AT3G05090
GTTTTATA	ath-miR4245 MIMAT0023523 Arabidopsis thaliana miR4245	6	13	+	none	none
GTTTTGTG	ath-miR403-5p MIMAT0031914 Arabidopsis thaliana miR403-5p	2	9	+	none	none
GTTTTGTT	ath-miR447a-3p MIMAT0002113 Arabidopsis thaliana miR447a-3p	14	21	+	none	none
GTTTTGTT	ath-miR447b MIMAT0002114 Arabidopsis thaliana miR447b	14	21	+	none	none
GTTTTGTT	ath-miR5998a MIMAT0023521 Arabidopsis thaliana miR5998a	10	17	+	AT2G25450_AT1G10150_AT5G44790_AT1G22110_AT1G04660_AT2G41630	AT1G52550_AT1G32920_AT5G17350_AT1G30620_AT3G01240_AT5G66690_AT5G05550_AT4G28750_AT1G26360_AT5G49525_AT2G31305_AT1G79360_AT3G44150_AT1G55090_AT2G24420_AT5G57040_AT1G04380_AT2G24270_AT1G11785_AT5G51130_AT2G27470_AT2G47880_AT2G27900_AT4G36190_AT1G23360_AT1G18100
GTTTTGTT	ath-miR5998b MIMAT0023522 Arabidopsis thaliana miR5998b	10	17	+	AT2G25450_AT1G10150_AT5G44790_AT1G22110_AT1G04660_AT2G41630	AT1G52550_AT1G32920_AT5G17350_AT1G30620_AT3G01240_AT5G66690_AT5G05550_AT4G28750_AT1G26360_AT5G49525_AT2G31305_AT1G79360_AT3G44150_AT1G55090_AT2G24420_AT5G57040_AT1G04380_AT2G24270_AT1G11785_AT5G51130_AT2G27470_AT2G47880_AT2G27900_AT4G36190_AT1G23360_AT1G18100
TAAAAGCC	ath-miR5643a MIMAT0022404 Arabidopsis thaliana miR5643a	2	9	-	none	none
TAAAAGCC	ath-miR5643b MIMAT0022445 Arabidopsis thaliana miR5643b	2	9	-	none	none
TAAACATT	ath-miR849 MIMAT0004271 Arabidopsis thaliana miR849	5	12	+	AT3G27320	none
TAAACCAA	ath-miR778 MIMAT0003937 Arabidopsis thaliana miR778	5	12	-	none	none
TAAACCTC	ath-miR162a-3p MIMAT0000182 Arabidopsis thaliana miR162a-3p	5	12	+	none	none
TAAACCTC	ath-miR162b-3p MIMAT0000183 Arabidopsis thaliana miR162b-3p	5	12	+	none	none
TAAACCTC	ath-miR2111a-5p MIMAT0011150 Arabidopsis thaliana miR2111a-5p	14	21	-	none	none
TAAACCTC	ath-miR2111b-5p MIMAT0011152 Arabidopsis thaliana miR2111b-5p	14	21	-	none	none
TAAACCTC	ath-miR402 MIMAT0001003 Arabidopsis thaliana miR402	13	20	+	AT5G58870	none
TAAAGAGG	ath-miR853 MIMAT0004276 Arabidopsis thaliana miR853	4	11	-	none	none
TAAATAGG	ath-miR5645c MIMAT0022414 Arabidopsis thaliana miR5645c	3	10	-	none	none
TAAATCCC	ath-miR5654-3p MIMAT0023005 Arabidopsis thaliana miR5654-3p	14	21	-	none	none
TAAATCCC	ath-miR5654-5p MIMAT0022426 Arabidopsis thaliana miR5654-5p	2	9	+	AT3G25430	none
TAACAAAT	ath-miR5017-5p MIMAT0032120 Arabidopsis thaliana miR5017-5p	1	8	-	AT3G21230_AT2G27490_AT3G52590_AT1G15780_AT5G35732_AT5G46020	AT2G31220_AT5G05290
TAACGCAC	ath-miR2939 MIMAT0014143 Arabidopsis thaliana miR2939	1	8	+	none	none
TAATAGGC	ath-miR402 MIMAT0001003 Arabidopsis thaliana miR402	7	14	-	none	none
TAATATCT	ath-miR171b-5p MIMAT0031899 Arabidopsis thaliana miR171b-5p	1	8	-	none	AT5G49810
TACATATA	ath-miR5025 MIMAT0020531 Arabidopsis thaliana miR5025	7	14	-	none	AT2G42760_AT4G09460
TACTCCGC	ath-miR472-3p MIMAT0003931 Arabidopsis thaliana miR472-3p	8	15	+	AT1G70710	none
TACTCTCA	ath-miR400 MIMAT0001001 Arabidopsis thaliana miR400	3	10	-	none	AT4G35170_AT4G16750
TAGAGTTT	ath-miR781a MIMAT0003940 Arabidopsis thaliana miR781a	2	9	+	AT3G56950	AT1G20270_AT5G64510_AT5G43700_AT4G35987
TAGAGTTT	ath-miR781b MIMAT0022420 Arabidopsis thaliana miR781b	2	9	+	AT3G56950	AT1G20270_AT5G64510_AT5G43700_AT4G35987
TAGGTCCC	ath-miR840-3p MIMAT0032021 Arabidopsis thaliana miR840-3p	6	13	+	none	AT2G43370_AT3G18640
TAGTCCAC	ath-miR5639-5p MIMAT0022400 Arabidopsis thaliana miR5639-5p	1	8	+	none	none
TATAAAAC	ath-miR4245 MIMAT0023523 Arabidopsis thaliana miR4245	6	13	-	none	none
TATAAATC	ath-miR5632-3p MIMAT0022392 Arabidopsis thaliana miR5632-3p	4	11	-	none	none
TATAAATG	ath-miR8177 MIMAT0032776 Arabidopsis thaliana miR8177	15	22	-	none	none
TATAAGAT	ath-miR823 MIMAT0004240 Arabidopsis thaliana miR823	14	21	+	none	none
TATAAGCA	ath-miR844-5p MIMAT0004266 Arabidopsis thaliana miR844-5p	10	17	-	none	none
TATAAGCC	ath-miR844-3p MIMAT0004267 Arabidopsis thaliana miR844-3p	2	9	+	none	none
TATAAGCT	ath-miR844-5p MIMAT0004266 Arabidopsis thaliana miR844-5p	14	21	+	none	none
TATAAGTC	ath-miR400 MIMAT0001001 Arabidopsis thaliana miR400	12	19	+	none	none
TATAATGG	ath-miR8121 MIMAT0032262 Arabidopsis thaliana miR8121	5	12	+	none	none
TATACACA	ath-miR8174 MIMAT0032773 Arabidopsis thaliana miR8174	2	9	-	none	none
TATACAGT	ath-miR5025 MIMAT0020531 Arabidopsis thaliana miR5025	1	8	-	none	none
TATAGAGA	ath-miR157c-3p MIMAT0031872 Arabidopsis thaliana miR157c-3p	3	10	-	none	none
TATAGAGT	ath-miR5637 MIMAT0022397 Arabidopsis thaliana miR5637	9	16	-	none	none
TATAGGGA	ath-miR8174 MIMAT0032773 Arabidopsis thaliana miR8174	6	13	+	none	none
TATAGTTG	ath-miR5632-3p MIMAT0022392 Arabidopsis thaliana miR5632-3p	8	15	+	none	none
TATATACA	ath-miR5025 MIMAT0020531 Arabidopsis thaliana miR5025	3	10	-	none	AT2G24693_AT5G55565
TATATATG	ath-miR5025 MIMAT0020531 Arabidopsis thaliana miR5025	5	12	+	AT3G20750	none
TATATCTT	ath-miR5024-5p MIMAT0020530 Arabidopsis thaliana miR5024-5p	12	19	-	none	none
TATATGTA	ath-miR5025 MIMAT0020531 Arabidopsis thaliana miR5025	7	14	+	AT5G11800_AT4G37850	none
TATATTTC	ath-miR5637 MIMAT0022397 Arabidopsis thaliana miR5637	13	20	+	AT5G57160	none
TATCCACT	ath-miR5023 MIMAT0020528 Arabidopsis thaliana miR5023	7	14	-	none	none
TATGATTT	ath-miR407 MIMAT0001010 Arabidopsis thaliana miR407	4	11	-	AT1G71310_AT5G14390_AT5G38410_AT2G39180_AT3G20510_AT1G27950_AT1G21080_AT1G53030_AT4G33840	AT5G23040_AT5G18420_AT2G21240_AT4G35560_AT5G11490_AT1G33760_AT1G13410_AT5G07720_AT3G52561
TATGCTAG	ath-miR5028 MIMAT0020534 Arabidopsis thaliana miR5028	10	17	+	none	none
TATTATAA	ath-miR400 MIMAT0001001 Arabidopsis thaliana miR400	9	16	+	none	none
TATTGGCC	ath-miR170-5p MIMAT0031887 Arabidopsis thaliana miR170-5p	1	8	+	none	none
TATTGGCC	ath-miR171a-5p MIMAT0031888 Arabidopsis thaliana miR171a-5p	1	8	+	none	none
TATTTCTC	ath-miR861-5p MIMAT0004305 Arabidopsis thaliana miR861-5p	6	13	-	none	none
TCAAAATA	ath-miR830-3p MIMAT0004248 Arabidopsis thaliana miR830-3p	5	12	-	AT1G55152_AT2G10970	AT4G24770
TCACATTA	ath-miR418 MIMAT0001326 Arabidopsis thaliana miR418	1	8	-	none	none
TCACCTCT	ath-miR156b-3p MIMAT0031866 Arabidopsis thaliana miR156b-3p	4	11	+	none	none
TCACCTCT	ath-miR5662 MIMAT0022439 Arabidopsis thaliana miR5662	1	8	-	none	AT3G53810_AT5G64342_AT5G13330
TCACTCAC	ath-miR8169 MIMAT0032767 Arabidopsis thaliana miR8169	11	18	+	AT1G33040	none
TCACTTTC	ath-miR161.1 MIMAT0000181 Arabidopsis thaliana miR161.1	2	9	-	none	none
TCACTTTC	ath-miR161.2 MIMAT0006779 Arabidopsis thaliana miR161.2	11	18	-	none	none
TCATATAA	ath-miR823 MIMAT0004240 Arabidopsis thaliana miR823	11	18	+	none	none
TCATATGT	ath-miR5595a MIMAT0023517 Arabidopsis thaliana miR5595a	1	8	-	none	none
TCATATGT	ath-miR5995b MIMAT0023518 Arabidopsis thaliana miR5995b	1	8	-	none	none
TCATCACA	ath-miR3932a MIMAT0018346 Arabidopsis thaliana miR3932a	6	13	-	none	none
TCATCACA	ath-miR3932b-3p MIMAT0018347 Arabidopsis thaliana miR3932b-3p	6	13	-	none	none
TCATCACA	ath-miR418 MIMAT0001326 Arabidopsis thaliana miR418	4	11	-	none	none
TCATCACA	ath-miR8177 MIMAT0032776 Arabidopsis thaliana miR8177	2	9	-	none	none
TCCAATGG	ath-miR5662 MIMAT0022439 Arabidopsis thaliana miR5662	9	16	-	none	AT2G21780_AT1G32580_AT3G53090_AT5G01330_AT1G04590
TCCCCGGC	ath-miR8175 MIMAT0032774 Arabidopsis thaliana miR8175	3	10	+	none	none
TCCCTATA	ath-miR8174 MIMAT0032773 Arabidopsis thaliana miR8174	6	13	-	none	none
TCCGCAAC	ath-miR5644 MIMAT0022406 Arabidopsis thaliana miR5644	5	12	-	none	none
TCCGGTTT	ath-miR826a MIMAT0004242 Arabidopsis thaliana miR826a	4	11	+	none	AT2G24090
TCGAACAG	ath-miR858a MIMAT0004302 Arabidopsis thaliana miR858a	10	17	-	AT2G07690	none
TCGAACAG	ath-miR858b MIMAT0022417 Arabidopsis thaliana miR858b	9	16	-	AT2G07690_AT1G73090	none
TCGAGGCC	ath-miR402 MIMAT0001003 Arabidopsis thaliana miR402	2	9	+	none	none
TCGCATGC	ath-miR4239 MIMAT0017947 Arabidopsis thaliana miR4239	11	18	+	none	none
TCGGGATG	ath-miR2111a-3p MIMAT0011151 Arabidopsis thaliana miR2111a-3p	5	12	+	none	none
TCGGTTCG	ath-miR851-5p MIMAT0004273 Arabidopsis thaliana miR851-5p	3	10	+	none	none
TCTATCTT	ath-miR157a-5p MIMAT0000172 Arabidopsis thaliana miR157a-5p	8	15	-	none	AT5G54630
TCTATCTT	ath-miR157b-5p MIMAT0000173 Arabidopsis thaliana miR157b-5p	8	15	-	none	AT5G54630
TCTATCTT	ath-miR157c-5p MIMAT0000174 Arabidopsis thaliana miR157c-5p	8	15	-	none	AT5G54630
TCTATCTT	ath-miR157d MIMAT0000175 Arabidopsis thaliana miR157d	7	14	-	AT2G43630	AT5G54630_AT1G55690_AT5G67500
TCTATTAT	ath-miR3434-5p MIMAT0017737 Arabidopsis thaliana miR3434-5p	12	19	+	none	AT1G13210_AT1G58270
TCTCAAAA	ath-miR2938 MIMAT0014142 Arabidopsis thaliana miR2938	5	12	-	AT4G39870_AT2G43850	AT4G20830
TCTCAAAA	ath-miR830-3p MIMAT0004248 Arabidopsis thaliana miR830-3p	7	14	-	none	none
TCTCACAA	ath-miR824-5p MIMAT0004277 Arabidopsis thaliana miR824-5p	9	16	-	none	AT1G51800
TCTCACTT	ath-miR1886.1 MIMAT0007853 Arabidopsis thaliana miR1886.1	7	14	-	AT2G47940	AT1G16470_AT4G36740_AT1G69450_AT2G13370_AT2G17880_AT5G35160_AT2G33340
TCTCACTT	ath-miR5638a MIMAT0022398 Arabidopsis thaliana miR5638a	13	20	+	AT3G12030_AT2G37630_AT4G04790_AT2G34200_AT5G52800_AT4G18740_AT1G63020_AT3G02520_AT5G17340	AT5G28460
TCTCGCGC	ath-miR5642a MIMAT0022403 Arabidopsis thaliana miR5642a	1	8	+	none	none
TCTCGCGC	ath-miR5642b MIMAT0022435 Arabidopsis thaliana miR5642b	1	8	+	none	none
TCTCTATA	ath-miR157c-3p MIMAT0031872 Arabidopsis thaliana miR157c-3p	3	10	+	none	none
TCTCTCAA	ath-miR2936 MIMAT0014140 Arabidopsis thaliana miR2936	2	9	-	AT5G50170_AT1G79630_AT5G38600	AT5G09830_AT3G52760_AT5G11960_AT5G03180_AT1G65370_AT4G31680_AT1G74100_AT3G52770_AT2G38230_AT4G37900
TCTCTCAT	ath-miR5029 MIMAT0020535 Arabidopsis thaliana miR5029	2	9	-	AT5G49880_AT3G07630_AT4G33030	AT2G35770_AT4G14230_AT2G44080_AT1G53170_AT1G59980_AT2G42850_AT5G13560_AT2G39410_AT2G29550
TCTCTTAT	ath-miR5632-5p MIMAT0032127 Arabidopsis thaliana miR5632-5p	6	13	+	AT4G30200_AT1G56720_AT5G61230_AT2G02170_AT3G27150	AT2G04690
TCTTATAT	ath-miR823 MIMAT0004240 Arabidopsis thaliana miR823	13	20	-	AT2G05400	none
TCTTATCC	ath-miR5632-5p MIMAT0032127 Arabidopsis thaliana miR5632-5p	8	15	+	AT3G23805	none
TCTTCAAA	ath-miR866-3p MIMAT0004316 Arabidopsis thaliana miR866-3p	13	20	-	AT1G68030_AT5G43060_AT2G21220_AT4G31930_AT4G03260_AT1G28390_AT3G50920_AT5G45670	AT1G13750
TCTTCACA	ath-miR1888a MIMAT0007855 Arabidopsis thaliana miR1888a	13	20	-	AT4G29950	AT3G63120_AT2G25760
TCTTCACA	ath-miR1888b MIMAT0022436 Arabidopsis thaliana miR1888b	14	21	-	none	none
TCTTCACT	ath-miR5999 MIMAT0023525 Arabidopsis thaliana miR5999	1	8	+	AT3G02350_AT5G55730_AT1G18330_AT1G18490_AT5G24310	none
TCTTCTGT	ath-miR156a-5p MIMAT0000166 Arabidopsis thaliana miR156a-5p	3	10	-	AT5G14420	AT2G40630_AT4G10955
TCTTCTGT	ath-miR156b-5p MIMAT0000167 Arabidopsis thaliana miR156b-5p	3	10	-	AT5G14420	AT2G40630_AT4G10955
TCTTCTGT	ath-miR156c-5p MIMAT0000168 Arabidopsis thaliana miR156c-5p	3	10	-	AT5G14420	AT2G40630_AT4G10955
TCTTCTGT	ath-miR156d-5p MIMAT0000169 Arabidopsis thaliana miR156d-5p	3	10	-	AT5G14420	AT2G40630_AT4G10955
TCTTCTGT	ath-miR156e MIMAT0000170 Arabidopsis thaliana miR156e	3	10	-	AT5G14420	AT2G40630_AT4G10955
TCTTCTGT	ath-miR156f-5p MIMAT0000171 Arabidopsis thaliana miR156f-5p	3	10	-	AT5G14420	AT2G40630_AT4G10955
TCTTCTGT	ath-miR156g MIMAT0001012 Arabidopsis thaliana miR156g	3	10	-	AT5G14420	AT2G40630
TCTTCTGT	ath-miR156h MIMAT0001013 Arabidopsis thaliana miR156h	3	10	-	AT5G16250_AT4G24100_AT3G52040_AT5G14420	AT4G29350_AT1G71880
TCTTCTGT	ath-miR156i MIMAT0022421 Arabidopsis thaliana miR156i	3	10	-	AT2G02690_AT4G31670_AT5G14420	AT2G20920_AT4G10955_AT4G19200_AT5G08150_AT5G49330
TCTTCTGT	ath-miR156j MIMAT0022423 Arabidopsis thaliana miR156j	3	10	-	AT2G38610_AT5G14420	AT2G20920_AT4G10955_AT5G08150
TCTTCTGT	ath-miR157a-5p MIMAT0000172 Arabidopsis thaliana miR157a-5p	4	11	-	AT5G14420	none
TCTTCTGT	ath-miR157b-5p MIMAT0000173 Arabidopsis thaliana miR157b-5p	4	11	-	AT5G14420	none
TCTTCTGT	ath-miR157c-5p MIMAT0000174 Arabidopsis thaliana miR157c-5p	4	11	-	AT5G14420	none
TCTTCTGT	ath-miR157d MIMAT0000175 Arabidopsis thaliana miR157d	3	10	-	AT5G14420	none
TCTTTTGT	ath-miR447c-3p MIMAT0002115 Arabidopsis thaliana miR447c-3p	13	20	+	none	AT1G49140
TGAAGAAA	ath-miR5648-3p MIMAT0022413 Arabidopsis thaliana miR5648-3p	4	11	+	none	none
TGAAGTGT	ath-miR395a MIMAT0000938 Arabidopsis thaliana miR395a	2	9	+	none	none
TGAAGTGT	ath-miR395b MIMAT0000939 Arabidopsis thaliana miR395b	2	9	+	none	none
TGAAGTGT	ath-miR395c MIMAT0000940 Arabidopsis thaliana miR395c	2	9	+	none	none
TGAAGTGT	ath-miR395d MIMAT0000941 Arabidopsis thaliana miR395d	2	9	+	none	none
TGAAGTGT	ath-miR395e MIMAT0000942 Arabidopsis thaliana miR395e	2	9	+	none	none
TGAAGTGT	ath-miR395f MIMAT0000943 Arabidopsis thaliana miR395f	2	9	+	none	none
TGAATGAA	ath-miR5652 MIMAT0022424 Arabidopsis thaliana miR5652	8	15	+	none	none
TGAATTGA	ath-miR846-3p MIMAT0004269 Arabidopsis thaliana miR846-3p	2	9	+	AT5G64470_AT2G33210_AT2G19080_AT2G16835_AT1G32200_AT4G36730_AT1G01550_AT1G73120	AT2G23985
TGACCAAT	ath-miR3440b-3p MIMAT0017946 Arabidopsis thaliana miR3440b-3p	4	11	-	none	AT4G31985
TGACCATT	ath-miR5662 MIMAT0022439 Arabidopsis thaliana miR5662	6	13	+	none	AT1G75960
TGACTTAT	ath-miR400 MIMAT0001001 Arabidopsis thaliana miR400	13	20	-	none	AT5G01560_AT1G05780
TGAGAGAA	ath-miR1886.1 MIMAT0007853 Arabidopsis thaliana miR1886.1	1	8	+	AT1G16740_AT3G21352_AT1G58360_AT1G25470	AT4G21500_AT4G11270_AT1G21460_AT3G51390_AT1G63480_AT2G04800_AT2G38690_AT5G50310_AT3G53402_AT1G35630
TGAGAGAA	ath-miR5640 MIMAT0022401 Arabidopsis thaliana miR5640	1	8	+	AT4G00540_AT5G13520_AT1G45180_AT2G03810_AT1G58360	AT1G05160_AT2G33210_AT4G33130_AT4G19400_AT1G29040_AT4G11360
TGAGTGAA	ath-miR170-5p MIMAT0031887 Arabidopsis thaliana miR170-5p	12	19	-	none	none
TGAGTGAA	ath-miR171a-5p MIMAT0031888 Arabidopsis thaliana miR171a-5p	12	19	-	none	none
TGAGTGTG	ath-miR8168 MIMAT0032766 Arabidopsis thaliana miR8168	7	14	+	none	none
TGCCTCTT	ath-miR408-3p MIMAT0001011 Arabidopsis thaliana miR408-3p	7	14	+	none	none
TGCGATCC	ath-miR393a-5p MIMAT0000934 Arabidopsis thaliana miR393a-5p	8	15	-	none	none
TGCGATCC	ath-miR393b-5p MIMAT0000935 Arabidopsis thaliana miR393b-5p	8	15	-	none	none
TGCGATCT	ath-miR393b-3p MIMAT0031906 Arabidopsis thaliana miR393b-3p	5	12	+	none	none
TGCGTCAA	ath-miR861-5p MIMAT0004305 Arabidopsis thaliana miR861-5p	14	21	+	none	none
TGGAACGG	ath-miR5659 MIMAT0022432 Arabidopsis thaliana miR5659	14	21	+	none	none
TGGCACGG	ath-miR171b-3p MIMAT0000920 Arabidopsis thaliana miR171b-3p	6	13	-	none	none
TGGCACGG	ath-miR171c-3p MIMAT0000921 Arabidopsis thaliana miR171c-3p	6	13	-	none	none
TGGCCCAT	ath-miR3440b-5p MIMAT0017945 Arabidopsis thaliana miR3440b-5p	7	14	+	AT3G24490_AT3G10630	none
TGGGCCAA	ath-miR3440b-5p MIMAT0017945 Arabidopsis thaliana miR3440b-5p	6	13	-	AT1G03160_AT4G39640	none
TGGGCCAG	ath-miR8171 MIMAT0032770 Arabidopsis thaliana miR8171	6	13	+	AT5G59500	AT1G06670_AT1G09330
TGGGTCTA	ath-miR405a MIMAT0001006 Arabidopsis thaliana miR405a	7	14	+	none	none
TGGGTCTA	ath-miR405b MIMAT0001007 Arabidopsis thaliana miR405b	7	14	+	none	none
TGGGTCTA	ath-miR405d MIMAT0001008 Arabidopsis thaliana miR405d	7	14	+	none	none
TGGGTGGC	ath-miR851-3p MIMAT0004274 Arabidopsis thaliana miR851-3p	1	8	+	none	none
TGGTGGGC	ath-miR5638b MIMAT0022407 Arabidopsis thaliana miR5638b	13	20	+	none	none
TGGTTTAT	ath-miR778 MIMAT0003937 Arabidopsis thaliana miR778	6	13	+	none	none
TGGTTTAT	ath-miR867 MIMAT0004318 Arabidopsis thaliana miR867	8	15	+	none	none
TGTATATA	ath-miR5025 MIMAT0020531 Arabidopsis thaliana miR5025	3	10	+	none	none
TGTGAAGA	ath-miR1888a MIMAT0007855 Arabidopsis thaliana miR1888a	13	20	+	none	AT1G31040
TGTGAAGA	ath-miR1888b MIMAT0022436 Arabidopsis thaliana miR1888b	14	21	+	none	none
TGTGAAGT	ath-miR859 MIMAT0004303 Arabidopsis thaliana miR859	10	17	+	none	AT1G62300
TGTGAGAA	ath-miR824-5p MIMAT0004277 Arabidopsis thaliana miR824-5p	10	17	+	none	AT4G02880_AT4G38840_AT3G10330
TGTGAGTG	ath-miR8169 MIMAT0032767 Arabidopsis thaliana miR8169	12	19	-	AT3G54400	none
TGTGATGA	ath-miR3932a MIMAT0018346 Arabidopsis thaliana miR3932a	6	13	+	none	none
TGTGATGA	ath-miR3932b-3p MIMAT0018347 Arabidopsis thaliana miR3932b-3p	6	13	+	none	none
TGTGATGA	ath-miR418 MIMAT0001326 Arabidopsis thaliana miR418	4	11	+	none	none
TGTGATGA	ath-miR8177 MIMAT0032776 Arabidopsis thaliana miR8177	2	9	+	none	none
TGTGTATA	ath-miR8174 MIMAT0032773 Arabidopsis thaliana miR8174	2	9	+	none	none
TGTGTTTT	ath-miR5998a MIMAT0023521 Arabidopsis thaliana miR5998a	7	14	+	AT5G19570	AT1G33055_AT2G40080_AT1G75930_AT5G04180_AT4G26320_AT3G49100
TGTGTTTT	ath-miR5998b MIMAT0023522 Arabidopsis thaliana miR5998b	7	14	+	AT5G19570	AT1G33055_AT2G40080_AT1G75930_AT5G04180_AT4G26320_AT3G49100
TGTTATAT	ath-miR5024-5p MIMAT0020530 Arabidopsis thaliana miR5024-5p	15	22	-	none	none
TGTTTCTT	ath-miR870-3p MIMAT0004322 Arabidopsis thaliana miR870-3p	9	16	+	AT1G54620_AT3G02420_AT3G20650	AT5G54690_AT1G48590_AT4G33420_AT5G54095_AT2G41100
TGTTTGCT	ath-miR773b-5p MIMAT0017735 Arabidopsis thaliana miR773b-5p	13	20	-	none	AT5G45170
TGTTTGGG	ath-miR395a MIMAT0000938 Arabidopsis thaliana miR395a	7	14	+	none	none
TGTTTGGG	ath-miR395b MIMAT0000939 Arabidopsis thaliana miR395b	7	14	+	none	AT1G04778
TGTTTGGG	ath-miR395c MIMAT0000940 Arabidopsis thaliana miR395c	7	14	+	none	AT1G04778
TGTTTGGG	ath-miR395d MIMAT0000941 Arabidopsis thaliana miR395d	7	14	+	none	none
TGTTTGGG	ath-miR395e MIMAT0000942 Arabidopsis thaliana miR395e	7	14	+	none	none
TGTTTGGG	ath-miR395f MIMAT0000943 Arabidopsis thaliana miR395f	7	14	+	none	AT1G04778
TGTTTGTT	ath-miR833a-3p MIMAT0004253 Arabidopsis thaliana miR833a-3p	13	20	-	none	none
TGTTTGTT	ath-miR833a-5p MIMAT0004252 Arabidopsis thaliana miR833a-5p	1	8	+	none	AT5G07190
TGTTTGTT	ath-miR833b MIMAT0022419 Arabidopsis thaliana miR833b	1	8	+	none	none
TGTTTTGT	ath-miR403-5p MIMAT0031914 Arabidopsis thaliana miR403-5p	1	8	+	AT3G47870	none
TGTTTTGT	ath-miR447a-3p MIMAT0002113 Arabidopsis thaliana miR447a-3p	13	20	+	none	none
TGTTTTGT	ath-miR447b MIMAT0002114 Arabidopsis thaliana miR447b	13	20	+	none	none
TGTTTTGT	ath-miR5998a MIMAT0023521 Arabidopsis thaliana miR5998a	9	16	+	AT5G61660_AT2G02515	AT3G13060_AT5G65690_AT3G62880
TGTTTTGT	ath-miR5998b MIMAT0023522 Arabidopsis thaliana miR5998b	9	16	+	AT5G61660_AT2G02515	AT3G13060_AT5G65690_AT3G62880
TTAAAAGC	ath-miR5643a MIMAT0022404 Arabidopsis thaliana miR5643a	3	10	-	AT4G18260	none
TTAAAAGC	ath-miR5643b MIMAT0022445 Arabidopsis thaliana miR5643b	3	10	-	AT4G18260	none
TTAAATAG	ath-miR5645c MIMAT0022414 Arabidopsis thaliana miR5645c	4	11	-	none	none
TTACGAAT	ath-miR8184 MIMAT0032783 Arabidopsis thaliana miR8184	11	18	+	AT5G65620	AT5G13870_AT1G01610
TTACTATT	ath-miR5651 MIMAT0022422 Arabidopsis thaliana miR5651	13	20	-	AT4G05070	AT1G22310_AT3G53190_AT4G25090
TTAGACCC	ath-miR405a MIMAT0001006 Arabidopsis thaliana miR405a	8	15	-	none	none
TTAGACCC	ath-miR405b MIMAT0001007 Arabidopsis thaliana miR405b	8	15	-	none	none
TTAGACCC	ath-miR405d MIMAT0001008 Arabidopsis thaliana miR405d	8	15	-	none	none
TTATAAGC	ath-miR844-3p MIMAT0004267 Arabidopsis thaliana miR844-3p	1	8	+	none	none
TTATAAGC	ath-miR844-5p MIMAT0004266 Arabidopsis thaliana miR844-5p	13	20	+	AT3G12670	none
TTATAAGC	ath-miR844-5p MIMAT0004266 Arabidopsis thaliana miR844-5p	11	18	-	AT3G12670	none
TTATAAGT	ath-miR400 MIMAT0001001 Arabidopsis thaliana miR400	11	18	+	none	none
TTATAATA	ath-miR400 MIMAT0001001 Arabidopsis thaliana miR400	9	16	-	none	none
TTATAGTT	ath-miR5632-3p MIMAT0022392 Arabidopsis thaliana miR5632-3p	7	14	+	none	none
TTATATCT	ath-miR5024-5p MIMAT0020530 Arabidopsis thaliana miR5024-5p	13	20	-	none	none
TTATATGA	ath-miR823 MIMAT0004240 Arabidopsis thaliana miR823	11	18	-	none	none
TTATCCAA	ath-miR5632-3p MIMAT0022392 Arabidopsis thaliana miR5632-3p	13	20	-	AT5G49730	AT5G38435
TTATCCAA	ath-miR5632-5p MIMAT0032127 Arabidopsis thaliana miR5632-5p	10	17	+	AT1G65370_AT3G54210	none
TTATCCAA	ath-miR865-3p MIMAT0004314 Arabidopsis thaliana miR865-3p	14	21	+	AT2G20980	AT5G41750_AT3G61840_AT5G15650_AT1G69890_AT4G08555_AT5G40400
TTATTGAC	ath-miR864-3p MIMAT0004312 Arabidopsis thaliana miR864-3p	5	12	-	none	AT3G49490
TTATTTTC	ath-miR4239 MIMAT0017947 Arabidopsis thaliana miR4239	5	12	+	none	AT1G78210
TTCACACT	ath-miR8165 MIMAT0032761 Arabidopsis thaliana miR8165	11	18	-	none	AT5G13160
TTCACTCA	ath-miR170-5p MIMAT0031887 Arabidopsis thaliana miR170-5p	12	19	+	none	none
TTCACTCA	ath-miR171a-5p MIMAT0031888 Arabidopsis thaliana miR171a-5p	12	19	+	none	none
TTCATCAT	ath-miR414 MIMAT0001322 Arabidopsis thaliana miR414	6	13	+	AT5G65740_AT4G14780_AT5G01040_AT4G13260_AT1G77450_AT3G29290_AT5G22100_AT1G33055_AT3G21920_AT1G73620_AT4G30830_AT5G17820_AT2G37020_AT5G57500_AT5G67390_AT2G34090_AT3G26570_AT5G51190_AT4G14240_AT1G23400_AT1G10900_AT1G60240_AT1G63430_AT3G02150_AT5G62100_AT4G02410_AT5G26280_AT1G60600_AT5G27660_AT1G52565_AT5G41720_AT1G29420_AT5G21100_AT1G06240_AT2G03420_AT3G06310_AT3G11450_AT2G41310_AT1G14980_AT1G13590…	AT5G40670_AT4G38740_AT5G20330_AT1G65800_AT2G27690_AT5G05090_AT1G05490_AT3G01770
TTCATCAT	ath-miR418 MIMAT0001326 Arabidopsis thaliana miR418	8	15	-	AT2G15535	AT4G05450
TTCATCAT	ath-miR5658 MIMAT0022431 Arabidopsis thaliana miR5658	13	20	-	AT5G40670_AT4G38740_AT5G20330_AT1G29500_AT1G02900_AT1G65800_AT2G27690_AT2G04675_AT5G05090_AT5G38344_AT1G05490	AT5G65740_AT4G14780_AT4G13260_AT1G77450_AT5G22100_AT2G20680_AT1G25275_AT3G21920_AT1G73620_AT4G30830_AT2G37020_AT2G43670_AT5G57500_AT5G67390_AT2G34090_AT5G51190_AT2G20465_AT4G14240_AT1G23400_AT1G10900_AT1G72020_AT1G60240_AT3G02150_AT1G02900_AT5G62100_AT1G60600_AT1G52565_AT5G41720_AT1G29420_AT5G21100_AT5G40260_AT5G20630_AT3G11450_AT2G41310_AT1G14980_AT5G11670_AT2G33510_AT1G13590_AT3G52550_AT5G43770…
TTCCATTG	ath-miR5660 MIMAT0022434 Arabidopsis thaliana miR5660	14	21	-	none	none
TTCGTAAT	ath-miR8184 MIMAT0032783 Arabidopsis thaliana miR8184	10	17	-	none	none
TTCTACTT	ath-miR838 MIMAT0004260 Arabidopsis thaliana miR838	6	13	+	AT2G45260_AT1G51350_AT2G23600	AT2G36695_AT2G37530_AT1G26160
TTCTATCT	ath-miR5996 MIMAT0023519 Arabidopsis thaliana miR5996	9	16	-	AT2G38255	none
TTCTCAAA	ath-miR830-3p MIMAT0004248 Arabidopsis thaliana miR830-3p	8	15	-	none	AT3G32980_AT4G36380
TTCTCACA	ath-miR824-5p MIMAT0004277 Arabidopsis thaliana miR824-5p	10	17	-	none	AT2G18770
TTCTCTCA	ath-miR1886.1 MIMAT0007853 Arabidopsis thaliana miR1886.1	1	8	-	AT3G01670_AT1G14400_AT2G28930_AT5G40270	AT4G37740_AT1G36060_AT2G35605_AT1G63650_AT4G14570_AT1G12064_AT2G16580_AT3G46620_AT5G39890_AT4G34555
TTCTCTCA	ath-miR5640 MIMAT0022401 Arabidopsis thaliana miR5640	1	8	-	AT2G43410_AT5G17160_AT2G28930	AT3G54980_AT3G16940_AT1G59830_AT1G19300_AT5G17523_AT1G13770
TTCTTCAC	ath-miR1888a MIMAT0007855 Arabidopsis thaliana miR1888a	14	21	-	AT5G63560_AT3G26210_AT3G56040	AT1G72070_AT4G30130_AT1G80440_AT3G26960_AT4G36860_AT1G79500_AT3G14190_AT2G31810_AT5G10100_AT4G02890_AT1G51520_AT3G52820_AT5G65490_AT5G42790
TTGAACCG	ath-miR171b-5p MIMAT0031899 Arabidopsis thaliana miR171b-5p	12	19	-	AT1G10700	none
TTGAACCG	ath-miR171c-5p MIMAT0031900 Arabidopsis thaliana miR171c-5p	12	19	-	none	AT1G17650
TTGAACCG	ath-miR5651 MIMAT0022422 Arabidopsis thaliana miR5651	6	13	-	AT1G11880	AT5G15610_AT5G43720
TTGACACG	ath-miR170-3p MIMAT0000201 Arabidopsis thaliana miR170-3p	10	17	-	AT5G51210	none
TTGACCAA	ath-miR3440b-3p MIMAT0017946 Arabidopsis thaliana miR3440b-3p	5	12	-	none	AT5G59890_AT4G30070
TTGACGCA	ath-miR861-5p MIMAT0004305 Arabidopsis thaliana miR861-5p	14	21	-	none	none
TTGACTTT	ath-miR864-3p MIMAT0004312 Arabidopsis thaliana miR864-3p	2	9	-	none	none
TTGCGGCA	ath-miR404 MIMAT0001005 Arabidopsis thaliana miR404	15	22	+	none	none
TTGCTCTC	ath-miR863-3p MIMAT0004310 Arabidopsis thaliana miR863-3p	3	10	-	none	AT5G44240_AT2G25605
TTGGATAA	ath-miR5632-3p MIMAT0022392 Arabidopsis thaliana miR5632-3p	13	20	+	AT1G68620	AT4G08555_AT5G56750
TTGGATAA	ath-miR5632-5p MIMAT0032127 Arabidopsis thaliana miR5632-5p	10	17	-	AT1G30755	none
TTGGATAA	ath-miR865-3p MIMAT0004314 Arabidopsis thaliana miR865-3p	14	21	-	AT5G08565_AT1G12830	AT4G18140_AT2G32390_AT3G54210_AT2G42360_AT3G49390
TTGGCCCA	ath-miR3440b-5p MIMAT0017945 Arabidopsis thaliana miR3440b-5p	6	13	+	AT3G08880	none
TTGGCGCG	ath-miR171a-3p MIMAT0000202 Arabidopsis thaliana miR171a-3p	10	17	-	none	none
TTGGGTCT	ath-miR405a MIMAT0001006 Arabidopsis thaliana miR405a	6	13	+	none	none
TTGGGTCT	ath-miR405b MIMAT0001007 Arabidopsis thaliana miR405b	6	13	+	none	none
TTGGGTCT	ath-miR405d MIMAT0001008 Arabidopsis thaliana miR405d	6	13	+	none	none
TTGGTTTA	ath-miR778 MIMAT0003937 Arabidopsis thaliana miR778	5	12	+	none	none
TTGTGAGA	ath-miR824-5p MIMAT0004277 Arabidopsis thaliana miR824-5p	9	16	+	none	AT5G66630
TTGTGTTG	ath-miR8182 MIMAT0032781 Arabidopsis thaliana miR8182	1	8	+	AT5G62320	none
TTGTTTGT	ath-miR833a-3p MIMAT0004253 Arabidopsis thaliana miR833a-3p	14	21	-	none	none
TTTATACT	ath-miR4245 MIMAT0023523 Arabidopsis thaliana miR4245	8	15	+	none	none
TTTATAGT	ath-miR5632-3p MIMAT0022392 Arabidopsis thaliana miR5632-3p	6	13	+	none	none
TTTATATC	ath-miR2112-3p MIMAT0011155 Arabidopsis thaliana miR2112-3p	2	9	+	none	none
TTTATGTA	ath-miR778 MIMAT0003937 Arabidopsis thaliana miR778	9	16	+	none	AT4G30180
TTTCATCG	ath-miR839-5p MIMAT0004261 Arabidopsis thaliana miR839-5p	9	16	+	AT1G62800_AT2G03820	none
TTTCTTCA	ath-miR5648-3p MIMAT0022413 Arabidopsis thaliana miR5648-3p	4	11	-	none	none
TTTCTTTC	ath-miR5019 MIMAT0020523 Arabidopsis thaliana miR5019	7	14	-	AT4G28640_AT5G48340_AT4G23090	none
TTTGACTT	ath-miR859 MIMAT0004303 Arabidopsis thaliana miR859	14	21	-	AT5G63570	AT2G38195_AT4G24440
TTTGAGAA	ath-miR830-3p MIMAT0004248 Arabidopsis thaliana miR830-3p	8	15	+	none	AT5G45030_AT2G15570_AT5G04885_AT1G28120
TTTGAGAG	ath-miR2938 MIMAT0014142 Arabidopsis thaliana miR2938	6	13	+	AT5G28740	AT1G21410
TTTGCCAC	ath-miR851-3p MIMAT0004274 Arabidopsis thaliana miR851-3p	4	11	-	none	none
TTTGCCCC	ath-miR399d MIMAT0000954 Arabidopsis thaliana miR399d	13	20	+	none	none
TTTGGCTT	ath-miR5648-5p MIMAT0022412 Arabidopsis thaliana miR5648-5p	11	18	+	AT5G48320	none
TTTGGGAT	ath-miR5654-3p MIMAT0023005 Arabidopsis thaliana miR5654-3p	11	18	+	none	none
TTTGTCTC	ath-miR773a MIMAT0003932 Arabidopsis thaliana miR773a	14	21	+	AT3G48530_AT3G44990_AT3G58650_AT4G15920_AT2G18420	AT2G44500_AT2G01900_AT2G28420_AT5G62680_AT2G23660_AT1G06990_AT4G13660_AT1G23220
TTTGTCTC	ath-miR773b-3p MIMAT0017736 Arabidopsis thaliana miR773b-3p	14	21	+	AT3G44990_AT3G58650_AT4G15920_AT5G27930	AT5G06970_AT2G23660_AT1G80570_AT1G06990_AT4G13660
TTTGTGAG	ath-miR824-5p MIMAT0004277 Arabidopsis thaliana miR824-5p	8	15	+	none	AT1G28370_AT3G04670
TTTGTGAT	ath-miR3932a MIMAT0018346 Arabidopsis thaliana miR3932a	4	11	+	none	none
TTTGTGAT	ath-miR3932b-3p MIMAT0018347 Arabidopsis thaliana miR3932b-3p	4	11	+	none	none
TTTGTGTT	ath-miR5998a MIMAT0023521 Arabidopsis thaliana miR5998a	5	12	+	AT5G26720	AT5G36710_AT2G34930_AT4G24540
TTTGTGTT	ath-miR5998b MIMAT0023522 Arabidopsis thaliana miR5998b	5	12	+	AT5G26720	AT5G36710_AT2G34930_AT4G24540
TTTGTTAT	ath-miR4239 MIMAT0017947 Arabidopsis thaliana miR4239	1	8	+	AT2G03640	AT4G20440_AT5G22555
TTTGTTGT	ath-miR833a-5p MIMAT0004252 Arabidopsis thaliana miR833a-5p	3	10	+	none	none
TTTGTTGT	ath-miR850 MIMAT0004272 Arabidopsis thaliana miR850	14	21	-	none	none
TTTGTTTG	ath-miR851-3p MIMAT0004274 Arabidopsis thaliana miR851-3p	8	15	-	none	none
TTTTATAC	ath-miR4245 MIMAT0023523 Arabidopsis thaliana miR4245	7	14	+	none	none
TTTTGAGA	ath-miR2938 MIMAT0014142 Arabidopsis thaliana miR2938	5	12	+	AT1G79910_AT5G11620	AT4G10840
TTTTGAGA	ath-miR830-3p MIMAT0004248 Arabidopsis thaliana miR830-3p	7	14	+	none	none
TTTTGCTT	ath-miR3933 MIMAT0018348 Arabidopsis thaliana miR3933	3	10	-	AT1G07985_AT1G29490	AT5G17350
TTTTGTAT	ath-miR857 MIMAT0004301 Arabidopsis thaliana miR857	1	8	+	AT5G67520_AT1G41830	AT1G60930_AT5G47390_AT1G16170
TTTTTCTT	ath-miR5019 MIMAT0020523 Arabidopsis thaliana miR5019	9	16	-	AT1G13050_AT3G46200_AT2G16700_AT3G12200_AT5G10060_AT2G44770	none

## Sheet: Supplementary Table 4b
Supplementary Table 4b: miRNAs associated to 3’-miPLMs in A. thaliana
PLM	miRNA	start_match	end_match	orientation	genes_with_miRNA_complete_matching_forward (5 mismatches allowed)	genes_with_miRNA_complete_matching_reverse (5 mismatches allowed)
AAAACACA	ath-miR5998a MIMAT0023521 Arabidopsis thaliana miR5998a	7	14	-	AT2G43460_AT2G36090_AT4G32810_AT2G16676_AT3G05327_AT3G62370_AT3G19220_AT3G46940_AT4G09320_AT2G37620_AT2G45160_AT3G51230_AT3G22845_AT4G32870_AT3G28540_AT5G60460_AT4G37030_AT2G03460_AT4G23980_AT3G42050_AT3G54950_AT1G03140_AT4G11830_AT3G17365_AT3G18580_AT5G63910_AT4G18510_AT1G19440_AT3G13530_AT2G14210_AT1G33230	AT4G01900_AT3G57570_AT4G34220_AT3G17020_AT1G08160_AT3G22840_AT4G15410_AT5G26930
AAAACACA	ath-miR5998b MIMAT0023522 Arabidopsis thaliana miR5998b	7	14	-	AT2G43460_AT2G36090_AT4G32810_AT2G16676_AT3G05327_AT3G62370_AT3G19220_AT3G46940_AT4G09320_AT2G37620_AT2G45160_AT3G51230_AT3G22845_AT4G32870_AT3G28540_AT5G60460_AT4G37030_AT2G03460_AT4G23980_AT3G42050_AT3G54950_AT1G03140_AT4G11830_AT3G17365_AT3G18580_AT5G63910_AT4G18510_AT1G19440_AT3G13530_AT2G14210_AT1G33230	AT4G01900_AT3G57570_AT4G34220_AT3G17020_AT1G08160_AT3G22840_AT4G15410_AT5G26930
AAAACTTT	ath-miR4245 MIMAT0023523 Arabidopsis thaliana miR4245	3	10	-	none	AT5G27210
AAAAGAGA	ath-miR156d-3p MIMAT0031868 Arabidopsis thaliana miR156d-3p	7	14	-	AT3G05480	none
AAAAGCTA	ath-miR855 MIMAT0004279 Arabidopsis thaliana miR855	4	11	+	none	AT3G22520_AT5G60750_AT5G40300_AT5G62430
AAAATAGT	ath-miR830-3p MIMAT0004248 Arabidopsis thaliana miR830-3p	3	10	-	none	AT5G10910_AT5G61810
AAAATATG	ath-miR774b-3p MIMAT0017740 Arabidopsis thaliana miR774b-3p	5	12	-	AT3G04000_AT4G03635	none
AAAATCTT	ath-miR8170-3p MIMAT0032769 Arabidopsis thaliana miR8170-3p	8	15	-	none	none
AAAATTAT	ath-miR5631 MIMAT0022390 Arabidopsis thaliana miR5631	14	21	-	none	AT1G54510
AAAATTGT	ath-miR158a-5p MIMAT0031873 Arabidopsis thaliana miR158a-5p	9	16	-	AT5G45370_AT1G64720_AT1G66160_AT1G59640	AT2G35660_AT4G26260_AT5G67240_AT2G34610
AAACACAG	ath-miR836 MIMAT0004257 Arabidopsis thaliana miR836	3	10	-	none	none
AAACAGAA	ath-miR415 MIMAT0001323 Arabidopsis thaliana miR415	11	18	+	none	AT1G11650_AT5G43770_AT3G19553_AT1G27350_AT2G39420_AT4G31020_AT1G58200_AT1G06050_AT3G14130_AT5G66060_AT2G40920_AT5G49100_AT1G63680_AT5G42500_AT5G55220_AT1G28320
AAACCCAA	ath-miR5028 MIMAT0020534 Arabidopsis thaliana miR5028	3	10	-	AT5G65350_AT2G24765	none
AAACCCAA	ath-miR5656 MIMAT0022429 Arabidopsis thaliana miR5656	14	21	-	AT4G37580	none
AAACTGTA	ath-miR2111b-3p MIMAT0011153 Arabidopsis thaliana miR2111b-3p	11	18	-	none	none
AAACTTTC	ath-miR8166 MIMAT0032762 Arabidopsis thaliana miR8166	11	18	-	none	none
AAAGAAAA	ath-miR5019 MIMAT0020523 Arabidopsis thaliana miR5019	8	15	+	none	none
AAAGACAT	ath-miR5631 MIMAT0022390 Arabidopsis thaliana miR5631	8	15	+	none	none
AAAGATTT	ath-miR1886.2 MIMAT0012129 Arabidopsis thaliana miR1886.2	8	15	-	none	AT1G54010
AAAGATTT	ath-miR1886.3 MIMAT0013773 Arabidopsis thaliana miR1886.3	5	12	+	AT2G15730	none
AAAGATTT	ath-miR8170-3p MIMAT0032769 Arabidopsis thaliana miR8170-3p	7	14	+	none	none
AAAGTTTC	ath-miR8166 MIMAT0032762 Arabidopsis thaliana miR8166	12	19	+	none	none
AAAGTTTT	ath-miR4245 MIMAT0023523 Arabidopsis thaliana miR4245	3	10	+	none	none
AAATAACA	ath-miR4239 MIMAT0017947 Arabidopsis thaliana miR4239	3	10	-	AT5G63640	none
AAATATTT	ath-miR5648-5p MIMAT0022412 Arabidopsis thaliana miR5648-5p	6	13	+	none	none
AAATATTT	ath-miR5648-5p MIMAT0022412 Arabidopsis thaliana miR5648-5p	6	13	-	none	none
AAATCAAA	ath-miR829-5p MIMAT0032019 Arabidopsis thaliana miR829-5p	11	18	-	AT3G57410_AT5G42340_AT2G19760_AT3G59052_AT1G76550	AT3G02670_AT1G11770_AT1G31220_AT1G72440_AT3G55420_AT1G61180
AAATCCAA	ath-miR5632-3p MIMAT0022392 Arabidopsis thaliana miR5632-3p	1	8	-	AT3G11397_AT3G28670_AT3G01440_AT1G65500_AT3G14910	AT1G08810_AT3G18210
AAATCTTA	ath-miR1888a MIMAT0007855 Arabidopsis thaliana miR1888a	6	13	-	AT1G09500	AT5G21100
AAATCTTA	ath-miR1888b MIMAT0022436 Arabidopsis thaliana miR1888b	7	14	-	none	none
AAATCTTT	ath-miR1886.2 MIMAT0012129 Arabidopsis thaliana miR1886.2	8	15	+	none	none
AAATCTTT	ath-miR1886.3 MIMAT0013773 Arabidopsis thaliana miR1886.3	5	12	-	none	none
AAATCTTT	ath-miR8170-3p MIMAT0032769 Arabidopsis thaliana miR8170-3p	7	14	-	none	none
AAATTAGT	ath-miR5017-5p MIMAT0032120 Arabidopsis thaliana miR5017-5p	8	15	-	AT5G62190_AT5G59010_AT4G16400	AT2G36305_AT1G16540_AT5G01520_AT4G14370_AT4G08770
AAATTCAT	ath-miR865-5p MIMAT0004313 Arabidopsis thaliana miR865-5p	1	8	-	none	none
AAATTGAT	ath-miR845b MIMAT0004317 Arabidopsis thaliana miR845b	14	21	+	none	none
AAATTGTA	ath-miR158a-5p MIMAT0031873 Arabidopsis thaliana miR158a-5p	8	15	-	none	AT1G05350
AAATTGTA	ath-miR4243 MIMAT0017949 Arabidopsis thaliana miR4243	4	11	+	AT4G10210	none
AAATTGTA	ath-miR447a.2-3p MIMAT0020345 Arabidopsis thaliana miR447a.2-3p	9	16	+	AT4G13030_AT4G32180_AT4G16563_AT1G62960	AT1G11280
AAATTTAT	ath-miR865-3p MIMAT0004314 Arabidopsis thaliana miR865-3p	10	17	+	AT5G14700	none
AAATTTCG	ath-miR779.2 MIMAT0004329 Arabidopsis thaliana miR779.2	8	15	+	none	none
AAATTTGA	ath-miR865-3p MIMAT0004314 Arabidopsis thaliana miR865-3p	8	15	-	AT3G27350_AT1G48195_AT1G17690	AT1G62740_AT3G48670
AAATTTGT	ath-miR426 MIMAT0001337 Arabidopsis thaliana miR426	7	14	+	none	none
AAATTTGT	ath-miR5014a-3p MIMAT0020518 Arabidopsis thaliana miR5014a-3p	5	12	-	none	none
AACAAGAC	ath-miR863-3p MIMAT0004310 Arabidopsis thaliana miR863-3p	9	16	+	none	none
AACAAGAC	ath-miR863-5p MIMAT0004309 Arabidopsis thaliana miR863-5p	5	12	-	AT4G12110_AT5G66460	none
AACACAAA	ath-miR5998a MIMAT0023521 Arabidopsis thaliana miR5998a	5	12	-	AT5G46740_AT5G54750_AT2G03667_AT5G05550_AT2G24100_AT1G54770_AT2G30900_AT4G02350_AT3G12090_AT1G58200_AT3G45090_AT5G35732_AT4G24100_AT3G14430_AT3G18140_AT1G03495_AT4G37220_AT5G07860_AT5G03610_AT4G02280_AT5G27270_AT1G79270_AT3G52610_AT3G44740_AT2G35100_AT1G62380_AT5G16450_AT2G38700_AT5G40970_AT4G15630_AT3G16460_AT2G47400_AT3G24250_AT4G08350_AT1G79680_AT5G50335_AT2G42130_AT2G36460	AT1G80860_AT5G25790_AT5G10990_AT2G25970_AT4G32490
AACACAAA	ath-miR5998b MIMAT0023522 Arabidopsis thaliana miR5998b	5	12	-	AT5G46740_AT5G54750_AT2G03667_AT5G05550_AT2G24100_AT1G54770_AT2G30900_AT4G02350_AT3G12090_AT1G58200_AT3G45090_AT5G35732_AT4G24100_AT3G14430_AT3G18140_AT1G03495_AT4G37220_AT5G07860_AT5G03610_AT4G02280_AT5G27270_AT1G79270_AT3G52610_AT3G44740_AT2G35100_AT1G62380_AT5G16450_AT2G38700_AT5G40970_AT4G15630_AT3G16460_AT2G47400_AT3G24250_AT4G08350_AT1G79680_AT5G50335_AT2G42130_AT2G36460	AT1G80860_AT5G25790_AT5G10990_AT2G25970_AT4G32490
AACACAGA	ath-miR2936 MIMAT0014140 Arabidopsis thaliana miR2936	13	20	+	none	none
AACACTGC	ath-miR5029 MIMAT0020535 Arabidopsis thaliana miR5029	11	18	+	AT4G35020	none
AACAGAAA	ath-miR8182 MIMAT0032781 Arabidopsis thaliana miR8182	11	18	-	AT1G71230	none
AACATACA	ath-miR857 MIMAT0004301 Arabidopsis thaliana miR857	4	11	-	AT5G58030_AT4G30845_AT1G64900_AT3G27390_AT5G57570_AT2G04115_AT4G18330_AT2G29450	AT5G57567
AACTATAA	ath-miR5632-3p MIMAT0022392 Arabidopsis thaliana miR5632-3p	7	14	-	none	AT2G43445
AACTGAAT	ath-miR168a-3p MIMAT0031884 Arabidopsis thaliana miR168a-3p	14	21	+	AT5G24620	none
AACTGAAT	ath-miR168b-3p MIMAT0031885 Arabidopsis thaliana miR168b-3p	14	21	+	AT1G67920_AT5G24620	none
AACTGCGA	ath-miR167a-3p MIMAT0031883 Arabidopsis thaliana miR167a-3p	9	16	-	none	none
AACTTTCT	ath-miR8166 MIMAT0032762 Arabidopsis thaliana miR8166	10	17	-	none	none
AAGAAAAT	ath-miR5648-3p MIMAT0022413 Arabidopsis thaliana miR5648-3p	6	13	+	none	AT1G77290_AT1G50460
AAGAAAGA	ath-miR156h MIMAT0001013 Arabidopsis thaliana miR156h	7	14	+	none	AT1G32130_AT2G28230_AT3G17609_AT3G15660_AT4G18520_AT4G36950_AT4G30000_AT1G60870_AT4G35350_AT3G21140_AT3G23560_AT2G04170
AAGAAATT	ath-miR447a.2-3p MIMAT0020345 Arabidopsis thaliana miR447a.2-3p	6	13	+	AT2G04420_AT5G67470	none
AAGAAGGA	ath-miR5655 MIMAT0022427 Arabidopsis thaliana miR5655	13	20	+	AT1G11220_AT1G28600_AT3G19460_AT4G00231	AT5G01075_AT1G34630_AT1G62080
AAGACATA	ath-miR5631 MIMAT0022390 Arabidopsis thaliana miR5631	9	16	+	none	none
AAGACATA	ath-miR861-3p MIMAT0004306 Arabidopsis thaliana miR861-3p	7	14	-	none	none
AAGACATA	ath-miR863-3p MIMAT0004310 Arabidopsis thaliana miR863-3p	12	19	+	none	none
AAGACATA	ath-miR863-5p MIMAT0004309 Arabidopsis thaliana miR863-5p	2	9	-	AT5G55460	AT1G65700
AAGAGAAA	ath-miR413 MIMAT0001321 Arabidopsis thaliana miR413	5	12	-	AT3G14000_AT3G26090	none
AAGATATA	ath-miR5024-5p MIMAT0020530 Arabidopsis thaliana miR5024-5p	12	19	+	none	none
AAGATCCA	ath-miR5650 MIMAT0022416 Arabidopsis thaliana miR5650	7	14	-	none	AT4G39270
AAGATTTC	ath-miR1886.2 MIMAT0012129 Arabidopsis thaliana miR1886.2	7	14	-	none	none
AAGATTTC	ath-miR1886.3 MIMAT0013773 Arabidopsis thaliana miR1886.3	6	13	+	AT1G55460	AT3G24068
AAGATTTT	ath-miR8170-3p MIMAT0032769 Arabidopsis thaliana miR8170-3p	8	15	+	none	none
AAGCAAGA	ath-miR828 MIMAT0004244 Arabidopsis thaliana miR828	1	8	-	none	none
AAGCGAAA	ath-miR173-3p MIMAT0022843 Arabidopsis thaliana miR173-3p	14	21	+	none	AT4G10955
AAGTATAT	ath-miR407 MIMAT0001010 Arabidopsis thaliana miR407	9	16	-	AT1G64490_AT1G21350_AT1G03600_AT1G15140_AT4G36160_AT1G75940_AT2G14750_AT2G27535	AT1G51400
AAGTGGAT	ath-miR3440b-5p MIMAT0017945 Arabidopsis thaliana miR3440b-5p	13	20	-	none	AT5G42460_AT1G24150
AAGTTATT	ath-miR773b-5p MIMAT0017735 Arabidopsis thaliana miR773b-5p	4	11	-	none	AT1G69010_AT2G42690_AT2G38400_AT1G18160_AT5G37750
AAGTTATT	ath-miR856 MIMAT0004300 Arabidopsis thaliana miR856	11	18	-	none	none
AAGTTCAA	ath-miR159b-5p MIMAT0031889 Arabidopsis thaliana miR159b-5p	11	18	+	none	none
AAGTTCAA	ath-miR396b-5p MIMAT0000945 Arabidopsis thaliana miR396b-5p	14	21	-	none	AT3G14560
AAGTTTCT	ath-miR8166 MIMAT0032762 Arabidopsis thaliana miR8166	13	20	+	none	none
AAGTTTTA	ath-miR4245 MIMAT0023523 Arabidopsis thaliana miR4245	4	11	+	none	none
AATAAACC	ath-miR867 MIMAT0004318 Arabidopsis thaliana miR867	9	16	-	AT4G00760	AT3G62020
AATAAAGC	ath-miR396a-3p MIMAT0031908 Arabidopsis thaliana miR396a-3p	5	12	+	none	none
AATAAATC	ath-miR5654-3p MIMAT0023005 Arabidopsis thaliana miR5654-3p	16	23	-	none	none
AATAACAA	ath-miR4239 MIMAT0017947 Arabidopsis thaliana miR4239	2	9	-	AT2G42500_AT2G38650_AT2G21237	AT1G30720
AATAACTT	ath-miR773b-5p MIMAT0017735 Arabidopsis thaliana miR773b-5p	4	11	+	none	AT2G46530_AT1G29790_AT5G59500_AT3G43800_AT2G24210_AT1G28410_AT3G48900
AATAACTT	ath-miR856 MIMAT0004300 Arabidopsis thaliana miR856	11	18	+	AT4G20920	none
AATAATAC	ath-miR864-3p MIMAT0004312 Arabidopsis thaliana miR864-3p	8	15	+	none	none
AATAGTGA	ath-miR5999 MIMAT0023525 Arabidopsis thaliana miR5999	4	11	-	none	AT1G70480_AT2G21510
AATATTTC	ath-miR5648-5p MIMAT0022412 Arabidopsis thaliana miR5648-5p	5	12	-	AT3G23070	none
AATATTTG	ath-miR5648-5p MIMAT0022412 Arabidopsis thaliana miR5648-5p	7	14	+	none	AT2G04030
AATCAAAG	ath-miR1886.2 MIMAT0012129 Arabidopsis thaliana miR1886.2	12	19	-	none	none
AATCAAAG	ath-miR829-5p MIMAT0032019 Arabidopsis thaliana miR829-5p	10	17	-	AT2G46260_AT1G28120	none
AATCATAT	ath-miR407 MIMAT0001010 Arabidopsis thaliana miR407	5	12	+	none	none
AATCATAT	ath-miR5628 MIMAT0022387 Arabidopsis thaliana miR5628	13	20	-	none	none
AATCGTCA	ath-miR5647 MIMAT0022411 Arabidopsis thaliana miR5647	11	18	-	none	none
AATCTTGA	ath-miR172a MIMAT0000203 Arabidopsis thaliana miR172a	3	10	+	none	AT2G36310
AATCTTGA	ath-miR172b-3p MIMAT0000205 Arabidopsis thaliana miR172b-3p	3	10	+	none	AT2G36310
AATCTTGA	ath-miR172c MIMAT0000922 Arabidopsis thaliana miR172c	3	10	+	AT4G21430	none
AATCTTGA	ath-miR172d-3p MIMAT0000923 Arabidopsis thaliana miR172d-3p	3	10	+	AT4G21430	none
AATCTTGA	ath-miR172d-5p MIMAT0031901 Arabidopsis thaliana miR172d-5p	10	17	-	none	AT1G73210
AATCTTGA	ath-miR172e-3p MIMAT0001019 Arabidopsis thaliana miR172e-3p	3	10	+	none	none
AATCTTTA	ath-miR1886.3 MIMAT0013773 Arabidopsis thaliana miR1886.3	4	11	-	none	none
AATCTTTA	ath-miR8170-3p MIMAT0032769 Arabidopsis thaliana miR8170-3p	6	13	-	none	none
AATCTTTG	ath-miR1886.2 MIMAT0012129 Arabidopsis thaliana miR1886.2	9	16	+	none	none
AATGAAGC	ath-miR166a-3p MIMAT0000189 Arabidopsis thaliana miR166a-3p	10	17	-	none	none
AATGAAGC	ath-miR166b-3p MIMAT0000190 Arabidopsis thaliana miR166b-3p	10	17	-	none	none
AATGAAGC	ath-miR166c MIMAT0000191 Arabidopsis thaliana miR166c	10	17	-	none	none
AATGAAGC	ath-miR166d MIMAT0000192 Arabidopsis thaliana miR166d	10	17	-	none	none
AATGAAGC	ath-miR166e-3p MIMAT0000193 Arabidopsis thaliana miR166e-3p	10	17	-	none	none
AATGAAGC	ath-miR166f MIMAT0000194 Arabidopsis thaliana miR166f	10	17	-	none	none
AATGAAGC	ath-miR166g MIMAT0000195 Arabidopsis thaliana miR166g	10	17	-	none	none
AATGAAGC	ath-miR843 MIMAT0004265 Arabidopsis thaliana miR843	11	18	-	none	none
AATGAATC	ath-miR5652 MIMAT0022424 Arabidopsis thaliana miR5652	10	17	+	none	none
AATGAGTA	ath-miR828 MIMAT0004244 Arabidopsis thaliana miR828	10	17	+	none	none
AATGCAAA	ath-miR5663-3p MIMAT0032129 Arabidopsis thaliana miR5663-3p	5	12	+	none	AT3G56680
AATGCAAA	ath-miR5663-5p MIMAT0022440 Arabidopsis thaliana miR5663-5p	10	17	-	AT3G56680	none
AATGCTTT	ath-miR822-3p MIMAT0032018 Arabidopsis thaliana miR822-3p	7	14	+	none	none
AATGTTAC	ath-miR4240 MIMAT0017948 Arabidopsis thaliana miR4240	12	19	-	none	none
AATGTTTA	ath-miR849 MIMAT0004271 Arabidopsis thaliana miR849	5	12	-	AT3G57040_AT4G27940	none
AATTAATA	ath-miR5017-3p MIMAT0020521 Arabidopsis thaliana miR5017-3p	9	16	+	none	none
AATTGTAC	ath-miR8178 MIMAT0032777 Arabidopsis thaliana miR8178	10	17	+	none	none
AATTTCAA	ath-miR4243 MIMAT0017949 Arabidopsis thaliana miR4243	1	8	-	AT1G52640	none
AATTTCTT	ath-miR447a.2-3p MIMAT0020345 Arabidopsis thaliana miR447a.2-3p	6	13	-	none	none
AATTTGAT	ath-miR870-5p MIMAT0032025 Arabidopsis thaliana miR870-5p	7	14	-	none	none
AATTTGTA	ath-miR5014a-3p MIMAT0020518 Arabidopsis thaliana miR5014a-3p	4	11	-	none	AT5G03795_AT4G31230_AT5G40980
AATTTGTT	ath-miR417 MIMAT0001325 Arabidopsis thaliana miR417	11	18	+	none	none
AATTTTAT	ath-miR5664 MIMAT0022442 Arabidopsis thaliana miR5664	7	14	+	none	none
ACAAAAAA	ath-miR837-3p MIMAT0004259 Arabidopsis thaliana miR837-3p	7	14	+	none	none
ACAAAAAG	ath-miR156d-3p MIMAT0031868 Arabidopsis thaliana miR156d-3p	10	17	-	none	none
ACAAAAGC	ath-miR773a MIMAT0003932 Arabidopsis thaliana miR773a	11	18	-	AT4G28050_AT5G07900	none
ACAAAAGC	ath-miR773b-3p MIMAT0017736 Arabidopsis thaliana miR773b-3p	11	18	-	AT3G25480_AT5G02530_AT4G28050_AT3G01520_AT3G03828	none
ACAAACAA	ath-miR833a-3p MIMAT0004253 Arabidopsis thaliana miR833a-3p	14	21	+	none	AT5G41270_AT1G33230
ACAAACAC	ath-miR2934-3p MIMAT0020364 Arabidopsis thaliana miR2934-3p	9	16	-	AT4G08850_AT5G02500	none
ACAAACAC	ath-miR782 MIMAT0003941 Arabidopsis thaliana miR782	1	8	+	AT3G44716	AT4G08850_AT2G34780_AT2G32860_AT1G72250
ACAAAGTT	ath-miR3932a MIMAT0018346 Arabidopsis thaliana miR3932a	1	8	-	none	none
ACAAAGTT	ath-miR3932b-3p MIMAT0018347 Arabidopsis thaliana miR3932b-3p	1	8	-	none	none
ACAAAGTT	ath-miR4245 MIMAT0023523 Arabidopsis thaliana miR4245	1	8	+	AT1G76650	AT4G10600_AT2G24640_AT2G26650
ACAACAGA	ath-miR859 MIMAT0004303 Arabidopsis thaliana miR859	5	12	-	AT5G09462	AT1G26700_AT4G34030
ACAAGAAA	ath-miR837-5p MIMAT0004258 Arabidopsis thaliana miR837-5p	6	13	-	none	none
ACAATTTT	ath-miR158a-5p MIMAT0031873 Arabidopsis thaliana miR158a-5p	9	16	+	AT1G48790_AT3G49720_AT5G07450	AT4G01950_AT4G30270_AT1G02340_AT1G62560_AT5G06750
ACACAAAC	ath-miR5998a MIMAT0023521 Arabidopsis thaliana miR5998a	4	11	-	AT4G08810_AT5G14570_AT4G22290_AT5G24530_AT3G28130_AT2G12480_AT5G51380_AT5G51545_AT2G25970_AT3G25140_AT1G47540_AT2G34220_AT1G23130_AT1G62380_AT5G64470_AT4G37580_AT2G43535_AT1G18810_AT4G24420_AT1G31470_AT5G48840_AT1G62250_AT2G05540_AT2G22040_AT1G33400_AT5G11970_AT5G67210_AT5G37550_AT1G59520_AT4G39795	AT1G77220_AT3G10450_AT3G03240_AT4G00380
ACACAAAC	ath-miR5998b MIMAT0023522 Arabidopsis thaliana miR5998b	4	11	-	AT4G08810_AT5G14570_AT4G22290_AT5G24530_AT3G28130_AT2G12480_AT5G51380_AT5G51545_AT2G25970_AT3G25140_AT1G47540_AT2G34220_AT1G23130_AT1G62380_AT5G64470_AT4G37580_AT2G43535_AT1G18810_AT4G24420_AT1G31470_AT5G48840_AT1G62250_AT2G05540_AT2G22040_AT1G33400_AT5G11970_AT5G67210_AT5G37550_AT1G59520_AT4G39795	AT1G77220_AT3G10450_AT3G03240_AT4G00380
ACACATAA	ath-miR5015 MIMAT0020519 Arabidopsis thaliana miR5015	7	14	-	AT1G17220_AT1G53860_AT2G27550_AT5G14410_AT2G31680	none
ACACATAA	ath-miR5655 MIMAT0022427 Arabidopsis thaliana miR5655	7	14	+	none	AT5G08391_AT1G68140_AT3G52450
ACACTCCT	ath-miR5635a MIMAT0022395 Arabidopsis thaliana miR5635a	6	13	-	none	none
ACACTCCT	ath-miR5635b MIMAT0022418 Arabidopsis thaliana miR5635b	6	13	-	none	none
ACACTCCT	ath-miR5635c MIMAT0022428 Arabidopsis thaliana miR5635c	6	13	-	none	none
ACACTCCT	ath-miR5635d MIMAT0022405 Arabidopsis thaliana miR5635d	6	13	-	none	none
ACAGAAAC	ath-miR8182 MIMAT0032781 Arabidopsis thaliana miR8182	10	17	-	AT2G36290_AT1G14330	none
ACAGAACA	ath-miR415 MIMAT0001323 Arabidopsis thaliana miR415	13	20	+	AT3G44860	AT1G09240_AT1G74440_AT5G19570_AT1G52260_AT1G30200_AT1G04480_AT3G19120_AT3G08870_AT1G05870_AT3G26680_AT2G25770
ACAGTGTA	ath-miR416 MIMAT0001324 Arabidopsis thaliana miR416	11	18	-	none	none
ACAGTTTA	ath-miR2111b-3p MIMAT0011153 Arabidopsis thaliana miR2111b-3p	12	19	+	none	none
ACATAACA	ath-miR5015 MIMAT0020519 Arabidopsis thaliana miR5015	5	12	-	AT1G42550_AT4G14365_AT1G76600_AT3G22900	none
ACATACAA	ath-miR857 MIMAT0004301 Arabidopsis thaliana miR857	3	10	-	AT5G22850_AT2G37360_AT1G75620_AT3G20220_AT5G47640_AT2G45910	AT4G35310
ACATATAT	ath-miR5025 MIMAT0020531 Arabidopsis thaliana miR5025	6	13	-	AT1G05790_AT2G24020_AT1G48175_AT2G45200_AT4G31530_AT2G29350	AT5G01900_AT3G25165
ACATATGA	ath-miR5595a MIMAT0023517 Arabidopsis thaliana miR5595a	1	8	+	AT1G55675_AT5G54510	none
ACATATGA	ath-miR5995b MIMAT0023518 Arabidopsis thaliana miR5995b	1	8	+	AT1G55675_AT5G54510	none
ACATTCAA	ath-miR5652 MIMAT0022424 Arabidopsis thaliana miR5652	1	8	-	AT1G26760	AT5G42570_AT1G29750_AT5G17050
ACATTGTA	ath-miR447c-5p MIMAT0020346 Arabidopsis thaliana miR447c-5p	6	13	-	none	none
ACCAATAA	ath-miR856 MIMAT0004300 Arabidopsis thaliana miR856	8	15	+	none	none
ACCCCATG	ath-miR5022 MIMAT0020527 Arabidopsis thaliana miR5022	3	10	-	none	none
ACCGCACT	ath-miR171b-5p MIMAT0031899 Arabidopsis thaliana miR171b-5p	8	15	-	none	none
ACGAACAA	ath-miR837-3p MIMAT0004259 Arabidopsis thaliana miR837-3p	3	10	+	AT2G26480	AT1G34030_AT1G52740_AT1G64760_AT5G38000
ACGAACAA	ath-miR837-5p MIMAT0004258 Arabidopsis thaliana miR837-5p	10	17	-	AT1G09130_AT3G12650_AT1G64760_AT5G38000_AT1G30730	AT2G26480
ACGGCTTT	ath-miR5642a MIMAT0022403 Arabidopsis thaliana miR5642a	13	20	+	none	none
ACGGCTTT	ath-miR5642b MIMAT0022435 Arabidopsis thaliana miR5642b	13	20	+	none	none
ACTAATAT	ath-miR171b-5p MIMAT0031899 Arabidopsis thaliana miR171b-5p	3	10	-	none	none
ACTAATTT	ath-miR5017-5p MIMAT0032120 Arabidopsis thaliana miR5017-5p	8	15	+	AT5G13710_AT5G06070_AT2G01750	AT2G30750_AT2G17540_AT3G47220
ACTACAAT	ath-miR447a.2-3p MIMAT0020345 Arabidopsis thaliana miR447a.2-3p	11	18	-	AT5G13000_AT5G60520	none
ACTATGTA	ath-miR860 MIMAT0004304 Arabidopsis thaliana miR860	13	20	+	none	none
ACTATTTT	ath-miR830-3p MIMAT0004248 Arabidopsis thaliana miR830-3p	3	10	+	none	AT2G18340
ACTCTCTC	ath-miR5638a MIMAT0022398 Arabidopsis thaliana miR5638a	9	16	+	AT3G50850_AT5G28690	AT2G29450
ACTGTACA	ath-miR8178 MIMAT0032777 Arabidopsis thaliana miR8178	13	20	-	none	none
ACTGTATC	ath-miR2111b-3p MIMAT0011153 Arabidopsis thaliana miR2111b-3p	9	16	-	none	none
ACTGTTGT	ath-miR166a-5p MIMAT0031880 Arabidopsis thaliana miR166a-5p	3	10	+	none	none
ACTGTTGT	ath-miR166b-5p MIMAT0031881 Arabidopsis thaliana miR166b-5p	3	10	+	none	none
ACTTAAAT	ath-miR5014a-3p MIMAT0020518 Arabidopsis thaliana miR5014a-3p	9	16	-	none	AT4G18600
ACTTACAT	ath-miR5025 MIMAT0020531 Arabidopsis thaliana miR5025	10	17	-	AT4G40050	AT2G14740_AT3G14420
ACTTATAA	ath-miR400 MIMAT0001001 Arabidopsis thaliana miR400	11	18	-	AT2G32520	AT1G41830
AGAAAACA	ath-miR5633 MIMAT0022393 Arabidopsis thaliana miR5633	11	18	+	AT5G40720	AT3G57350
AGAAAATA	ath-miR5648-3p MIMAT0022413 Arabidopsis thaliana miR5648-3p	7	14	+	AT3G20475	AT4G08867_AT1G23710_AT1G80480_AT4G01370
AGAAGCGT	ath-miR831-5p MIMAT0032020 Arabidopsis thaliana miR831-5p	1	8	+	AT5G62150	none
AGAAGGAG	ath-miR5655 MIMAT0022427 Arabidopsis thaliana miR5655	14	21	+	AT1G73230_AT1G59980_AT2G25110_AT4G36290_AT2G38780_AT1G51020_AT3G61220	AT2G25600_AT5G51080_AT3G56810_AT5G66780
AGACCTTC	ath-miR5659 MIMAT0022432 Arabidopsis thaliana miR5659	5	12	-	none	none
AGACTACA	ath-miR5015 MIMAT0020519 Arabidopsis thaliana miR5015	12	19	-	none	AT1G10310
AGACTACA	ath-miR5661 MIMAT0022438 Arabidopsis thaliana miR5661	13	20	-	none	none
AGAGAACA	ath-miR2936 MIMAT0014140 Arabidopsis thaliana miR2936	9	16	+	none	none
AGAGAACA	ath-miR5029 MIMAT0020535 Arabidopsis thaliana miR5029	7	14	+	AT4G39720	AT3G02280_AT4G37000_AT5G57360_AT1G14900_AT5G57700_AT3G05420
AGAGTTGC	ath-miR399b MIMAT0000952 Arabidopsis thaliana miR399b	10	17	+	none	none
AGAGTTGC	ath-miR399c-3p MIMAT0000953 Arabidopsis thaliana miR399c-3p	10	17	+	none	none
AGAGTTGC	ath-miR5637 MIMAT0022397 Arabidopsis thaliana miR5637	6	13	-	none	none
AGATATTA	ath-miR171b-5p MIMAT0031899 Arabidopsis thaliana miR171b-5p	1	8	+	none	none
AGATCTTG	ath-miR5665 MIMAT0022443 Arabidopsis thaliana miR5665	9	16	-	AT1G67220	none
AGCCACTG	ath-miR841b-5p MIMAT0017741 Arabidopsis thaliana miR841b-5p	5	12	+	none	none
AGCCCTCA	ath-miR771 MIMAT0003930 Arabidopsis thaliana miR771	15	22	+	none	none
AGCTTTAT	ath-miR396a-3p MIMAT0031908 Arabidopsis thaliana miR396a-3p	6	13	-	none	none
AGCTTTTG	ath-miR773a MIMAT0003932 Arabidopsis thaliana miR773a	10	17	+	AT5G47610_AT3G21190_AT5G05110	AT3G28007
AGCTTTTG	ath-miR773b-3p MIMAT0017736 Arabidopsis thaliana miR773b-3p	10	17	+	AT1G21410_AT3G21190_AT1G30630_AT1G28130	none
AGCTTTTG	ath-miR855 MIMAT0004279 Arabidopsis thaliana miR855	3	10	-	AT1G36920	AT3G58350_AT1G23780_AT5G62430_AT1G67635_AT5G40645_AT2G22200_AT1G32050
AGGCTAAG	ath-miR1888b MIMAT0022436 Arabidopsis thaliana miR1888b	3	10	+	none	none
AGGGCAAA	ath-miR399a MIMAT0000951 Arabidopsis thaliana miR399a	13	20	-	none	none
AGTACAAC	ath-miR833a-5p MIMAT0004252 Arabidopsis thaliana miR833a-5p	6	13	-	AT5G53870_AT1G02260	none
AGTAGCAG	ath-miR5012 MIMAT0020516 Arabidopsis thaliana miR5012	6	13	-	AT1G17730	none
AGTAGCGG	ath-miR834 MIMAT0004254 Arabidopsis thaliana miR834	8	15	+	none	none
AGTGAAGA	ath-miR5999 MIMAT0023525 Arabidopsis thaliana miR5999	1	8	-	none	AT2G37990
AGTGCGGT	ath-miR171b-5p MIMAT0031899 Arabidopsis thaliana miR171b-5p	8	15	+	none	none
AGTTTCAA	ath-miR841a-5p MIMAT0004263 Arabidopsis thaliana miR841a-5p	11	18	-	none	none
AGTTTCTT	ath-miR837-5p MIMAT0004258 Arabidopsis thaliana miR837-5p	4	11	+	none	none
AGTTTTAT	ath-miR4245 MIMAT0023523 Arabidopsis thaliana miR4245	5	12	+	none	none
AGTTTTTT	ath-miR837-3p MIMAT0004259 Arabidopsis thaliana miR837-3p	9	16	-	AT2G33710	none
ATAAAACT	ath-miR4245 MIMAT0023523 Arabidopsis thaliana miR4245	5	12	-	none	none
ATAAAATT	ath-miR5664 MIMAT0022442 Arabidopsis thaliana miR5664	7	14	-	none	none
ATAAAGAA	ath-miR835-5p MIMAT0004255 Arabidopsis thaliana miR835-5p	13	20	-	AT4G00200_AT3G23633_AT3G55120_AT5G23610_AT4G22110_AT3G45850_AT3G06435_AT2G33070_AT3G24320	AT1G34210_AT5G56710_AT2G26110_AT4G12430
ATAAAGCT	ath-miR396a-3p MIMAT0031908 Arabidopsis thaliana miR396a-3p	6	13	+	none	none
ATAAATGA	ath-miR8177 MIMAT0032776 Arabidopsis thaliana miR8177	14	21	-	none	none
ATAAATTT	ath-miR865-3p MIMAT0004314 Arabidopsis thaliana miR865-3p	10	17	-	AT4G38530_AT3G08740	none
ATAACAAA	ath-miR4239 MIMAT0017947 Arabidopsis thaliana miR4239	1	8	-	AT5G58560_AT5G65750_AT5G11220	AT5G18640
ATAATAGA	ath-miR3434-5p MIMAT0017737 Arabidopsis thaliana miR3434-5p	12	19	-	none	none
ATAATTTT	ath-miR5631 MIMAT0022390 Arabidopsis thaliana miR5631	14	21	+	none	AT1G70700
ATACAAAA	ath-miR857 MIMAT0004301 Arabidopsis thaliana miR857	1	8	-	AT5G67360_AT5G60510_AT3G57420_AT1G08180_AT2G04400_AT1G25370_AT3G26010_AT5G37490_AT5G01500	AT2G30200_AT5G61340
ATACACAT	ath-miR8174 MIMAT0032773 Arabidopsis thaliana miR8174	1	8	-	none	AT4G25190
ATACATAG	ath-miR860 MIMAT0004304 Arabidopsis thaliana miR860	14	21	-	AT1G15640_AT1G69588	none
ATACTTTT	ath-miR407 MIMAT0001010 Arabidopsis thaliana miR407	11	18	+	none	none
ATAGAAGA	ath-miR776 MIMAT0003935 Arabidopsis thaliana miR776	7	14	-	none	none
ATAGCGGC	ath-miR5648-3p MIMAT0022413 Arabidopsis thaliana miR5648-3p	12	19	+	none	none
ATATAAAG	ath-miR2112-3p MIMAT0011155 Arabidopsis thaliana miR2112-3p	1	8	-	none	none
ATATAAGA	ath-miR823 MIMAT0004240 Arabidopsis thaliana miR823	13	20	+	none	none
ATATACAG	ath-miR5025 MIMAT0020531 Arabidopsis thaliana miR5025	2	9	-	none	AT4G01720
ATATACTT	ath-miR407 MIMAT0001010 Arabidopsis thaliana miR407	9	16	+	AT3G21945_AT3G28070_AT1G21350_AT4G39710_AT2G42300_AT4G15720_AT5G11610	AT1G76500
ATATATGT	ath-miR5025 MIMAT0020531 Arabidopsis thaliana miR5025	6	13	+	AT2G37840_AT5G18430_AT4G19990_AT5G07790_AT5G01030_AT5G50630	AT3G21760_AT5G64010_AT1G21550_AT2G23760
ATATCAAT	ath-miR2112-5p MIMAT0011154 Arabidopsis thaliana miR2112-5p	12	19	+	none	none
ATATGATT	ath-miR407 MIMAT0001010 Arabidopsis thaliana miR407	5	12	-	none	AT3G16785
ATATGATT	ath-miR5628 MIMAT0022387 Arabidopsis thaliana miR5628	13	20	+	none	none
ATATGTAA	ath-miR5025 MIMAT0020531 Arabidopsis thaliana miR5025	8	15	+	AT5G01930_AT1G68640_AT4G27040_AT2G38500_AT5G50340	AT1G02470_AT5G40440
ATATTAGT	ath-miR171b-5p MIMAT0031899 Arabidopsis thaliana miR171b-5p	3	10	+	none	none
ATATTCAA	ath-miR5649a MIMAT0022415 Arabidopsis thaliana miR5649a	2	9	-	none	none
ATATTCAA	ath-miR5649b MIMAT0022437 Arabidopsis thaliana miR5649b	2	9	-	none	none
ATATTTCC	ath-miR5637 MIMAT0022397 Arabidopsis thaliana miR5637	14	21	+	none	none
ATATTTCC	ath-miR5648-5p MIMAT0022412 Arabidopsis thaliana miR5648-5p	4	11	-	AT5G64310	AT2G20980
ATATTTCT	ath-miR861-5p MIMAT0004305 Arabidopsis thaliana miR861-5p	7	14	-	none	none
ATATTTTC	ath-miR774b-3p MIMAT0017740 Arabidopsis thaliana miR774b-3p	6	13	+	none	none
ATCAAATT	ath-miR870-5p MIMAT0032025 Arabidopsis thaliana miR870-5p	7	14	+	AT1G63910	none
ATCAATTT	ath-miR845b MIMAT0004317 Arabidopsis thaliana miR845b	14	21	-	none	none
ATCATATA	ath-miR407 MIMAT0001010 Arabidopsis thaliana miR407	6	13	+	none	none
ATCATATA	ath-miR823 MIMAT0004240 Arabidopsis thaliana miR823	10	17	+	none	none
ATCATATC	ath-miR5628 MIMAT0022387 Arabidopsis thaliana miR5628	12	19	-	AT3G25090	AT1G20310_AT1G16700
ATCATATG	ath-miR5595a MIMAT0023517 Arabidopsis thaliana miR5595a	2	9	-	AT5G01020	none
ATCATATG	ath-miR5995b MIMAT0023518 Arabidopsis thaliana miR5995b	2	9	-	AT5G01020	none
ATCATGTA	ath-miR5661 MIMAT0022438 Arabidopsis thaliana miR5661	9	16	+	none	AT2G47050
ATCCAAAA	ath-miR5650 MIMAT0022416 Arabidopsis thaliana miR5650	4	11	-	none	none
ATCCAAAA	ath-miR826a MIMAT0004242 Arabidopsis thaliana miR826a	9	16	-	none	none
ATCCACTT	ath-miR3440b-5p MIMAT0017945 Arabidopsis thaliana miR3440b-5p	13	20	+	none	none
ATCCCAAC	ath-miR5654-5p MIMAT0022426 Arabidopsis thaliana miR5654-5p	5	12	+	none	AT2G38230_AT4G13615_AT2G13540
ATCCGCAA	ath-miR5644 MIMAT0022406 Arabidopsis thaliana miR5644	6	13	-	none	none
ATCCGTCA	ath-miR156f-3p MIMAT0031869 Arabidopsis thaliana miR156f-3p	12	19	+	none	none
ATCCGTCA	ath-miR842 MIMAT0004264 Arabidopsis thaliana miR842	11	18	+	none	none
ATCCTTAG	ath-miR5663-3p MIMAT0032129 Arabidopsis thaliana miR5663-3p	12	19	+	none	none
ATCCTTAG	ath-miR5663-5p MIMAT0022440 Arabidopsis thaliana miR5663-5p	3	10	-	none	none
ATCTCAAT	ath-miR863-5p MIMAT0004309 Arabidopsis thaliana miR863-5p	14	21	+	AT3G01450_AT5G18140_AT4G34890_AT3G61360	AT3G28120
ATCTCCAT	ath-miR8172 MIMAT0032771 Arabidopsis thaliana miR8172	14	21	-	AT1G08410	AT5G11310
ATCTCTTT	ath-miR393a-3p MIMAT0031905 Arabidopsis thaliana miR393a-3p	9	16	+	none	none
ATCTCTTT	ath-miR393b-3p MIMAT0031906 Arabidopsis thaliana miR393b-3p	9	16	+	none	none
ATCTTATA	ath-miR823 MIMAT0004240 Arabidopsis thaliana miR823	14	21	-	AT4G14110	none
ATCTTCAC	ath-miR164b-3p MIMAT0031878 Arabidopsis thaliana miR164b-3p	10	17	+	none	AT2G05440_AT4G34420_AT4G29550_AT1G50410_AT2G40004_AT5G47070_AT1G03010_AT2G47790
ATCTTTAA	ath-miR1886.3 MIMAT0013773 Arabidopsis thaliana miR1886.3	3	10	-	AT2G15240_AT1G64561_AT1G11020_AT1G72220_AT1G04100_AT1G47570	AT1G76030
ATCTTTAA	ath-miR8170-3p MIMAT0032769 Arabidopsis thaliana miR8170-3p	5	12	-	none	AT4G30890
ATGAAAAT	ath-miR774b-3p MIMAT0017740 Arabidopsis thaliana miR774b-3p	8	15	-	AT1G02270	none
ATGAAGAT	ath-miR414 MIMAT0001322 Arabidopsis thaliana miR414	3	10	-	none	AT5G16630_AT2G22460
ATGAAGAT	ath-miR774b-5p MIMAT0017739 Arabidopsis thaliana miR774b-5p	5	12	+	none	none
ATGAATTT	ath-miR865-5p MIMAT0004313 Arabidopsis thaliana miR865-5p	1	8	+	none	AT5G52547
ATGATTTA	ath-miR407 MIMAT0001010 Arabidopsis thaliana miR407	3	10	-	AT3G27520_AT1G54990_AT4G31460_AT1G55152	AT3G28956_AT2G19970_AT5G20550_AT5G26240_AT2G05940_AT3G18900
ATGCAGTC	ath-miR8179 MIMAT0032778 Arabidopsis thaliana miR8179	2	9	-	none	none
ATGGAGAT	ath-miR8172 MIMAT0032771 Arabidopsis thaliana miR8172	14	21	+	AT2G34100	AT3G09560
ATGGGCGG	ath-miR472-3p MIMAT0003931 Arabidopsis thaliana miR472-3p	12	19	-	none	none
ATGTAAGT	ath-miR5025 MIMAT0020531 Arabidopsis thaliana miR5025	10	17	+	none	AT2G27470
ATGTACAC	ath-miR778 MIMAT0003937 Arabidopsis thaliana miR778	12	19	+	none	none
ATGTCGTC	ath-miR447c-3p MIMAT0002115 Arabidopsis thaliana miR447c-3p	6	13	-	none	none
ATGTGAAT	ath-miR5652 MIMAT0022424 Arabidopsis thaliana miR5652	5	12	+	none	AT1G67520_AT5G02590
ATGTGTAT	ath-miR8174 MIMAT0032773 Arabidopsis thaliana miR8174	1	8	+	none	AT1G05510
ATGTGTCT	ath-miR5655 MIMAT0022427 Arabidopsis thaliana miR5655	5	12	-	none	AT2G34500
ATGTTGTA	ath-miR5014a-5p MIMAT0021047 Arabidopsis thaliana miR5014a-5p	14	21	-	AT5G49400	AT5G51660_AT3G15380
ATTAAAGA	ath-miR1886.3 MIMAT0013773 Arabidopsis thaliana miR1886.3	2	9	+	AT5G01200_AT1G67635_AT5G25170_AT1G68825	AT5G18000
ATTAACTT	ath-miR8179 MIMAT0032778 Arabidopsis thaliana miR8179	8	15	+	none	none
ATTAATAG	ath-miR5017-3p MIMAT0020521 Arabidopsis thaliana miR5017-3p	10	17	+	none	none
ATTAATTT	ath-miR5017-3p MIMAT0020521 Arabidopsis thaliana miR5017-3p	8	15	-	none	none
ATTACAAT	ath-miR406 MIMAT0001009 Arabidopsis thaliana miR406	10	17	-	none	none
ATTAGTAA	ath-miR5017-5p MIMAT0032120 Arabidopsis thaliana miR5017-5p	6	13	-	AT2G16770	none
ATTATAAG	ath-miR400 MIMAT0001001 Arabidopsis thaliana miR400	10	17	+	AT2G19000	AT2G47030
ATTATTGA	ath-miR864-3p MIMAT0004312 Arabidopsis thaliana miR864-3p	6	13	-	none	none
ATTCAACA	ath-miR4221 MIMAT0017942 Arabidopsis thaliana miR4221	9	16	-	none	none
ATTCACAA	ath-miR5634 MIMAT0022394 Arabidopsis thaliana miR5634	8	15	-	AT4G02070	none
ATTCACAT	ath-miR5652 MIMAT0022424 Arabidopsis thaliana miR5652	5	12	-	none	none
ATTCAGTT	ath-miR168a-3p MIMAT0031884 Arabidopsis thaliana miR168a-3p	14	21	-	AT4G25330	none
ATTCAGTT	ath-miR168b-3p MIMAT0031885 Arabidopsis thaliana miR168b-3p	14	21	-	AT2G43865_AT4G25330	none
ATTCATTC	ath-miR5652 MIMAT0022424 Arabidopsis thaliana miR5652	9	16	-	none	none
ATTGAATA	ath-miR5649a MIMAT0022415 Arabidopsis thaliana miR5649a	1	8	+	none	none
ATTGAATA	ath-miR5649b MIMAT0022437 Arabidopsis thaliana miR5649b	1	8	+	none	none
ATTGACTA	ath-miR5664 MIMAT0022442 Arabidopsis thaliana miR5664	2	9	-	none	none
ATTGATAT	ath-miR2112-5p MIMAT0011154 Arabidopsis thaliana miR2112-5p	12	19	-	none	AT5G63280
ATTGTAAT	ath-miR406 MIMAT0001009 Arabidopsis thaliana miR406	10	17	+	AT2G19640_AT4G21120	none
ATTGTACA	ath-miR8178 MIMAT0032777 Arabidopsis thaliana miR8178	11	18	+	AT1G02890	AT3G55580_AT2G47550
ATTGTAGT	ath-miR447a.2-3p MIMAT0020345 Arabidopsis thaliana miR447a.2-3p	11	18	+	AT3G28580	none
ATTTAAGT	ath-miR5014a-3p MIMAT0020518 Arabidopsis thaliana miR5014a-3p	9	16	+	none	AT1G07160
ATTTATAG	ath-miR5632-3p MIMAT0022392 Arabidopsis thaliana miR5632-3p	5	12	+	none	none
ATTTCATC	ath-miR1886.1 MIMAT0007853 Arabidopsis thaliana miR1886.1	13	20	-	none	none
ATTTCATC	ath-miR1886.2 MIMAT0012129 Arabidopsis thaliana miR1886.2	4	11	-	AT1G74055_AT2G31980	none
ATTTCATC	ath-miR1886.3 MIMAT0013773 Arabidopsis thaliana miR1886.3	9	16	+	none	AT1G16170_AT1G74055
ATTTCTTC	ath-miR447a.2-3p MIMAT0020345 Arabidopsis thaliana miR447a.2-3p	5	12	-	none	none
ATTTGTAC	ath-miR5014a-3p MIMAT0020518 Arabidopsis thaliana miR5014a-3p	3	10	-	none	AT1G12600
ATTTGTAC	ath-miR5014b MIMAT0023524 Arabidopsis thaliana miR5014b	1	8	+	none	none
ATTTGTGA	ath-miR1888a MIMAT0007855 Arabidopsis thaliana miR1888a	10	17	+	AT1G34750_AT1G47230_AT3G45830_AT4G33650	AT2G45610_AT5G53810_AT5G05610_AT1G76010_AT3G44550_AT5G17000_AT5G52180_AT3G06530_AT3G22470
ATTTGTGA	ath-miR1888b MIMAT0022436 Arabidopsis thaliana miR1888b	11	18	+	AT1G17990_AT1G75350_AT1G47230	AT5G05610_AT3G22470
ATTTGTGA	ath-miR824-5p MIMAT0004277 Arabidopsis thaliana miR824-5p	7	14	+	AT1G19320	AT1G15415_AT5G54530_AT4G17800
ATTTTCAT	ath-miR774b-3p MIMAT0017740 Arabidopsis thaliana miR774b-3p	8	15	+	none	none
ATTTTCTA	ath-miR8170-3p MIMAT0032769 Arabidopsis thaliana miR8170-3p	11	18	+	none	none
ATTTTCTT	ath-miR5648-3p MIMAT0022413 Arabidopsis thaliana miR5648-3p	6	13	-	none	none
CAAAAAGA	ath-miR156d-3p MIMAT0031868 Arabidopsis thaliana miR156d-3p	9	16	-	none	none
CAAAACAT	ath-miR447a-3p MIMAT0002113 Arabidopsis thaliana miR447a-3p	12	19	-	AT5G59580	none
CAAAACAT	ath-miR447b MIMAT0002114 Arabidopsis thaliana miR447b	12	19	-	AT5G59580	none
CAAAAGTA	ath-miR407 MIMAT0001010 Arabidopsis thaliana miR407	12	19	-	AT3G58450_AT5G44578_AT3G05330_AT5G06180	AT1G28340_AT5G47900_AT1G69295
CAAACAAG	ath-miR833a-3p MIMAT0004253 Arabidopsis thaliana miR833a-3p	15	22	+	none	none
CAAATATT	ath-miR5648-5p MIMAT0022412 Arabidopsis thaliana miR5648-5p	7	14	-	none	none
CAAATCGA	ath-miR8170-5p MIMAT0032768 Arabidopsis thaliana miR8170-5p	5	12	+	none	none
CAAATCTT	ath-miR1888a MIMAT0007855 Arabidopsis thaliana miR1888a	7	14	-	AT2G25210	none
CAAATCTT	ath-miR1888b MIMAT0022436 Arabidopsis thaliana miR1888b	8	15	-	none	none
CAAATGTA	ath-miR158a-3p MIMAT0000176 Arabidopsis thaliana miR158a-3p	4	11	+	AT4G02790	AT4G24810
CAAATGTA	ath-miR158b MIMAT0001014 Arabidopsis thaliana miR158b	4	11	+	AT2G23170	AT4G24810
CAAATTTC	ath-miR426 MIMAT0001337 Arabidopsis thaliana miR426	6	13	-	none	none
CAACAAAG	ath-miR850 MIMAT0004272 Arabidopsis thaliana miR850	15	22	+	none	none
CAACACAA	ath-miR8182 MIMAT0032781 Arabidopsis thaliana miR8182	1	8	-	AT1G65230_AT1G53570_AT2G39750	none
CAACATCT	ath-miR172d-5p MIMAT0031901 Arabidopsis thaliana miR172d-5p	2	9	+	none	AT4G17615_AT3G04840
CAACATCT	ath-miR5654-5p MIMAT0022426 Arabidopsis thaliana miR5654-5p	9	16	+	AT1G05520	AT3G24570_AT5G13860_AT3G07980
CAAGAAAA	ath-miR3440b-5p MIMAT0017945 Arabidopsis thaliana miR3440b-5p	1	8	-	none	none
CAAGAATT	ath-miR4221 MIMAT0017942 Arabidopsis thaliana miR4221	14	21	-	AT2G22840	none
CAAGATCT	ath-miR5665 MIMAT0022443 Arabidopsis thaliana miR5665	9	16	+	AT3G24510	none
CAAGGTAT	ath-miR864-3p MIMAT0004312 Arabidopsis thaliana miR864-3p	12	19	-	none	none
CAATAAAG	ath-miR396a-3p MIMAT0031908 Arabidopsis thaliana miR396a-3p	4	11	+	none	none
CAATAATA	ath-miR864-3p MIMAT0004312 Arabidopsis thaliana miR864-3p	7	14	+	none	none
CAATATCA	ath-miR171b-3p MIMAT0000920 Arabidopsis thaliana miR171b-3p	12	19	+	none	none
CAATATCA	ath-miR171c-3p MIMAT0000921 Arabidopsis thaliana miR171c-3p	12	19	+	none	none
CAATCATA	ath-miR864-5p MIMAT0004311 Arabidopsis thaliana miR864-5p	6	13	-	none	AT1G10930_AT3G05420_AT4G32450_AT2G47670
CAATGTTT	ath-miR849 MIMAT0004271 Arabidopsis thaliana miR849	6	13	-	AT2G25625_AT1G54440_AT1G24148_AT3G53780	AT4G21310_AT3G13300_AT5G62080
CAATTTTA	ath-miR5664 MIMAT0022442 Arabidopsis thaliana miR5664	6	13	+	none	none
CAATTTTG	ath-miR158a-5p MIMAT0031873 Arabidopsis thaliana miR158a-5p	10	17	+	AT5G06450_AT4G37010	AT1G01800_AT3G17450_AT4G30630
CACATAAC	ath-miR5015 MIMAT0020519 Arabidopsis thaliana miR5015	6	13	-	AT2G05620	none
CACTATTA	ath-miR5999 MIMAT0023525 Arabidopsis thaliana miR5999	5	12	+	none	AT3G10140
CACTCCTC	ath-miR847 MIMAT0004278 Arabidopsis thaliana miR847	2	9	+	AT5G64830	AT1G06230
CACTGAAG	ath-miR840-5p MIMAT0004262 Arabidopsis thaliana miR840-5p	2	9	+	none	none
CAGTGGCT	ath-miR841b-5p MIMAT0017741 Arabidopsis thaliana miR841b-5p	5	12	-	none	none
CAGTTTTT	ath-miR837-3p MIMAT0004259 Arabidopsis thaliana miR837-3p	10	17	-	none	none
CATACAAA	ath-miR857 MIMAT0004301 Arabidopsis thaliana miR857	2	9	-	AT2G47880_AT5G10180_AT1G79620_AT3G56210_AT5G16980	AT3G16180
CATATATA	ath-miR5025 MIMAT0020531 Arabidopsis thaliana miR5025	5	12	-	AT5G40155_AT4G30996_AT2G34810	AT5G54070_AT1G52880_AT4G15020
CATATGAT	ath-miR5595a MIMAT0023517 Arabidopsis thaliana miR5595a	2	9	+	AT1G19970	none
CATATGAT	ath-miR5995b MIMAT0023518 Arabidopsis thaliana miR5995b	2	9	+	AT1G19970	none
CATATTTT	ath-miR774b-3p MIMAT0017740 Arabidopsis thaliana miR774b-3p	5	12	+	none	none
CATCCAGA	ath-miR5996 MIMAT0023519 Arabidopsis thaliana miR5996	4	11	+	none	none
CATCCCGA	ath-miR2111a-3p MIMAT0011151 Arabidopsis thaliana miR2111a-3p	5	12	-	none	none
CATCTCCA	ath-miR5662 MIMAT0022439 Arabidopsis thaliana miR5662	13	20	-	AT1G50000_AT4G16830_AT1G17350_AT3G61590_AT5G35730_AT1G01020_AT2G17740_AT4G00330	AT1G68020_AT3G20190_AT5G33390
CATGGGGT	ath-miR5022 MIMAT0020527 Arabidopsis thaliana miR5022	3	10	+	none	none
CATTCATA	ath-miR419 MIMAT0001327 Arabidopsis thaliana miR419	2	9	-	none	none
CATTGATA	ath-miR2112-5p MIMAT0011154 Arabidopsis thaliana miR2112-5p	13	20	-	none	AT5G67510
CATTGTAA	ath-miR447c-5p MIMAT0020346 Arabidopsis thaliana miR447c-5p	5	12	-	AT1G14920	none
CATTTATA	ath-miR8177 MIMAT0032776 Arabidopsis thaliana miR8177	15	22	+	none	none
CCAACATC	ath-miR5654-5p MIMAT0022426 Arabidopsis thaliana miR5654-5p	8	15	+	none	AT5G22530
CCAAGTCC	ath-miR163 MIMAT0000184 Arabidopsis thaliana miR163	8	15	-	none	none
CCACTGGA	ath-miR841b-5p MIMAT0017741 Arabidopsis thaliana miR841b-5p	7	14	+	none	none
CCCATCCA	ath-miR3440b-5p MIMAT0017945 Arabidopsis thaliana miR3440b-5p	10	17	+	none	none
CCCGATCC	ath-miR832-5p MIMAT0004250 Arabidopsis thaliana miR832-5p	6	13	-	none	none
CCGCCAGC	ath-miR404 MIMAT0001005 Arabidopsis thaliana miR404	7	14	-	none	none
CCGCCCAT	ath-miR472-3p MIMAT0003931 Arabidopsis thaliana miR472-3p	12	19	+	none	none
CCGCTACT	ath-miR834 MIMAT0004254 Arabidopsis thaliana miR834	8	15	-	none	none
CCTCATAC	ath-miR160a-3p MIMAT0031874 Arabidopsis thaliana miR160a-3p	3	10	-	none	none
CCTTAACA	ath-miR5635a MIMAT0022395 Arabidopsis thaliana miR5635a	1	8	-	none	none
CCTTAACA	ath-miR5635b MIMAT0022418 Arabidopsis thaliana miR5635b	1	8	-	none	none
CCTTAACA	ath-miR5635c MIMAT0022428 Arabidopsis thaliana miR5635c	1	8	-	none	none
CCTTAACA	ath-miR5635d MIMAT0022405 Arabidopsis thaliana miR5635d	1	8	-	none	none
CCTTACAA	ath-miR447c-5p MIMAT0020346 Arabidopsis thaliana miR447c-5p	3	10	+	none	none
CCTTGAAC	ath-miR4228-5p MIMAT0017944 Arabidopsis thaliana miR4228-5p	5	12	+	none	none
CGAAATTT	ath-miR779.2 MIMAT0004329 Arabidopsis thaliana miR779.2	8	15	-	none	none
CGAACAAA	ath-miR417 MIMAT0001325 Arabidopsis thaliana miR417	13	20	-	none	none
CGAACAAA	ath-miR837-3p MIMAT0004259 Arabidopsis thaliana miR837-3p	4	11	+	none	none
CGAGGCAA	ath-miR399e MIMAT0000955 Arabidopsis thaliana miR399e	14	21	-	AT1G79650_AT2G04380	none
CGATCCCA	ath-miR832-5p MIMAT0004250 Arabidopsis thaliana miR832-5p	4	11	-	none	none
CGATCTCC	ath-miR8167a MIMAT0032763 Arabidopsis thaliana miR8167a	7	14	-	none	none
CGATCTCC	ath-miR8167b MIMAT0032764 Arabidopsis thaliana miR8167b	7	14	-	none	none
CGATCTCC	ath-miR8167c MIMAT0032765 Arabidopsis thaliana miR8167c	7	14	-	none	none
CGATCTCC	ath-miR8167d MIMAT0037259 Arabidopsis thaliana miR8167d	7	14	-	none	none
CGATCTCC	ath-miR8167e MIMAT0037260 Arabidopsis thaliana miR8167e	7	14	-	none	none
CGATCTCC	ath-miR8167f MIMAT0037261 Arabidopsis thaliana miR8167f	7	14	-	none	none
CGATGAAG	ath-miR5659 MIMAT0022432 Arabidopsis thaliana miR5659	1	8	+	none	none
CGCCTTAG	ath-miR852 MIMAT0004275 Arabidopsis thaliana miR852	9	16	+	none	AT5G27710
CGGGAATC	ath-miR832-5p MIMAT0004250 Arabidopsis thaliana miR832-5p	10	17	+	none	none
CGGTTGGA	ath-miR5027 MIMAT0020533 Arabidopsis thaliana miR5027	3	10	+	none	none
CGTGAAAA	ath-miR826b MIMAT0035543 Arabidopsis thaliana miR826b	13	20	+	none	none
CTAATAAA	ath-miR867 MIMAT0004318 Arabidopsis thaliana miR867	11	18	-	none	none
CTATACAC	ath-miR8174 MIMAT0032773 Arabidopsis thaliana miR8174	3	10	-	none	AT2G45170
CTATGTAT	ath-miR860 MIMAT0004304 Arabidopsis thaliana miR860	14	21	+	AT4G29460_AT5G24920	none
CTATTATT	ath-miR3434-5p MIMAT0017737 Arabidopsis thaliana miR3434-5p	13	20	+	none	none
CTCCATCT	ath-miR8172 MIMAT0032771 Arabidopsis thaliana miR8172	12	19	-	AT3G51370	none
CTCCCAAC	ath-miR5646 MIMAT0022410 Arabidopsis thaliana miR5646	12	19	-	AT3G59630	none
CTCCTCCT	ath-miR854a MIMAT0004280 Arabidopsis thaliana miR854a	14	21	-	AT5G54590_AT5G46730_AT1G32225_AT5G39260_AT1G66750_AT1G53830_AT1G45160_AT3G02670_AT5G54350_AT2G26450_AT1G20693_AT4G19160_AT2G39760_AT1G76180_AT5G01900_AT2G25510_AT2G07180_AT1G56560_AT1G76500_AT4G20400_AT5G57870_AT5G55640_AT5G58190_AT2G42520_AT4G01880_AT1G08510_AT1G63930_AT5G07510_AT5G58530_AT2G16570_AT5G40490_AT4G06746_AT4G23882_AT2G39320	AT2G39200_AT1G53240_AT4G37760_AT3G07050_AT1G56200_AT5G11080_AT3G50980_AT1G20220
CTCCTCCT	ath-miR854b MIMAT0004281 Arabidopsis thaliana miR854b	14	21	-	AT5G54590_AT5G46730_AT1G32225_AT5G39260_AT1G66750_AT1G53830_AT1G45160_AT3G02670_AT5G54350_AT2G26450_AT1G20693_AT4G19160_AT2G39760_AT1G76180_AT5G01900_AT2G25510_AT2G07180_AT1G56560_AT1G76500_AT4G20400_AT5G57870_AT5G55640_AT5G58190_AT2G42520_AT4G01880_AT1G08510_AT1G63930_AT5G07510_AT5G58530_AT2G16570_AT5G40490_AT4G06746_AT4G23882_AT2G39320	AT2G39200_AT1G53240_AT4G37760_AT3G07050_AT1G56200_AT5G11080_AT3G50980_AT1G20220
CTCCTCCT	ath-miR854c MIMAT0004282 Arabidopsis thaliana miR854c	14	21	-	AT5G54590_AT5G46730_AT1G32225_AT5G39260_AT1G66750_AT1G53830_AT1G45160_AT3G02670_AT5G54350_AT2G26450_AT1G20693_AT4G19160_AT2G39760_AT1G76180_AT5G01900_AT2G25510_AT2G07180_AT1G56560_AT1G76500_AT4G20400_AT5G57870_AT5G55640_AT5G58190_AT2G42520_AT4G01880_AT1G08510_AT1G63930_AT5G07510_AT5G58530_AT2G16570_AT5G40490_AT4G06746_AT4G23882_AT2G39320	AT2G39200_AT1G53240_AT4G37760_AT3G07050_AT1G56200_AT5G11080_AT3G50980_AT1G20220
CTCCTCCT	ath-miR854d MIMAT0004283 Arabidopsis thaliana miR854d	14	21	-	AT5G54590_AT5G46730_AT1G32225_AT5G39260_AT1G66750_AT1G53830_AT1G45160_AT3G02670_AT5G54350_AT2G26450_AT1G20693_AT4G19160_AT2G39760_AT1G76180_AT5G01900_AT2G25510_AT2G07180_AT1G56560_AT1G76500_AT4G20400_AT5G57870_AT5G55640_AT5G58190_AT2G42520_AT4G01880_AT1G08510_AT1G63930_AT5G07510_AT5G58530_AT2G16570_AT5G40490_AT4G06746_AT4G23882_AT2G39320	AT2G39200_AT1G53240_AT4G37760_AT3G07050_AT1G56200_AT5G11080_AT3G50980_AT1G20220
CTCCTCCT	ath-miR854e MIMAT0018504 Arabidopsis thaliana miR854e	14	21	-	AT5G54590_AT5G46730_AT1G32225_AT5G39260_AT1G66750_AT1G53830_AT1G45160_AT3G02670_AT5G54350_AT2G26450_AT1G20693_AT4G19160_AT2G39760_AT1G76180_AT5G01900_AT2G25510_AT2G07180_AT1G56560_AT1G76500_AT4G20400_AT5G57870_AT5G55640_AT5G58190_AT2G42520_AT4G01880_AT1G08510_AT1G63930_AT5G07510_AT5G58530_AT2G16570_AT5G40490_AT4G06746_AT4G23882_AT2G39320	AT2G39200_AT1G53240_AT4G37760_AT3G07050_AT1G56200_AT5G11080_AT3G50980_AT1G20220
CTCTCTAG	ath-miR157a-3p MIMAT0031870 Arabidopsis thaliana miR157a-3p	2	9	+	none	AT1G05340_AT2G31990
CTCTCTAG	ath-miR157b-3p MIMAT0031871 Arabidopsis thaliana miR157b-3p	2	9	+	none	AT1G05340_AT2G31990
CTGCTACT	ath-miR5012 MIMAT0020516 Arabidopsis thaliana miR5012	6	13	+	AT2G40380	none
CTGCTCAT	ath-miR779.1 MIMAT0003938 Arabidopsis thaliana miR779.1	14	21	+	none	none
CTGGATAC	ath-miR781a MIMAT0003940 Arabidopsis thaliana miR781a	11	18	+	AT4G11850	AT3G14660
CTGGATAC	ath-miR781b MIMAT0022420 Arabidopsis thaliana miR781b	11	18	+	AT4G11850	AT3G14660
CTGTATAT	ath-miR5025 MIMAT0020531 Arabidopsis thaliana miR5025	2	9	+	none	AT2G43250
CTGTGTTT	ath-miR836 MIMAT0004257 Arabidopsis thaliana miR836	3	10	+	none	none
CTTACACA	ath-miR173-3p MIMAT0022843 Arabidopsis thaliana miR173-3p	9	16	-	AT2G05310	AT5G50960
CTTACATA	ath-miR5025 MIMAT0020531 Arabidopsis thaliana miR5025	9	16	-	AT5G41570	none
CTTAGCCT	ath-miR1888b MIMAT0022436 Arabidopsis thaliana miR1888b	3	10	-	none	none
CTTATAAT	ath-miR400 MIMAT0001001 Arabidopsis thaliana miR400	10	17	-	AT5G06700	AT1G19190
CTTCAATT	ath-miR846-3p MIMAT0004269 Arabidopsis thaliana miR846-3p	4	11	-	AT3G01472_AT1G12110	AT1G12110
CTTCAGTG	ath-miR840-5p MIMAT0004262 Arabidopsis thaliana miR840-5p	2	9	-	none	none
CTTCATCC	ath-miR165a-3p MIMAT0000187 Arabidopsis thaliana miR165a-3p	11	18	+	none	AT5G59570
CTTCATCC	ath-miR165b MIMAT0000188 Arabidopsis thaliana miR165b	11	18	+	none	AT5G59570
CTTCATCG	ath-miR5659 MIMAT0022432 Arabidopsis thaliana miR5659	1	8	-	none	none
CTTCTCCC	ath-miR8180 MIMAT0032779 Arabidopsis thaliana miR8180	9	16	-	AT3G48700	AT1G15190
CTTGAACT	ath-miR396a-5p MIMAT0000944 Arabidopsis thaliana miR396a-5p	13	20	+	none	AT1G18100
CTTGAACT	ath-miR396b-5p MIMAT0000945 Arabidopsis thaliana miR396b-5p	13	20	+	none	AT1G18100
CTTGGAAA	ath-miR5016 MIMAT0020520 Arabidopsis thaliana miR5016	14	21	+	none	none
CTTGGTGC	ath-miR168a-5p MIMAT0000198 Arabidopsis thaliana miR168a-5p	4	11	+	none	none
CTTGGTGC	ath-miR168b-5p MIMAT0000199 Arabidopsis thaliana miR168b-5p	4	11	+	none	none
CTTGTTGC	ath-miR863-3p MIMAT0004310 Arabidopsis thaliana miR863-3p	7	14	-	none	AT4G39640
CTTGTTTG	ath-miR833a-3p MIMAT0004253 Arabidopsis thaliana miR833a-3p	15	22	-	none	none
CTTTATAT	ath-miR2112-3p MIMAT0011155 Arabidopsis thaliana miR2112-3p	1	8	+	none	none
CTTTATTG	ath-miR396a-3p MIMAT0031908 Arabidopsis thaliana miR396a-3p	4	11	-	none	none
CTTTCAAT	ath-miR161.2 MIMAT0006779 Arabidopsis thaliana miR161.2	8	15	-	AT2G15280	AT2G20900_AT2G15280
CTTTCTTC	ath-miR156h MIMAT0001013 Arabidopsis thaliana miR156h	6	13	-	AT5G22290_AT2G20825_AT4G00040_AT3G55640_AT3G02780_AT5G61120_AT1G71190	AT4G21180_AT1G12080_AT1G18910
CTTTGATT	ath-miR1886.2 MIMAT0012129 Arabidopsis thaliana miR1886.2	12	19	+	AT4G00755	AT4G14615
CTTTGATT	ath-miR829-5p MIMAT0032019 Arabidopsis thaliana miR829-5p	10	17	+	none	AT2G33740
CTTTGTTG	ath-miR850 MIMAT0004272 Arabidopsis thaliana miR850	15	22	-	none	none
CTTTTTGT	ath-miR156d-3p MIMAT0031868 Arabidopsis thaliana miR156d-3p	10	17	+	none	none
GAAAATAA	ath-miR4239 MIMAT0017947 Arabidopsis thaliana miR4239	5	12	-	AT3G10815_AT4G22745	AT1G02780
GAAACTTT	ath-miR8166 MIMAT0032762 Arabidopsis thaliana miR8166	12	19	-	none	none
GAAAGAAA	ath-miR5019 MIMAT0020523 Arabidopsis thaliana miR5019	7	14	+	AT5G05290	AT1G33410_AT2G21770_AT5G45460
GAAATATA	ath-miR5637 MIMAT0022397 Arabidopsis thaliana miR5637	13	20	-	none	none
GAAATATT	ath-miR5648-5p MIMAT0022412 Arabidopsis thaliana miR5648-5p	5	12	+	AT3G25910	none
GAAATCTT	ath-miR1886.2 MIMAT0012129 Arabidopsis thaliana miR1886.2	7	14	+	none	AT3G22480_AT3G12620
GAAATCTT	ath-miR1886.3 MIMAT0013773 Arabidopsis thaliana miR1886.3	6	13	-	AT2G27320_AT1G80740	AT1G77420
GAAATTTG	ath-miR426 MIMAT0001337 Arabidopsis thaliana miR426	6	13	+	AT5G10040_AT5G19010	AT3G63310
GAAGAAAA	ath-miR5021 MIMAT0020525 Arabidopsis thaliana miR5021	13	20	+	none	AT1G48745
GAAGAAAA	ath-miR5648-3p MIMAT0022413 Arabidopsis thaliana miR5648-3p	5	12	+	none	none
GAAGAAAA	ath-miR838 MIMAT0004260 Arabidopsis thaliana miR838	1	8	-	none	none
GAAGAAAG	ath-miR156h MIMAT0001013 Arabidopsis thaliana miR156h	6	13	+	AT3G60050_AT2G43640_AT4G26470_AT5G22290_AT1G18590_AT5G26860_AT5G19080	AT3G04870_AT3G19910_AT5G11600
GAAGAAGA	ath-miR5021 MIMAT0020525 Arabidopsis thaliana miR5021	4	11	+	AT2G41020_AT5G21430_AT4G38600_AT1G06210_AT1G76890_AT3G57710_AT3G06435_AT1G55300_AT2G42260_AT1G75110_AT3G25910_AT3G07690_AT2G32765_AT3G15030_AT3G60286_AT2G14060_AT3G01780_AT1G13290_AT2G18890_AT5G63830_AT5G06910_AT5G25350_AT1G16870_AT2G31230_AT3G59580_AT2G37640_AT5G66060_AT5G64730_AT5G03740_AT3G50040_AT3G12955_AT1G22730_AT4G25560_AT4G39410_AT1G29179_AT4G13920_AT3G63500_AT5G46795_AT3G45080_AT4G13790…	AT5G22030_AT2G35155_AT1G30690_AT5G63540_AT1G14200_AT1G73960_AT1G21380_AT2G32680_AT5G57150_AT5G23760_AT3G19000_AT1G23980_AT3G62600_AT1G30230_AT1G51100_AT4G15510_AT2G41740_AT1G53190_AT3G52570_AT1G08510_AT1G31920_AT4G28180_AT2G47115_AT2G34850_AT5G20040_AT5G55340_AT1G74440_AT1G35580_AT1G11740_AT5G60510_AT1G19880_AT3G04280_AT4G27720_AT3G09360_AT3G07990_AT5G16540_AT5G25340_AT5G66490_AT4G35140_AT2G31380…
GAAGAAGA	ath-miR5641 MIMAT0022402 Arabidopsis thaliana miR5641	3	10	+	AT1G20770_AT4G39410_AT4G29750_AT2G01070_AT5G51540_AT5G10790_AT3G07120_AT3G02680_AT4G28140_AT3G07920_AT2G13440_AT5G17630_AT3G14250_AT2G38610_AT1G29460_AT1G12310_AT1G75790_AT3G02320_AT3G56330_AT3G58520_AT3G59690_AT5G01260_AT1G03340_AT5G18040_AT5G22700_AT3G04870	AT2G42150_AT5G03495_AT4G14100_AT3G03950_AT4G09580_AT5G38100_AT1G30880_AT1G18180_AT3G14740_AT2G46780
GAAGAAGA	ath-miR847 MIMAT0004278 Arabidopsis thaliana miR847	8	15	-	AT1G10310_AT5G60920_AT4G02405_AT4G04740_AT1G27045_AT3G05490_AT1G67230_AT3G60770_AT2G46780	AT5G63150_AT2G22860_AT5G44170_AT4G16350_AT3G10380_AT5G51540_AT1G27500_AT3G07120_AT1G13609_AT1G20050_AT2G06210_AT5G03940_AT4G14450_AT4G16141_AT3G46440_AT4G17940_AT2G25460_AT3G51010_AT3G62290_AT3G24506_AT1G15740_AT5G24510_AT5G24890_AT2G17240_AT3G23000_AT3G28980_AT1G10510_AT2G41610_AT4G28485_AT1G03830_AT3G26940_AT4G23340_AT4G00310_AT1G72720_AT1G70580_AT4G16760_AT1G75760_AT2G30740_AT3G47690_AT1G64370…
GAAGGTGC	ath-miR825 MIMAT0004241 Arabidopsis thaliana miR825	8	15	+	none	none
GAAGTTAT	ath-miR856 MIMAT0004300 Arabidopsis thaliana miR856	12	19	-	AT1G50890	none
GAATGAAT	ath-miR5652 MIMAT0022424 Arabidopsis thaliana miR5652	9	16	+	none	none
GAATTCAA	ath-miR4221 MIMAT0017942 Arabidopsis thaliana miR4221	11	18	-	none	AT4G21610
GACAAAAA	ath-miR156d-3p MIMAT0031868 Arabidopsis thaliana miR156d-3p	11	18	-	none	none
GACCGATG	ath-miR833a-3p MIMAT0004253 Arabidopsis thaliana miR833a-3p	3	10	+	none	none
GACCGATG	ath-miR833b MIMAT0022419 Arabidopsis thaliana miR833b	11	18	-	none	none
GACGACAT	ath-miR447c-3p MIMAT0002115 Arabidopsis thaliana miR447c-3p	6	13	+	none	none
GACTCCTT	ath-miR160c-3p MIMAT0031875 Arabidopsis thaliana miR160c-3p	6	13	-	none	none
GACTCCTT	ath-miR2937 MIMAT0014141 Arabidopsis thaliana miR2937	14	21	-	none	none
GACTGCAT	ath-miR8179 MIMAT0032778 Arabidopsis thaliana miR8179	2	9	+	none	none
GAGAGAGT	ath-miR5638a MIMAT0022398 Arabidopsis thaliana miR5638a	9	16	-	AT1G17920_AT2G25450	AT2G39110
GAGAGTGT	ath-miR8166 MIMAT0032762 Arabidopsis thaliana miR8166	2	9	+	AT1G14380	none
GAGGAGTG	ath-miR847 MIMAT0004278 Arabidopsis thaliana miR847	2	9	-	AT5G40090_AT4G37210	AT4G15802_AT4G16000
GATACAGT	ath-miR2111b-3p MIMAT0011153 Arabidopsis thaliana miR2111b-3p	9	16	+	none	none
GATACTTA	ath-miR781a MIMAT0003940 Arabidopsis thaliana miR781a	14	21	+	AT4G26080	none
GATACTTA	ath-miR781b MIMAT0022420 Arabidopsis thaliana miR781b	14	21	+	AT4G26080	none
GATATAAA	ath-miR2112-3p MIMAT0011155 Arabidopsis thaliana miR2112-3p	2	9	-	none	none
GATGTTGG	ath-miR5654-5p MIMAT0022426 Arabidopsis thaliana miR5654-5p	8	15	-	AT3G18890	AT5G55280
GATTACAA	ath-miR406 MIMAT0001009 Arabidopsis thaliana miR406	11	18	-	none	none
GATTACGA	ath-miR8184 MIMAT0032783 Arabidopsis thaliana miR8184	9	16	+	none	none
GATTCATT	ath-miR5652 MIMAT0022424 Arabidopsis thaliana miR5652	10	17	-	none	none
GATTGGTA	ath-miR4227 MIMAT0017943 Arabidopsis thaliana miR4227	8	15	-	none	none
GATTTATT	ath-miR5654-3p MIMAT0023005 Arabidopsis thaliana miR5654-3p	16	23	+	none	none
GATTTTGT	ath-miR866-3p MIMAT0004316 Arabidopsis thaliana miR866-3p	1	8	-	AT3G61260_AT2G45110_AT4G23980_AT4G02550_AT3G22600_AT1G71070	AT3G45080_AT5G10750_AT3G44760_AT3G10270_AT3G11690_AT3G50630_AT2G01660_AT3G15270_AT5G13050_AT1G27430_AT4G04745_AT3G53520
GATTTTGT	ath-miR866-5p MIMAT0004315 Arabidopsis thaliana miR866-5p	11	18	+	none	AT1G08180
GCAAACAA	ath-miR851-3p MIMAT0004274 Arabidopsis thaliana miR851-3p	7	14	+	none	none
GCACATGC	ath-miR862-5p MIMAT0004307 Arabidopsis thaliana miR862-5p	14	21	-	none	none
GCACCTTC	ath-miR825 MIMAT0004241 Arabidopsis thaliana miR825	8	15	-	none	none
GCAGGAAA	ath-miR5631 MIMAT0022390 Arabidopsis thaliana miR5631	3	10	+	none	none
GCAGTAAA	ath-miR5012 MIMAT0020516 Arabidopsis thaliana miR5012	2	9	-	none	AT4G31310
GCAGTGTT	ath-miR5029 MIMAT0020535 Arabidopsis thaliana miR5029	11	18	-	AT1G71130_AT1G21580	none
GCATCTTC	ath-miR5654-3p MIMAT0023005 Arabidopsis thaliana miR5654-3p	3	10	-	none	none
GCATGTGC	ath-miR862-5p MIMAT0004307 Arabidopsis thaliana miR862-5p	14	21	+	none	none
GCCACTCC	ath-miR398a-5p MIMAT0031910 Arabidopsis thaliana miR398a-5p	3	10	-	none	AT3G60730_AT5G62610
GCCATGCA	ath-miR160a-3p MIMAT0031874 Arabidopsis thaliana miR160a-3p	12	19	+	none	none
GCCGCTAT	ath-miR5648-3p MIMAT0022413 Arabidopsis thaliana miR5648-3p	12	19	-	none	none
GCTGGCGG	ath-miR404 MIMAT0001005 Arabidopsis thaliana miR404	7	14	+	none	none
GCTTTATT	ath-miR396a-3p MIMAT0031908 Arabidopsis thaliana miR396a-3p	5	12	-	none	none
GCTTTTGT	ath-miR773a MIMAT0003932 Arabidopsis thaliana miR773a	11	18	+	AT1G58684_AT3G62000_AT2G40980	none
GCTTTTGT	ath-miR773b-3p MIMAT0017736 Arabidopsis thaliana miR773b-3p	11	18	+	AT5G59400_AT5G27700_AT1G58684_AT3G62000_AT4G38560_AT3G07580	none
GGAAACTG	ath-miR841b-5p MIMAT0017741 Arabidopsis thaliana miR841b-5p	12	19	+	none	AT5G04170
GGAAATAT	ath-miR5637 MIMAT0022397 Arabidopsis thaliana miR5637	14	21	-	none	AT5G09640
GGAAATAT	ath-miR5648-5p MIMAT0022412 Arabidopsis thaliana miR5648-5p	4	11	+	AT1G14750	AT1G71380
GGACGAGA	ath-miR447a-3p MIMAT0002113 Arabidopsis thaliana miR447a-3p	5	12	+	none	none
GGACGAGA	ath-miR447b MIMAT0002114 Arabidopsis thaliana miR447b	5	12	+	none	none
GGAGATCG	ath-miR8167a MIMAT0032763 Arabidopsis thaliana miR8167a	7	14	+	none	none
GGAGATCG	ath-miR8167b MIMAT0032764 Arabidopsis thaliana miR8167b	7	14	+	none	none
GGAGATCG	ath-miR8167c MIMAT0032765 Arabidopsis thaliana miR8167c	7	14	+	none	none
GGAGATCG	ath-miR8167d MIMAT0037259 Arabidopsis thaliana miR8167d	7	14	+	none	none
GGAGATCG	ath-miR8167e MIMAT0037260 Arabidopsis thaliana miR8167e	7	14	+	none	none
GGAGATCG	ath-miR8167f MIMAT0037261 Arabidopsis thaliana miR8167f	7	14	+	none	none
GGATCGGG	ath-miR832-5p MIMAT0004250 Arabidopsis thaliana miR832-5p	6	13	+	none	none
GGATGAAG	ath-miR165a-3p MIMAT0000187 Arabidopsis thaliana miR165a-3p	11	18	-	none	AT1G15000
GGATGAAG	ath-miR165b MIMAT0000188 Arabidopsis thaliana miR165b	11	18	-	none	AT1G15000
GGATTACC	ath-miR2111a-3p MIMAT0011151 Arabidopsis thaliana miR2111a-3p	14	21	+	none	none
GGGGACGA	ath-miR447a-3p MIMAT0002113 Arabidopsis thaliana miR447a-3p	3	10	+	none	none
GGGGACGA	ath-miR447b MIMAT0002114 Arabidopsis thaliana miR447b	3	10	+	none	none
GGGGACGA	ath-miR447c-3p MIMAT0002115 Arabidopsis thaliana miR447c-3p	3	10	+	none	none
GGGTGGTG	ath-miR823 MIMAT0004240 Arabidopsis thaliana miR823	2	9	+	none	none
GGTAATCC	ath-miR2111a-3p MIMAT0011151 Arabidopsis thaliana miR2111a-3p	14	21	-	none	none
GGTAGTGA	ath-miR417 MIMAT0001325 Arabidopsis thaliana miR417	4	11	+	AT1G15110	none
GGTCAAGG	ath-miR3440b-3p MIMAT0017946 Arabidopsis thaliana miR3440b-3p	7	14	+	none	none
GGTCGGGA	ath-miR168a-5p MIMAT0000198 Arabidopsis thaliana miR168a-5p	13	20	+	none	none
GGTCGGGA	ath-miR168b-5p MIMAT0000199 Arabidopsis thaliana miR168b-5p	13	20	+	none	none
GGTGACCA	ath-miR5662 MIMAT0022439 Arabidopsis thaliana miR5662	4	11	+	none	AT4G36420
GGTGAGCA	ath-miR156b-3p MIMAT0031866 Arabidopsis thaliana miR156b-3p	1	8	-	none	none
GGTTTATT	ath-miR867 MIMAT0004318 Arabidopsis thaliana miR867	9	16	+	none	none
GTAACAAA	ath-miR5017-5p MIMAT0032120 Arabidopsis thaliana miR5017-5p	2	9	-	AT5G16720_AT2G14850	AT5G59890
GTAACATT	ath-miR4240 MIMAT0017948 Arabidopsis thaliana miR4240	12	19	+	none	AT1G70060
GTAATGTT	ath-miR4240 MIMAT0017948 Arabidopsis thaliana miR4240	14	21	-	none	AT3G23805_AT1G24260_AT2G26270
GTACAAAA	ath-miR5014a-5p MIMAT0021047 Arabidopsis thaliana miR5014a-5p	9	16	-	AT3G01630_AT5G39990	AT1G04220_AT5G61430_AT5G59490_AT1G76100_AT5G59070
GTACAAAT	ath-miR5014a-3p MIMAT0020518 Arabidopsis thaliana miR5014a-3p	3	10	+	none	AT2G05910
GTACAAAT	ath-miR5014b MIMAT0023524 Arabidopsis thaliana miR5014b	1	8	-	none	none
GTACAACA	ath-miR5014a-5p MIMAT0021047 Arabidopsis thaliana miR5014a-5p	13	20	+	AT2G39730	none
GTACAACA	ath-miR833a-5p MIMAT0004252 Arabidopsis thaliana miR833a-5p	5	12	-	AT1G68050	none
GTACATAA	ath-miR778 MIMAT0003937 Arabidopsis thaliana miR778	10	17	-	none	none
GTACATCA	ath-miR5661 MIMAT0022438 Arabidopsis thaliana miR5661	5	12	+	none	none
GTATAAAA	ath-miR4245 MIMAT0023523 Arabidopsis thaliana miR4245	7	14	-	AT2G33710_AT1G77520_AT4G18040	AT1G70850
GTATGAGG	ath-miR160a-3p MIMAT0031874 Arabidopsis thaliana miR160a-3p	3	10	+	none	none
GTATGTTG	ath-miR857 MIMAT0004301 Arabidopsis thaliana miR857	5	12	+	AT2G26180_AT1G14690	none
GTATTATA	ath-miR400 MIMAT0001001 Arabidopsis thaliana miR400	8	15	+	none	AT1G63140
GTATTATT	ath-miR864-3p MIMAT0004312 Arabidopsis thaliana miR864-3p	8	15	-	AT5G19960	none
GTCATAAC	ath-miR156d-3p MIMAT0031868 Arabidopsis thaliana miR156d-3p	16	23	+	none	none
GTCTTCAA	ath-miR861-3p MIMAT0004306 Arabidopsis thaliana miR861-3p	10	17	+	AT3G07270	none
GTCTTGTA	ath-miR168b-3p MIMAT0031885 Arabidopsis thaliana miR168b-3p	4	11	+	none	none
GTCTTGTT	ath-miR863-3p MIMAT0004310 Arabidopsis thaliana miR863-3p	9	16	-	AT1G06990	AT2G28330_AT4G27780
GTCTTGTT	ath-miR863-5p MIMAT0004309 Arabidopsis thaliana miR863-5p	5	12	+	AT1G17480_AT1G71691	AT3G48195
GTGAAGAT	ath-miR164b-3p MIMAT0031878 Arabidopsis thaliana miR164b-3p	10	17	-	none	AT1G74360_AT5G57220_AT2G41680_AT4G34230_AT5G40410_AT3G06760_AT5G59590_AT5G66390_AT1G53380
GTGCGTTA	ath-miR2939 MIMAT0014143 Arabidopsis thaliana miR2939	1	8	-	none	none
GTGGATCG	ath-miR851-5p MIMAT0004273 Arabidopsis thaliana miR851-5p	11	18	-	AT3G53750	none
GTGTACAA	ath-miR5014b MIMAT0023524 Arabidopsis thaliana miR5014b	3	10	-	none	AT1G62600
GTGTACAT	ath-miR778 MIMAT0003937 Arabidopsis thaliana miR778	12	19	-	none	none
GTGTATAG	ath-miR8174 MIMAT0032773 Arabidopsis thaliana miR8174	3	10	+	none	AT5G35750
GTGTTTGT	ath-miR2934-3p MIMAT0020364 Arabidopsis thaliana miR2934-3p	9	16	+	AT1G68810_AT4G19700	AT4G15840
GTGTTTGT	ath-miR782 MIMAT0003941 Arabidopsis thaliana miR782	1	8	-	AT1G10560_AT5G63910	AT1G68810_AT2G21560_AT1G06149_AT5G11040_AT5G56630
GTTATGTG	ath-miR5015 MIMAT0020519 Arabidopsis thaliana miR5015	6	13	+	AT5G13020	none
GTTGCTGC	ath-miR779.1 MIMAT0003938 Arabidopsis thaliana miR779.1	10	17	+	AT5G15720_AT1G77960	AT3G45850
GTTGGGAG	ath-miR5646 MIMAT0022410 Arabidopsis thaliana miR5646	12	19	+	AT3G16670_AT3G57760	none
GTTGGGAT	ath-miR5654-5p MIMAT0022426 Arabidopsis thaliana miR5654-5p	5	12	-	none	AT1G09000_AT2G38230_AT5G05860_AT3G25585
GTTGTACA	ath-miR5014a-5p MIMAT0021047 Arabidopsis thaliana miR5014a-5p	12	19	-	AT3G62910	AT1G33250
GTTGTACT	ath-miR833a-5p MIMAT0004252 Arabidopsis thaliana miR833a-5p	6	13	+	AT2G44130_AT4G25910	none
GTTTAATA	ath-miR402 MIMAT0001003 Arabidopsis thaliana miR402	10	17	-	none	none
GTTTATTA	ath-miR867 MIMAT0004318 Arabidopsis thaliana miR867	10	17	+	none	none
GTTTCTGT	ath-miR8182 MIMAT0032781 Arabidopsis thaliana miR8182	10	17	+	AT1G19320_AT5G62690	none
GTTTCTTC	ath-miR870-3p MIMAT0004322 Arabidopsis thaliana miR870-3p	10	17	+	AT2G25150_AT5G38320_AT4G36120_AT4G39150_AT3G05420	none
GTTTGTGT	ath-miR5998a MIMAT0023521 Arabidopsis thaliana miR5998a	4	11	+	AT4G22290_AT2G44770_AT3G43980_AT5G17870_AT1G71180_AT5G26040_AT1G32410_AT5G20510_AT5G03740_AT4G10845_AT5G40550_AT1G17370_AT4G33720_AT2G45820_AT4G31875_AT3G23700_AT2G33410_AT2G01750_AT1G78040_AT5G07572_AT3G01020_AT1G23149_AT5G50960_AT2G27030_AT5G38510_AT4G30830	AT5G14570_AT2G43270_AT5G52550_AT1G22090
GTTTGTGT	ath-miR5998b MIMAT0023522 Arabidopsis thaliana miR5998b	4	11	+	AT4G22290_AT2G44770_AT3G43980_AT5G17870_AT1G71180_AT5G26040_AT1G32410_AT5G20510_AT5G03740_AT4G10845_AT5G40550_AT1G17370_AT4G33720_AT2G45820_AT4G31875_AT3G23700_AT2G33410_AT2G01750_AT1G78040_AT5G07572_AT3G01020_AT1G23149_AT5G50960_AT2G27030_AT5G38510_AT4G30830	AT5G14570_AT2G43270_AT5G52550_AT1G22090
GTTTGTTG	ath-miR827 MIMAT0004243 Arabidopsis thaliana miR827	13	20	-	none	AT5G43900_AT1G78890
GTTTGTTG	ath-miR833a-3p MIMAT0004253 Arabidopsis thaliana miR833a-3p	12	19	-	none	AT5G13550
GTTTGTTG	ath-miR833a-5p MIMAT0004252 Arabidopsis thaliana miR833a-5p	2	9	+	AT4G10710_AT4G37070_AT3G47430	none
GTTTGTTG	ath-miR833b MIMAT0022419 Arabidopsis thaliana miR833b	2	9	+	AT4G10710	none
GTTTTATA	ath-miR4245 MIMAT0023523 Arabidopsis thaliana miR4245	6	13	+	AT1G17730_AT3G53300_AT1G05150_AT5G54830_AT1G65090	AT1G09195
GTTTTGTA	ath-miR5014a-5p MIMAT0021047 Arabidopsis thaliana miR5014a-5p	8	15	+	AT1G70810_AT3G01630	AT1G08315_AT1G73340_AT4G37210_AT4G32810_AT3G18524_AT5G59070_AT3G07568
GTTTTGTT	ath-miR447a-3p MIMAT0002113 Arabidopsis thaliana miR447a-3p	14	21	+	AT2G35480	none
GTTTTGTT	ath-miR447b MIMAT0002114 Arabidopsis thaliana miR447b	14	21	+	AT2G35480	none
GTTTTGTT	ath-miR5998a MIMAT0023521 Arabidopsis thaliana miR5998a	10	17	+	AT3G48360_AT5G64070_AT1G48270_AT3G06390_AT3G20865_AT3G02260_AT1G54300_AT3G03950_AT5G14750_AT5G20050_AT3G59290_AT1G01380_AT2G20000_AT3G60286_AT5G66120_AT5G01850_AT5G37720_AT5G24230_AT5G67250_AT2G41950_AT1G27565_AT1G61850_AT3G21670_AT5G06850_AT3G25440_AT3G13690_AT4G33140_AT1G74670_AT1G52760_AT1G03610_AT5G64140_AT2G34830_AT1G29010_AT2G19940_AT1G35320_AT4G08685_AT1G75690_AT3G23620_AT1G34630_AT1G10530…	AT3G61270_AT3G18040_AT5G09440_AT3G17820_AT3G57280_AT4G30360_AT5G36170_AT2G37890_AT2G20520_AT1G17810_AT5G18430_AT5G26692_AT3G55800_AT2G15310_AT1G64355_AT5G17860_AT5G52520_AT3G54450_AT5G27620_AT1G31250
GTTTTGTT	ath-miR5998b MIMAT0023522 Arabidopsis thaliana miR5998b	10	17	+	AT3G48360_AT5G64070_AT1G48270_AT3G06390_AT3G20865_AT3G02260_AT1G54300_AT3G03950_AT5G14750_AT5G20050_AT3G59290_AT1G01380_AT2G20000_AT3G60286_AT5G66120_AT5G01850_AT5G37720_AT5G24230_AT5G67250_AT2G41950_AT1G27565_AT1G61850_AT3G21670_AT5G06850_AT3G25440_AT3G13690_AT4G33140_AT1G74670_AT1G52760_AT1G03610_AT5G64140_AT2G34830_AT1G29010_AT2G19940_AT1G35320_AT4G08685_AT1G75690_AT3G23620_AT1G34630_AT1G10530…	AT3G61270_AT3G18040_AT5G09440_AT3G17820_AT3G57280_AT4G30360_AT5G36170_AT2G37890_AT2G20520_AT1G17810_AT5G18430_AT5G26692_AT3G55800_AT2G15310_AT1G64355_AT5G17860_AT5G52520_AT3G54450_AT5G27620_AT1G31250
GTTTTTCT	ath-miR5019 MIMAT0020523 Arabidopsis thaliana miR5019	10	17	-	AT1G23720_AT5G28050_AT1G77060_AT3G08740	AT2G38540
TAAAACTT	ath-miR4245 MIMAT0023523 Arabidopsis thaliana miR4245	4	11	-	AT2G30695_AT5G65165	none
TAAAATTG	ath-miR5664 MIMAT0022442 Arabidopsis thaliana miR5664	6	13	-	none	none
TAAACATT	ath-miR849 MIMAT0004271 Arabidopsis thaliana miR849	5	12	+	AT3G24300	AT1G56423
TAAACCAA	ath-miR778 MIMAT0003937 Arabidopsis thaliana miR778	5	12	-	AT5G40710	AT5G63080_AT1G49910
TAAACTAA	ath-miR420 MIMAT0001328 Arabidopsis thaliana miR420	1	8	+	AT4G39610_AT4G27090_AT2G36885	AT1G75140_AT2G17430
TAAACTAA	ath-miR840-5p MIMAT0004262 Arabidopsis thaliana miR840-5p	14	21	+	none	none
TAAAGATT	ath-miR1886.3 MIMAT0013773 Arabidopsis thaliana miR1886.3	4	11	+	AT5G62890_AT3G27110_AT1G75030_AT5G14460_AT2G45890	AT1G05710_AT1G16240_AT1G74860
TAAAGATT	ath-miR8170-3p MIMAT0032769 Arabidopsis thaliana miR8170-3p	6	13	+	none	AT2G24840
TAAATCAT	ath-miR407 MIMAT0001010 Arabidopsis thaliana miR407	3	10	+	AT1G78970_AT2G15610_AT4G11850_AT3G25180	AT1G19090_AT2G45050_AT4G00430_AT2G25735_AT1G48280_AT3G45577
TAACAAAA	ath-miR866-5p MIMAT0004315 Arabidopsis thaliana miR866-5p	13	20	-	none	none
TAACAAAT	ath-miR5017-5p MIMAT0032120 Arabidopsis thaliana miR5017-5p	1	8	-	AT2G37195_AT1G77750_AT5G17340_AT3G50590_AT3G27250_AT3G01160_AT3G17900_AT4G02510	AT5G54860_AT2G34590
TAACATTA	ath-miR4240 MIMAT0017948 Arabidopsis thaliana miR4240	13	20	+	none	AT5G18010_AT4G28210
TAACCACC	ath-miR5660 MIMAT0022434 Arabidopsis thaliana miR5660	3	10	-	AT4G35780	none
TAAGATTG	ath-miR844-5p MIMAT0004266 Arabidopsis thaliana miR844-5p	4	11	+	none	none
TAAGATTT	ath-miR1888a MIMAT0007855 Arabidopsis thaliana miR1888a	6	13	+	AT4G19170	none
TAAGATTT	ath-miR1888b MIMAT0022436 Arabidopsis thaliana miR1888b	7	14	+	none	none
TAAGGAGT	ath-miR5635a MIMAT0022395 Arabidopsis thaliana miR5635a	4	11	+	none	none
TAAGGAGT	ath-miR5635b MIMAT0022418 Arabidopsis thaliana miR5635b	4	11	+	none	none
TAAGGAGT	ath-miR5635c MIMAT0022428 Arabidopsis thaliana miR5635c	4	11	+	none	none
TAAGGAGT	ath-miR5635d MIMAT0022405 Arabidopsis thaliana miR5635d	4	11	+	none	none
TAAGTATC	ath-miR781a MIMAT0003940 Arabidopsis thaliana miR781a	14	21	-	AT1G67530	none
TAAGTATC	ath-miR781b MIMAT0022420 Arabidopsis thaliana miR781b	14	21	-	AT1G67530	none
TAATAAAC	ath-miR867 MIMAT0004318 Arabidopsis thaliana miR867	10	17	-	none	none
TAATAGAA	ath-miR3434-5p MIMAT0017737 Arabidopsis thaliana miR3434-5p	11	18	-	none	none
TAATAGTG	ath-miR5999 MIMAT0023525 Arabidopsis thaliana miR5999	5	12	-	none	AT2G28105
TAATATCT	ath-miR171b-5p MIMAT0031899 Arabidopsis thaliana miR171b-5p	1	8	-	none	none
TAATCATA	ath-miR5628 MIMAT0022387 Arabidopsis thaliana miR5628	14	21	-	none	AT5G59120_AT5G13900
TAATGTTA	ath-miR4240 MIMAT0017948 Arabidopsis thaliana miR4240	13	20	-	none	AT1G43800
TAATTTGA	ath-miR870-5p MIMAT0032025 Arabidopsis thaliana miR870-5p	8	15	-	none	AT3G20240_AT4G04610_AT5G26880
TACAAAAC	ath-miR5014a-5p MIMAT0021047 Arabidopsis thaliana miR5014a-5p	8	15	-	AT1G79880_AT2G20810	AT4G37250_AT2G27650_AT1G70550_AT5G44650_AT5G26110_AT5G65250_AT2G15590_AT2G22410
TACAAACA	ath-miR2934-3p MIMAT0020364 Arabidopsis thaliana miR2934-3p	10	17	-	AT2G48030_AT1G14630	none
TACAAATT	ath-miR5014a-3p MIMAT0020518 Arabidopsis thaliana miR5014a-3p	4	11	+	none	AT5G23580_AT4G13530_AT1G75210
TACAACAA	ath-miR833a-5p MIMAT0004252 Arabidopsis thaliana miR833a-5p	4	11	-	AT2G23080	none
TACAACAA	ath-miR850 MIMAT0004272 Arabidopsis thaliana miR850	13	20	+	none	AT3G29180
TACAACAT	ath-miR5014a-5p MIMAT0021047 Arabidopsis thaliana miR5014a-5p	14	21	+	AT1G51470	AT2G32040_AT4G23190
TACAAGAC	ath-miR168b-3p MIMAT0031885 Arabidopsis thaliana miR168b-3p	4	11	-	none	none
TACAATTA	ath-miR8178 MIMAT0032777 Arabidopsis thaliana miR8178	9	16	-	AT5G09860	none
TACAATTT	ath-miR158a-5p MIMAT0031873 Arabidopsis thaliana miR158a-5p	8	15	+	none	AT5G09320
TACAATTT	ath-miR4243 MIMAT0017949 Arabidopsis thaliana miR4243	4	11	-	AT1G23900	none
TACAATTT	ath-miR447a.2-3p MIMAT0020345 Arabidopsis thaliana miR447a.2-3p	9	16	-	AT5G15890_AT1G54000	none
TACACAGA	ath-miR173-3p MIMAT0022843 Arabidopsis thaliana miR173-3p	7	14	-	AT5G08510	none
TACACATA	ath-miR5015 MIMAT0020519 Arabidopsis thaliana miR5015	8	15	-	AT1G73120_AT4G14965_AT3G21710	none
TACAGTTT	ath-miR2111b-3p MIMAT0011153 Arabidopsis thaliana miR2111b-3p	11	18	+	none	none
TACATAAA	ath-miR778 MIMAT0003937 Arabidopsis thaliana miR778	9	16	-	none	none
TACATAGT	ath-miR860 MIMAT0004304 Arabidopsis thaliana miR860	13	20	-	none	none
TACATATA	ath-miR5025 MIMAT0020531 Arabidopsis thaliana miR5025	7	14	-	AT1G56000_AT2G47160_AT5G64540_AT1G29400_AT3G44510	AT1G45163_AT4G37970
TACATGAT	ath-miR5661 MIMAT0022438 Arabidopsis thaliana miR5661	9	16	-	none	AT5G53870
TACATTTG	ath-miR158a-3p MIMAT0000176 Arabidopsis thaliana miR158a-3p	4	11	-	AT5G21950	AT5G16290
TACATTTG	ath-miR158b MIMAT0001014 Arabidopsis thaliana miR158b	4	11	-	AT4G21720	AT5G16290
TACCAAAA	ath-miR5638a MIMAT0022398 Arabidopsis thaliana miR5638a	2	9	+	none	none
TACCAAAT	ath-miR5017-3p MIMAT0020521 Arabidopsis thaliana miR5017-3p	4	11	+	AT5G59090_AT3G06560_AT2G20610	AT5G48180
TACCAAAT	ath-miR829-3p.1 MIMAT0004245 Arabidopsis thaliana miR829-3p.1	9	16	+	none	AT5G43880_AT3G58990
TACCAAAT	ath-miR845b MIMAT0004317 Arabidopsis thaliana miR845b	10	17	+	AT3G48430	AT5G43880_AT3G58990
TACTAATT	ath-miR5017-5p MIMAT0032120 Arabidopsis thaliana miR5017-5p	7	14	+	AT3G23633_AT3G12010	AT3G47380_AT2G28580_AT2G17800
TACTCATT	ath-miR828 MIMAT0004244 Arabidopsis thaliana miR828	10	17	-	none	none
TACTCTTC	ath-miR831-3p MIMAT0004249 Arabidopsis thaliana miR831-3p	12	19	+	none	none
TACTTGAA	ath-miR862-3p MIMAT0004308 Arabidopsis thaliana miR862-3p	13	20	+	none	none
TACTTTTG	ath-miR407 MIMAT0001010 Arabidopsis thaliana miR407	12	19	+	AT1G07520_AT5G20200_AT5G12400_AT1G65090	AT5G24380_AT5G15550_AT5G41750
TAGAAAAT	ath-miR8170-3p MIMAT0032769 Arabidopsis thaliana miR8170-3p	11	18	-	none	none
TAGAAATT	ath-miR841b-3p MIMAT0017742 Arabidopsis thaliana miR841b-3p	2	9	-	none	none
TAGACAAA	ath-miR158a-3p MIMAT0000176 Arabidopsis thaliana miR158a-3p	10	17	+	AT3G47790_AT4G09300	AT1G57820_AT2G41750
TAGACAAA	ath-miR158a-5p MIMAT0031873 Arabidopsis thaliana miR158a-5p	2	9	-	AT2G18465_AT1G12230_AT5G60050	AT4G15802_AT5G58060_AT1G76880
TAGACAAA	ath-miR158b MIMAT0001014 Arabidopsis thaliana miR158b	10	17	+	AT4G15802	AT1G13180
TAGATACA	ath-miR5650 MIMAT0022416 Arabidopsis thaliana miR5650	14	21	+	AT4G25672	none
TAGCTTTT	ath-miR855 MIMAT0004279 Arabidopsis thaliana miR855	4	11	-	none	AT5G22780_AT5G52550_AT2G36090_AT4G27910
TAGTAAGA	ath-miR844-3p MIMAT0004267 Arabidopsis thaliana miR844-3p	11	18	-	none	none
TAGTCTTC	ath-miR5015 MIMAT0020519 Arabidopsis thaliana miR5015	14	21	+	none	none
TATAAAAC	ath-miR4245 MIMAT0023523 Arabidopsis thaliana miR4245	6	13	-	AT2G16505_AT4G37030_AT3G24250_AT5G63940	AT3G05460
TATAAATG	ath-miR8177 MIMAT0032776 Arabidopsis thaliana miR8177	15	22	-	none	none
TATAATAC	ath-miR400 MIMAT0001001 Arabidopsis thaliana miR400	8	15	-	none	AT1G63140
TATACACA	ath-miR8174 MIMAT0032773 Arabidopsis thaliana miR8174	2	9	-	none	AT1G54440
TATATACA	ath-miR5025 MIMAT0020531 Arabidopsis thaliana miR5025	3	10	-	AT3G22750_AT4G35730	AT1G48745_AT1G03750_AT3G05820_AT3G28080_AT3G45960
TATATATG	ath-miR5025 MIMAT0020531 Arabidopsis thaliana miR5025	5	12	+	none	AT1G73480
TATATCTT	ath-miR5024-5p MIMAT0020530 Arabidopsis thaliana miR5024-5p	12	19	-	none	none
TATATGAT	ath-miR407 MIMAT0001010 Arabidopsis thaliana miR407	6	13	-	none	none
TATATGAT	ath-miR823 MIMAT0004240 Arabidopsis thaliana miR823	10	17	-	none	none
TATATGTA	ath-miR5025 MIMAT0020531 Arabidopsis thaliana miR5025	7	14	+	AT5G11440_AT1G01200_AT3G20380_AT3G53270_AT5G53830	AT1G06645_AT2G20360_AT1G06430
TATATTTC	ath-miR5637 MIMAT0022397 Arabidopsis thaliana miR5637	13	20	+	none	none
TATCAATG	ath-miR2112-5p MIMAT0011154 Arabidopsis thaliana miR2112-5p	13	20	+	none	AT3G19515
TATGAATG	ath-miR419 MIMAT0001327 Arabidopsis thaliana miR419	2	9	+	none	none
TATGACAA	ath-miR156d-3p MIMAT0031868 Arabidopsis thaliana miR156d-3p	14	21	-	AT4G15093	none
TATGATTA	ath-miR5628 MIMAT0022387 Arabidopsis thaliana miR5628	14	21	+	none	AT5G01370_AT1G80310
TATGATTT	ath-miR407 MIMAT0001010 Arabidopsis thaliana miR407	4	11	-	none	none
TATGTAAG	ath-miR5025 MIMAT0020531 Arabidopsis thaliana miR5025	9	16	+	AT1G18660	AT5G48230
TATGTACA	ath-miR778 MIMAT0003937 Arabidopsis thaliana miR778	11	18	+	none	none
TATGTGTA	ath-miR5015 MIMAT0020519 Arabidopsis thaliana miR5015	8	15	+	AT1G04250_AT1G07040_AT1G24160	none
TATTAAAC	ath-miR402 MIMAT0001003 Arabidopsis thaliana miR402	10	17	+	none	none
TATTAATT	ath-miR5017-3p MIMAT0020521 Arabidopsis thaliana miR5017-3p	9	16	-	none	none
TATTATAA	ath-miR400 MIMAT0001001 Arabidopsis thaliana miR400	9	16	+	none	none
TATTATTG	ath-miR864-3p MIMAT0004312 Arabidopsis thaliana miR864-3p	7	14	-	AT3G15220	none
TATTCAAT	ath-miR5649a MIMAT0022415 Arabidopsis thaliana miR5649a	1	8	-	none	none
TATTCAAT	ath-miR5649b MIMAT0022437 Arabidopsis thaliana miR5649b	1	8	-	none	none
TATTGTAA	ath-miR406 MIMAT0001009 Arabidopsis thaliana miR406	9	16	+	AT4G25230	none
TATTTCCA	ath-miR5648-5p MIMAT0022412 Arabidopsis thaliana miR5648-5p	3	10	-	AT4G09760	none
TATTTGAA	ath-miR5651 MIMAT0022422 Arabidopsis thaliana miR5651	9	16	-	none	AT4G37050
TATTTTCA	ath-miR774b-3p MIMAT0017740 Arabidopsis thaliana miR774b-3p	7	14	+	none	none
TATTTTCT	ath-miR5648-3p MIMAT0022413 Arabidopsis thaliana miR5648-3p	7	14	-	none	none
TCAAACTT	ath-miR5647 MIMAT0022411 Arabidopsis thaliana miR5647	3	10	-	AT4G22150	none
TCAAATTA	ath-miR870-5p MIMAT0032025 Arabidopsis thaliana miR870-5p	8	15	+	AT4G31180	AT2G34390_AT5G22310_AT5G03510
TCAAATTT	ath-miR865-3p MIMAT0004314 Arabidopsis thaliana miR865-3p	8	15	+	none	none
TCAAGATT	ath-miR172a MIMAT0000203 Arabidopsis thaliana miR172a	3	10	-	none	AT5G49060
TCAAGATT	ath-miR172b-3p MIMAT0000205 Arabidopsis thaliana miR172b-3p	3	10	-	none	AT5G49060
TCAAGATT	ath-miR172c MIMAT0000922 Arabidopsis thaliana miR172c	3	10	-	AT4G15960	none
TCAAGATT	ath-miR172d-3p MIMAT0000923 Arabidopsis thaliana miR172d-3p	3	10	-	AT4G15960	none
TCAAGATT	ath-miR172d-5p MIMAT0031901 Arabidopsis thaliana miR172d-5p	10	17	+	none	AT3G25716
TCAAGATT	ath-miR172e-3p MIMAT0001019 Arabidopsis thaliana miR172e-3p	3	10	-	none	none
TCAAGGTA	ath-miR829-3p.2 MIMAT0004246 Arabidopsis thaliana miR829-3p.2	13	20	+	none	none
TCAAGGTA	ath-miR864-3p MIMAT0004312 Arabidopsis thaliana miR864-3p	13	20	-	none	none
TCAATAAA	ath-miR396a-3p MIMAT0031908 Arabidopsis thaliana miR396a-3p	3	10	+	none	none
TCAATAAT	ath-miR864-3p MIMAT0004312 Arabidopsis thaliana miR864-3p	6	13	+	none	none
TCAATAGA	ath-miR776 MIMAT0003935 Arabidopsis thaliana miR776	10	17	-	none	none
TCAATAGA	ath-miR860 MIMAT0004304 Arabidopsis thaliana miR860	1	8	+	none	none
TCAATTCA	ath-miR846-3p MIMAT0004269 Arabidopsis thaliana miR846-3p	2	9	-	AT4G24740_AT2G07725	AT4G24740
TCACAAAT	ath-miR1888a MIMAT0007855 Arabidopsis thaliana miR1888a	10	17	-	AT3G19740_AT5G45320_AT4G02650_AT5G23670	AT2G20900_AT1G31240_AT1G20320_AT3G07690
TCACAAAT	ath-miR1888b MIMAT0022436 Arabidopsis thaliana miR1888b	11	18	-	AT1G35260_AT3G12270_AT4G02650	none
TCACAAAT	ath-miR824-5p MIMAT0004277 Arabidopsis thaliana miR824-5p	7	14	-	AT1G32740	AT1G12600_AT5G62980_AT5G47060
TCACTATT	ath-miR5999 MIMAT0023525 Arabidopsis thaliana miR5999	4	11	+	none	AT1G56110_AT1G26660
TCACTCTC	ath-miR156a-5p MIMAT0000166 Arabidopsis thaliana miR156a-5p	9	16	-	none	AT3G49570_AT4G22840_AT1G53650_AT3G20865
TCACTCTC	ath-miR156b-5p MIMAT0000167 Arabidopsis thaliana miR156b-5p	9	16	-	none	AT3G49570_AT4G22840_AT1G53650_AT3G20865
TCACTCTC	ath-miR156c-5p MIMAT0000168 Arabidopsis thaliana miR156c-5p	9	16	-	none	AT3G49570_AT4G22840_AT1G53650_AT3G20865
TCACTCTC	ath-miR156d-3p MIMAT0031868 Arabidopsis thaliana miR156d-3p	3	10	+	none	AT5G06990
TCACTCTC	ath-miR156d-5p MIMAT0000169 Arabidopsis thaliana miR156d-5p	9	16	-	none	AT3G49570_AT4G22840_AT1G53650_AT3G20865
TCACTCTC	ath-miR156e MIMAT0000170 Arabidopsis thaliana miR156e	9	16	-	none	AT3G49570_AT4G22840_AT1G53650_AT3G20865
TCACTCTC	ath-miR156f-3p MIMAT0031869 Arabidopsis thaliana miR156f-3p	3	10	+	AT1G44910	AT3G20660
TCACTCTC	ath-miR156f-5p MIMAT0000171 Arabidopsis thaliana miR156f-5p	9	16	-	none	AT3G49570_AT4G22840_AT1G53650_AT3G20865
TCACTCTC	ath-miR156g MIMAT0001012 Arabidopsis thaliana miR156g	9	16	-	none	AT3G49570_AT1G15970
TCAGAAAA	ath-miR5633 MIMAT0022393 Arabidopsis thaliana miR5633	9	16	+	none	none
TCATATAA	ath-miR823 MIMAT0004240 Arabidopsis thaliana miR823	11	18	+	none	none
TCATATGT	ath-miR5595a MIMAT0023517 Arabidopsis thaliana miR5595a	1	8	-	AT3G55110_AT4G38120	none
TCATATGT	ath-miR5995b MIMAT0023518 Arabidopsis thaliana miR5995b	1	8	-	AT3G55110_AT4G38120	none
TCATCTCA	ath-miR1886.1 MIMAT0007853 Arabidopsis thaliana miR1886.1	10	17	-	AT5G46800_AT4G32570	none
TCATCTCA	ath-miR1886.2 MIMAT0012129 Arabidopsis thaliana miR1886.2	1	8	-	AT1G70040_AT5G64430	none
TCATCTCA	ath-miR774b-5p MIMAT0017739 Arabidopsis thaliana miR774b-5p	1	8	-	none	AT1G48560_AT3G21295_AT4G14330
TCATTTAA	ath-miR828 MIMAT0004244 Arabidopsis thaliana miR828	7	14	-	none	none
TCATTTAT	ath-miR8177 MIMAT0032776 Arabidopsis thaliana miR8177	14	21	+	none	none
TCCAACCG	ath-miR5027 MIMAT0020533 Arabidopsis thaliana miR5027	3	10	-	none	none
TCCAAGCA	ath-miR832-3p MIMAT0004251 Arabidopsis thaliana miR832-3p	12	19	+	none	none
TCCAGTGG	ath-miR841b-5p MIMAT0017741 Arabidopsis thaliana miR841b-5p	7	14	-	none	none
TCCTCTCC	ath-miR2933a MIMAT0014136 Arabidopsis thaliana miR2933a	7	14	-	none	none
TCCTCTCC	ath-miR2933b MIMAT0014137 Arabidopsis thaliana miR2933b	7	14	-	none	none
TCCTTCTT	ath-miR5655 MIMAT0022427 Arabidopsis thaliana miR5655	13	20	-	AT5G41600_AT3G17170	AT1G52520_AT1G28600_AT1G45215
TCGATTTG	ath-miR8170-5p MIMAT0032768 Arabidopsis thaliana miR8170-5p	5	12	-	AT2G41430	none
TCGCAGTT	ath-miR167a-3p MIMAT0031883 Arabidopsis thaliana miR167a-3p	9	16	+	none	none
TCTATTAT	ath-miR3434-5p MIMAT0017737 Arabidopsis thaliana miR3434-5p	12	19	+	none	none
TCTCCAAA	ath-miR830-5p MIMAT0004247 Arabidopsis thaliana miR830-5p	4	11	+	none	AT5G52990
TCTCCATC	ath-miR8172 MIMAT0032771 Arabidopsis thaliana miR8172	13	20	-	AT1G46480_AT4G24920	none
TCTCTGCA	ath-miR173-5p MIMAT0000206 Arabidopsis thaliana miR173-5p	7	14	-	none	none
TCTCTTAT	ath-miR5632-5p MIMAT0032127 Arabidopsis thaliana miR5632-5p	6	13	+	AT3G09860_AT3G17380_AT2G43340	AT1G69360_AT3G23000
TCTCTTCT	ath-miR156a-5p MIMAT0000166 Arabidopsis thaliana miR156a-5p	5	12	-	AT3G28560_AT1G49850_AT4G15020_AT1G19310_AT3G02800	AT1G14200_AT3G26470
TCTCTTCT	ath-miR156b-5p MIMAT0000167 Arabidopsis thaliana miR156b-5p	5	12	-	AT3G28560_AT1G49850_AT4G15020_AT1G19310_AT3G02800	AT1G14200_AT3G26470
TCTCTTCT	ath-miR156c-5p MIMAT0000168 Arabidopsis thaliana miR156c-5p	5	12	-	AT3G28560_AT1G49850_AT4G15020_AT1G19310_AT3G02800	AT1G14200_AT3G26470
TCTCTTCT	ath-miR156d-5p MIMAT0000169 Arabidopsis thaliana miR156d-5p	5	12	-	AT3G28560_AT1G49850_AT4G15020_AT1G19310_AT3G02800	AT1G14200_AT3G26470
TCTCTTCT	ath-miR156e MIMAT0000170 Arabidopsis thaliana miR156e	5	12	-	AT3G28560_AT1G49850_AT4G15020_AT1G19310_AT3G02800	AT1G14200_AT3G26470
TCTCTTCT	ath-miR156f-5p MIMAT0000171 Arabidopsis thaliana miR156f-5p	5	12	-	AT3G28560_AT1G49850_AT4G15020_AT1G19310_AT3G02800	AT1G14200_AT3G26470
TCTCTTCT	ath-miR156g MIMAT0001012 Arabidopsis thaliana miR156g	5	12	-	AT3G28560_AT3G02800	AT1G14200
TCTCTTCT	ath-miR156i MIMAT0022421 Arabidopsis thaliana miR156i	5	12	-	AT5G66360_AT1G78420_AT1G49850_AT1G19310_AT3G02800_AT3G51010	AT4G32260_AT1G14200_AT3G26470
TCTCTTCT	ath-miR156j MIMAT0022423 Arabidopsis thaliana miR156j	5	12	-	AT1G49850_AT1G19310_AT3G02800_AT3G51010	AT1G14200
TCTCTTTT	ath-miR156d-3p MIMAT0031868 Arabidopsis thaliana miR156d-3p	7	14	+	AT1G10960	none
TCTGCAAC	ath-miR5636 MIMAT0022396 Arabidopsis thaliana miR5636	5	12	-	none	none
TCTGGATG	ath-miR5996 MIMAT0023519 Arabidopsis thaliana miR5996	4	11	-	none	none
TCTGTGTA	ath-miR173-3p MIMAT0022843 Arabidopsis thaliana miR173-3p	7	14	+	AT4G20070	none
TCTGTGTT	ath-miR2936 MIMAT0014140 Arabidopsis thaliana miR2936	13	20	-	none	none
TCTGTTTC	ath-miR415 MIMAT0001323 Arabidopsis thaliana miR415	10	17	-	AT1G55330	AT2G40240_AT3G42670_AT1G23149_AT1G30680_AT2G37890_AT1G52720_AT2G03630_AT2G44210_AT2G29760_AT1G63080_AT2G47860_AT3G15540_AT2G31530_AT1G52920_AT1G62110_AT4G10480_AT5G65200_AT1G63260
TCTTATAT	ath-miR823 MIMAT0004240 Arabidopsis thaliana miR823	13	20	-	none	none
TCTTCACT	ath-miR5999 MIMAT0023525 Arabidopsis thaliana miR5999	1	8	+	none	AT5G09730
TCTTCTAC	ath-miR838 MIMAT0004260 Arabidopsis thaliana miR838	4	11	+	AT2G30840_AT3G23820_AT2G26060_AT3G06010	AT3G21150_AT3G06510_AT3G09030_AT3G47200_AT4G29550_AT3G18610_AT4G24560_AT2G47360_AT1G12090_AT5G55610
TCTTCTAT	ath-miR776 MIMAT0003935 Arabidopsis thaliana miR776	7	14	+	none	none
TCTTGCTT	ath-miR828 MIMAT0004244 Arabidopsis thaliana miR828	1	8	+	none	none
TCTTTAAT	ath-miR1886.3 MIMAT0013773 Arabidopsis thaliana miR1886.3	2	9	-	AT2G33420_AT3G12345_AT3G19460_AT2G20825	AT1G08290
TCTTTCTT	ath-miR156h MIMAT0001013 Arabidopsis thaliana miR156h	7	14	-	none	AT3G52550_AT4G08300_AT1G10720_AT3G59540_AT4G34390_AT3G01090_AT4G11360
TCTTTTTG	ath-miR156d-3p MIMAT0031868 Arabidopsis thaliana miR156d-3p	9	16	+	none	none
TGAAACTA	ath-miR167c-3p MIMAT0031917 Arabidopsis thaliana miR167c-3p	14	21	-	none	none
TGAAGAAA	ath-miR5648-3p MIMAT0022413 Arabidopsis thaliana miR5648-3p	4	11	+	none	none
TGAATGAA	ath-miR5652 MIMAT0022424 Arabidopsis thaliana miR5652	8	15	+	none	none
TGAATTGA	ath-miR846-3p MIMAT0004269 Arabidopsis thaliana miR846-3p	2	9	+	AT1G67400	AT1G67400_AT5G42890
TGACAAAA	ath-miR156d-3p MIMAT0031868 Arabidopsis thaliana miR156d-3p	12	19	-	none	none
TGAGATGA	ath-miR1886.1 MIMAT0007853 Arabidopsis thaliana miR1886.1	10	17	+	AT2G28890_AT4G05090	none
TGAGATGA	ath-miR1886.2 MIMAT0012129 Arabidopsis thaliana miR1886.2	1	8	+	AT2G34260_AT2G46310	none
TGAGATGA	ath-miR774b-5p MIMAT0017739 Arabidopsis thaliana miR774b-5p	1	8	+	none	AT5G25470_AT5G15700_AT5G01880
TGAGCAGG	ath-miR780.1 MIMAT0004218 Arabidopsis thaliana miR780.1	13	20	+	none	none
TGAGGGCT	ath-miR771 MIMAT0003930 Arabidopsis thaliana miR771	15	22	-	none	none
TGATACAA	ath-miR168b-3p MIMAT0031885 Arabidopsis thaliana miR168b-3p	7	14	-	none	AT1G76920
TGATATGA	ath-miR398b-5p MIMAT0031911 Arabidopsis thaliana miR398b-5p	6	13	+	AT3G19330	AT5G15500
TGATATGA	ath-miR398c-5p MIMAT0031912 Arabidopsis thaliana miR398c-5p	6	13	+	AT3G19330	AT5G15500
TGATATTG	ath-miR171b-3p MIMAT0000920 Arabidopsis thaliana miR171b-3p	12	19	-	none	none
TGATATTG	ath-miR171c-3p MIMAT0000921 Arabidopsis thaliana miR171c-3p	12	19	-	none	none
TGATCATC	ath-miR5633 MIMAT0022393 Arabidopsis thaliana miR5633	3	10	+	AT3G07880_AT1G06360_AT1G08940	AT3G24320_AT2G20362_AT5G39160
TGATGTAC	ath-miR5661 MIMAT0022438 Arabidopsis thaliana miR5661	5	12	-	none	none
TGATGTGT	ath-miR8177 MIMAT0032776 Arabidopsis thaliana miR8177	7	14	+	none	none
TGATTTAA	ath-miR407 MIMAT0001010 Arabidopsis thaliana miR407	2	9	-	none	AT3G46030_AT1G68600
TGCAGAGA	ath-miR173-5p MIMAT0000206 Arabidopsis thaliana miR173-5p	7	14	+	none	AT3G52880
TGCATGGC	ath-miR160a-3p MIMAT0031874 Arabidopsis thaliana miR160a-3p	12	19	-	none	none
TGCTTAAA	ath-miR8170-3p MIMAT0032769 Arabidopsis thaliana miR8170-3p	2	9	+	AT4G02430_AT1G66080	AT5G53620
TGCTTAAA	ath-miR828 MIMAT0004244 Arabidopsis thaliana miR828	4	11	+	AT3G50960	none
TGGAAATA	ath-miR5648-5p MIMAT0022412 Arabidopsis thaliana miR5648-5p	3	10	+	none	none
TGGACAAG	ath-miR5657 MIMAT0022430 Arabidopsis thaliana miR5657	1	8	+	none	none
TGGACAAG	ath-miR5665 MIMAT0022443 Arabidopsis thaliana miR5665	5	12	+	none	none
TGGGGATG	ath-miR8167a MIMAT0032763 Arabidopsis thaliana miR8167a	15	22	+	none	none
TGGGGATG	ath-miR8167b MIMAT0032764 Arabidopsis thaliana miR8167b	15	22	+	none	none
TGGGGATG	ath-miR8167c MIMAT0032765 Arabidopsis thaliana miR8167c	15	22	+	none	none
TGGGGATG	ath-miR8167d MIMAT0037259 Arabidopsis thaliana miR8167d	15	22	+	none	none
TGGGGATG	ath-miR8167e MIMAT0037260 Arabidopsis thaliana miR8167e	15	22	+	none	none
TGGGGATG	ath-miR8167f MIMAT0037261 Arabidopsis thaliana miR8167f	15	22	+	none	none
TGGTATAA	ath-miR5017-3p MIMAT0020521 Arabidopsis thaliana miR5017-3p	1	8	-	AT2G33290_AT5G23390	AT2G30470_AT1G17710_AT4G14145_AT4G23210_AT3G29375
TGTACAAA	ath-miR5014a-3p MIMAT0020518 Arabidopsis thaliana miR5014a-3p	2	9	+	AT1G21480	AT2G26530_AT3G03010
TGTACAAA	ath-miR5014a-5p MIMAT0021047 Arabidopsis thaliana miR5014a-5p	10	17	-	AT1G12340_AT3G03010_AT1G06580	AT1G27430_AT1G21480_AT1G08550_AT4G04320_AT3G54170
TGTACAAA	ath-miR5014b MIMAT0023524 Arabidopsis thaliana miR5014b	2	9	-	AT4G26310	AT1G20100_AT4G30360_AT2G05430
TGTACAAC	ath-miR5014a-5p MIMAT0021047 Arabidopsis thaliana miR5014a-5p	12	19	+	AT2G01990	AT1G49590
TGTACAAT	ath-miR8178 MIMAT0032777 Arabidopsis thaliana miR8178	11	18	-	AT3G05480_AT2G46915	AT1G34245_AT3G54100
TGTACAGT	ath-miR8178 MIMAT0032777 Arabidopsis thaliana miR8178	13	20	+	none	none
TGTACATA	ath-miR778 MIMAT0003937 Arabidopsis thaliana miR778	11	18	-	AT1G29520	none
TGTAGAAA	ath-miR2934-3p MIMAT0020364 Arabidopsis thaliana miR2934-3p	14	21	+	AT5G12430_AT3G42725_AT5G21160	none
TGTAGAAA	ath-miR8166 MIMAT0032762 Arabidopsis thaliana miR8166	7	14	+	none	AT5G18010
TGTAGAAA	ath-miR822-3p MIMAT0032018 Arabidopsis thaliana miR822-3p	12	19	-	none	none
TGTATATA	ath-miR5025 MIMAT0020531 Arabidopsis thaliana miR5025	3	10	+	AT1G31750	AT4G09350_AT4G01790_AT5G53360_AT1G75630
TGTATCAA	ath-miR168b-3p MIMAT0031885 Arabidopsis thaliana miR168b-3p	8	15	+	AT4G10330	none
TGTATGTT	ath-miR857 MIMAT0004301 Arabidopsis thaliana miR857	4	11	+	AT1G65380_AT3G48160_AT2G43820_AT1G02850_AT5G03560_AT5G47860	AT3G08870
TGTCACTT	ath-miR5025 MIMAT0020531 Arabidopsis thaliana miR5025	14	21	-	AT5G42840	AT4G16580
TGTGTAAG	ath-miR173-3p MIMAT0022843 Arabidopsis thaliana miR173-3p	9	16	+	AT3G59610	none
TGTGTATA	ath-miR8174 MIMAT0032773 Arabidopsis thaliana miR8174	2	9	+	none	AT1G17500
TGTGTTTT	ath-miR5998a MIMAT0023521 Arabidopsis thaliana miR5998a	7	14	+	AT5G53350_AT4G03400_AT2G38950_AT1G51060_AT1G61667_AT1G71930_AT3G21960_AT3G03640_AT3G54950_AT5G43440_AT4G04800_AT3G13680_AT1G64710_AT3G22845_AT5G55850_AT3G14530_AT3G46660_AT3G17600_AT4G19920_AT1G75400_AT5G07240_AT4G22370_AT1G80040_AT2G20130_AT3G56750_AT1G02990_AT4G32870_AT2G16676_AT4G12980_AT1G73660_AT5G63710_AT5G15180_AT4G32880_AT2G15220_AT3G10200_AT1G78180_AT5G54060_AT1G72330_AT1G04560_AT1G29560…	AT2G29310_AT4G30920_AT1G69740_AT3G44326_AT3G05327_AT4G18440_AT2G33720_AT3G14890
TGTGTTTT	ath-miR5998b MIMAT0023522 Arabidopsis thaliana miR5998b	7	14	+	AT5G53350_AT4G03400_AT2G38950_AT1G51060_AT1G61667_AT1G71930_AT3G21960_AT3G03640_AT3G54950_AT5G43440_AT4G04800_AT3G13680_AT1G64710_AT3G22845_AT5G55850_AT3G14530_AT3G46660_AT3G17600_AT4G19920_AT1G75400_AT5G07240_AT4G22370_AT1G80040_AT2G20130_AT3G56750_AT1G02990_AT4G32870_AT2G16676_AT4G12980_AT1G73660_AT5G63710_AT5G15180_AT4G32880_AT2G15220_AT3G10200_AT1G78180_AT5G54060_AT1G72330_AT1G04560_AT1G29560…	AT2G29310_AT4G30920_AT1G69740_AT3G44326_AT3G05327_AT4G18440_AT2G33720_AT3G14890
TGTTACTA	ath-miR5017-5p MIMAT0032120 Arabidopsis thaliana miR5017-5p	4	11	+	AT3G51920_AT5G14140	none
TGTTATGT	ath-miR5015 MIMAT0020519 Arabidopsis thaliana miR5015	5	12	+	AT5G14620_AT4G17220_AT4G21320_AT5G59310	none
TGTTATTT	ath-miR4239 MIMAT0017947 Arabidopsis thaliana miR4239	3	10	+	none	none
TGTTCTGT	ath-miR415 MIMAT0001323 Arabidopsis thaliana miR415	13	20	-	AT5G27390	AT1G68710_AT1G29040_AT1G63170_AT1G12440_AT1G78995_AT5G56420_AT1G52260_AT3G26360_AT1G51650_AT5G20280_AT4G28200_AT4G30690
TGTTGAAT	ath-miR4221 MIMAT0017942 Arabidopsis thaliana miR4221	9	16	+	AT4G13615	none
TGTTGTAC	ath-miR5014a-5p MIMAT0021047 Arabidopsis thaliana miR5014a-5p	13	20	-	none	none
TGTTGTAC	ath-miR833a-5p MIMAT0004252 Arabidopsis thaliana miR833a-5p	5	12	+	AT1G19490	none
TGTTTGTA	ath-miR2934-3p MIMAT0020364 Arabidopsis thaliana miR2934-3p	10	17	+	AT2G44710	none
TGTTTTCT	ath-miR5633 MIMAT0022393 Arabidopsis thaliana miR5633	11	18	-	AT4G34650	AT5G12370
TGTTTTGT	ath-miR403-5p MIMAT0031914 Arabidopsis thaliana miR403-5p	1	8	+	AT4G29020_AT3G44735_AT3G09500_AT1G23980_AT1G10410_AT3G60286_AT3G23805_AT3G09920	AT2G32990_AT3G29410
TGTTTTGT	ath-miR447a-3p MIMAT0002113 Arabidopsis thaliana miR447a-3p	13	20	+	AT4G27520	none
TGTTTTGT	ath-miR447b MIMAT0002114 Arabidopsis thaliana miR447b	13	20	+	AT4G27520	none
TGTTTTGT	ath-miR5998a MIMAT0023521 Arabidopsis thaliana miR5998a	9	16	+	AT5G47570_AT3G54170_AT2G27150_AT2G15780_AT1G15280_AT5G45300_AT3G06330_AT4G35470_AT1G11655_AT4G22360_AT4G32140_AT4G37210_AT1G05560_AT2G36570_AT1G49940_AT2G03060_AT5G01500_AT3G09970_AT1G75120_AT5G07230_AT5G47840_AT4G00750_AT1G12880_AT1G13190_AT1G31540_AT5G05660_AT5G59105_AT1G04020_AT3G63540_AT1G32540_AT4G08685_AT1G33800_AT5G35460_AT4G15610_AT1G23100_AT5G49330_AT1G65470_AT3G05200_AT1G68480_AT2G34315…	AT5G38880_AT4G27540_AT1G61410_AT2G32220_AT3G21160_AT5G39400_AT5G21940_AT4G10250_AT5G53980_AT3G45080_AT1G29520_AT1G05680_AT1G28230_AT3G14240_AT1G52618_AT2G43945_AT1G15110_AT5G65670
TGTTTTGT	ath-miR5998b MIMAT0023522 Arabidopsis thaliana miR5998b	9	16	+	AT5G47570_AT3G54170_AT2G27150_AT2G15780_AT1G15280_AT5G45300_AT3G06330_AT4G35470_AT1G11655_AT4G22360_AT4G32140_AT4G37210_AT1G05560_AT2G36570_AT1G49940_AT2G03060_AT5G01500_AT3G09970_AT1G75120_AT5G07230_AT5G47840_AT4G00750_AT1G12880_AT1G13190_AT1G31540_AT5G05660_AT5G59105_AT1G04020_AT3G63540_AT1G32540_AT4G08685_AT1G33800_AT5G35460_AT4G15610_AT1G23100_AT5G49330_AT1G65470_AT3G05200_AT1G68480_AT2G34315…	AT5G38880_AT4G27540_AT1G61410_AT2G32220_AT3G21160_AT5G39400_AT5G21940_AT4G10250_AT5G53980_AT3G45080_AT1G29520_AT1G05680_AT1G28230_AT3G14240_AT1G52618_AT2G43945_AT1G15110_AT5G65670
TTAAAGAT	ath-miR1886.3 MIMAT0013773 Arabidopsis thaliana miR1886.3	3	10	+	AT3G06035_AT1G67850_AT2G20100_AT2G36850_AT3G53510	AT3G19460
TTAAAGAT	ath-miR8170-3p MIMAT0032769 Arabidopsis thaliana miR8170-3p	5	12	+	none	AT1G53200
TTAAATGA	ath-miR828 MIMAT0004244 Arabidopsis thaliana miR828	7	14	+	none	none
TTAAATTT	ath-miR5014a-3p MIMAT0020518 Arabidopsis thaliana miR5014a-3p	7	14	-	none	AT3G06440
TTAACTTA	ath-miR1888a MIMAT0007855 Arabidopsis thaliana miR1888a	1	8	-	none	none
TTAATTTG	ath-miR5017-3p MIMAT0020521 Arabidopsis thaliana miR5017-3p	7	14	-	none	none
TTAATTTG	ath-miR829-3p.2 MIMAT0004246 Arabidopsis thaliana miR829-3p.2	1	8	-	none	none
TTACAATA	ath-miR406 MIMAT0001009 Arabidopsis thaliana miR406	9	16	-	none	none
TTACAATG	ath-miR447c-5p MIMAT0020346 Arabidopsis thaliana miR447c-5p	5	12	+	AT5G67250	none
TTACATAT	ath-miR5025 MIMAT0020531 Arabidopsis thaliana miR5025	8	15	-	AT1G73370_AT3G23340_AT3G52500_AT5G48210_AT3G05675	AT1G74960_AT3G09870_AT4G38600_AT4G08870
TTACTAAT	ath-miR5017-5p MIMAT0032120 Arabidopsis thaliana miR5017-5p	6	13	+	none	AT5G38195
TTAGCTTG	ath-miR853 MIMAT0004276 Arabidopsis thaliana miR853	9	16	+	none	none
TTAGTTTA	ath-miR420 MIMAT0001328 Arabidopsis thaliana miR420	1	8	-	AT5G10230_AT5G62180_AT1G23440_AT4G27160	AT1G45207
TTAGTTTA	ath-miR840-5p MIMAT0004262 Arabidopsis thaliana miR840-5p	14	21	-	none	none
TTATAATA	ath-miR400 MIMAT0001001 Arabidopsis thaliana miR400	9	16	-	none	none
TTATACCA	ath-miR5017-3p MIMAT0020521 Arabidopsis thaliana miR5017-3p	1	8	+	AT5G16760	AT5G10350
TTATAGTT	ath-miR5632-3p MIMAT0022392 Arabidopsis thaliana miR5632-3p	7	14	+	none	none
TTATATGA	ath-miR823 MIMAT0004240 Arabidopsis thaliana miR823	11	18	-	none	none
TTATGTAC	ath-miR778 MIMAT0003937 Arabidopsis thaliana miR778	10	17	+	none	none
TTATGTGT	ath-miR5015 MIMAT0020519 Arabidopsis thaliana miR5015	7	14	+	AT4G29120_AT1G17200_AT3G54826	none
TTATGTGT	ath-miR5655 MIMAT0022427 Arabidopsis thaliana miR5655	7	14	-	none	AT3G43610_AT1G04250
TTATTGAA	ath-miR396a-3p MIMAT0031908 Arabidopsis thaliana miR396a-3p	2	9	-	none	none
TTATTGGT	ath-miR856 MIMAT0004300 Arabidopsis thaliana miR856	8	15	-	none	none
TTATTTTC	ath-miR4239 MIMAT0017947 Arabidopsis thaliana miR4239	5	12	+	none	none
TTCAAATA	ath-miR5651 MIMAT0022422 Arabidopsis thaliana miR5651	9	16	+	none	AT5G63770
TTCAAGTA	ath-miR862-3p MIMAT0004308 Arabidopsis thaliana miR862-3p	13	20	-	none	none
TTCAATAA	ath-miR396a-3p MIMAT0031908 Arabidopsis thaliana miR396a-3p	2	9	+	none	none
TTCAATGC	ath-miR161.2 MIMAT0006779 Arabidopsis thaliana miR161.2	6	13	-	AT1G54330	none
TTCATTCA	ath-miR5652 MIMAT0022424 Arabidopsis thaliana miR5652	8	15	-	none	none
TTCGACCA	ath-miR472-5p MIMAT0032014 Arabidopsis thaliana miR472-5p	2	9	-	none	AT5G48160
TTCTACAA	ath-miR2934-3p MIMAT0020364 Arabidopsis thaliana miR2934-3p	13	20	-	AT3G59480_AT5G60800_AT5G60100	none
TTCTATTA	ath-miR3434-5p MIMAT0017737 Arabidopsis thaliana miR3434-5p	11	18	+	none	none
TTCTCTTG	ath-miR413 MIMAT0001321 Arabidopsis thaliana miR413	6	13	+	AT3G19170	AT1G63800
TTCTGTTT	ath-miR415 MIMAT0001323 Arabidopsis thaliana miR415	11	18	-	AT2G25480	AT4G37750_AT4G37630_AT1G75460_AT1G56720_AT4G31300_AT1G62300_AT5G62270_AT3G14590_AT2G29940_AT1G16290_AT5G46630_AT2G09990_AT3G58990_AT1G01420_AT3G27540_AT1G78370_AT1G31350_AT5G42570_AT5G01910_AT1G63680_AT3G20660_AT1G64380
TTCTTTAT	ath-miR835-5p MIMAT0004255 Arabidopsis thaliana miR835-5p	13	20	+	none	AT5G47600
TTGAAACT	ath-miR841a-5p MIMAT0004263 Arabidopsis thaliana miR841a-5p	11	18	+	none	none
TTGAAATT	ath-miR4243 MIMAT0017949 Arabidopsis thaliana miR4243	1	8	+	AT1G09660	none
TTGAAGAC	ath-miR861-3p MIMAT0004306 Arabidopsis thaliana miR861-3p	10	17	-	AT1G67370	none
TTGAATAT	ath-miR5649a MIMAT0022415 Arabidopsis thaliana miR5649a	2	9	+	none	none
TTGAATAT	ath-miR5649b MIMAT0022437 Arabidopsis thaliana miR5649b	2	9	+	none	none
TTGAATGT	ath-miR5652 MIMAT0022424 Arabidopsis thaliana miR5652	1	8	+	AT2G20590	AT1G32070_AT1G73603_AT4G03280
TTGAATTC	ath-miR4221 MIMAT0017942 Arabidopsis thaliana miR4221	11	18	+	none	AT4G29330
TTGATACA	ath-miR168b-3p MIMAT0031885 Arabidopsis thaliana miR168b-3p	8	15	-	none	none
TTGCGGAT	ath-miR5644 MIMAT0022406 Arabidopsis thaliana miR5644	6	13	+	none	none
TTGGAGAT	ath-miR5662 MIMAT0022439 Arabidopsis thaliana miR5662	12	19	+	AT2G03780_AT1G68670_AT4G00330	none
TTGGATTT	ath-miR5632-3p MIMAT0022392 Arabidopsis thaliana miR5632-3p	1	8	+	none	none
TTGTAAGG	ath-miR447c-5p MIMAT0020346 Arabidopsis thaliana miR447c-5p	3	10	-	none	none
TTGTAATC	ath-miR406 MIMAT0001009 Arabidopsis thaliana miR406	11	18	+	none	none
TTGTACAA	ath-miR5014a-3p MIMAT0020518 Arabidopsis thaliana miR5014a-3p	1	8	+	AT3G25830_AT1G25350	none
TTGTACAA	ath-miR5014a-3p MIMAT0020518 Arabidopsis thaliana miR5014a-3p	1	8	-	AT3G25830_AT1G25350	none
TTGTACAA	ath-miR5014a-5p MIMAT0021047 Arabidopsis thaliana miR5014a-5p	11	18	+	AT4G32750_AT5G04900	AT3G51480_AT1G48590_AT3G25830_AT3G44280
TTGTACAA	ath-miR5014a-5p MIMAT0021047 Arabidopsis thaliana miR5014a-5p	11	18	-	AT4G32750_AT5G04900	AT3G51480_AT1G48590_AT3G25830_AT3G44280
TTGTAGAA	ath-miR2934-3p MIMAT0020364 Arabidopsis thaliana miR2934-3p	13	20	+	AT5G51830_AT5G64670_AT1G07450	none
TTGTATCA	ath-miR168b-3p MIMAT0031885 Arabidopsis thaliana miR168b-3p	7	14	+	none	AT1G13310
TTGTATGT	ath-miR857 MIMAT0004301 Arabidopsis thaliana miR857	3	10	+	AT1G52905_AT5G01500_AT4G10613_AT3G20230_AT3G24030	AT3G01620
TTGTCATA	ath-miR156d-3p MIMAT0031868 Arabidopsis thaliana miR156d-3p	14	21	+	AT3G61200	none
TTGTGTTG	ath-miR8182 MIMAT0032781 Arabidopsis thaliana miR8182	1	8	+	AT1G53450_AT2G34860	none
TTGTTATT	ath-miR4239 MIMAT0017947 Arabidopsis thaliana miR4239	2	9	+	AT1G47480_AT3G52130	AT1G19230
TTGTTCGT	ath-miR837-3p MIMAT0004259 Arabidopsis thaliana miR837-3p	3	10	-	AT1G30730	AT3G10660_AT3G19870_AT4G26840_AT1G05170
TTGTTCGT	ath-miR837-5p MIMAT0004258 Arabidopsis thaliana miR837-5p	10	17	+	AT4G40030_AT5G25270_AT4G26840_AT1G05170_AT3G55254	AT1G30730
TTGTTGTA	ath-miR833a-5p MIMAT0004252 Arabidopsis thaliana miR833a-5p	4	11	+	AT5G08390	none
TTGTTGTA	ath-miR850 MIMAT0004272 Arabidopsis thaliana miR850	13	20	-	none	AT5G49620
TTGTTTGT	ath-miR833a-3p MIMAT0004253 Arabidopsis thaliana miR833a-3p	14	21	-	none	AT4G16100
TTTAAGCA	ath-miR8170-3p MIMAT0032769 Arabidopsis thaliana miR8170-3p	2	9	-	AT2G34510_AT1G22180	AT2G37950
TTTAAGCA	ath-miR828 MIMAT0004244 Arabidopsis thaliana miR828	4	11	-	AT5G03150	none
TTTATAGT	ath-miR5632-3p MIMAT0022392 Arabidopsis thaliana miR5632-3p	6	13	+	none	none
TTTATATC	ath-miR2112-3p MIMAT0011155 Arabidopsis thaliana miR2112-3p	2	9	+	none	AT3G05870
TTTATTAG	ath-miR867 MIMAT0004318 Arabidopsis thaliana miR867	11	18	+	none	none
TTTATTGA	ath-miR396a-3p MIMAT0031908 Arabidopsis thaliana miR396a-3p	3	10	-	none	none
TTTCCAAA	ath-miR158a-5p MIMAT0031873 Arabidopsis thaliana miR158a-5p	14	21	-	AT4G01210_AT1G04080_AT4G14550_AT4G16380	AT1G07120
TTTCCAAA	ath-miR426 MIMAT0001337 Arabidopsis thaliana miR426	2	9	-	AT2G42490	AT1G08800
TTTCCAAA	ath-miR5648-5p MIMAT0022412 Arabidopsis thaliana miR5648-5p	1	8	-	none	none
TTTCGCTT	ath-miR173-3p MIMAT0022843 Arabidopsis thaliana miR173-3p	14	21	-	none	AT4G10960
TTTCTATT	ath-miR399c-5p MIMAT0031913 Arabidopsis thaliana miR399c-5p	8	15	+	none	none
TTTCTCTT	ath-miR413 MIMAT0001321 Arabidopsis thaliana miR413	5	12	+	AT3G26230_AT5G63220	none
TTTCTGTT	ath-miR8182 MIMAT0032781 Arabidopsis thaliana miR8182	11	18	+	AT3G25740_AT2G42700	none
TTTCTTCA	ath-miR5648-3p MIMAT0022413 Arabidopsis thaliana miR5648-3p	4	11	-	none	none
TTTCTTTC	ath-miR5019 MIMAT0020523 Arabidopsis thaliana miR5019	7	14	-	AT4G18330	AT3G02900_AT5G16510
TTTGATGT	ath-miR870-5p MIMAT0032025 Arabidopsis thaliana miR870-5p	5	12	-	AT1G27970	AT4G31380
TTTGATTT	ath-miR829-5p MIMAT0032019 Arabidopsis thaliana miR829-5p	11	18	+	none	none
TTTGCATT	ath-miR5663-3p MIMAT0032129 Arabidopsis thaliana miR5663-3p	5	12	-	none	AT5G27940
TTTGCATT	ath-miR5663-5p MIMAT0022440 Arabidopsis thaliana miR5663-5p	10	17	+	AT5G27940	none
TTTGGAAA	ath-miR158a-5p MIMAT0031873 Arabidopsis thaliana miR158a-5p	14	21	+	AT1G27480_AT5G04710_AT5G54730	none
TTTGGAAA	ath-miR426 MIMAT0001337 Arabidopsis thaliana miR426	2	9	+	none	AT3G16490
TTTGGAAA	ath-miR5648-5p MIMAT0022412 Arabidopsis thaliana miR5648-5p	1	8	+	none	AT3G17040
TTTGGATT	ath-miR159a MIMAT0000177 Arabidopsis thaliana miR159a	1	8	+	none	none
TTTGGATT	ath-miR159b-3p MIMAT0000207 Arabidopsis thaliana miR159b-3p	1	8	+	none	none
TTTGGATT	ath-miR159c MIMAT0001015 Arabidopsis thaliana miR159c	1	8	+	none	none
TTTGGATT	ath-miR393a-3p MIMAT0031905 Arabidopsis thaliana miR393a-3p	14	21	+	none	none
TTTGGATT	ath-miR393b-3p MIMAT0031906 Arabidopsis thaliana miR393b-3p	14	21	+	none	none
TTTGTATG	ath-miR857 MIMAT0004301 Arabidopsis thaliana miR857	2	9	+	AT5G43570_AT4G17030_AT1G22740_AT5G16490_AT1G16920	AT1G29910
TTTGTTAC	ath-miR5017-5p MIMAT0032120 Arabidopsis thaliana miR5017-5p	2	9	+	AT4G24210_AT3G17890	AT2G38120
TTTGTTAT	ath-miR4239 MIMAT0017947 Arabidopsis thaliana miR4239	1	8	+	AT1G65510_AT2G28680	AT4G07950
TTTGTTGT	ath-miR833a-5p MIMAT0004252 Arabidopsis thaliana miR833a-5p	3	10	+	AT5G65390	AT5G16010
TTTGTTGT	ath-miR850 MIMAT0004272 Arabidopsis thaliana miR850	14	21	-	none	none
TTTGTTTG	ath-miR851-3p MIMAT0004274 Arabidopsis thaliana miR851-3p	8	15	-	AT2G02300_AT5G18620_AT5G25490	AT1G55540
TTTTATAC	ath-miR4245 MIMAT0023523 Arabidopsis thaliana miR4245	7	14	+	AT4G13575_AT1G10410	AT3G17070
TTTTCTTT	ath-miR5019 MIMAT0020523 Arabidopsis thaliana miR5019	8	15	-	none	none
TTTTGCTT	ath-miR3933 MIMAT0018348 Arabidopsis thaliana miR3933	3	10	-	none	AT2G38080_AT3G24550_AT5G48600
TTTTGTAC	ath-miR5014a-5p MIMAT0021047 Arabidopsis thaliana miR5014a-5p	9	16	+	AT3G24750_AT1G01970	AT3G61710_AT1G08550_AT4G18195
TTTTGTAT	ath-miR857 MIMAT0004301 Arabidopsis thaliana miR857	1	8	+	AT1G66520_AT5G14760_AT5G18760_AT1G55910_AT2G13440_AT5G59470_AT1G02690_AT3G61840	AT4G14070
TTTTTCCT	ath-miR472-3p MIMAT0003931 Arabidopsis thaliana miR472-3p	1	8	+	none	none
TTTTTCCT	ath-miR865-3p MIMAT0004314 Arabidopsis thaliana miR865-3p	1	8	+	AT4G38840_AT1G30500_AT2G33233_AT4G34110	AT1G66270_AT4G34870
TTTTTTGT	ath-miR837-3p MIMAT0004259 Arabidopsis thaliana miR837-3p	7	14	-	none	none

## Sheet: Supplementary Table 4c
Supplementary Table 4c: miRNAs associated to 5’-miPLMs in Z. mays
PLM	miRNA	start_match	end_match	orientation	genes_with_miRNA_complete_matching_forward (5 mismatches allowed)	genes_with_miRNA_complete_matching_reverse (5 mismatches allowed)
AACAATAC	zma-miR171h-5p MIMAT0015206 Zea mays miR171h-5p	3	10	-	none	none
AACAATAC	zma-miR171k-5p MIMAT0015205 Zea mays miR171k-5p	3	10	-	none	none
AACAGATG	zma-miR159e-5p MIMAT0015309 Zea mays miR159e-5p	13	20	-	none	none
AACATGAT	zma-miR167h-3p MIMAT0015189 Zea mays miR167h-3p	2	9	-	none	none
AACATGAT	zma-miR167i-3p MIMAT0015190 Zea mays miR167i-3p	2	9	-	none	none
AACCGTGC	zma-miR171i-5p MIMAT0015201 Zea mays miR171i-5p	6	13	-	none	none
AACGGGGG	zma-miR399g-5p MIMAT0015356 Zea mays miR399g-5p	8	15	-	none	none
AACTGAAG	zma-miR395a-5p MIMAT0015166 Zea mays miR395a-5p	16	23	-	none	none
AAGAAAGA	zma-miR399e-5p MIMAT0015173 Zea mays miR399e-5p	8	15	-	none	none
AAGAAGAG	zma-miR529-3p MIMAT0015364 Zea mays miR529-3p	13	20	-	Zm00001d003044_Zm00001d012559_Zm00001d039521_Zm00001d034932_Zm00001d051193_Zm00001d019329_Zm00001d019813	Zm00001d052307_Zm00001d002121_Zm00001d022228_Zm00001d009465
AAGAGAGA	zma-miR156j-5p MIMAT0001710 Zea mays miR156j-5p	7	14	+	Zm00001d043963_Zm00001d011606_Zm00001d041165_Zm00001d025816_Zm00001d004195_Zm00001d043965	Zm00001d051184_Zm00001d024528_Zm00001d050728_Zm00001d008286_Zm00001d036568_Zm00001d018445_Zm00001d036651_Zm00001d031199
AAGAGAGA	zma-miR529-3p MIMAT0015364 Zea mays miR529-3p	10	17	-	Zm00001d053053_Zm00001d044838_Zm00001d005899_Zm00001d024528_Zm00001d009363_Zm00001d047699_Zm00001d044095_Zm00001d036568_Zm00001d030727_Zm00001d029512_Zm00001d035876_Zm00001d051419	Zm00001d024796_Zm00001d051315_Zm00001d049120_Zm00001d035665_Zm00001d039513
AAGAGAGA	zma-miR529-5p MIMAT0014030 Zea mays miR529-5p	3	10	+	Zm00001d042131_Zm00001d045451_Zm00001d011606_Zm00001d051315_Zm00001d001978_Zm00001d030691_Zm00001d041568_Zm00001d035876	Zm00001d040721_Zm00001d024528_Zm00001d036568
AAGAGAGT	zma-miR156a-5p MIMAT0001357 Zea mays miR156a-5p	7	14	+	Zm00001d014813_Zm00001d005500	Zm00001d033556_Zm00001d012975
AAGAGAGT	zma-miR156b-5p MIMAT0001354 Zea mays miR156b-5p	7	14	+	Zm00001d014813_Zm00001d005500	Zm00001d033556_Zm00001d012975
AAGAGAGT	zma-miR156c MIMAT0001355 Zea mays miR156c	7	14	+	Zm00001d014813_Zm00001d005500	Zm00001d033556_Zm00001d012975
AAGAGAGT	zma-miR156d-5p MIMAT0001351 Zea mays miR156d-5p	7	14	+	Zm00001d014813_Zm00001d005500	Zm00001d033556_Zm00001d012975
AAGAGAGT	zma-miR156e-5p MIMAT0001356 Zea mays miR156e-5p	7	14	+	Zm00001d014813_Zm00001d005500	Zm00001d033556_Zm00001d012975
AAGAGAGT	zma-miR156f-5p MIMAT0001352 Zea mays miR156f-5p	7	14	+	Zm00001d014813_Zm00001d005500	Zm00001d033556_Zm00001d012975
AAGAGAGT	zma-miR156g-5p MIMAT0001353 Zea mays miR156g-5p	7	14	+	Zm00001d014813_Zm00001d005500	Zm00001d033556_Zm00001d012975
AAGAGAGT	zma-miR156h-5p MIMAT0001358 Zea mays miR156h-5p	7	14	+	Zm00001d014813_Zm00001d005500	Zm00001d033556_Zm00001d012975
AAGAGAGT	zma-miR156i-5p MIMAT0001359 Zea mays miR156i-5p	7	14	+	Zm00001d014813_Zm00001d005500	Zm00001d033556_Zm00001d012975
AAGAGAGT	zma-miR156l-5p MIMAT0013973 Zea mays miR156l-5p	7	14	+	Zm00001d014813_Zm00001d005500	Zm00001d033556_Zm00001d012975
AAGATTCA	zma-miR172b-5p MIMAT0015157 Zea mays miR172b-5p	11	18	+	none	none
AAGATTCA	zma-miR172c-5p MIMAT0015158 Zea mays miR172c-5p	11	18	+	none	none
AAGATTCA	zma-miR172d-5p MIMAT0015156 Zea mays miR172d-5p	11	18	+	none	none
AAGCCGTG	zma-miR396e-3p MIMAT0015349 Zea mays miR396e-3p	9	16	+	none	none
AAGCGAGC	zma-miR156k-3p MIMAT0015208 Zea mays miR156k-3p	1	8	-	Zm00001d005594_Zm00001d036777_Zm00001d025750	Zm00001d004020
AAGGAAAC	zma-miR395k-5p MIMAT0015343 Zea mays miR395k-5p	1	8	-	none	none
AAGGAAGA	zma-miR169f-3p MIMAT0015194 Zea mays miR169f-3p	7	14	-	none	Zm00001d012809_Zm00001d030401
AAGGAAGA	zma-miR482-3p MIMAT0014027 Zea mays miR482-3p	1	8	-	Zm00001d024143_Zm00001d051871_Zm00001d021676_Zm00001d021835_Zm00001d031004_Zm00001d053149	Zm00001d047869
AAGGGAGC	zma-miR159a-3p MIMAT0001711 Zea mays miR159a-3p	10	17	+	none	none
AAGGGAGC	zma-miR159b-3p MIMAT0001712 Zea mays miR159b-3p	10	17	+	none	none
AAGGGAGC	zma-miR159b-5p MIMAT0015177 Zea mays miR159b-5p	3	10	-	none	none
AAGGGAGC	zma-miR159c-3p MIMAT0001713 Zea mays miR159c-3p	10	17	+	Zm00001d042341	none
AAGGGAGC	zma-miR159c-5p MIMAT0015178 Zea mays miR159c-5p	3	10	-	Zm00001d039533_Zm00001d028195	none
AAGGGAGC	zma-miR159d-3p MIMAT0001714 Zea mays miR159d-3p	10	17	+	Zm00001d042341	none
AAGGGAGC	zma-miR159d-5p MIMAT0015179 Zea mays miR159d-5p	3	10	-	Zm00001d039533_Zm00001d028195	none
AAGGGAGC	zma-miR159e-3p MIMAT0013974 Zea mays miR159e-3p	10	17	+	Zm00001d042341	none
AAGGGAGC	zma-miR159f-3p MIMAT0013975 Zea mays miR159f-3p	10	17	+	none	none
AAGGGAGC	zma-miR159g-5p MIMAT0015311 Zea mays miR159g-5p	3	10	-	none	none
AAGGGAGC	zma-miR159h-3p MIMAT0013977 Zea mays miR159h-3p	10	17	+	none	none
AAGGGAGC	zma-miR159h-5p MIMAT0015312 Zea mays miR159h-5p	3	10	-	none	none
AAGGGAGC	zma-miR159i-3p MIMAT0013978 Zea mays miR159i-3p	10	17	+	none	none
AAGGGAGC	zma-miR159i-5p MIMAT0015313 Zea mays miR159i-5p	3	10	-	none	none
AAGGGAGC	zma-miR159j-3p MIMAT0013979 Zea mays miR159j-3p	10	17	+	none	none
AAGGGAGC	zma-miR159j-5p MIMAT0015314 Zea mays miR159j-5p	3	10	-	none	none
AAGGGAGC	zma-miR159k-3p MIMAT0013980 Zea mays miR159k-3p	10	17	+	none	none
AAGGGAGC	zma-miR159k-5p MIMAT0015315 Zea mays miR159k-5p	3	10	-	none	none
AAGTGGTT	zma-miR395a-5p MIMAT0015166 Zea mays miR395a-5p	11	18	-	none	none
AAGTTGCC	zma-miR399f-5p MIMAT0015174 Zea mays miR399f-5p	2	9	-	none	none
AATGAAAC	zma-miR167j-3p MIMAT0015322 Zea mays miR167j-3p	13	20	-	none	none
AATGAGGC	zma-miR167a-3p MIMAT0015142 Zea mays miR167a-3p	15	22	-	none	none
AATGGAGG	zma-miR166l-5p MIMAT0015203 Zea mays miR166l-5p	2	9	+	Zm00001d014134	Zm00001d027533_Zm00001d032485
AATGGGAG	zma-miR2118b MIMAT0011761 Zea mays miR2118b	11	18	-	none	none
AATGGGAG	zma-miR2118c MIMAT0011762 Zea mays miR2118c	11	18	-	none	none
AATGGGAG	zma-miR2118e MIMAT0011764 Zea mays miR2118e	11	18	-	none	none
AATGGGAG	zma-miR482-3p MIMAT0014027 Zea mays miR482-3p	13	20	-	Zm00001d048369	Zm00001d014661
ACAACAAC	zma-miR444a MIMAT0022261 Zea mays miR444a	5	12	-	none	none
ACAACAAC	zma-miR444b MIMAT0022262 Zea mays miR444b	5	12	-	none	none
ACAATACC	zma-miR171h-5p MIMAT0015206 Zea mays miR171h-5p	2	9	-	Zm00001d006687	Zm00001d037648
ACAATACC	zma-miR171k-5p MIMAT0015205 Zea mays miR171k-5p	2	9	-	Zm00001d006687	Zm00001d037648
ACACGTGA	zma-miR164e-5p MIMAT0013982 Zea mays miR164e-5p	13	20	+	none	none
ACACGTGC	zma-miR164h-5p MIMAT0013985 Zea mays miR164h-5p	13	20	-	none	none
ACCACTTC	zma-miR395a-5p MIMAT0015166 Zea mays miR395a-5p	12	19	+	none	none
ACCAGCCT	zma-miR166l-5p MIMAT0015203 Zea mays miR166l-5p	7	14	-	none	none
ACCTACAA	zma-miR395f-5p MIMAT0015338 Zea mays miR395f-5p	4	11	+	none	none
ACGCTGCG	zma-miR397a-5p MIMAT0014018 Zea mays miR397a-5p	9	16	-	Zm00001d039085	none
ACGCTGCG	zma-miR397b-5p MIMAT0014019 Zea mays miR397b-5p	9	16	-	Zm00001d039085	none
ACTGAGAA	zma-miR398a-5p MIMAT0015354 Zea mays miR398a-5p	8	15	+	none	none
ACTGCACA	zma-miR167e-3p MIMAT0015186 Zea mays miR167e-3p	9	16	-	none	none
AGAAAGAG	zma-miR156d-3p MIMAT0015124 Zea mays miR156d-3p	9	16	-	Zm00001d006190_Zm00001d046207_Zm00001d041883_Zm00001d053138_Zm00001d039787_Zm00001d038045	none
AGAAAGAG	zma-miR156f-3p MIMAT0015125 Zea mays miR156f-3p	9	16	-	Zm00001d006190_Zm00001d046207_Zm00001d041883_Zm00001d053138_Zm00001d039787_Zm00001d038045	none
AGAAAGAG	zma-miR156g-3p MIMAT0015126 Zea mays miR156g-3p	9	16	-	Zm00001d006190_Zm00001d046207_Zm00001d041883_Zm00001d053138_Zm00001d039787_Zm00001d038045	none
AGAAAGAG	zma-miR156h-3p MIMAT0015130 Zea mays miR156h-3p	9	16	-	none	none
AGAAAGAG	zma-miR156k-3p MIMAT0015208 Zea mays miR156k-3p	9	16	-	Zm00001d006190_Zm00001d046207_Zm00001d053138_Zm00001d038045	none
AGAAAGAG	zma-miR399e-5p MIMAT0015173 Zea mays miR399e-5p	7	14	-	none	none
AGAACACA	zma-miR398a-3p MIMAT0014020 Zea mays miR398a-3p	1	8	-	none	none
AGAACACA	zma-miR398a-5p MIMAT0015354 Zea mays miR398a-5p	12	19	+	none	none
AGAACACA	zma-miR398b-3p MIMAT0014021 Zea mays miR398b-3p	1	8	-	none	none
AGAAGAGA	zma-miR156a-5p MIMAT0001357 Zea mays miR156a-5p	5	12	+	Zm00001d052543_Zm00001d027673_Zm00001d013071	Zm00001d045052_Zm00001d053311
AGAAGAGA	zma-miR156b-5p MIMAT0001354 Zea mays miR156b-5p	5	12	+	Zm00001d052543_Zm00001d027673_Zm00001d013071	Zm00001d045052_Zm00001d053311
AGAAGAGA	zma-miR156c MIMAT0001355 Zea mays miR156c	5	12	+	Zm00001d052543_Zm00001d027673_Zm00001d013071	Zm00001d045052_Zm00001d053311
AGAAGAGA	zma-miR156d-5p MIMAT0001351 Zea mays miR156d-5p	5	12	+	Zm00001d052543_Zm00001d027673_Zm00001d013071	Zm00001d045052_Zm00001d053311
AGAAGAGA	zma-miR156e-5p MIMAT0001356 Zea mays miR156e-5p	5	12	+	Zm00001d052543_Zm00001d027673_Zm00001d013071	Zm00001d045052_Zm00001d053311
AGAAGAGA	zma-miR156f-5p MIMAT0001352 Zea mays miR156f-5p	5	12	+	Zm00001d052543_Zm00001d027673_Zm00001d013071	Zm00001d045052_Zm00001d053311
AGAAGAGA	zma-miR156g-5p MIMAT0001353 Zea mays miR156g-5p	5	12	+	Zm00001d052543_Zm00001d027673_Zm00001d013071	Zm00001d045052_Zm00001d053311
AGAAGAGA	zma-miR156h-5p MIMAT0001358 Zea mays miR156h-5p	5	12	+	Zm00001d052543_Zm00001d027673_Zm00001d013071	Zm00001d045052_Zm00001d053311
AGAAGAGA	zma-miR156i-5p MIMAT0001359 Zea mays miR156i-5p	5	12	+	Zm00001d052543_Zm00001d027673_Zm00001d013071	Zm00001d045052_Zm00001d053311
AGAAGAGA	zma-miR156j-5p MIMAT0001710 Zea mays miR156j-5p	5	12	+	Zm00001d052543	Zm00001d003044_Zm00001d009619_Zm00001d042569
AGAAGAGA	zma-miR156k-5p MIMAT0001749 Zea mays miR156k-5p	5	12	+	Zm00001d052543_Zm00001d027673_Zm00001d013071_Zm00001d025103_Zm00001d021525	Zm00001d045052_Zm00001d053311_Zm00001d038308_Zm00001d049464
AGAAGAGA	zma-miR156l-5p MIMAT0013973 Zea mays miR156l-5p	5	12	+	Zm00001d052543_Zm00001d027673_Zm00001d013071	Zm00001d045052_Zm00001d053311
AGAAGAGA	zma-miR529-3p MIMAT0015364 Zea mays miR529-3p	12	19	-	Zm00001d044902_Zm00001d024421	Zm00001d041679_Zm00001d024646_Zm00001d027673_Zm00001d042601_Zm00001d027757
AGAAGAGA	zma-miR529-5p MIMAT0014030 Zea mays miR529-5p	1	8	+	Zm00001d028866_Zm00001d024646_Zm00001d052543_Zm00001d027673	Zm00001d037511
AGAAGTGA	zma-miR156a-3p MIMAT0015129 Zea mays miR156a-3p	3	10	-	none	none
AGAAGTGA	zma-miR156d-3p MIMAT0015124 Zea mays miR156d-3p	3	10	-	none	none
AGAAGTGA	zma-miR156f-3p MIMAT0015125 Zea mays miR156f-3p	3	10	-	none	none
AGAAGTGA	zma-miR156g-3p MIMAT0015126 Zea mays miR156g-3p	3	10	-	none	none
AGACGACA	zma-miR166i-5p MIMAT0015149 Zea mays miR166i-5p	5	12	-	none	none
AGAGAGAA	zma-miR156a-3p MIMAT0015129 Zea mays miR156a-3p	7	14	-	Zm00001d004135	Zm00001d024523_Zm00001d006220
AGAGAGCA	zma-miR156e-3p MIMAT0015128 Zea mays miR156e-3p	7	14	-	Zm00001d049982_Zm00001d048363_Zm00001d015496	Zm00001d002688
AGAGAGCA	zma-miR156j-3p MIMAT0015175 Zea mays miR156j-3p	1	8	-	none	none
AGAGAGCA	zma-miR156j-5p MIMAT0001710 Zea mays miR156j-5p	12	19	+	Zm00001d044095_Zm00001d032939_Zm00001d052668_Zm00001d050574	Zm00001d039174_Zm00001d021424_Zm00001d051788_Zm00001d002020
AGAGCACA	zma-miR156j-5p MIMAT0001710 Zea mays miR156j-5p	14	21	+	Zm00001d048891_Zm00001d047160	none
AGAGCAGA	zma-miR156j-3p MIMAT0015175 Zea mays miR156j-3p	6	13	-	none	none
AGAGCGAG	zma-miR156k-5p MIMAT0001749 Zea mays miR156k-5p	10	17	+	Zm00001d001786	Zm00001d007801
AGAGGAGA	zma-miR399a-5p MIMAT0015169 Zea mays miR399a-5p	8	15	-	Zm00001d028714	Zm00001d035012_Zm00001d035040_Zm00001d048079
AGAGGAGA	zma-miR399b-5p MIMAT0015171 Zea mays miR399b-5p	8	15	-	none	Zm00001d035664
AGAGGAGA	zma-miR399d-5p MIMAT0015172 Zea mays miR399d-5p	8	15	-	none	Zm00001d001843_Zm00001d035664
AGAGGAGA	zma-miR399h-5p MIMAT0015357 Zea mays miR399h-5p	8	15	-	Zm00001d031522_Zm00001d028714	Zm00001d035012_Zm00001d048079
AGAGGAGA	zma-miR399i-5p MIMAT0015358 Zea mays miR399i-5p	8	15	-	Zm00001d042641	Zm00001d035012_Zm00001d001843_Zm00001d035040_Zm00001d035664_Zm00001d048079
AGAGGAGA	zma-miR399j-5p MIMAT0015359 Zea mays miR399j-5p	8	15	-	none	none
AGAGTGAG	zma-miR156a-5p MIMAT0001357 Zea mays miR156a-5p	10	17	+	none	Zm00001d004293_Zm00001d004697
AGAGTGAG	zma-miR156b-5p MIMAT0001354 Zea mays miR156b-5p	10	17	+	none	Zm00001d004293_Zm00001d004697
AGAGTGAG	zma-miR156c MIMAT0001355 Zea mays miR156c	10	17	+	none	Zm00001d004293_Zm00001d004697
AGAGTGAG	zma-miR156d-5p MIMAT0001351 Zea mays miR156d-5p	10	17	+	none	Zm00001d004293_Zm00001d004697
AGAGTGAG	zma-miR156e-5p MIMAT0001356 Zea mays miR156e-5p	10	17	+	none	Zm00001d004293_Zm00001d004697
AGAGTGAG	zma-miR156f-5p MIMAT0001352 Zea mays miR156f-5p	10	17	+	none	Zm00001d004293_Zm00001d004697
AGAGTGAG	zma-miR156g-5p MIMAT0001353 Zea mays miR156g-5p	10	17	+	none	Zm00001d004293_Zm00001d004697
AGAGTGAG	zma-miR156h-5p MIMAT0001358 Zea mays miR156h-5p	10	17	+	none	Zm00001d004293_Zm00001d004697
AGAGTGAG	zma-miR156i-5p MIMAT0001359 Zea mays miR156i-5p	10	17	+	none	Zm00001d004293_Zm00001d004697
AGAGTGAG	zma-miR156l-5p MIMAT0013973 Zea mays miR156l-5p	10	17	+	none	Zm00001d004293_Zm00001d004697
AGATGGGC	zma-miR164b-3p MIMAT0015138 Zea mays miR164b-3p	5	12	-	Zm00001d011136	none
AGCAAACC	zma-miR2275a-5p MIMAT0011767 Zea mays miR2275a-5p	14	21	+	none	none
AGCACCAT	zma-miR172b-5p MIMAT0015157 Zea mays miR172b-5p	2	9	+	none	none
AGCACCAT	zma-miR172d-5p MIMAT0015156 Zea mays miR172d-5p	2	9	+	none	none
AGCAGAGA	zma-miR156j-3p MIMAT0015175 Zea mays miR156j-3p	4	11	-	none	none
AGCCAAGA	zma-miR169a-3p MIMAT0015140 Zea mays miR169a-3p	11	18	-	none	none
AGCCAAGA	zma-miR169b-3p MIMAT0015141 Zea mays miR169b-3p	11	18	-	none	none
AGCCAAGA	zma-miR169m-3p MIMAT0015324 Zea mays miR169m-3p	10	17	-	none	none
AGCCAAGA	zma-miR169m-5p MIMAT0013989 Zea mays miR169m-5p	2	9	+	none	none
AGCCAAGA	zma-miR169n-3p MIMAT0015325 Zea mays miR169n-3p	10	17	-	none	none
AGCCAAGA	zma-miR169n-5p MIMAT0013990 Zea mays miR169n-5p	2	9	+	none	none
AGCCAAGA	zma-miR169o-3p MIMAT0015326 Zea mays miR169o-3p	10	17	-	none	none
AGCCAAGA	zma-miR169o-5p MIMAT0013991 Zea mays miR169o-5p	2	9	+	none	none
AGCCAAGA	zma-miR169q-5p MIMAT0013993 Zea mays miR169q-5p	2	9	+	none	none
AGCCAAGC	zma-miR160b-3p MIMAT0015135 Zea mays miR160b-3p	11	18	+	Zm00001d021971	none
AGCCAAGC	zma-miR160d-3p MIMAT0015134 Zea mays miR160d-3p	11	18	+	none	none
AGCCAAGC	zma-miR160g-3p MIMAT0015316 Zea mays miR160g-3p	11	18	+	Zm00001d021971	none
AGCCACAC	zma-miR399d-5p MIMAT0015172 Zea mays miR399d-5p	1	8	-	none	none
AGCCAGCC	zma-miR166m-5p MIMAT0015204 Zea mays miR166m-5p	9	16	-	Zm00001d054085	Zm00001d009638
AGCCGAGC	zma-miR171d-5p MIMAT0015160 Zea mays miR171d-5p	6	13	-	Zm00001d025381	Zm00001d038996
AGCCGAGC	zma-miR171e-5p MIMAT0015200 Zea mays miR171e-5p	6	13	-	Zm00001d025381	Zm00001d038996
AGCCGAGC	zma-miR171g-3p MIMAT0001741 Zea mays miR171g-3p	7	14	+	Zm00001d001852	Zm00001d010556
AGCCGTGG	zma-miR396e-3p MIMAT0015349 Zea mays miR396e-3p	10	17	+	none	none
AGCCTCAT	zma-miR167a-3p MIMAT0015142 Zea mays miR167a-3p	14	21	+	none	none
AGGAAAGA	zma-miR2275d-5p MIMAT0011773 Zea mays miR2275d-5p	9	16	+	Zm00001d005124_Zm00001d029627	none
AGGAGAAC	zma-miR164a-3p MIMAT0015136 Zea mays miR164a-3p	6	13	-	Zm00001d052917_Zm00001d033080_Zm00001d039534	none
AGGAGAAC	zma-miR395a-5p MIMAT0015166 Zea mays miR395a-5p	1	8	-	none	none
AGGAGAAC	zma-miR399a-5p MIMAT0015169 Zea mays miR399a-5p	6	13	-	Zm00001d053452	Zm00001d022302_Zm00001d005155
AGGAGAAC	zma-miR399h-5p MIMAT0015357 Zea mays miR399h-5p	6	13	-	Zm00001d044112	Zm00001d022302_Zm00001d005155
AGGCAACT	zma-miR2275b-5p MIMAT0011769 Zea mays miR2275b-5p	9	16	+	none	none
AGGCACAG	zma-miR528a-3p MIMAT0015362 Zea mays miR528a-3p	2	9	-	Zm00001d054082_Zm00001d003162	Zm00001d004102_Zm00001d020960
AGGCACAG	zma-miR528b-3p MIMAT0015363 Zea mays miR528b-3p	2	9	-	Zm00001d054082_Zm00001d003162	Zm00001d004102_Zm00001d020960
AGGCATCA	zma-miR2118a MIMAT0011760 Zea mays miR2118a	5	12	-	none	none
AGGCATCA	zma-miR2118d MIMAT0011763 Zea mays miR2118d	5	12	-	none	none
AGGCATCA	zma-miR2118g MIMAT0011766 Zea mays miR2118g	5	12	-	none	none
AGGCATCG	zma-miR2118b MIMAT0011761 Zea mays miR2118b	5	12	-	none	none
AGGCATGG	zma-miR2118d MIMAT0011763 Zea mays miR2118d	14	21	-	none	none
AGGCATGG	zma-miR2118f MIMAT0011765 Zea mays miR2118f	14	21	-	none	none
AGGCTGGT	zma-miR166l-5p MIMAT0015203 Zea mays miR166l-5p	7	14	+	none	none
AGGGCAAC	zma-miR399e-3p MIMAT0001708 Zea mays miR399e-3p	13	20	-	none	none
AGGGCAAC	zma-miR399i-3p MIMAT0014024 Zea mays miR399i-3p	13	20	-	none	none
AGGGCAAC	zma-miR399j-3p MIMAT0014025 Zea mays miR399j-3p	13	20	-	none	none
AGGGGCCA	zma-miR160a-3p MIMAT0015132 Zea mays miR160a-3p	8	15	+	none	Zm00001d009344
AGGTCTTC	zma-miR169o-3p MIMAT0015326 Zea mays miR169o-3p	4	11	+	none	none
AGTCCACT	zma-miR319a-5p MIMAT0015180 Zea mays miR319a-5p	12	19	+	Zm00001d017709	Zm00001d002133
AGTCCACT	zma-miR319b-5p MIMAT0015182 Zea mays miR319b-5p	13	20	+	none	Zm00001d002133
AGTCCACT	zma-miR319c-5p MIMAT0015181 Zea mays miR319c-5p	12	19	+	Zm00001d017709	Zm00001d002133
AGTCCACT	zma-miR319d-5p MIMAT0015183 Zea mays miR319d-5p	13	20	+	none	Zm00001d002133
AGTGAGAG	zma-miR156j-3p MIMAT0015175 Zea mays miR156j-3p	10	17	-	none	none
AGTGAGGC	zma-miR167c-3p MIMAT0015145 Zea mays miR167c-3p	16	23	-	none	none
AGTGAGGC	zma-miR167d-3p MIMAT0015144 Zea mays miR167d-3p	16	23	-	none	none
AGTGGACT	zma-miR319a-5p MIMAT0015180 Zea mays miR319a-5p	12	19	-	Zm00001d014442	Zm00001d027485
AGTGGACT	zma-miR319b-5p MIMAT0015182 Zea mays miR319b-5p	13	20	-	none	Zm00001d027485
AGTGGACT	zma-miR319c-5p MIMAT0015181 Zea mays miR319c-5p	12	19	-	Zm00001d014442	Zm00001d027485
AGTGGACT	zma-miR319d-5p MIMAT0015183 Zea mays miR319d-5p	13	20	-	none	Zm00001d027485
AGTTGCCT	zma-miR2275b-5p MIMAT0011769 Zea mays miR2275b-5p	9	16	-	none	none
ATACAGGG	zma-miR160a-5p MIMAT0001360 Zea mays miR160a-5p	10	17	-	none	none
ATACAGGG	zma-miR160b-5p MIMAT0001363 Zea mays miR160b-5p	10	17	-	none	none
ATACAGGG	zma-miR160c-5p MIMAT0001361 Zea mays miR160c-5p	10	17	-	none	none
ATACAGGG	zma-miR160d-5p MIMAT0001362 Zea mays miR160d-5p	10	17	-	none	none
ATACAGGG	zma-miR160e MIMAT0001374 Zea mays miR160e	10	17	-	none	none
ATACAGGG	zma-miR160f-5p MIMAT0001750 Zea mays miR160f-5p	10	17	-	none	none
ATACAGGG	zma-miR160g-5p MIMAT0013981 Zea mays miR160g-5p	10	17	-	none	none
ATAGAGGG	zma-miR156b-3p MIMAT0015127 Zea mays miR156b-3p	6	13	-	none	none
ATAGGAGG	zma-miR2118g MIMAT0011766 Zea mays miR2118g	10	17	-	none	none
ATAGGCAG	zma-miR169d MIMAT0001735 Zea mays miR169d	13	20	-	none	none
ATATTAGA	zma-miR2275b-3p MIMAT0011770 Zea mays miR2275b-3p	11	18	-	none	none
ATATTAGA	zma-miR2275c-3p MIMAT0011772 Zea mays miR2275c-3p	11	18	-	none	none
ATATTAGA	zma-miR2275d-3p MIMAT0011774 Zea mays miR2275d-3p	11	18	-	none	none
ATCATGTT	zma-miR167h-3p MIMAT0015189 Zea mays miR167h-3p	2	9	+	none	none
ATCATGTT	zma-miR167i-3p MIMAT0015190 Zea mays miR167i-3p	2	9	+	none	none
ATCCAATC	zma-miR159c-5p MIMAT0015178 Zea mays miR159c-5p	13	20	+	none	none
ATCCAATC	zma-miR159d-5p MIMAT0015179 Zea mays miR159d-5p	13	20	+	none	none
ATCTCCCA	zma-miR482-5p MIMAT0015361 Zea mays miR482-5p	1	8	-	none	Zm00001d038384_Zm00001d007684_Zm00001d002937_Zm00001d003331
ATGAGGCT	zma-miR167a-3p MIMAT0015142 Zea mays miR167a-3p	14	21	-	none	none
ATGCCCAC	zma-miR394a-3p MIMAT0015162 Zea mays miR394a-3p	3	10	-	none	none
ATGCCCAC	zma-miR394b-3p MIMAT0015163 Zea mays miR394b-3p	3	10	-	none	none
ATGCTGCA	zma-miR159e-5p MIMAT0015309 Zea mays miR159e-5p	8	15	-	none	none
ATGCTGCA	zma-miR172a MIMAT0001387 Zea mays miR172a	13	20	+	none	none
ATGCTGCA	zma-miR172b-3p MIMAT0001389 Zea mays miR172b-3p	13	20	+	none	none
ATGCTGCA	zma-miR172c-3p MIMAT0001390 Zea mays miR172c-3p	13	20	+	none	none
ATGCTGCA	zma-miR172d-3p MIMAT0001388 Zea mays miR172d-3p	13	20	+	none	none
ATGCTGCA	zma-miR172e MIMAT0001742 Zea mays miR172e	13	20	+	none	none
ATGGAGAA	zma-miR164a-3p MIMAT0015136 Zea mays miR164a-3p	13	20	-	none	none
ATGGAGAA	zma-miR164c-3p MIMAT0015139 Zea mays miR164c-3p	13	20	-	none	none
ATGGAGAA	zma-miR164d-3p MIMAT0015137 Zea mays miR164d-3p	13	20	-	none	none
ATGGAGAA	zma-miR164h-3p MIMAT0015320 Zea mays miR164h-3p	13	20	-	none	none
ATGGTGCT	zma-miR172b-5p MIMAT0015157 Zea mays miR172b-5p	2	9	-	none	none
ATGGTGCT	zma-miR172d-5p MIMAT0015156 Zea mays miR172d-5p	2	9	-	none	none
ATGTTGGC	zma-miR166m-5p MIMAT0015204 Zea mays miR166m-5p	4	11	+	none	none
ATGTTGGC	zma-miR171f-5p MIMAT0015161 Zea mays miR171f-5p	3	10	+	none	none
ATTGAACC	zma-miR171a-5p MIMAT0015154 Zea mays miR171a-5p	10	17	-	none	none
ATTGAACC	zma-miR171b-5p MIMAT0015155 Zea mays miR171b-5p	12	19	-	none	Zm00001d045057_Zm00001d041274
ATTGAACC	zma-miR171c-5p MIMAT0015198 Zea mays miR171c-5p	10	17	-	none	none
ATTGAACC	zma-miR171i-5p MIMAT0015201 Zea mays miR171i-5p	10	17	-	none	none
ATTGAACC	zma-miR171j-5p MIMAT0015199 Zea mays miR171j-5p	10	17	-	none	none
ATTGAACC	zma-miR171n-5p MIMAT0015332 Zea mays miR171n-5p	10	17	-	none	none
ATTGATCT	zma-miR393a-5p MIMAT0001747 Zea mays miR393a-5p	15	22	+	none	none
ATTGATCT	zma-miR393c-5p MIMAT0014000 Zea mays miR393c-5p	15	22	+	none	none
ATTGGAGG	zma-miR2275a-3p MIMAT0011768 Zea mays miR2275a-3p	9	16	-	none	none
ATTGGATC	zma-miR159c-5p MIMAT0015178 Zea mays miR159c-5p	12	19	-	none	none
ATTGGATC	zma-miR159d-5p MIMAT0015179 Zea mays miR159d-5p	12	19	-	none	none
ATTTCCTT	zma-miR399f-3p MIMAT0001709 Zea mays miR399f-3p	6	13	-	none	none
CAAACAAA	zma-miR166j-5p MIMAT0015185 Zea mays miR166j-5p	3	10	-	none	none
CAAACCAC	zma-miR395a-5p MIMAT0015166 Zea mays miR395a-5p	9	16	+	none	none
CAATGCCT	zma-miR2118f MIMAT0011765 Zea mays miR2118f	5	12	+	none	none
CAATTCGA	zma-miR171j-5p MIMAT0015199 Zea mays miR171j-5p	14	21	+	none	none
CACGGTTC	zma-miR171i-5p MIMAT0015201 Zea mays miR171i-5p	7	14	+	none	none
CACGTGCC	zma-miR164a-5p MIMAT0001364 Zea mays miR164a-5p	12	19	-	Zm00001d002360	Zm00001d005658
CACGTGCC	zma-miR164b-5p MIMAT0001366 Zea mays miR164b-5p	12	19	-	Zm00001d002360	Zm00001d005658
CACGTGCC	zma-miR164c-5p MIMAT0001367 Zea mays miR164c-5p	12	19	-	Zm00001d002360	Zm00001d005658
CACGTGCC	zma-miR164d-5p MIMAT0001365 Zea mays miR164d-5p	12	19	-	Zm00001d002360	Zm00001d005658
CACGTGCC	zma-miR164f-5p MIMAT0013983 Zea mays miR164f-5p	12	19	-	Zm00001d002360	Zm00001d005658
CACGTGCC	zma-miR164g-5p MIMAT0013984 Zea mays miR164g-5p	12	19	-	Zm00001d002360	Zm00001d005658
CACGTGCC	zma-miR164h-5p MIMAT0013985 Zea mays miR164h-5p	12	19	-	none	none
CACGTGTC	zma-miR164e-5p MIMAT0013982 Zea mays miR164e-5p	12	19	-	Zm00001d019220	none
CACTTCAC	zma-miR395a-3p MIMAT0001701 Zea mays miR395a-3p	1	8	-	none	Zm00001d006097
CACTTCAC	zma-miR395b-3p MIMAT0001698 Zea mays miR395b-3p	1	8	-	none	Zm00001d006097
CACTTCAC	zma-miR395b-5p MIMAT0015164 Zea mays miR395b-5p	13	20	+	none	none
CACTTCAC	zma-miR395c-3p MIMAT0001700 Zea mays miR395c-3p	1	8	-	none	Zm00001d042578
CACTTCAC	zma-miR395c-5p MIMAT0015165 Zea mays miR395c-5p	13	20	+	none	none
CACTTCAC	zma-miR395d-3p MIMAT0014001 Zea mays miR395d-3p	1	8	-	none	Zm00001d006097
CACTTCAC	zma-miR395d-5p MIMAT0015336 Zea mays miR395d-5p	13	20	+	none	none
CACTTCAC	zma-miR395e-3p MIMAT0014002 Zea mays miR395e-3p	1	8	-	none	Zm00001d006097
CACTTCAC	zma-miR395e-5p MIMAT0015337 Zea mays miR395e-5p	13	20	+	none	none
CACTTCAC	zma-miR395f-3p MIMAT0014003 Zea mays miR395f-3p	1	8	-	none	Zm00001d006097
CACTTCAC	zma-miR395g-3p MIMAT0014004 Zea mays miR395g-3p	1	8	-	none	Zm00001d006097
CACTTCAC	zma-miR395g-5p MIMAT0015339 Zea mays miR395g-5p	13	20	+	none	none
CACTTCAC	zma-miR395h-3p MIMAT0014005 Zea mays miR395h-3p	1	8	-	none	Zm00001d006097
CACTTCAC	zma-miR395h-5p MIMAT0015340 Zea mays miR395h-5p	13	20	+	none	none
CACTTCAC	zma-miR395i-3p MIMAT0014006 Zea mays miR395i-3p	1	8	-	none	Zm00001d006097
CACTTCAC	zma-miR395i-5p MIMAT0015341 Zea mays miR395i-5p	13	20	+	none	none
CACTTCAC	zma-miR395j-3p MIMAT0014007 Zea mays miR395j-3p	1	8	-	none	Zm00001d006097
CACTTCAC	zma-miR395j-5p MIMAT0015342 Zea mays miR395j-5p	13	20	+	none	none
CACTTCAC	zma-miR395k-3p MIMAT0014008 Zea mays miR395k-3p	1	8	-	none	Zm00001d006097
CACTTCAC	zma-miR395k-5p MIMAT0015343 Zea mays miR395k-5p	13	20	+	none	none
CACTTCAC	zma-miR395l-3p MIMAT0014009 Zea mays miR395l-3p	1	8	-	none	Zm00001d042578
CACTTCAC	zma-miR395l-5p MIMAT0015344 Zea mays miR395l-5p	13	20	+	none	none
CACTTCAC	zma-miR395m-3p MIMAT0014010 Zea mays miR395m-3p	1	8	-	none	Zm00001d042578
CACTTCAC	zma-miR395m-5p MIMAT0015345 Zea mays miR395m-5p	13	20	+	none	none
CACTTCAC	zma-miR395n-3p MIMAT0014011 Zea mays miR395n-3p	1	8	-	none	Zm00001d006097
CACTTCAC	zma-miR395n-5p MIMAT0015346 Zea mays miR395n-5p	13	20	+	none	none
CACTTCAC	zma-miR395o-3p MIMAT0014012 Zea mays miR395o-3p	1	8	-	none	none
CACTTCAC	zma-miR395o-5p MIMAT0015347 Zea mays miR395o-5p	13	20	+	none	none
CACTTCAC	zma-miR395p-3p MIMAT0014013 Zea mays miR395p-3p	1	8	-	none	Zm00001d006097
CACTTCAC	zma-miR395p-5p MIMAT0015348 Zea mays miR395p-5p	13	20	+	none	none
CAGAACTC	zma-miR159g-3p MIMAT0013976 Zea mays miR159g-3p	14	21	-	none	none
CAGCCTCA	zma-miR167a-3p MIMAT0015142 Zea mays miR167a-3p	13	20	+	none	none
CAGCCTCA	zma-miR167c-3p MIMAT0015145 Zea mays miR167c-3p	14	21	+	none	none
CAGCCTCA	zma-miR167d-3p MIMAT0015144 Zea mays miR167d-3p	14	21	+	none	none
CAGGACAG	zma-miR399b-3p MIMAT0001706 Zea mays miR399b-3p	14	21	-	none	none
CAGGCAAA	zma-miR169l-5p MIMAT0013988 Zea mays miR169l-5p	14	21	-	none	none
CAGTCTCC	zma-miR169d MIMAT0001735 Zea mays miR169d	8	15	-	none	Zm00001d047492
CAGTCTCC	zma-miR169e MIMAT0001736 Zea mays miR169e	8	15	-	none	none
CAGTCTCC	zma-miR169i-3p MIMAT0015195 Zea mays miR169i-3p	3	10	+	Zm00001d050768_Zm00001d013624_Zm00001d047492_Zm00001d032492_Zm00001d043494_Zm00001d039401	Zm00001d010216_Zm00001d006926_Zm00001d047769_Zm00001d022602_Zm00001d047570
CAGTCTCC	zma-miR169j-3p MIMAT0015197 Zea mays miR169j-3p	3	10	+	Zm00001d050768_Zm00001d013624_Zm00001d047492_Zm00001d032492_Zm00001d043494_Zm00001d039401	Zm00001d010216_Zm00001d006926_Zm00001d047769_Zm00001d022602_Zm00001d047570
CAGTCTCC	zma-miR169k-3p MIMAT0015196 Zea mays miR169k-3p	3	10	+	Zm00001d050768_Zm00001d013624_Zm00001d047492_Zm00001d032492_Zm00001d043494_Zm00001d039401	Zm00001d010216_Zm00001d006926_Zm00001d047769_Zm00001d022602_Zm00001d047570
CAGTTTCC	zma-miR2275b-3p MIMAT0011770 Zea mays miR2275b-3p	3	10	+	none	none
CAGTTTCC	zma-miR2275c-3p MIMAT0011772 Zea mays miR2275c-3p	3	10	+	none	none
CATAGGCA	zma-miR169d MIMAT0001735 Zea mays miR169d	14	21	-	none	none
CATCGGGA	zma-miR2118b MIMAT0011761 Zea mays miR2118b	2	9	-	none	none
CATCTGTT	zma-miR159e-5p MIMAT0015309 Zea mays miR159e-5p	13	20	+	none	none
CATGCCTA	zma-miR2118d MIMAT0011763 Zea mays miR2118d	15	22	+	none	none
CATGCCTA	zma-miR2118f MIMAT0011765 Zea mays miR2118f	15	22	+	none	none
CATGGAAG	zma-miR2118f MIMAT0011765 Zea mays miR2118f	11	18	-	none	none
CATTCCTA	zma-miR2118a MIMAT0011760 Zea mays miR2118a	15	22	+	none	none
CATTCCTA	zma-miR2118b MIMAT0011761 Zea mays miR2118b	15	22	+	none	none
CATTCCTA	zma-miR2118c MIMAT0011762 Zea mays miR2118c	15	22	+	none	none
CATTCCTA	zma-miR2118e MIMAT0011764 Zea mays miR2118e	15	22	+	none	none
CCAACCAG	zma-miR166g-5p MIMAT0015150 Zea mays miR166g-5p	11	18	-	none	none
CCAAGGAA	zma-miR169f-3p MIMAT0015194 Zea mays miR169f-3p	9	16	-	none	none
CCACGGCT	zma-miR396e-3p MIMAT0015349 Zea mays miR396e-3p	10	17	-	none	none
CCAGCCTC	zma-miR166l-5p MIMAT0015203 Zea mays miR166l-5p	6	13	-	none	none
CCATCTTC	zma-miR164b-3p MIMAT0015138 Zea mays miR164b-3p	7	14	+	none	none
CCATGCTC	zma-miR408b-5p MIMAT0015360 Zea mays miR408b-5p	14	21	-	none	none
CCCCAAAC	zma-miR395a-3p MIMAT0001701 Zea mays miR395a-3p	8	15	-	none	Zm00001d042880
CCCCAAAC	zma-miR395b-3p MIMAT0001698 Zea mays miR395b-3p	8	15	-	none	Zm00001d042880
CCCCAAAC	zma-miR395d-3p MIMAT0014001 Zea mays miR395d-3p	8	15	-	none	Zm00001d042880
CCCCAAAC	zma-miR395e-3p MIMAT0014002 Zea mays miR395e-3p	8	15	-	none	Zm00001d042880
CCCCAAAC	zma-miR395f-3p MIMAT0014003 Zea mays miR395f-3p	8	15	-	none	Zm00001d042880
CCCCAAAC	zma-miR395g-3p MIMAT0014004 Zea mays miR395g-3p	8	15	-	none	Zm00001d042880
CCCCAAAC	zma-miR395h-3p MIMAT0014005 Zea mays miR395h-3p	8	15	-	none	Zm00001d042880
CCCCAAAC	zma-miR395i-3p MIMAT0014006 Zea mays miR395i-3p	8	15	-	none	Zm00001d042880
CCCCAAAC	zma-miR395j-3p MIMAT0014007 Zea mays miR395j-3p	8	15	-	none	Zm00001d042880
CCCCAAAC	zma-miR395n-3p MIMAT0014011 Zea mays miR395n-3p	8	15	-	none	Zm00001d042880
CCCCAAAC	zma-miR395p-3p MIMAT0014013 Zea mays miR395p-3p	8	15	-	none	Zm00001d042880
CCCCCCGT	zma-miR399g-5p MIMAT0015356 Zea mays miR399g-5p	7	14	+	none	none
CCCCCGTT	zma-miR399g-5p MIMAT0015356 Zea mays miR399g-5p	8	15	+	none	none
CCCTCTAT	zma-miR156b-3p MIMAT0015127 Zea mays miR156b-3p	6	13	+	none	none
CCCTTCCA	zma-miR528a-5p MIMAT0014028 Zea mays miR528a-5p	1	8	-	none	Zm00001d044224_Zm00001d045943_Zm00001d032733
CCCTTCCA	zma-miR528b-5p MIMAT0014029 Zea mays miR528b-5p	1	8	-	none	Zm00001d044224_Zm00001d045943_Zm00001d032733
CCTATTCC	zma-miR2118g MIMAT0011766 Zea mays miR2118g	13	20	+	none	none
CCTCCATT	zma-miR166l-5p MIMAT0015203 Zea mays miR166l-5p	2	9	-	Zm00001d030398	Zm00001d035843_Zm00001d047896
CCTCCTAT	zma-miR2118g MIMAT0011766 Zea mays miR2118g	10	17	+	none	none
CGATCCAA	zma-miR159c-5p MIMAT0015178 Zea mays miR159c-5p	11	18	+	none	none
CGATCCAA	zma-miR159d-5p MIMAT0015179 Zea mays miR159d-5p	11	18	+	none	none
CGATGCCT	zma-miR2118b MIMAT0011761 Zea mays miR2118b	5	12	+	none	none
CGCAGCGT	zma-miR397a-5p MIMAT0014018 Zea mays miR397a-5p	9	16	+	Zm00001d024515	none
CGCAGCGT	zma-miR397b-5p MIMAT0014019 Zea mays miR397b-5p	9	16	+	Zm00001d024515	none
CGCAGTGG	zma-miR162-5p MIMAT0015147 Zea mays miR162-5p	4	11	+	none	none
CGCATTGA	zma-miR393a-5p MIMAT0001747 Zea mays miR393a-5p	12	19	+	none	none
CGCATTGA	zma-miR393b-3p MIMAT0015334 Zea mays miR393b-3p	2	9	-	none	none
CGCATTGA	zma-miR393b-5p MIMAT0013999 Zea mays miR393b-5p	12	19	+	none	none
CGCATTGA	zma-miR393c-5p MIMAT0014000 Zea mays miR393c-5p	12	19	+	none	none
CGCCTCAA	zma-miR171m-5p MIMAT0015331 Zea mays miR171m-5p	9	16	+	none	none
CGCTATCC	zma-miR390a-5p MIMAT0013998 Zea mays miR390a-5p	12	19	-	none	none
CGCTATCC	zma-miR390b-5p MIMAT0014033 Zea mays miR390b-5p	12	19	-	none	none
CGGACGTC	zma-miR166h-5p MIMAT0015148 Zea mays miR166h-5p	6	13	-	none	none
CGGCTCAA	zma-miR171a-3p MIMAT0001385 Zea mays miR171a-3p	4	11	-	none	Zm00001d004535
CGGCTCAA	zma-miR171b-3p MIMAT0001386 Zea mays miR171b-3p	1	8	-	none	none
CGGCTCAA	zma-miR171d-3p MIMAT0001694 Zea mays miR171d-3p	4	11	-	none	none
CGGCTCAA	zma-miR171e-3p MIMAT0001739 Zea mays miR171e-3p	4	11	-	none	none
CGGCTCAA	zma-miR171f-3p MIMAT0001695 Zea mays miR171f-3p	1	8	-	none	none
CGGCTCAA	zma-miR171i-3p MIMAT0001740 Zea mays miR171i-3p	4	11	-	none	none
CGGCTCAA	zma-miR171j-3p MIMAT0001738 Zea mays miR171j-3p	4	11	-	none	none
CGGCTCAA	zma-miR171l-3p MIMAT0013995 Zea mays miR171l-3p	4	11	-	none	none
CGGCTCAA	zma-miR171m-3p MIMAT0013996 Zea mays miR171m-3p	4	11	-	none	none
CGGCTCAA	zma-miR171n-3p MIMAT0013997 Zea mays miR171n-3p	4	11	-	none	none
CGGGGGGT	zma-miR399g-5p MIMAT0015356 Zea mays miR399g-5p	6	13	-	none	none
CGGTTCAA	zma-miR171b-5p MIMAT0015155 Zea mays miR171b-5p	11	18	+	none	none
CGGTTCAA	zma-miR171c-5p MIMAT0015198 Zea mays miR171c-5p	9	16	+	none	none
CGGTTCAA	zma-miR171i-5p MIMAT0015201 Zea mays miR171i-5p	9	16	+	none	none
CGGTTCAA	zma-miR171j-5p MIMAT0015199 Zea mays miR171j-5p	9	16	+	none	none
CGTCCTTC	zma-miR319b-5p MIMAT0015182 Zea mays miR319b-5p	5	12	+	none	none
CGTCCTTC	zma-miR319d-5p MIMAT0015183 Zea mays miR319d-5p	5	12	+	none	none
CTCAATCC	zma-miR171l-3p MIMAT0013995 Zea mays miR171l-3p	1	8	-	none	none
CTCAATCC	zma-miR171l-5p MIMAT0015330 Zea mays miR171l-5p	12	19	+	none	none
CTCAATCC	zma-miR171m-3p MIMAT0013996 Zea mays miR171m-3p	1	8	-	none	none
CTCAATCC	zma-miR171m-5p MIMAT0015331 Zea mays miR171m-5p	12	19	+	none	none
CTCAATGA	zma-miR397a-5p MIMAT0014018 Zea mays miR397a-5p	1	8	-	none	none
CTCAATGA	zma-miR397b-5p MIMAT0014019 Zea mays miR397b-5p	1	8	-	none	none
CTCACTCT	zma-miR156a-5p MIMAT0001357 Zea mays miR156a-5p	10	17	-	none	Zm00001d002418_Zm00001d036595_Zm00001d041287_Zm00001d049608
CTCACTCT	zma-miR156b-5p MIMAT0001354 Zea mays miR156b-5p	10	17	-	none	Zm00001d002418_Zm00001d036595_Zm00001d041287_Zm00001d049608
CTCACTCT	zma-miR156c MIMAT0001355 Zea mays miR156c	10	17	-	none	Zm00001d002418_Zm00001d036595_Zm00001d041287_Zm00001d049608
CTCACTCT	zma-miR156d-5p MIMAT0001351 Zea mays miR156d-5p	10	17	-	none	Zm00001d002418_Zm00001d036595_Zm00001d041287_Zm00001d049608
CTCACTCT	zma-miR156e-5p MIMAT0001356 Zea mays miR156e-5p	10	17	-	none	Zm00001d002418_Zm00001d036595_Zm00001d041287_Zm00001d049608
CTCACTCT	zma-miR156f-5p MIMAT0001352 Zea mays miR156f-5p	10	17	-	none	Zm00001d002418_Zm00001d036595_Zm00001d041287_Zm00001d049608
CTCACTCT	zma-miR156g-5p MIMAT0001353 Zea mays miR156g-5p	10	17	-	none	Zm00001d002418_Zm00001d036595_Zm00001d041287_Zm00001d049608
CTCACTCT	zma-miR156h-5p MIMAT0001358 Zea mays miR156h-5p	10	17	-	none	Zm00001d002418_Zm00001d036595_Zm00001d041287_Zm00001d049608
CTCACTCT	zma-miR156i-5p MIMAT0001359 Zea mays miR156i-5p	10	17	-	none	Zm00001d002418_Zm00001d036595_Zm00001d041287_Zm00001d049608
CTCACTCT	zma-miR156l-5p MIMAT0013973 Zea mays miR156l-5p	10	17	-	none	Zm00001d002418_Zm00001d036595_Zm00001d041287_Zm00001d049608
CTCAGTCA	zma-miR171c-3p MIMAT0001737 Zea mays miR171c-3p	1	8	-	none	none
CTCCAACT	zma-miR2275a-5p MIMAT0011767 Zea mays miR2275a-5p	3	10	-	none	none
CTCCAACT	zma-miR2275d-5p MIMAT0011773 Zea mays miR2275d-5p	3	10	-	none	none
CTCCCATG	zma-miR2118d MIMAT0011763 Zea mays miR2118d	11	18	+	Zm00001d034455	Zm00001d050284
CTCCCATT	zma-miR2118b MIMAT0011761 Zea mays miR2118b	11	18	+	Zm00001d020019	none
CTCCCATT	zma-miR2118c MIMAT0011762 Zea mays miR2118c	11	18	+	none	none
CTCCCATT	zma-miR2118e MIMAT0011764 Zea mays miR2118e	11	18	+	none	none
CTCCCATT	zma-miR482-3p MIMAT0014027 Zea mays miR482-3p	13	20	+	Zm00001d017885_Zm00001d040694_Zm00001d020019_Zm00001d042285_Zm00001d032158	Zm00001d015141
CTCGGCTC	zma-miR171d-5p MIMAT0015160 Zea mays miR171d-5p	7	14	+	Zm00001d013428	none
CTCGGCTC	zma-miR171e-5p MIMAT0015200 Zea mays miR171e-5p	7	14	+	Zm00001d013428	none
CTCGGCTC	zma-miR171g-3p MIMAT0001741 Zea mays miR171g-3p	6	13	-	Zm00001d010823_Zm00001d026222	Zm00001d029754_Zm00001d044961
CTCTCACT	zma-miR156j-3p MIMAT0015175 Zea mays miR156j-3p	10	17	+	none	none
CTCTCTGC	zma-miR156j-3p MIMAT0015175 Zea mays miR156j-3p	3	10	+	Zm00001d038577	none
CTCTCTTC	zma-miR156a-5p MIMAT0001357 Zea mays miR156a-5p	6	13	-	Zm00001d033230_Zm00001d021615_Zm00001d044079_Zm00001d043963_Zm00001d003957	Zm00001d026194_Zm00001d037792_Zm00001d049125_Zm00001d023694_Zm00001d010858_Zm00001d016634_Zm00001d021609
CTCTCTTC	zma-miR156b-5p MIMAT0001354 Zea mays miR156b-5p	6	13	-	Zm00001d033230_Zm00001d021615_Zm00001d044079_Zm00001d043963_Zm00001d003957	Zm00001d026194_Zm00001d037792_Zm00001d049125_Zm00001d023694_Zm00001d010858_Zm00001d016634_Zm00001d021609
CTCTCTTC	zma-miR156c MIMAT0001355 Zea mays miR156c	6	13	-	Zm00001d033230_Zm00001d021615_Zm00001d044079_Zm00001d043963_Zm00001d003957	Zm00001d026194_Zm00001d037792_Zm00001d049125_Zm00001d023694_Zm00001d010858_Zm00001d016634_Zm00001d021609
CTCTCTTC	zma-miR156d-5p MIMAT0001351 Zea mays miR156d-5p	6	13	-	Zm00001d033230_Zm00001d021615_Zm00001d044079_Zm00001d043963_Zm00001d003957	Zm00001d026194_Zm00001d037792_Zm00001d049125_Zm00001d023694_Zm00001d010858_Zm00001d016634_Zm00001d021609
CTCTCTTC	zma-miR156e-5p MIMAT0001356 Zea mays miR156e-5p	6	13	-	Zm00001d033230_Zm00001d021615_Zm00001d044079_Zm00001d043963_Zm00001d003957	Zm00001d026194_Zm00001d037792_Zm00001d049125_Zm00001d023694_Zm00001d010858_Zm00001d016634_Zm00001d021609
CTCTCTTC	zma-miR156f-5p MIMAT0001352 Zea mays miR156f-5p	6	13	-	Zm00001d033230_Zm00001d021615_Zm00001d044079_Zm00001d043963_Zm00001d003957	Zm00001d026194_Zm00001d037792_Zm00001d049125_Zm00001d023694_Zm00001d010858_Zm00001d016634_Zm00001d021609
CTCTCTTC	zma-miR156g-5p MIMAT0001353 Zea mays miR156g-5p	6	13	-	Zm00001d033230_Zm00001d021615_Zm00001d044079_Zm00001d043963_Zm00001d003957	Zm00001d026194_Zm00001d037792_Zm00001d049125_Zm00001d023694_Zm00001d010858_Zm00001d016634_Zm00001d021609
CTCTCTTC	zma-miR156h-5p MIMAT0001358 Zea mays miR156h-5p	6	13	-	Zm00001d033230_Zm00001d021615_Zm00001d044079_Zm00001d043963_Zm00001d003957	Zm00001d026194_Zm00001d037792_Zm00001d049125_Zm00001d023694_Zm00001d010858_Zm00001d016634_Zm00001d021609
CTCTCTTC	zma-miR156i-5p MIMAT0001359 Zea mays miR156i-5p	6	13	-	Zm00001d033230_Zm00001d021615_Zm00001d044079_Zm00001d043963_Zm00001d003957	Zm00001d026194_Zm00001d037792_Zm00001d049125_Zm00001d023694_Zm00001d010858_Zm00001d016634_Zm00001d021609
CTCTCTTC	zma-miR156j-5p MIMAT0001710 Zea mays miR156j-5p	6	13	-	Zm00001d024700_Zm00001d033230_Zm00001d044079_Zm00001d043963	Zm00001d026194_Zm00001d037792_Zm00001d010858_Zm00001d007192_Zm00001d027845_Zm00001d021609_Zm00001d019035
CTCTCTTC	zma-miR156k-5p MIMAT0001749 Zea mays miR156k-5p	6	13	-	Zm00001d033230_Zm00001d049766_Zm00001d045310_Zm00001d021615_Zm00001d047908_Zm00001d044079_Zm00001d043963_Zm00001d003957_Zm00001d033303	Zm00001d026194_Zm00001d037792_Zm00001d049125_Zm00001d023694_Zm00001d010858_Zm00001d016634_Zm00001d003598_Zm00001d049464_Zm00001d021609_Zm00001d006116_Zm00001d008743
CTCTCTTC	zma-miR156l-5p MIMAT0013973 Zea mays miR156l-5p	6	13	-	Zm00001d033230_Zm00001d021615_Zm00001d044079_Zm00001d043963_Zm00001d003957	Zm00001d026194_Zm00001d037792_Zm00001d049125_Zm00001d023694_Zm00001d010858_Zm00001d016634_Zm00001d021609
CTCTCTTC	zma-miR319a-5p MIMAT0015180 Zea mays miR319a-5p	4	11	+	Zm00001d014970_Zm00001d001802_Zm00001d028625_Zm00001d032806_Zm00001d009054_Zm00001d035505	Zm00001d047242
CTCTCTTC	zma-miR319c-5p MIMAT0015181 Zea mays miR319c-5p	4	11	+	Zm00001d014970_Zm00001d001802_Zm00001d028625_Zm00001d032806_Zm00001d009054_Zm00001d035505	Zm00001d047242
CTCTCTTC	zma-miR529-3p MIMAT0015364 Zea mays miR529-3p	11	18	+	Zm00001d030061_Zm00001d021424_Zm00001d006207_Zm00001d037792_Zm00001d014731_Zm00001d020409_Zm00001d016708_Zm00001d043895_Zm00001d044159_Zm00001d028363_Zm00001d014817_Zm00001d051951_Zm00001d028866_Zm00001d036036_Zm00001d049872	Zm00001d031707_Zm00001d010625_Zm00001d021615_Zm00001d003762_Zm00001d039345_Zm00001d046802
CTCTCTTC	zma-miR529-5p MIMAT0014030 Zea mays miR529-5p	2	9	-	Zm00001d041356_Zm00001d037599_Zm00001d010625_Zm00001d033230_Zm00001d021615_Zm00001d047908_Zm00001d039884_Zm00001d014817	Zm00001d010671_Zm00001d037792_Zm00001d009760
CTCTTCTT	zma-miR529-3p MIMAT0015364 Zea mays miR529-3p	13	20	+	Zm00001d022200_Zm00001d053788_Zm00001d018632_Zm00001d013322_Zm00001d013263_Zm00001d042178_Zm00001d044994_Zm00001d047242	Zm00001d024229_Zm00001d017602_Zm00001d032306
CTCTTTCT	zma-miR156d-3p MIMAT0015124 Zea mays miR156d-3p	9	16	+	Zm00001d007089_Zm00001d019111_Zm00001d016015_Zm00001d013287_Zm00001d002019	none
CTCTTTCT	zma-miR156f-3p MIMAT0015125 Zea mays miR156f-3p	9	16	+	Zm00001d007089_Zm00001d019111_Zm00001d016015_Zm00001d013287_Zm00001d002019	none
CTCTTTCT	zma-miR156g-3p MIMAT0015126 Zea mays miR156g-3p	9	16	+	Zm00001d007089_Zm00001d019111_Zm00001d016015_Zm00001d013287_Zm00001d002019	none
CTCTTTCT	zma-miR156h-3p MIMAT0015130 Zea mays miR156h-3p	9	16	+	none	none
CTCTTTCT	zma-miR156k-3p MIMAT0015208 Zea mays miR156k-3p	9	16	+	Zm00001d007089_Zm00001d016015_Zm00001d002019	none
CTCTTTCT	zma-miR399e-5p MIMAT0015173 Zea mays miR399e-5p	7	14	+	none	none
CTGAGAAC	zma-miR398a-3p MIMAT0014020 Zea mays miR398a-3p	4	11	-	none	none
CTGAGAAC	zma-miR398a-5p MIMAT0015354 Zea mays miR398a-5p	9	16	+	none	none
CTGAGAAC	zma-miR398b-3p MIMAT0014021 Zea mays miR398b-3p	4	11	-	none	none
CTGCATCC	zma-miR162-3p MIMAT0001376 Zea mays miR162-3p	12	19	+	none	none
CTGCCTAT	zma-miR169d MIMAT0001735 Zea mays miR169d	13	20	+	none	none
CTGCGCAG	zma-miR167f-3p MIMAT0015187 Zea mays miR167f-3p	8	15	+	none	none
CTGCGCAG	zma-miR167f-3p MIMAT0015187 Zea mays miR167f-3p	8	15	-	none	none
CTGGTTGG	zma-miR166g-5p MIMAT0015150 Zea mays miR166g-5p	11	18	+	none	none
CTGTACCC	zma-miR529-3p MIMAT0015364 Zea mays miR529-3p	2	9	+	none	none
CTGTATGC	zma-miR160a-5p MIMAT0001360 Zea mays miR160a-5p	12	19	+	none	none
CTGTATGC	zma-miR160b-5p MIMAT0001363 Zea mays miR160b-5p	12	19	+	none	none
CTGTATGC	zma-miR160c-5p MIMAT0001361 Zea mays miR160c-5p	12	19	+	none	none
CTGTATGC	zma-miR160d-5p MIMAT0001362 Zea mays miR160d-5p	12	19	+	none	none
CTGTATGC	zma-miR160e MIMAT0001374 Zea mays miR160e	12	19	+	none	none
CTGTATGC	zma-miR160f-5p MIMAT0001750 Zea mays miR160f-5p	12	19	+	none	none
CTGTATGC	zma-miR160g-5p MIMAT0013981 Zea mays miR160g-5p	12	19	+	none	none
CTGTCCTG	zma-miR399b-3p MIMAT0001706 Zea mays miR399b-3p	14	21	+	none	none
CTGTGCCT	zma-miR528a-3p MIMAT0015362 Zea mays miR528a-3p	2	9	+	Zm00001d009594_Zm00001d030496	Zm00001d030051_Zm00001d038944
CTGTGCCT	zma-miR528b-3p MIMAT0015363 Zea mays miR528b-3p	2	9	+	Zm00001d009594_Zm00001d030496	Zm00001d030051_Zm00001d038944
CTGTGGCA	zma-miR167c-3p MIMAT0015145 Zea mays miR167c-3p	8	15	+	none	none
CTTCAATC	zma-miR159a-3p MIMAT0001711 Zea mays miR159a-3p	5	12	-	none	none
CTTCAATC	zma-miR159b-3p MIMAT0001712 Zea mays miR159b-3p	5	12	-	none	none
CTTCAATC	zma-miR159c-3p MIMAT0001713 Zea mays miR159c-3p	5	12	-	none	none
CTTCAATC	zma-miR159d-3p MIMAT0001714 Zea mays miR159d-3p	5	12	-	none	none
CTTCAATC	zma-miR159f-3p MIMAT0013975 Zea mays miR159f-3p	5	12	-	none	none
CTTCAATC	zma-miR159j-3p MIMAT0013979 Zea mays miR159j-3p	5	12	-	none	none
CTTCAATC	zma-miR159k-3p MIMAT0013980 Zea mays miR159k-3p	5	12	-	none	none
CTTCAATC	zma-miR166j-3p MIMAT0001720 Zea mays miR166j-3p	11	18	+	none	none
CTTCAATC	zma-miR166k-3p MIMAT0001719 Zea mays miR166k-3p	11	18	+	none	none
CTTCAATC	zma-miR166n-3p MIMAT0013986 Zea mays miR166n-3p	11	18	+	none	none
CTTCCATG	zma-miR2118f MIMAT0011765 Zea mays miR2118f	11	18	+	none	none
CTTTTGGA	zma-miR393b-3p MIMAT0015334 Zea mays miR393b-3p	13	20	+	none	none
GAAAGAAA	zma-miR2275d-5p MIMAT0011773 Zea mays miR2275d-5p	11	18	+	none	none
GAAAGAGA	zma-miR156d-3p MIMAT0015124 Zea mays miR156d-3p	8	15	-	Zm00001d046978	none
GAAAGAGA	zma-miR156f-3p MIMAT0015125 Zea mays miR156f-3p	8	15	-	Zm00001d046978	none
GAAAGAGA	zma-miR156g-3p MIMAT0015126 Zea mays miR156g-3p	8	15	-	Zm00001d046978	none
GAAAGAGA	zma-miR156k-3p MIMAT0015208 Zea mays miR156k-3p	8	15	-	Zm00001d046978	none
GAAAGAGA	zma-miR399e-5p MIMAT0015173 Zea mays miR399e-5p	6	13	-	none	none
GAACCGTG	zma-miR171i-5p MIMAT0015201 Zea mays miR171i-5p	7	14	-	none	none
GAAGAGAA	zma-miR395o-5p MIMAT0015347 Zea mays miR395o-5p	2	9	-	none	none
GAAGAGAG	zma-miR156a-5p MIMAT0001357 Zea mays miR156a-5p	6	13	+	Zm00001d034196_Zm00001d011111_Zm00001d032962_Zm00001d010494_Zm00001d022449	Zm00001d022550_Zm00001d042023_Zm00001d001804_Zm00001d037307_Zm00001d024003_Zm00001d034964
GAAGAGAG	zma-miR156b-5p MIMAT0001354 Zea mays miR156b-5p	6	13	+	Zm00001d034196_Zm00001d011111_Zm00001d032962_Zm00001d010494_Zm00001d022449	Zm00001d022550_Zm00001d042023_Zm00001d001804_Zm00001d037307_Zm00001d024003_Zm00001d034964
GAAGAGAG	zma-miR156c MIMAT0001355 Zea mays miR156c	6	13	+	Zm00001d034196_Zm00001d011111_Zm00001d032962_Zm00001d010494_Zm00001d022449	Zm00001d022550_Zm00001d042023_Zm00001d001804_Zm00001d037307_Zm00001d024003_Zm00001d034964
GAAGAGAG	zma-miR156d-5p MIMAT0001351 Zea mays miR156d-5p	6	13	+	Zm00001d034196_Zm00001d011111_Zm00001d032962_Zm00001d010494_Zm00001d022449	Zm00001d022550_Zm00001d042023_Zm00001d001804_Zm00001d037307_Zm00001d024003_Zm00001d034964
GAAGAGAG	zma-miR156e-5p MIMAT0001356 Zea mays miR156e-5p	6	13	+	Zm00001d034196_Zm00001d011111_Zm00001d032962_Zm00001d010494_Zm00001d022449	Zm00001d022550_Zm00001d042023_Zm00001d001804_Zm00001d037307_Zm00001d024003_Zm00001d034964
GAAGAGAG	zma-miR156f-5p MIMAT0001352 Zea mays miR156f-5p	6	13	+	Zm00001d034196_Zm00001d011111_Zm00001d032962_Zm00001d010494_Zm00001d022449	Zm00001d022550_Zm00001d042023_Zm00001d001804_Zm00001d037307_Zm00001d024003_Zm00001d034964
GAAGAGAG	zma-miR156g-5p MIMAT0001353 Zea mays miR156g-5p	6	13	+	Zm00001d034196_Zm00001d011111_Zm00001d032962_Zm00001d010494_Zm00001d022449	Zm00001d022550_Zm00001d042023_Zm00001d001804_Zm00001d037307_Zm00001d024003_Zm00001d034964
GAAGAGAG	zma-miR156h-5p MIMAT0001358 Zea mays miR156h-5p	6	13	+	Zm00001d034196_Zm00001d011111_Zm00001d032962_Zm00001d010494_Zm00001d022449	Zm00001d022550_Zm00001d042023_Zm00001d001804_Zm00001d037307_Zm00001d024003_Zm00001d034964
GAAGAGAG	zma-miR156i-5p MIMAT0001359 Zea mays miR156i-5p	6	13	+	Zm00001d034196_Zm00001d011111_Zm00001d032962_Zm00001d010494_Zm00001d022449	Zm00001d022550_Zm00001d042023_Zm00001d001804_Zm00001d037307_Zm00001d024003_Zm00001d034964
GAAGAGAG	zma-miR156j-5p MIMAT0001710 Zea mays miR156j-5p	6	13	+	Zm00001d043963_Zm00001d034196_Zm00001d032962_Zm00001d010494	Zm00001d022550_Zm00001d042023_Zm00001d024003_Zm00001d036766_Zm00001d036177_Zm00001d042662
GAAGAGAG	zma-miR156k-5p MIMAT0001749 Zea mays miR156k-5p	6	13	+	Zm00001d034196_Zm00001d018793_Zm00001d011111_Zm00001d008286_Zm00001d032962_Zm00001d010494_Zm00001d022449_Zm00001d021006	Zm00001d022550_Zm00001d042023_Zm00001d001804_Zm00001d037307_Zm00001d024003_Zm00001d034964_Zm00001d049268_Zm00001d033230_Zm00001d019035
GAAGAGAG	zma-miR156l-5p MIMAT0013973 Zea mays miR156l-5p	6	13	+	Zm00001d034196_Zm00001d011111_Zm00001d032962_Zm00001d010494_Zm00001d022449	Zm00001d022550_Zm00001d042023_Zm00001d001804_Zm00001d037307_Zm00001d024003_Zm00001d034964
GAAGAGAG	zma-miR319a-5p MIMAT0015180 Zea mays miR319a-5p	4	11	-	Zm00001d002439_Zm00001d025434_Zm00001d020384	none
GAAGAGAG	zma-miR319c-5p MIMAT0015181 Zea mays miR319c-5p	4	11	-	Zm00001d002439_Zm00001d025434_Zm00001d020384	none
GAAGAGAG	zma-miR529-3p MIMAT0015364 Zea mays miR529-3p	11	18	-	Zm00001d029102_Zm00001d014786_Zm00001d042023_Zm00001d020620_Zm00001d038753_Zm00001d039405_Zm00001d015311_Zm00001d010710_Zm00001d032875_Zm00001d014187_Zm00001d048622	Zm00001d028231_Zm00001d051589_Zm00001d011111_Zm00001d010858_Zm00001d025338_Zm00001d006472
GAAGAGAG	zma-miR529-5p MIMAT0014030 Zea mays miR529-5p	2	9	+	Zm00001d051986_Zm00001d053313_Zm00001d051589_Zm00001d034196_Zm00001d011111_Zm00001d008286_Zm00001d014970_Zm00001d032875	Zm00001d032806_Zm00001d042023_Zm00001d005764
GAAGATGG	zma-miR164b-3p MIMAT0015138 Zea mays miR164b-3p	7	14	-	none	none
GAAGGACG	zma-miR319b-5p MIMAT0015182 Zea mays miR319b-5p	5	12	-	none	none
GAAGGACG	zma-miR319d-5p MIMAT0015183 Zea mays miR319d-5p	5	12	-	none	none
GAAGTGGT	zma-miR395a-5p MIMAT0015166 Zea mays miR395a-5p	12	19	-	none	none
GAATGGGA	zma-miR2118b MIMAT0011761 Zea mays miR2118b	12	19	-	Zm00001d014967	none
GAATGGGA	zma-miR2118c MIMAT0011762 Zea mays miR2118c	12	19	-	none	none
GAATGGGA	zma-miR2118e MIMAT0011764 Zea mays miR2118e	12	19	-	none	none
GACACGTG	zma-miR164e-5p MIMAT0013982 Zea mays miR164e-5p	12	19	+	Zm00001d045622	none
GACAGAGA	zma-miR156a-3p MIMAT0015129 Zea mays miR156a-3p	12	19	-	none	Zm00001d048654_Zm00001d043784_Zm00001d031932
GACAGAGA	zma-miR156e-3p MIMAT0015128 Zea mays miR156e-3p	12	19	-	none	none
GACGCTCT	zma-miR319b-5p MIMAT0015182 Zea mays miR319b-5p	1	8	-	none	none
GACGCTCT	zma-miR319d-5p MIMAT0015183 Zea mays miR319d-5p	1	8	-	none	none
GACGTCCG	zma-miR166h-5p MIMAT0015148 Zea mays miR166h-5p	6	13	+	none	none
GAGAACAC	zma-miR164a-3p MIMAT0015136 Zea mays miR164a-3p	4	11	-	none	none
GAGAACAC	zma-miR398a-3p MIMAT0014020 Zea mays miR398a-3p	2	9	-	none	none
GAGAACAC	zma-miR398a-5p MIMAT0015354 Zea mays miR398a-5p	11	18	+	none	none
GAGAACAC	zma-miR398b-3p MIMAT0014021 Zea mays miR398b-3p	2	9	-	none	none
GAGAACCG	zma-miR399a-5p MIMAT0015169 Zea mays miR399a-5p	4	11	-	Zm00001d005183	Zm00001d009349_Zm00001d049821
GAGAGAAG	zma-miR156a-3p MIMAT0015129 Zea mays miR156a-3p	6	13	-	Zm00001d015221_Zm00001d034034_Zm00001d033319_Zm00001d036721_Zm00001d036384_Zm00001d008338_Zm00001d048552	Zm00001d015229_Zm00001d020230_Zm00001d005726_Zm00001d011805_Zm00001d033855_Zm00001d002996_Zm00001d044211
GAGAGCAC	zma-miR156j-5p MIMAT0001710 Zea mays miR156j-5p	13	20	+	none	none
GAGAGGCA	zma-miR2118a MIMAT0011760 Zea mays miR2118a	8	15	-	none	none
GAGCATGG	zma-miR408b-5p MIMAT0015360 Zea mays miR408b-5p	14	21	+	none	none
GAGCCAAG	zma-miR160b-3p MIMAT0015135 Zea mays miR160b-3p	10	17	+	none	none
GAGCCAAG	zma-miR160d-3p MIMAT0015134 Zea mays miR160d-3p	10	17	+	none	none
GAGCCAAG	zma-miR160g-3p MIMAT0015316 Zea mays miR160g-3p	10	17	+	none	none
GAGCCAAG	zma-miR171g-5p MIMAT0015202 Zea mays miR171g-5p	7	14	-	none	none
GAGCCGAG	zma-miR171d-5p MIMAT0015160 Zea mays miR171d-5p	7	14	-	Zm00001d038996	none
GAGCCGAG	zma-miR171e-5p MIMAT0015200 Zea mays miR171e-5p	7	14	-	Zm00001d038996	none
GAGCCGAG	zma-miR171g-3p MIMAT0001741 Zea mays miR171g-3p	6	13	+	Zm00001d040178_Zm00001d006562	Zm00001d012153_Zm00001d043525
GAGGCATC	zma-miR2118a MIMAT0011760 Zea mays miR2118a	6	13	-	none	none
GAGGCATC	zma-miR2118b MIMAT0011761 Zea mays miR2118b	6	13	-	none	none
GAGGCATC	zma-miR2118d MIMAT0011763 Zea mays miR2118d	6	13	-	none	none
GAGGCATC	zma-miR2118g MIMAT0011766 Zea mays miR2118g	6	13	-	none	none
GAGGCTGG	zma-miR166l-5p MIMAT0015203 Zea mays miR166l-5p	6	13	+	none	none
GAGGTGCC	zma-miR160f-3p MIMAT0015209 Zea mays miR160f-3p	7	14	+	none	none
GAGTGAGC	zma-miR156a-5p MIMAT0001357 Zea mays miR156a-5p	11	18	+	Zm00001d012887	none
GAGTGAGC	zma-miR156b-5p MIMAT0001354 Zea mays miR156b-5p	11	18	+	Zm00001d012887	none
GAGTGAGC	zma-miR156c MIMAT0001355 Zea mays miR156c	11	18	+	Zm00001d012887	none
GAGTGAGC	zma-miR156d-5p MIMAT0001351 Zea mays miR156d-5p	11	18	+	Zm00001d012887	none
GAGTGAGC	zma-miR156e-5p MIMAT0001356 Zea mays miR156e-5p	11	18	+	Zm00001d012887	none
GAGTGAGC	zma-miR156f-5p MIMAT0001352 Zea mays miR156f-5p	11	18	+	Zm00001d012887	none
GAGTGAGC	zma-miR156g-5p MIMAT0001353 Zea mays miR156g-5p	11	18	+	Zm00001d012887	none
GAGTGAGC	zma-miR156h-5p MIMAT0001358 Zea mays miR156h-5p	11	18	+	Zm00001d012887	none
GAGTGAGC	zma-miR156i-5p MIMAT0001359 Zea mays miR156i-5p	11	18	+	Zm00001d012887	none
GAGTGAGC	zma-miR156l-5p MIMAT0013973 Zea mays miR156l-5p	11	18	+	Zm00001d012887	none
GAGTGAGC	zma-miR171d-5p MIMAT0015160 Zea mays miR171d-5p	11	18	-	Zm00001d017896	Zm00001d042291
GAGTGAGC	zma-miR171e-5p MIMAT0015200 Zea mays miR171e-5p	11	18	-	Zm00001d017896	Zm00001d042291
GAGTTCTG	zma-miR159g-3p MIMAT0013976 Zea mays miR159g-3p	14	21	+	none	none
GATCAATG	zma-miR393a-5p MIMAT0001747 Zea mays miR393a-5p	14	21	-	none	none
GATCAATG	zma-miR393b-5p MIMAT0013999 Zea mays miR393b-5p	14	21	-	none	none
GATCAATG	zma-miR393c-5p MIMAT0014000 Zea mays miR393c-5p	14	21	-	none	none
GATCCAAT	zma-miR159c-5p MIMAT0015178 Zea mays miR159c-5p	12	19	+	none	none
GATCCAAT	zma-miR159d-5p MIMAT0015179 Zea mays miR159d-5p	12	19	+	none	none
GATCGATA	zma-miR162-5p MIMAT0015147 Zea mays miR162-5p	14	21	-	none	Zm00001d019105
GATCGTGC	zma-miR167f-3p MIMAT0015187 Zea mays miR167f-3p	1	8	+	none	none
GATGATGC	zma-miR172a MIMAT0001387 Zea mays miR172a	9	16	+	Zm00001d002420	none
GATGATGC	zma-miR172b-3p MIMAT0001389 Zea mays miR172b-3p	9	16	+	Zm00001d002420	none
GATGATGC	zma-miR172c-3p MIMAT0001390 Zea mays miR172c-3p	9	16	+	Zm00001d002420	none
GATGATGC	zma-miR172d-3p MIMAT0001388 Zea mays miR172d-3p	9	16	+	Zm00001d002420	none
GATGATGC	zma-miR172e MIMAT0001742 Zea mays miR172e	9	16	+	none	none
GATGCCTC	zma-miR2118a MIMAT0011760 Zea mays miR2118a	6	13	+	none	none
GATGCCTC	zma-miR2118b MIMAT0011761 Zea mays miR2118b	6	13	+	none	none
GATGCCTC	zma-miR2118d MIMAT0011763 Zea mays miR2118d	6	13	+	none	none
GATGCCTC	zma-miR2118g MIMAT0011766 Zea mays miR2118g	6	13	+	none	none
GATGGAGA	zma-miR164a-3p MIMAT0015136 Zea mays miR164a-3p	14	21	-	none	none
GATGGAGA	zma-miR164c-3p MIMAT0015139 Zea mays miR164c-3p	14	21	-	none	none
GATGGAGA	zma-miR164h-3p MIMAT0015320 Zea mays miR164h-3p	14	21	-	none	none
GATTGAAG	zma-miR159a-3p MIMAT0001711 Zea mays miR159a-3p	5	12	+	none	none
GATTGAAG	zma-miR159b-3p MIMAT0001712 Zea mays miR159b-3p	5	12	+	none	none
GATTGAAG	zma-miR159c-3p MIMAT0001713 Zea mays miR159c-3p	5	12	+	none	none
GATTGAAG	zma-miR159d-3p MIMAT0001714 Zea mays miR159d-3p	5	12	+	none	none
GATTGAAG	zma-miR159f-3p MIMAT0013975 Zea mays miR159f-3p	5	12	+	none	none
GATTGAAG	zma-miR159j-3p MIMAT0013979 Zea mays miR159j-3p	5	12	+	none	none
GATTGAAG	zma-miR159k-3p MIMAT0013980 Zea mays miR159k-3p	5	12	+	none	none
GATTGAAG	zma-miR166j-3p MIMAT0001720 Zea mays miR166j-3p	11	18	-	none	none
GATTGAAG	zma-miR166k-3p MIMAT0001719 Zea mays miR166k-3p	11	18	-	none	none
GATTGAAG	zma-miR166n-3p MIMAT0013986 Zea mays miR166n-3p	11	18	-	none	none
GATTGGAT	zma-miR159c-5p MIMAT0015178 Zea mays miR159c-5p	13	20	-	none	none
GATTGGAT	zma-miR159d-5p MIMAT0015179 Zea mays miR159d-5p	13	20	-	none	none
GCACGATC	zma-miR167f-3p MIMAT0015187 Zea mays miR167f-3p	1	8	-	none	none
GCACGGTT	zma-miR171i-5p MIMAT0015201 Zea mays miR171i-5p	6	13	+	none	none
GCAGAGAG	zma-miR156j-3p MIMAT0015175 Zea mays miR156j-3p	3	10	-	Zm00001d002440	none
GCATACAG	zma-miR160a-5p MIMAT0001360 Zea mays miR160a-5p	12	19	-	none	none
GCATACAG	zma-miR160b-5p MIMAT0001363 Zea mays miR160b-5p	12	19	-	none	none
GCATACAG	zma-miR160c-5p MIMAT0001361 Zea mays miR160c-5p	12	19	-	none	none
GCATACAG	zma-miR160d-5p MIMAT0001362 Zea mays miR160d-5p	12	19	-	none	none
GCATACAG	zma-miR160e MIMAT0001374 Zea mays miR160e	12	19	-	none	none
GCATACAG	zma-miR160f-5p MIMAT0001750 Zea mays miR160f-5p	12	19	-	none	none
GCATACAG	zma-miR160g-5p MIMAT0013981 Zea mays miR160g-5p	12	19	-	none	none
GCATCATC	zma-miR172a MIMAT0001387 Zea mays miR172a	9	16	-	none	none
GCATCATC	zma-miR172b-3p MIMAT0001389 Zea mays miR172b-3p	9	16	-	none	none
GCATCATC	zma-miR172c-3p MIMAT0001390 Zea mays miR172c-3p	9	16	-	none	none
GCATCATC	zma-miR172d-3p MIMAT0001388 Zea mays miR172d-3p	9	16	-	none	none
GCATCATC	zma-miR172e MIMAT0001742 Zea mays miR172e	9	16	-	none	none
GCCCATCT	zma-miR164b-3p MIMAT0015138 Zea mays miR164b-3p	5	12	+	Zm00001d042454_Zm00001d025106_Zm00001d043953	none
GCCGTTAG	zma-miR397a-3p MIMAT0015352 Zea mays miR397a-3p	3	10	+	none	none
GCCTCACT	zma-miR167c-3p MIMAT0015145 Zea mays miR167c-3p	16	23	+	none	none
GCCTCACT	zma-miR167d-3p MIMAT0015144 Zea mays miR167d-3p	16	23	+	none	none
GCCTCATT	zma-miR167a-3p MIMAT0015142 Zea mays miR167a-3p	15	22	+	none	none
GCCTGAAG	zma-miR1432-3p MIMAT0015366 Zea mays miR1432-3p	13	20	+	none	none
GCTCCCTT	zma-miR159a-3p MIMAT0001711 Zea mays miR159a-3p	10	17	-	none	none
GCTCCCTT	zma-miR159b-3p MIMAT0001712 Zea mays miR159b-3p	10	17	-	none	none
GCTCCCTT	zma-miR159b-5p MIMAT0015177 Zea mays miR159b-5p	3	10	+	none	none
GCTCCCTT	zma-miR159c-3p MIMAT0001713 Zea mays miR159c-3p	10	17	-	Zm00001d044246	none
GCTCCCTT	zma-miR159c-5p MIMAT0015178 Zea mays miR159c-5p	3	10	+	Zm00001d010854_Zm00001d002778	none
GCTCCCTT	zma-miR159d-3p MIMAT0001714 Zea mays miR159d-3p	10	17	-	Zm00001d044246	none
GCTCCCTT	zma-miR159d-5p MIMAT0015179 Zea mays miR159d-5p	3	10	+	Zm00001d010854_Zm00001d002778	none
GCTCCCTT	zma-miR159e-3p MIMAT0013974 Zea mays miR159e-3p	10	17	-	Zm00001d044246	none
GCTCCCTT	zma-miR159f-3p MIMAT0013975 Zea mays miR159f-3p	10	17	-	none	none
GCTCCCTT	zma-miR159g-5p MIMAT0015311 Zea mays miR159g-5p	3	10	+	none	none
GCTCCCTT	zma-miR159h-3p MIMAT0013977 Zea mays miR159h-3p	10	17	-	none	none
GCTCCCTT	zma-miR159h-5p MIMAT0015312 Zea mays miR159h-5p	3	10	+	none	none
GCTCCCTT	zma-miR159i-3p MIMAT0013978 Zea mays miR159i-3p	10	17	-	none	none
GCTCCCTT	zma-miR159i-5p MIMAT0015313 Zea mays miR159i-5p	3	10	+	none	none
GCTCCCTT	zma-miR159j-3p MIMAT0013979 Zea mays miR159j-3p	10	17	-	none	none
GCTCCCTT	zma-miR159j-5p MIMAT0015314 Zea mays miR159j-5p	3	10	+	none	none
GCTCCCTT	zma-miR159k-3p MIMAT0013980 Zea mays miR159k-3p	10	17	-	none	none
GCTCCCTT	zma-miR159k-5p MIMAT0015315 Zea mays miR159k-5p	3	10	+	none	none
GCTCGCTT	zma-miR156k-3p MIMAT0015208 Zea mays miR156k-3p	1	8	+	Zm00001d014961_Zm00001d054003	Zm00001d018394
GCTTGGCT	zma-miR160b-3p MIMAT0015135 Zea mays miR160b-3p	11	18	-	Zm00001d029074_Zm00001d039969	Zm00001d034954
GCTTGGCT	zma-miR160d-3p MIMAT0015134 Zea mays miR160d-3p	11	18	-	Zm00001d029074	none
GCTTGGCT	zma-miR160g-3p MIMAT0015316 Zea mays miR160g-3p	11	18	-	Zm00001d029074_Zm00001d039969	Zm00001d034954
GGAAATTT	zma-miR399f-3p MIMAT0001709 Zea mays miR399f-3p	8	15	+	Zm00001d016529	none
GGAATAGG	zma-miR2118g MIMAT0011766 Zea mays miR2118g	13	20	-	none	none
GGAATGGG	zma-miR2118b MIMAT0011761 Zea mays miR2118b	13	20	-	Zm00001d046306	none
GGAATGGG	zma-miR2118c MIMAT0011762 Zea mays miR2118c	13	20	-	Zm00001d049790	none
GGAATGGG	zma-miR2118e MIMAT0011764 Zea mays miR2118e	13	20	-	none	none
GGAGATGA	zma-miR482-5p MIMAT0015361 Zea mays miR482-5p	3	10	+	none	none
GGAGCCAA	zma-miR160b-3p MIMAT0015135 Zea mays miR160b-3p	9	16	+	none	none
GGAGCCAA	zma-miR160d-3p MIMAT0015134 Zea mays miR160d-3p	9	16	+	none	Zm00001d005965
GGAGCCAA	zma-miR160g-3p MIMAT0015316 Zea mays miR160g-3p	9	16	+	none	none
GGATCGAA	zma-miR159c-5p MIMAT0015178 Zea mays miR159c-5p	9	16	-	none	none
GGATCGAA	zma-miR159d-5p MIMAT0015179 Zea mays miR159d-5p	9	16	-	none	none
GGATGCAG	zma-miR162-3p MIMAT0001376 Zea mays miR162-3p	12	19	-	none	none
GGATTGAG	zma-miR171l-3p MIMAT0013995 Zea mays miR171l-3p	1	8	+	none	none
GGATTGAG	zma-miR171l-5p MIMAT0015330 Zea mays miR171l-5p	12	19	-	none	none
GGATTGAG	zma-miR171m-3p MIMAT0013996 Zea mays miR171m-3p	1	8	+	none	none
GGATTGAG	zma-miR171m-5p MIMAT0015331 Zea mays miR171m-5p	12	19	-	none	none
GGCAACTT	zma-miR399f-5p MIMAT0015174 Zea mays miR399f-5p	2	9	+	none	none
GGCACCTC	zma-miR160f-3p MIMAT0015209 Zea mays miR160f-3p	7	14	-	none	none
GGCACGTG	zma-miR164a-5p MIMAT0001364 Zea mays miR164a-5p	12	19	+	Zm00001d023619	none
GGCACGTG	zma-miR164b-5p MIMAT0001366 Zea mays miR164b-5p	12	19	+	Zm00001d023619	none
GGCACGTG	zma-miR164c-5p MIMAT0001367 Zea mays miR164c-5p	12	19	+	Zm00001d023619	none
GGCACGTG	zma-miR164d-5p MIMAT0001365 Zea mays miR164d-5p	12	19	+	Zm00001d023619	none
GGCACGTG	zma-miR164f-5p MIMAT0013983 Zea mays miR164f-5p	12	19	+	Zm00001d023619	none
GGCACGTG	zma-miR164g-5p MIMAT0013984 Zea mays miR164g-5p	12	19	+	Zm00001d023619	none
GGCACGTG	zma-miR164h-5p MIMAT0013985 Zea mays miR164h-5p	12	19	+	none	none
GGCGCAGT	zma-miR162-5p MIMAT0015147 Zea mays miR162-5p	2	9	+	Zm00001d037861	none
GGCTGGCT	zma-miR166m-5p MIMAT0015204 Zea mays miR166m-5p	9	16	+	Zm00001d033171	Zm00001d037497
GGTTTGCT	zma-miR2275a-5p MIMAT0011767 Zea mays miR2275a-5p	14	21	-	none	none
GTAGGGAA	zma-miR395b-5p MIMAT0015164 Zea mays miR395b-5p	2	9	-	none	Zm00001d039589
GTAGGGAA	zma-miR395i-5p MIMAT0015341 Zea mays miR395i-5p	2	9	-	none	Zm00001d039589
GTATTGTT	zma-miR171h-5p MIMAT0015206 Zea mays miR171h-5p	3	10	+	none	none
GTATTGTT	zma-miR171k-5p MIMAT0015205 Zea mays miR171k-5p	3	10	+	none	none
GTCTCCCA	zma-miR2118e MIMAT0011764 Zea mays miR2118e	9	16	+	Zm00001d025251	none
GTGAAGTG	zma-miR395a-3p MIMAT0001701 Zea mays miR395a-3p	1	8	+	none	Zm00001d044704
GTGAAGTG	zma-miR395b-3p MIMAT0001698 Zea mays miR395b-3p	1	8	+	none	Zm00001d044704
GTGAAGTG	zma-miR395b-5p MIMAT0015164 Zea mays miR395b-5p	13	20	-	none	none
GTGAAGTG	zma-miR395c-3p MIMAT0001700 Zea mays miR395c-3p	1	8	+	none	Zm00001d040765
GTGAAGTG	zma-miR395c-5p MIMAT0015165 Zea mays miR395c-5p	13	20	-	none	none
GTGAAGTG	zma-miR395d-3p MIMAT0014001 Zea mays miR395d-3p	1	8	+	none	Zm00001d044704
GTGAAGTG	zma-miR395d-5p MIMAT0015336 Zea mays miR395d-5p	13	20	-	none	none
GTGAAGTG	zma-miR395e-3p MIMAT0014002 Zea mays miR395e-3p	1	8	+	none	Zm00001d044704
GTGAAGTG	zma-miR395e-5p MIMAT0015337 Zea mays miR395e-5p	13	20	-	none	none
GTGAAGTG	zma-miR395f-3p MIMAT0014003 Zea mays miR395f-3p	1	8	+	none	Zm00001d044704
GTGAAGTG	zma-miR395g-3p MIMAT0014004 Zea mays miR395g-3p	1	8	+	none	Zm00001d044704
GTGAAGTG	zma-miR395g-5p MIMAT0015339 Zea mays miR395g-5p	13	20	-	none	none
GTGAAGTG	zma-miR395h-3p MIMAT0014005 Zea mays miR395h-3p	1	8	+	none	Zm00001d044704
GTGAAGTG	zma-miR395h-5p MIMAT0015340 Zea mays miR395h-5p	13	20	-	none	none
GTGAAGTG	zma-miR395i-3p MIMAT0014006 Zea mays miR395i-3p	1	8	+	none	Zm00001d044704
GTGAAGTG	zma-miR395i-5p MIMAT0015341 Zea mays miR395i-5p	13	20	-	none	none
GTGAAGTG	zma-miR395j-3p MIMAT0014007 Zea mays miR395j-3p	1	8	+	none	Zm00001d044704
GTGAAGTG	zma-miR395j-5p MIMAT0015342 Zea mays miR395j-5p	13	20	-	none	none
GTGAAGTG	zma-miR395k-3p MIMAT0014008 Zea mays miR395k-3p	1	8	+	none	Zm00001d044704
GTGAAGTG	zma-miR395k-5p MIMAT0015343 Zea mays miR395k-5p	13	20	-	none	none
GTGAAGTG	zma-miR395l-3p MIMAT0014009 Zea mays miR395l-3p	1	8	+	none	Zm00001d040765
GTGAAGTG	zma-miR395l-5p MIMAT0015344 Zea mays miR395l-5p	13	20	-	none	none
GTGAAGTG	zma-miR395m-3p MIMAT0014010 Zea mays miR395m-3p	1	8	+	none	Zm00001d040765
GTGAAGTG	zma-miR395m-5p MIMAT0015345 Zea mays miR395m-5p	13	20	-	none	none
GTGAAGTG	zma-miR395n-3p MIMAT0014011 Zea mays miR395n-3p	1	8	+	none	Zm00001d044704
GTGAAGTG	zma-miR395n-5p MIMAT0015346 Zea mays miR395n-5p	13	20	-	none	none
GTGAAGTG	zma-miR395o-3p MIMAT0014012 Zea mays miR395o-3p	1	8	+	none	none
GTGAAGTG	zma-miR395o-5p MIMAT0015347 Zea mays miR395o-5p	13	20	-	none	none
GTGAAGTG	zma-miR395p-3p MIMAT0014013 Zea mays miR395p-3p	1	8	+	none	Zm00001d044704
GTGAAGTG	zma-miR395p-5p MIMAT0015348 Zea mays miR395p-5p	13	20	-	none	none
GTGCCAGG	zma-miR160f-3p MIMAT0015209 Zea mays miR160f-3p	10	17	+	none	none
GTGCTCTC	zma-miR156j-5p MIMAT0001710 Zea mays miR156j-5p	13	20	-	Zm00001d049276_Zm00001d015139	Zm00001d002996
GTGGGCAT	zma-miR394a-3p MIMAT0015162 Zea mays miR394a-3p	3	10	+	none	none
GTGGGCAT	zma-miR394b-3p MIMAT0015163 Zea mays miR394b-3p	3	10	+	none	none
GTGGTGCT	zma-miR172c-5p MIMAT0015158 Zea mays miR172c-5p	2	9	-	Zm00001d045883_Zm00001d029956	Zm00001d054043_Zm00001d018445_Zm00001d042541_Zm00001d003793_Zm00001d027662
GTGGTTTG	zma-miR395a-5p MIMAT0015166 Zea mays miR395a-5p	9	16	-	none	none
GTGTGGCT	zma-miR399d-5p MIMAT0015172 Zea mays miR399d-5p	1	8	+	none	none
GTGTTCTC	zma-miR164a-3p MIMAT0015136 Zea mays miR164a-3p	4	11	+	none	none
GTGTTCTC	zma-miR398a-3p MIMAT0014020 Zea mays miR398a-3p	2	9	+	none	none
GTGTTCTC	zma-miR398a-5p MIMAT0015354 Zea mays miR398a-5p	11	18	-	none	none
GTGTTCTC	zma-miR398b-3p MIMAT0014021 Zea mays miR398b-3p	2	9	+	none	none
GTTCAATA	zma-miR396a-3p MIMAT0015168 Zea mays miR396a-3p	1	8	+	none	none
GTTCAATA	zma-miR396b-3p MIMAT0015167 Zea mays miR396b-3p	1	8	+	none	none
GTTCAATA	zma-miR396g-5p MIMAT0014016 Zea mays miR396g-5p	12	19	-	none	none
GTTCAATA	zma-miR396h MIMAT0014017 Zea mays miR396h	12	19	-	none	none
GTTCTCAG	zma-miR398a-3p MIMAT0014020 Zea mays miR398a-3p	4	11	+	none	none
GTTCTCAG	zma-miR398a-5p MIMAT0015354 Zea mays miR398a-5p	9	16	-	none	none
GTTCTCAG	zma-miR398b-3p MIMAT0014021 Zea mays miR398b-3p	4	11	+	none	none
GTTCTCTA	zma-miR395n-5p MIMAT0015346 Zea mays miR395n-5p	1	8	+	none	none
GTTGCCCT	zma-miR399e-3p MIMAT0001708 Zea mays miR399e-3p	13	20	+	none	none
GTTGCCCT	zma-miR399i-3p MIMAT0014024 Zea mays miR399i-3p	13	20	+	none	none
GTTGCCCT	zma-miR399j-3p MIMAT0014025 Zea mays miR399j-3p	13	20	+	none	none
GTTGTTGT	zma-miR444a MIMAT0022261 Zea mays miR444a	5	12	+	none	none
GTTGTTGT	zma-miR444b MIMAT0022262 Zea mays miR444b	5	12	+	none	none
GTTTCATT	zma-miR167j-3p MIMAT0015322 Zea mays miR167j-3p	13	20	+	none	none
GTTTCCTT	zma-miR395k-5p MIMAT0015343 Zea mays miR395k-5p	1	8	+	none	none
TAGAGAAC	zma-miR395n-5p MIMAT0015346 Zea mays miR395n-5p	1	8	-	none	none
TAGATAGC	zma-miR390a-3p MIMAT0015333 Zea mays miR390a-3p	2	9	-	none	none
TAGATAGC	zma-miR390b-3p MIMAT0015367 Zea mays miR390b-3p	2	9	-	none	none
TAGGAATG	zma-miR2118a MIMAT0011760 Zea mays miR2118a	15	22	-	none	none
TAGGAATG	zma-miR2118b MIMAT0011761 Zea mays miR2118b	15	22	-	none	none
TAGGAATG	zma-miR2118c MIMAT0011762 Zea mays miR2118c	15	22	-	none	none
TAGGAATG	zma-miR2118e MIMAT0011764 Zea mays miR2118e	15	22	-	none	none
TAGGCATG	zma-miR2118d MIMAT0011763 Zea mays miR2118d	15	22	-	none	none
TAGGCATG	zma-miR2118f MIMAT0011765 Zea mays miR2118f	15	22	-	none	none
TAGGGAAC	zma-miR395b-5p MIMAT0015164 Zea mays miR395b-5p	1	8	-	none	none
TAGGGAAC	zma-miR395i-5p MIMAT0015341 Zea mays miR395i-5p	1	8	-	none	none
TATCGATC	zma-miR162-5p MIMAT0015147 Zea mays miR162-5p	14	21	+	none	Zm00001d051510
TATTGAAC	zma-miR396a-3p MIMAT0015168 Zea mays miR396a-3p	1	8	-	none	none
TATTGAAC	zma-miR396b-3p MIMAT0015167 Zea mays miR396b-3p	1	8	-	none	none
TATTGAAC	zma-miR396g-5p MIMAT0014016 Zea mays miR396g-5p	12	19	+	none	none
TATTGAAC	zma-miR396h MIMAT0014017 Zea mays miR396h	12	19	+	none	none
TCAATGCG	zma-miR393a-5p MIMAT0001747 Zea mays miR393a-5p	12	19	-	none	none
TCAATGCG	zma-miR393b-3p MIMAT0015334 Zea mays miR393b-3p	2	9	+	none	none
TCAATGCG	zma-miR393b-5p MIMAT0013999 Zea mays miR393b-5p	12	19	-	none	none
TCAATGCG	zma-miR393c-5p MIMAT0014000 Zea mays miR393c-5p	12	19	-	none	none
TCACGTGT	zma-miR164e-5p MIMAT0013982 Zea mays miR164e-5p	13	20	-	none	none
TCACTCTC	zma-miR156a-5p MIMAT0001357 Zea mays miR156a-5p	9	16	-	none	Zm00001d018938_Zm00001d020826
TCACTCTC	zma-miR156b-5p MIMAT0001354 Zea mays miR156b-5p	9	16	-	none	Zm00001d018938_Zm00001d020826
TCACTCTC	zma-miR156c MIMAT0001355 Zea mays miR156c	9	16	-	none	Zm00001d018938_Zm00001d020826
TCACTCTC	zma-miR156d-5p MIMAT0001351 Zea mays miR156d-5p	9	16	-	none	Zm00001d018938_Zm00001d020826
TCACTCTC	zma-miR156e-5p MIMAT0001356 Zea mays miR156e-5p	9	16	-	none	Zm00001d018938_Zm00001d020826
TCACTCTC	zma-miR156f-5p MIMAT0001352 Zea mays miR156f-5p	9	16	-	none	Zm00001d018938_Zm00001d020826
TCACTCTC	zma-miR156g-5p MIMAT0001353 Zea mays miR156g-5p	9	16	-	none	Zm00001d018938_Zm00001d020826
TCACTCTC	zma-miR156h-5p MIMAT0001358 Zea mays miR156h-5p	9	16	-	none	Zm00001d018938_Zm00001d020826
TCACTCTC	zma-miR156i-5p MIMAT0001359 Zea mays miR156i-5p	9	16	-	none	Zm00001d018938_Zm00001d020826
TCACTCTC	zma-miR156l-5p MIMAT0013973 Zea mays miR156l-5p	9	16	-	none	Zm00001d018938_Zm00001d020826
TCACTTCT	zma-miR156a-3p MIMAT0015129 Zea mays miR156a-3p	3	10	+	none	none
TCACTTCT	zma-miR156d-3p MIMAT0015124 Zea mays miR156d-3p	3	10	+	none	none
TCACTTCT	zma-miR156f-3p MIMAT0015125 Zea mays miR156f-3p	3	10	+	none	none
TCACTTCT	zma-miR156g-3p MIMAT0015126 Zea mays miR156g-3p	3	10	+	none	none
TCAGCAAA	zma-miR827-3p MIMAT0014031 Zea mays miR827-3p	12	19	+	none	none
TCATCTAA	zma-miR827-3p MIMAT0014031 Zea mays miR827-3p	1	8	-	none	none
TCATCTCC	zma-miR482-5p MIMAT0015361 Zea mays miR482-5p	3	10	-	none	none
TCATTGAG	zma-miR397a-5p MIMAT0014018 Zea mays miR397a-5p	1	8	+	none	none
TCATTGAG	zma-miR397b-5p MIMAT0014019 Zea mays miR397b-5p	1	8	+	none	none
TCATTTAA	zma-miR827-5p MIMAT0015365 Zea mays miR827-5p	12	19	+	none	none
TCCAAAAG	zma-miR393b-3p MIMAT0015334 Zea mays miR393b-3p	13	20	-	none	none
TCCCGATG	zma-miR2118b MIMAT0011761 Zea mays miR2118b	2	9	+	none	none
TCCTCTCA	zma-miR159f-5p MIMAT0015310 Zea mays miR159f-5p	5	12	+	none	Zm00001d005550
TCGATCCA	zma-miR159c-5p MIMAT0015178 Zea mays miR159c-5p	10	17	+	none	none
TCGATCCA	zma-miR159d-5p MIMAT0015179 Zea mays miR159d-5p	10	17	+	none	none
TCTAATAT	zma-miR2275b-3p MIMAT0011770 Zea mays miR2275b-3p	11	18	+	none	none
TCTAATAT	zma-miR2275c-3p MIMAT0011772 Zea mays miR2275c-3p	11	18	+	none	none
TCTAATAT	zma-miR2275d-3p MIMAT0011774 Zea mays miR2275d-3p	11	18	+	none	none
TCTCCATC	zma-miR164a-3p MIMAT0015136 Zea mays miR164a-3p	14	21	+	none	none
TCTCCATC	zma-miR164c-3p MIMAT0015139 Zea mays miR164c-3p	14	21	+	none	none
TCTCCATC	zma-miR164h-3p MIMAT0015320 Zea mays miR164h-3p	14	21	+	none	none
TCTCTCTT	zma-miR156j-5p MIMAT0001710 Zea mays miR156j-5p	7	14	-	Zm00001d036137_Zm00001d011699_Zm00001d041679	Zm00001d041165_Zm00001d053932_Zm00001d016505
TCTCTCTT	zma-miR529-3p MIMAT0015364 Zea mays miR529-3p	10	17	+	Zm00001d048050_Zm00001d045978_Zm00001d014817_Zm00001d015233_Zm00001d041165_Zm00001d034285_Zm00001d042454	Zm00001d018971_Zm00001d035752_Zm00001d028373_Zm00001d014601
TCTCTCTT	zma-miR529-5p MIMAT0014030 Zea mays miR529-5p	3	10	-	Zm00001d052307_Zm00001d011699_Zm00001d035752_Zm00001d047639_Zm00001d008322	Zm00001d043309_Zm00001d041165
TCTCTGCT	zma-miR156j-3p MIMAT0015175 Zea mays miR156j-3p	4	11	+	none	none
TCTCTGTC	zma-miR156a-3p MIMAT0015129 Zea mays miR156a-3p	12	19	+	Zm00001d046377	Zm00001d036735_Zm00001d042961
TCTCTGTC	zma-miR156e-3p MIMAT0015128 Zea mays miR156e-3p	12	19	+	none	none
TCTCTTCT	zma-miR156a-5p MIMAT0001357 Zea mays miR156a-5p	5	12	-	Zm00001d025564_Zm00001d052040_Zm00001d044902	Zm00001d030786_Zm00001d045597
TCTCTTCT	zma-miR156b-5p MIMAT0001354 Zea mays miR156b-5p	5	12	-	Zm00001d025564_Zm00001d052040_Zm00001d044902	Zm00001d030786_Zm00001d045597
TCTCTTCT	zma-miR156c MIMAT0001355 Zea mays miR156c	5	12	-	Zm00001d025564_Zm00001d052040_Zm00001d044902	Zm00001d030786_Zm00001d045597
TCTCTTCT	zma-miR156d-5p MIMAT0001351 Zea mays miR156d-5p	5	12	-	Zm00001d025564_Zm00001d052040_Zm00001d044902	Zm00001d030786_Zm00001d045597
TCTCTTCT	zma-miR156e-5p MIMAT0001356 Zea mays miR156e-5p	5	12	-	Zm00001d025564_Zm00001d052040_Zm00001d044902	Zm00001d030786_Zm00001d045597
TCTCTTCT	zma-miR156f-5p MIMAT0001352 Zea mays miR156f-5p	5	12	-	Zm00001d025564_Zm00001d052040_Zm00001d044902	Zm00001d030786_Zm00001d045597
TCTCTTCT	zma-miR156g-5p MIMAT0001353 Zea mays miR156g-5p	5	12	-	Zm00001d025564_Zm00001d052040_Zm00001d044902	Zm00001d030786_Zm00001d045597
TCTCTTCT	zma-miR156h-5p MIMAT0001358 Zea mays miR156h-5p	5	12	-	Zm00001d025564_Zm00001d052040_Zm00001d044902	Zm00001d030786_Zm00001d045597
TCTCTTCT	zma-miR156i-5p MIMAT0001359 Zea mays miR156i-5p	5	12	-	Zm00001d025564_Zm00001d052040_Zm00001d044902	Zm00001d030786_Zm00001d045597
TCTCTTCT	zma-miR156j-5p MIMAT0001710 Zea mays miR156j-5p	5	12	-	Zm00001d025564	Zm00001d037249_Zm00001d041392_Zm00001d023561
TCTCTTCT	zma-miR156k-5p MIMAT0001749 Zea mays miR156k-5p	5	12	-	Zm00001d025564_Zm00001d052040_Zm00001d044902_Zm00001d024723_Zm00001d019796	Zm00001d030786_Zm00001d045597_Zm00001d009731_Zm00001d031040
TCTCTTCT	zma-miR156l-5p MIMAT0013973 Zea mays miR156l-5p	5	12	-	Zm00001d025564_Zm00001d052040_Zm00001d044902	Zm00001d030786_Zm00001d045597
TCTCTTCT	zma-miR529-3p MIMAT0015364 Zea mays miR529-3p	12	19	+	Zm00001d042560_Zm00001d020771	Zm00001d052717_Zm00001d014553_Zm00001d052040_Zm00001d010375_Zm00001d009619
TCTCTTCT	zma-miR529-5p MIMAT0014030 Zea mays miR529-5p	1	8	-	Zm00001d053124_Zm00001d014553_Zm00001d025564_Zm00001d052040	Zm00001d005426
TCTCTTTC	zma-miR156d-3p MIMAT0015124 Zea mays miR156d-3p	8	15	+	none	none
TCTCTTTC	zma-miR156f-3p MIMAT0015125 Zea mays miR156f-3p	8	15	+	none	none
TCTCTTTC	zma-miR156g-3p MIMAT0015126 Zea mays miR156g-3p	8	15	+	none	none
TCTCTTTC	zma-miR156k-3p MIMAT0015208 Zea mays miR156k-3p	8	15	+	none	none
TCTCTTTC	zma-miR399e-5p MIMAT0015173 Zea mays miR399e-5p	6	13	+	none	none
TCTGCTCT	zma-miR156j-3p MIMAT0015175 Zea mays miR156j-3p	6	13	+	none	none
TCTGGTTG	zma-miR166g-5p MIMAT0015150 Zea mays miR166g-5p	10	17	+	none	none
TCTTCCTT	zma-miR169f-3p MIMAT0015194 Zea mays miR169f-3p	7	14	+	none	Zm00001d049980_Zm00001d023737
TCTTCCTT	zma-miR482-3p MIMAT0014027 Zea mays miR482-3p	1	8	+	Zm00001d033829_Zm00001d011040_Zm00001d018591_Zm00001d012933_Zm00001d018698_Zm00001d044628_Zm00001d025024	none
TCTTCTTC	zma-miR529-3p MIMAT0015364 Zea mays miR529-3p	14	21	+	none	none
TCTTGGCT	zma-miR169a-3p MIMAT0015140 Zea mays miR169a-3p	11	18	+	none	none
TCTTGGCT	zma-miR169b-3p MIMAT0015141 Zea mays miR169b-3p	11	18	+	none	none
TCTTGGCT	zma-miR169m-3p MIMAT0015324 Zea mays miR169m-3p	10	17	+	none	none
TCTTGGCT	zma-miR169m-5p MIMAT0013989 Zea mays miR169m-5p	2	9	-	none	none
TCTTGGCT	zma-miR169n-3p MIMAT0015325 Zea mays miR169n-3p	10	17	+	none	none
TCTTGGCT	zma-miR169n-5p MIMAT0013990 Zea mays miR169n-5p	2	9	-	none	none
TCTTGGCT	zma-miR169o-3p MIMAT0015326 Zea mays miR169o-3p	10	17	+	none	none
TCTTGGCT	zma-miR169o-5p MIMAT0013991 Zea mays miR169o-5p	2	9	-	none	none
TCTTGGCT	zma-miR169q-5p MIMAT0013993 Zea mays miR169q-5p	2	9	-	none	none
TCTTTCCT	zma-miR2275d-5p MIMAT0011773 Zea mays miR2275d-5p	9	16	-	Zm00001d005124	none
TCTTTCTT	zma-miR399e-5p MIMAT0015173 Zea mays miR399e-5p	8	15	+	none	none
TGAATCTT	zma-miR172b-5p MIMAT0015157 Zea mays miR172b-5p	11	18	-	none	none
TGAATCTT	zma-miR172c-5p MIMAT0015158 Zea mays miR172c-5p	11	18	-	none	none
TGAATCTT	zma-miR172d-5p MIMAT0015156 Zea mays miR172d-5p	11	18	-	none	none
TGACTGAG	zma-miR171c-3p MIMAT0001737 Zea mays miR171c-3p	1	8	+	none	none
TGAGAACA	zma-miR398a-3p MIMAT0014020 Zea mays miR398a-3p	3	10	-	none	none
TGAGAACA	zma-miR398a-5p MIMAT0015354 Zea mays miR398a-5p	10	17	+	none	none
TGAGAACA	zma-miR398b-3p MIMAT0014021 Zea mays miR398b-3p	3	10	-	none	none
TGAGAGGA	zma-miR159f-5p MIMAT0015310 Zea mays miR159f-5p	5	12	-	none	Zm00001d049916
TGAGGCTG	zma-miR167a-3p MIMAT0015142 Zea mays miR167a-3p	13	20	-	none	none
TGAGGCTG	zma-miR167c-3p MIMAT0015145 Zea mays miR167c-3p	14	21	-	none	none
TGAGGCTG	zma-miR167d-3p MIMAT0015144 Zea mays miR167d-3p	14	21	-	none	none
TGAGTGAG	zma-miR171d-5p MIMAT0015160 Zea mays miR171d-5p	12	19	-	Zm00001d023559	none
TGAGTGAG	zma-miR171e-5p MIMAT0015200 Zea mays miR171e-5p	12	19	-	Zm00001d023559	none
TGATGCCT	zma-miR2118a MIMAT0011760 Zea mays miR2118a	5	12	+	none	none
TGATGCCT	zma-miR2118d MIMAT0011763 Zea mays miR2118d	5	12	+	none	none
TGATGCCT	zma-miR2118g MIMAT0011766 Zea mays miR2118g	5	12	+	none	none
TGCACTGC	zma-miR408a MIMAT0001748 Zea mays miR408a	2	9	+	Zm00001d045537	none
TGCACTGC	zma-miR408b-3p MIMAT0014026 Zea mays miR408b-3p	2	9	+	Zm00001d045537	none
TGCAGCAT	zma-miR159e-5p MIMAT0015309 Zea mays miR159e-5p	8	15	+	none	none
TGCAGCAT	zma-miR172a MIMAT0001387 Zea mays miR172a	13	20	-	none	none
TGCAGCAT	zma-miR172b-3p MIMAT0001389 Zea mays miR172b-3p	13	20	-	none	none
TGCAGCAT	zma-miR172c-3p MIMAT0001390 Zea mays miR172c-3p	13	20	-	none	none
TGCAGCAT	zma-miR172d-3p MIMAT0001388 Zea mays miR172d-3p	13	20	-	none	none
TGCAGCAT	zma-miR172e MIMAT0001742 Zea mays miR172e	13	20	-	none	none
TGCCAACA	zma-miR171f-5p MIMAT0015161 Zea mays miR171f-5p	4	11	-	none	none
TGCCAACA	zma-miR171i-5p MIMAT0015201 Zea mays miR171i-5p	1	8	-	none	none
TGCCACAG	zma-miR167c-3p MIMAT0015145 Zea mays miR167c-3p	8	15	-	none	none
TGCCTATG	zma-miR169d MIMAT0001735 Zea mays miR169d	14	21	+	none	none
TGCTCTCT	zma-miR156e-3p MIMAT0015128 Zea mays miR156e-3p	7	14	+	Zm00001d018414_Zm00001d039488_Zm00001d026333	Zm00001d021131
TGCTCTCT	zma-miR156j-3p MIMAT0015175 Zea mays miR156j-3p	1	8	+	none	none
TGCTCTCT	zma-miR156j-5p MIMAT0001710 Zea mays miR156j-5p	12	19	-	Zm00001d023646_Zm00001d020977_Zm00001d029017_Zm00001d027859	Zm00001d049630_Zm00001d049425_Zm00001d030023_Zm00001d007788
TGGATCGA	zma-miR159c-5p MIMAT0015178 Zea mays miR159c-5p	10	17	-	none	none
TGGATCGA	zma-miR159d-5p MIMAT0015179 Zea mays miR159d-5p	10	17	-	none	none
TGGCGCGA	zma-miR166i-5p MIMAT0015149 Zea mays miR166i-5p	12	19	+	none	none
TGGCTCCC	zma-miR160a-5p MIMAT0001360 Zea mays miR160a-5p	5	12	+	none	none
TGGCTCCC	zma-miR160b-5p MIMAT0001363 Zea mays miR160b-5p	5	12	+	none	none
TGGCTCCC	zma-miR160c-5p MIMAT0001361 Zea mays miR160c-5p	5	12	+	none	none
TGGCTCCC	zma-miR160d-5p MIMAT0001362 Zea mays miR160d-5p	5	12	+	none	none
TGGCTCCC	zma-miR160e MIMAT0001374 Zea mays miR160e	5	12	+	none	none
TGGCTCCC	zma-miR160f-5p MIMAT0001750 Zea mays miR160f-5p	5	12	+	none	none
TGGCTCCC	zma-miR160g-5p MIMAT0013981 Zea mays miR160g-5p	5	12	+	none	none
TGGGAGAC	zma-miR2118e MIMAT0011764 Zea mays miR2118e	9	16	-	Zm00001d011762	none
TGGGAGAT	zma-miR482-5p MIMAT0015361 Zea mays miR482-5p	1	8	+	none	Zm00001d048532_Zm00001d054013_Zm00001d018263_Zm00001d041307
TGGGGGAA	zma-miR395a-3p MIMAT0001701 Zea mays miR395a-3p	11	18	+	none	Zm00001d010523
TGGGGGAA	zma-miR395b-3p MIMAT0001698 Zea mays miR395b-3p	11	18	+	none	Zm00001d010523
TGGGGGAA	zma-miR395d-3p MIMAT0014001 Zea mays miR395d-3p	11	18	+	none	Zm00001d010523
TGGGGGAA	zma-miR395e-3p MIMAT0014002 Zea mays miR395e-3p	11	18	+	none	Zm00001d010523
TGGGGGAA	zma-miR395f-3p MIMAT0014003 Zea mays miR395f-3p	11	18	+	none	Zm00001d010523
TGGGGGAA	zma-miR395g-3p MIMAT0014004 Zea mays miR395g-3p	11	18	+	none	Zm00001d010523
TGGGGGAA	zma-miR395h-3p MIMAT0014005 Zea mays miR395h-3p	11	18	+	none	Zm00001d010523
TGGGGGAA	zma-miR395i-3p MIMAT0014006 Zea mays miR395i-3p	11	18	+	none	Zm00001d010523
TGGGGGAA	zma-miR395j-3p MIMAT0014007 Zea mays miR395j-3p	11	18	+	none	Zm00001d010523
TGGGGGAA	zma-miR395n-3p MIMAT0014011 Zea mays miR395n-3p	11	18	+	none	Zm00001d010523
TGGGGGAA	zma-miR395p-3p MIMAT0014013 Zea mays miR395p-3p	11	18	+	none	Zm00001d010523
TGTCGTCT	zma-miR166i-5p MIMAT0015149 Zea mays miR166i-5p	5	12	+	none	none
TGTGTTCT	zma-miR398a-3p MIMAT0014020 Zea mays miR398a-3p	1	8	+	none	none
TGTGTTCT	zma-miR398a-5p MIMAT0015354 Zea mays miR398a-5p	12	19	-	none	none
TGTGTTCT	zma-miR398b-3p MIMAT0014021 Zea mays miR398b-3p	1	8	+	none	none
TGTTCTCA	zma-miR398a-3p MIMAT0014020 Zea mays miR398a-3p	3	10	+	none	none
TGTTCTCA	zma-miR398a-5p MIMAT0015354 Zea mays miR398a-5p	10	17	-	none	none
TGTTCTCA	zma-miR398b-3p MIMAT0014021 Zea mays miR398b-3p	3	10	+	none	none
TGTTGGCA	zma-miR171f-5p MIMAT0015161 Zea mays miR171f-5p	4	11	+	none	none
TGTTGGCA	zma-miR171i-5p MIMAT0015201 Zea mays miR171i-5p	1	8	+	none	none
TTCCCAGT	zma-miR398b-5p MIMAT0015355 Zea mays miR398b-5p	8	15	-	none	none
TTCCTCCA	zma-miR2275a-3p MIMAT0011768 Zea mays miR2275a-3p	7	14	+	none	none
TTCCTCCA	zma-miR2275a-5p MIMAT0011767 Zea mays miR2275a-5p	6	13	-	none	none
TTCCTCCA	zma-miR2275d-5p MIMAT0011773 Zea mays miR2275d-5p	6	13	-	none	none
TTCCTCCA	zma-miR395c-3p MIMAT0001700 Zea mays miR395c-3p	11	18	-	none	none
TTCCTCCA	zma-miR395l-3p MIMAT0014009 Zea mays miR395l-3p	11	18	-	none	none
TTCCTCCA	zma-miR395m-3p MIMAT0014010 Zea mays miR395m-3p	11	18	-	none	none
TTCCTTGG	zma-miR169f-3p MIMAT0015194 Zea mays miR169f-3p	9	16	+	none	none
TTCGATCC	zma-miR159c-5p MIMAT0015178 Zea mays miR159c-5p	9	16	+	none	none
TTCGATCC	zma-miR159d-5p MIMAT0015179 Zea mays miR159d-5p	9	16	+	none	none
TTCTCAGT	zma-miR398a-5p MIMAT0015354 Zea mays miR398a-5p	8	15	-	none	none
TTCTCCAT	zma-miR164a-3p MIMAT0015136 Zea mays miR164a-3p	13	20	+	none	none
TTCTCCAT	zma-miR164c-3p MIMAT0015139 Zea mays miR164c-3p	13	20	+	none	none
TTCTCCAT	zma-miR164d-3p MIMAT0015137 Zea mays miR164d-3p	13	20	+	none	none
TTCTCCAT	zma-miR164h-3p MIMAT0015320 Zea mays miR164h-3p	13	20	+	none	none
TTCTCTCT	zma-miR156a-3p MIMAT0015129 Zea mays miR156a-3p	7	14	+	Zm00001d043335_Zm00001d027576_Zm00001d045352	Zm00001d041663
TTGAACCG	zma-miR171b-5p MIMAT0015155 Zea mays miR171b-5p	11	18	-	none	Zm00001d008824_Zm00001d052705
TTGAACCG	zma-miR171c-5p MIMAT0015198 Zea mays miR171c-5p	9	16	-	none	none
TTGAACCG	zma-miR171i-5p MIMAT0015201 Zea mays miR171i-5p	9	16	-	none	none
TTGAACCG	zma-miR171j-5p MIMAT0015199 Zea mays miR171j-5p	9	16	-	none	none
TTGAGGCG	zma-miR171m-5p MIMAT0015331 Zea mays miR171m-5p	9	16	-	none	none
TTGGATCG	zma-miR159c-5p MIMAT0015178 Zea mays miR159c-5p	11	18	-	none	none
TTGGATCG	zma-miR159d-5p MIMAT0015179 Zea mays miR159d-5p	11	18	-	none	none
TTGGCTCC	zma-miR160b-3p MIMAT0015135 Zea mays miR160b-3p	9	16	-	none	none
TTGGCTCC	zma-miR160d-3p MIMAT0015134 Zea mays miR160d-3p	9	16	-	none	none
TTGGCTCC	zma-miR160g-3p MIMAT0015316 Zea mays miR160g-3p	9	16	-	none	none
TTGTAGGG	zma-miR395b-5p MIMAT0015164 Zea mays miR395b-5p	4	11	-	none	none
TTGTAGGG	zma-miR395i-5p MIMAT0015341 Zea mays miR395i-5p	4	11	-	none	none
TTTCTTTC	zma-miR2275d-5p MIMAT0011773 Zea mays miR2275d-5p	11	18	-	none	none
TTTGCCTG	zma-miR169l-5p MIMAT0013988 Zea mays miR169l-5p	14	21	+	none	none
TTTGCTGA	zma-miR827-3p MIMAT0014031 Zea mays miR827-3p	12	19	-	none	none
TTTGTTTG	zma-miR166j-5p MIMAT0015185 Zea mays miR166j-5p	3	10	+	none	none

## Sheet: Supplementary Table 4d
Supplementary Table 4d: miRNAs associated to 3’-miPLMs in Z. Mays
PLM	miRNA	start_match	end_match	orientation	genes_with_miRNA_complete_matching_forward (5 mismatches allowed)	genes_with_miRNA_complete_matching_reverse (5 mismatches allowed)
AAACAATA	zma-miR171h-5p MIMAT0015206 Zea mays miR171h-5p	4	11	-	none	none
AAACAATA	zma-miR171k-5p MIMAT0015205 Zea mays miR171k-5p	4	11	-	none	none
AAACTGCG	zma-miR167f-3p MIMAT0015187 Zea mays miR167f-3p	11	18	-	none	none
AAATTTCC	zma-miR399f-3p MIMAT0001709 Zea mays miR399f-3p	8	15	-	Zm00001d016488	none
AACATTCC	zma-miR166a-5p MIMAT0015146 Zea mays miR166a-5p	1	8	-	none	none
AACATTCC	zma-miR166b-5p MIMAT0015151 Zea mays miR166b-5p	1	8	-	Zm00001d002711	Zm00001d035705
AACATTCC	zma-miR166c-5p MIMAT0015152 Zea mays miR166c-5p	1	8	-	none	none
AACATTCC	zma-miR166d-5p MIMAT0015153 Zea mays miR166d-5p	1	8	-	Zm00001d002711	Zm00001d035705
AACATTCC	zma-miR166g-5p MIMAT0015150 Zea mays miR166g-5p	1	8	-	Zm00001d002711	none
AACATTCC	zma-miR166m-5p MIMAT0015204 Zea mays miR166m-5p	1	8	-	none	Zm00001d030598
AAGAAAGC	zma-miR396a-5p MIMAT0001703 Zea mays miR396a-5p	8	15	-	none	none
AAGAAAGC	zma-miR396b-5p MIMAT0001702 Zea mays miR396b-5p	8	15	-	none	none
AAGAAAGC	zma-miR396c MIMAT0010076 Zea mays miR396c	9	16	-	none	none
AAGAAAGC	zma-miR396d MIMAT0010077 Zea mays miR396d	9	16	-	none	none
AAGAAAGC	zma-miR396e-3p MIMAT0015349 Zea mays miR396e-3p	5	12	+	none	none
AAGAAAGC	zma-miR396e-5p MIMAT0014014 Zea mays miR396e-5p	8	15	-	none	none
AAGAAAGC	zma-miR396f-3p MIMAT0015350 Zea mays miR396f-3p	5	12	+	none	none
AAGAAAGC	zma-miR396f-5p MIMAT0014015 Zea mays miR396f-5p	8	15	-	none	none
AAGAAAGC	zma-miR396g-3p MIMAT0015351 Zea mays miR396g-3p	5	12	+	none	none
AAGGACAA	zma-miR169r-3p MIMAT0015329 Zea mays miR169r-3p	7	14	-	none	none
AATATCTC	zma-miR2275a-3p MIMAT0011768 Zea mays miR2275a-3p	14	21	+	none	none
AATATCTC	zma-miR2275b-3p MIMAT0011770 Zea mays miR2275b-3p	14	21	+	none	none
AATATCTC	zma-miR2275c-3p MIMAT0011772 Zea mays miR2275c-3p	14	21	+	none	none
AATATCTC	zma-miR2275d-3p MIMAT0011774 Zea mays miR2275d-3p	14	21	+	none	none
AATGGAGG	zma-miR166l-5p MIMAT0015203 Zea mays miR166l-5p	2	9	+	none	none
ACAAACAA	zma-miR166j-5p MIMAT0015185 Zea mays miR166j-5p	4	11	-	none	none
ACAACTGC	zma-miR444a MIMAT0022261 Zea mays miR444a	2	9	-	none	none
ACAACTGC	zma-miR444b MIMAT0022262 Zea mays miR444b	2	9	-	none	none
ACACTTCA	zma-miR395a-3p MIMAT0001701 Zea mays miR395a-3p	2	9	-	none	none
ACACTTCA	zma-miR395b-3p MIMAT0001698 Zea mays miR395b-3p	2	9	-	none	none
ACACTTCA	zma-miR395c-3p MIMAT0001700 Zea mays miR395c-3p	2	9	-	none	Zm00001d017146
ACACTTCA	zma-miR395c-5p MIMAT0015165 Zea mays miR395c-5p	12	19	+	none	none
ACACTTCA	zma-miR395d-3p MIMAT0014001 Zea mays miR395d-3p	2	9	-	none	none
ACACTTCA	zma-miR395e-3p MIMAT0014002 Zea mays miR395e-3p	2	9	-	none	none
ACACTTCA	zma-miR395f-3p MIMAT0014003 Zea mays miR395f-3p	2	9	-	none	none
ACACTTCA	zma-miR395g-3p MIMAT0014004 Zea mays miR395g-3p	2	9	-	none	none
ACACTTCA	zma-miR395h-3p MIMAT0014005 Zea mays miR395h-3p	2	9	-	none	none
ACACTTCA	zma-miR395i-3p MIMAT0014006 Zea mays miR395i-3p	2	9	-	none	none
ACACTTCA	zma-miR395j-3p MIMAT0014007 Zea mays miR395j-3p	2	9	-	none	none
ACACTTCA	zma-miR395k-3p MIMAT0014008 Zea mays miR395k-3p	2	9	-	none	Zm00001d017146
ACACTTCA	zma-miR395l-3p MIMAT0014009 Zea mays miR395l-3p	2	9	-	none	Zm00001d017146
ACACTTCA	zma-miR395l-5p MIMAT0015344 Zea mays miR395l-5p	12	19	+	none	none
ACACTTCA	zma-miR395m-3p MIMAT0014010 Zea mays miR395m-3p	2	9	-	none	Zm00001d017146
ACACTTCA	zma-miR395m-5p MIMAT0015345 Zea mays miR395m-5p	12	19	+	Zm00001d017146	none
ACACTTCA	zma-miR395n-3p MIMAT0014011 Zea mays miR395n-3p	2	9	-	none	none
ACACTTCA	zma-miR395o-3p MIMAT0014012 Zea mays miR395o-3p	2	9	-	none	none
ACACTTCA	zma-miR395p-3p MIMAT0014013 Zea mays miR395p-3p	2	9	-	none	none
ACCAGACA	zma-miR166b-5p MIMAT0015151 Zea mays miR166b-5p	8	15	-	Zm00001d027443	none
ACCAGACA	zma-miR166d-5p MIMAT0015153 Zea mays miR166d-5p	8	15	-	Zm00001d027443	none
ACCAGACA	zma-miR166g-5p MIMAT0015150 Zea mays miR166g-5p	8	15	-	Zm00001d044441_Zm00001d038682	none
ACCAGACA	zma-miR166j-5p MIMAT0015185 Zea mays miR166j-5p	9	16	-	Zm00001d051382	none
ACGGTTCA	zma-miR171i-5p MIMAT0015201 Zea mays miR171i-5p	8	15	+	none	Zm00001d047811
ACGTGGTC	zma-miR164d-3p MIMAT0015137 Zea mays miR164d-3p	2	9	+	none	none
ACTGAAGA	zma-miR319a-5p MIMAT0015180 Zea mays miR319a-5p	7	14	-	none	none
ACTGAAGA	zma-miR319c-5p MIMAT0015181 Zea mays miR319c-5p	7	14	-	none	none
ACTTGATG	zma-miR168b-3p MIMAT0015192 Zea mays miR168b-3p	10	17	-	Zm00001d028265	none
AGAAAGCC	zma-miR396c MIMAT0010076 Zea mays miR396c	8	15	-	none	none
AGAAAGCC	zma-miR396d MIMAT0010077 Zea mays miR396d	8	15	-	none	none
AGAAAGCC	zma-miR396e-3p MIMAT0015349 Zea mays miR396e-3p	6	13	+	none	none
AGAAGAGA	zma-miR156a-5p MIMAT0001357 Zea mays miR156a-5p	5	12	+	Zm00001d040643_Zm00001d029198	Zm00001d047300_Zm00001d048116
AGAAGAGA	zma-miR156b-5p MIMAT0001354 Zea mays miR156b-5p	5	12	+	Zm00001d040643_Zm00001d029198	Zm00001d047300_Zm00001d048116
AGAAGAGA	zma-miR156c MIMAT0001355 Zea mays miR156c	5	12	+	Zm00001d040643_Zm00001d029198	Zm00001d047300_Zm00001d048116
AGAAGAGA	zma-miR156d-5p MIMAT0001351 Zea mays miR156d-5p	5	12	+	Zm00001d040643_Zm00001d029198	Zm00001d047300_Zm00001d048116
AGAAGAGA	zma-miR156e-5p MIMAT0001356 Zea mays miR156e-5p	5	12	+	Zm00001d040643_Zm00001d029198	Zm00001d047300_Zm00001d048116
AGAAGAGA	zma-miR156f-5p MIMAT0001352 Zea mays miR156f-5p	5	12	+	Zm00001d040643_Zm00001d029198	Zm00001d047300_Zm00001d048116
AGAAGAGA	zma-miR156g-5p MIMAT0001353 Zea mays miR156g-5p	5	12	+	Zm00001d040643_Zm00001d029198	Zm00001d047300_Zm00001d048116
AGAAGAGA	zma-miR156h-5p MIMAT0001358 Zea mays miR156h-5p	5	12	+	Zm00001d040643_Zm00001d029198	Zm00001d047300_Zm00001d048116
AGAAGAGA	zma-miR156i-5p MIMAT0001359 Zea mays miR156i-5p	5	12	+	Zm00001d040643_Zm00001d029198	Zm00001d047300_Zm00001d048116
AGAAGAGA	zma-miR156j-5p MIMAT0001710 Zea mays miR156j-5p	5	12	+	none	Zm00001d048116
AGAAGAGA	zma-miR156k-5p MIMAT0001749 Zea mays miR156k-5p	5	12	+	Zm00001d018149_Zm00001d029198	Zm00001d040968_Zm00001d048116
AGAAGAGA	zma-miR156l-5p MIMAT0013973 Zea mays miR156l-5p	5	12	+	Zm00001d040643_Zm00001d029198	Zm00001d047300_Zm00001d048116
AGAAGAGA	zma-miR529-3p MIMAT0015364 Zea mays miR529-3p	12	19	-	Zm00001d040968	Zm00001d043548
AGAAGAGA	zma-miR529-5p MIMAT0014030 Zea mays miR529-5p	1	8	+	Zm00001d043548	none
AGAAGCGA	zma-miR156k-3p MIMAT0015208 Zea mays miR156k-3p	3	10	-	none	none
AGACCTGC	zma-miR169o-3p MIMAT0015326 Zea mays miR169o-3p	2	9	-	none	none
AGAGGAGC	zma-miR159f-5p MIMAT0015310 Zea mays miR159f-5p	3	10	-	none	none
AGATCATG	zma-miR167a-5p MIMAT0001370 Zea mays miR167a-5p	13	20	-	Zm00001d046381_Zm00001d015857	none
AGATCATG	zma-miR167b-5p MIMAT0001371 Zea mays miR167b-5p	13	20	-	Zm00001d046381_Zm00001d015857	none
AGATCATG	zma-miR167c-5p MIMAT0001373 Zea mays miR167c-5p	13	20	-	Zm00001d046381_Zm00001d015857	none
AGATCATG	zma-miR167d-5p MIMAT0001372 Zea mays miR167d-5p	13	20	-	Zm00001d046381_Zm00001d015857	none
AGATCATG	zma-miR167e-5p MIMAT0001721 Zea mays miR167e-5p	13	20	-	none	none
AGATCATG	zma-miR167f-5p MIMAT0001722 Zea mays miR167f-5p	13	20	-	none	none
AGATCATG	zma-miR167g-5p MIMAT0001723 Zea mays miR167g-5p	13	20	-	none	none
AGATCATG	zma-miR167h-5p MIMAT0001724 Zea mays miR167h-5p	13	20	-	none	none
AGATCATG	zma-miR167i-5p MIMAT0001725 Zea mays miR167i-5p	13	20	-	none	none
AGATCATG	zma-miR167j-5p MIMAT0013987 Zea mays miR167j-5p	13	20	-	none	none
AGCACGTG	zma-miR164f-5p MIMAT0013983 Zea mays miR164f-5p	14	21	-	none	none
AGCACGTG	zma-miR164g-3p MIMAT0015319 Zea mays miR164g-3p	1	8	-	none	Zm00001d016457
AGCATCTG	zma-miR159e-5p MIMAT0015309 Zea mays miR159e-5p	11	18	+	none	none
AGCCAGAA	zma-miR169q-3p MIMAT0015328 Zea mays miR169q-3p	9	16	-	none	none
AGCCGCAC	zma-miR399i-5p MIMAT0015358 Zea mays miR399i-5p	1	8	-	none	none
AGCTGTGG	zma-miR396a-3p MIMAT0015168 Zea mays miR396a-3p	10	17	+	none	Zm00001d007904
AGCTGTGG	zma-miR396a-5p MIMAT0001703 Zea mays miR396a-5p	3	10	-	none	Zm00001d042283
AGCTGTGG	zma-miR396b-3p MIMAT0015167 Zea mays miR396b-3p	10	17	+	none	Zm00001d007904
AGCTGTGG	zma-miR396b-5p MIMAT0001702 Zea mays miR396b-5p	3	10	-	none	Zm00001d042283
AGCTGTGG	zma-miR396e-5p MIMAT0014014 Zea mays miR396e-5p	3	10	-	Zm00001d032831	Zm00001d001962
AGCTGTGG	zma-miR396f-3p MIMAT0015350 Zea mays miR396f-3p	10	17	+	Zm00001d012002	none
AGCTGTGG	zma-miR396f-5p MIMAT0014015 Zea mays miR396f-5p	3	10	-	Zm00001d032831	Zm00001d001962
AGCTGTGG	zma-miR396g-3p MIMAT0015351 Zea mays miR396g-3p	10	17	+	Zm00001d042283_Zm00001d022305	Zm00001d014104_Zm00001d032831
AGCTGTGG	zma-miR396g-5p MIMAT0014016 Zea mays miR396g-5p	3	10	-	none	none
AGCTGTGG	zma-miR396h MIMAT0014017 Zea mays miR396h	3	10	-	none	none
AGCTTGAG	zma-miR444a MIMAT0022261 Zea mays miR444a	13	20	-	none	none
AGCTTGAG	zma-miR444b MIMAT0022262 Zea mays miR444b	13	20	-	none	none
AGGAGACT	zma-miR169d MIMAT0001735 Zea mays miR169d	7	14	+	none	none
AGGAGACT	zma-miR169e MIMAT0001736 Zea mays miR169e	7	14	+	none	none
AGGAGACT	zma-miR169i-3p MIMAT0015195 Zea mays miR169i-3p	4	11	-	none	none
AGGAGACT	zma-miR169j-3p MIMAT0015197 Zea mays miR169j-3p	4	11	-	none	none
AGGAGACT	zma-miR169k-3p MIMAT0015196 Zea mays miR169k-3p	4	11	-	none	none
AGGCCTTC	zma-miR169n-3p MIMAT0015325 Zea mays miR169n-3p	4	11	+	none	Zm00001d008569_Zm00001d022223
AGGCCTTC	zma-miR169q-3p MIMAT0015328 Zea mays miR169q-3p	4	11	+	Zm00001d015636_Zm00001d007189_Zm00001d028775	Zm00001d052765_Zm00001d052289
AGGGTGAG	zma-miR156b-3p MIMAT0015127 Zea mays miR156b-3p	2	9	-	none	none
AGTCTCCT	zma-miR169d MIMAT0001735 Zea mays miR169d	7	14	-	none	none
AGTCTCCT	zma-miR169e MIMAT0001736 Zea mays miR169e	7	14	-	none	none
AGTCTCCT	zma-miR169i-3p MIMAT0015195 Zea mays miR169i-3p	4	11	+	none	Zm00001d026612
AGTCTCCT	zma-miR169j-3p MIMAT0015197 Zea mays miR169j-3p	4	11	+	none	Zm00001d026612
AGTCTCCT	zma-miR169k-3p MIMAT0015196 Zea mays miR169k-3p	4	11	+	none	Zm00001d026612
ATAGGCAG	zma-miR169d MIMAT0001735 Zea mays miR169d	13	20	-	none	none
ATCATGCA	zma-miR167a-3p MIMAT0015142 Zea mays miR167a-3p	2	9	+	none	none
ATCATTCC	zma-miR159a-5p MIMAT0015176 Zea mays miR159a-5p	9	16	+	none	none
ATCCCTGC	zma-miR169l-3p MIMAT0015323 Zea mays miR169l-3p	9	16	+	Zm00001d020946_Zm00001d011428_Zm00001d044447	none
ATCTTCTC	zma-miR164b-3p MIMAT0015138 Zea mays miR164b-3p	9	16	+	Zm00001d044850_Zm00001d005083	Zm00001d014508_Zm00001d035926_Zm00001d012936_Zm00001d052051_Zm00001d005617
ATGACCAC	zma-miR827-5p MIMAT0015365 Zea mays miR827-5p	8	15	-	Zm00001d005880	none
ATGCTGTG	zma-miR167b-3p MIMAT0015143 Zea mays miR167b-3p	5	12	+	none	none
ATGCTGTG	zma-miR167c-3p MIMAT0015145 Zea mays miR167c-3p	5	12	+	none	none
ATGCTGTG	zma-miR167e-3p MIMAT0015186 Zea mays miR167e-3p	5	12	+	none	none
ATGGAAGG	zma-miR2118f MIMAT0011765 Zea mays miR2118f	10	17	-	none	none
ATGTTGCA	zma-miR167h-3p MIMAT0015189 Zea mays miR167h-3p	5	12	+	none	none
ATGTTGCA	zma-miR167i-3p MIMAT0015190 Zea mays miR167i-3p	5	12	+	none	none
ATGTTGGC	zma-miR166m-5p MIMAT0015204 Zea mays miR166m-5p	4	11	+	none	none
ATGTTGGC	zma-miR171f-5p MIMAT0015161 Zea mays miR171f-5p	3	10	+	none	none
ATTGGTGA	zma-miR171n-5p MIMAT0015332 Zea mays miR171n-5p	2	9	+	none	none
ATTGGTGT	zma-miR159g-5p MIMAT0015311 Zea mays miR159g-5p	12	19	-	none	none
ATTGGTGT	zma-miR159h-5p MIMAT0015312 Zea mays miR159h-5p	12	19	-	none	none
ATTGGTGT	zma-miR159i-5p MIMAT0015313 Zea mays miR159i-5p	12	19	-	none	none
CAAGAAAG	zma-miR396a-5p MIMAT0001703 Zea mays miR396a-5p	9	16	-	none	none
CAAGAAAG	zma-miR396b-5p MIMAT0001702 Zea mays miR396b-5p	9	16	-	none	none
CAAGAAAG	zma-miR396c MIMAT0010076 Zea mays miR396c	10	17	-	none	Zm00001d019648
CAAGAAAG	zma-miR396d MIMAT0010077 Zea mays miR396d	10	17	-	none	Zm00001d019648
CAAGAAAG	zma-miR396e-3p MIMAT0015349 Zea mays miR396e-3p	4	11	+	Zm00001d019648	none
CAAGAAAG	zma-miR396e-5p MIMAT0014014 Zea mays miR396e-5p	9	16	-	none	Zm00001d020003
CAAGAAAG	zma-miR396f-3p MIMAT0015350 Zea mays miR396f-3p	4	11	+	Zm00001d039503_Zm00001d019648	none
CAAGAAAG	zma-miR396f-5p MIMAT0014015 Zea mays miR396f-5p	9	16	-	none	Zm00001d020003
CAAGAAAG	zma-miR396g-3p MIMAT0015351 Zea mays miR396g-3p	4	11	+	Zm00001d020003	none
CAAGAAAG	zma-miR399e-5p MIMAT0015173 Zea mays miR399e-5p	9	16	-	none	none
CAAGGACA	zma-miR169c-3p MIMAT0015193 Zea mays miR169c-3p	9	16	-	none	none
CAAGGACA	zma-miR169r-3p MIMAT0015329 Zea mays miR169r-3p	8	15	-	none	none
CAATAAAG	zma-miR396a-3p MIMAT0015168 Zea mays miR396a-3p	4	11	+	none	none
CAATAAAG	zma-miR396b-3p MIMAT0015167 Zea mays miR396b-3p	4	11	+	none	none
CAATAAAG	zma-miR396g-5p MIMAT0014016 Zea mays miR396g-5p	9	16	-	none	none
CAATAAAG	zma-miR396h MIMAT0014017 Zea mays miR396h	9	16	-	none	none
CACCTCGC	zma-miR160f-3p MIMAT0015209 Zea mays miR160f-3p	5	12	-	none	none
CACGTGCT	zma-miR164f-5p MIMAT0013983 Zea mays miR164f-5p	14	21	+	none	none
CACGTGCT	zma-miR164g-3p MIMAT0015319 Zea mays miR164g-3p	1	8	+	none	Zm00001d034119
CAGAACTC	zma-miR159g-3p MIMAT0013976 Zea mays miR159g-3p	14	21	-	none	none
CAGATGCT	zma-miR159e-5p MIMAT0015309 Zea mays miR159e-5p	11	18	-	Zm00001d042796_Zm00001d017130_Zm00001d023957	Zm00001d035124
CAGGGATG	zma-miR169l-3p MIMAT0015323 Zea mays miR169l-3p	8	15	-	Zm00001d052518	none
CAGGGATG	zma-miR169l-5p MIMAT0013988 Zea mays miR169l-5p	5	12	+	none	none
CAGTCTCC	zma-miR169d MIMAT0001735 Zea mays miR169d	8	15	-	none	none
CAGTCTCC	zma-miR169e MIMAT0001736 Zea mays miR169e	8	15	-	none	none
CAGTCTCC	zma-miR169i-3p MIMAT0015195 Zea mays miR169i-3p	3	10	+	none	none
CAGTCTCC	zma-miR169j-3p MIMAT0015197 Zea mays miR169j-3p	3	10	+	none	none
CAGTCTCC	zma-miR169k-3p MIMAT0015196 Zea mays miR169k-3p	3	10	+	none	none
CAGTGCAA	zma-miR393a-3p MIMAT0015207 Zea mays miR393a-3p	3	10	+	none	none
CAGTGCAA	zma-miR393c-3p MIMAT0015335 Zea mays miR393c-3p	3	10	+	none	none
CATAGGCA	zma-miR169d MIMAT0001735 Zea mays miR169d	14	21	-	none	none
CATCAAGT	zma-miR168b-3p MIMAT0015192 Zea mays miR168b-3p	10	17	+	Zm00001d037427	none
CATCCATT	zma-miR169m-3p MIMAT0015324 Zea mays miR169m-3p	3	10	+	none	none
CATCCCTG	zma-miR169l-3p MIMAT0015323 Zea mays miR169l-3p	8	15	+	Zm00001d031888	none
CATCCCTG	zma-miR169l-5p MIMAT0013988 Zea mays miR169l-5p	5	12	-	none	none
CATGATCT	zma-miR167a-5p MIMAT0001370 Zea mays miR167a-5p	13	20	+	Zm00001d021609_Zm00001d018913	none
CATGATCT	zma-miR167b-5p MIMAT0001371 Zea mays miR167b-5p	13	20	+	Zm00001d021609_Zm00001d018913	none
CATGATCT	zma-miR167c-5p MIMAT0001373 Zea mays miR167c-5p	13	20	+	Zm00001d021609_Zm00001d018913	none
CATGATCT	zma-miR167d-5p MIMAT0001372 Zea mays miR167d-5p	13	20	+	Zm00001d021609_Zm00001d018913	none
CATGATCT	zma-miR167e-5p MIMAT0001721 Zea mays miR167e-5p	13	20	+	none	none
CATGATCT	zma-miR167f-5p MIMAT0001722 Zea mays miR167f-5p	13	20	+	none	none
CATGATCT	zma-miR167g-5p MIMAT0001723 Zea mays miR167g-5p	13	20	+	none	none
CATGATCT	zma-miR167h-5p MIMAT0001724 Zea mays miR167h-5p	13	20	+	none	none
CATGATCT	zma-miR167i-5p MIMAT0001725 Zea mays miR167i-5p	13	20	+	none	none
CATGATCT	zma-miR167j-5p MIMAT0013987 Zea mays miR167j-5p	13	20	+	none	none
CATTCCCC	zma-miR166a-3p MIMAT0001375 Zea mays miR166a-3p	14	21	+	none	Zm00001d028619
CCACAGCT	zma-miR396a-3p MIMAT0015168 Zea mays miR396a-3p	10	17	-	none	Zm00001d003436
CCACAGCT	zma-miR396a-5p MIMAT0001703 Zea mays miR396a-5p	3	10	+	none	Zm00001d052103
CCACAGCT	zma-miR396b-3p MIMAT0015167 Zea mays miR396b-3p	10	17	-	none	Zm00001d003436
CCACAGCT	zma-miR396b-5p MIMAT0001702 Zea mays miR396b-5p	3	10	+	none	Zm00001d052103
CCACAGCT	zma-miR396e-5p MIMAT0014014 Zea mays miR396e-5p	3	10	+	Zm00001d003432	Zm00001d030624
CCACAGCT	zma-miR396f-3p MIMAT0015350 Zea mays miR396f-3p	10	17	-	Zm00001d006580	none
CCACAGCT	zma-miR396f-5p MIMAT0014015 Zea mays miR396f-5p	3	10	+	Zm00001d003432	Zm00001d030624
CCACAGCT	zma-miR396g-3p MIMAT0015351 Zea mays miR396g-3p	10	17	-	Zm00001d052103_Zm00001d033148	Zm00001d015730_Zm00001d003432
CCACAGCT	zma-miR396g-5p MIMAT0014016 Zea mays miR396g-5p	3	10	+	none	none
CCACAGCT	zma-miR396h MIMAT0014017 Zea mays miR396h	3	10	+	none	none
CCAGAGGA	zma-miR399a-5p MIMAT0015169 Zea mays miR399a-5p	10	17	-	none	none
CCAGAGGA	zma-miR399b-5p MIMAT0015171 Zea mays miR399b-5p	10	17	-	none	none
CCAGAGGA	zma-miR399d-5p MIMAT0015172 Zea mays miR399d-5p	10	17	-	none	Zm00001d052437
CCAGAGGA	zma-miR399h-5p MIMAT0015357 Zea mays miR399h-5p	10	17	-	none	none
CCAGAGGA	zma-miR399i-5p MIMAT0015358 Zea mays miR399i-5p	10	17	-	none	Zm00001d052437
CCAGAGGA	zma-miR399j-5p MIMAT0015359 Zea mays miR399j-5p	10	17	-	none	none
CCAGCCAA	zma-miR166m-5p MIMAT0015204 Zea mays miR166m-5p	7	14	-	Zm00001d025025	none
CCCACGGC	zma-miR396e-3p MIMAT0015349 Zea mays miR396e-3p	11	18	-	none	none
CCCTACAA	zma-miR395b-5p MIMAT0015164 Zea mays miR395b-5p	4	11	+	none	none
CCCTACAA	zma-miR395i-5p MIMAT0015341 Zea mays miR395i-5p	4	11	+	none	none
CCGAGCCA	zma-miR166a-5p MIMAT0015146 Zea mays miR166a-5p	12	19	-	none	none
CCGAGCCA	zma-miR166k-5p MIMAT0015184 Zea mays miR166k-5p	12	19	-	none	none
CCGAGCCA	zma-miR166n-5p MIMAT0015321 Zea mays miR166n-5p	12	19	-	none	none
CCGAGCCA	zma-miR171d-5p MIMAT0015160 Zea mays miR171d-5p	4	11	-	none	none
CCGAGCCA	zma-miR171e-5p MIMAT0015200 Zea mays miR171e-5p	4	11	-	none	none
CCGAGCCA	zma-miR171g-3p MIMAT0001741 Zea mays miR171g-3p	9	16	+	none	none
CCTCCATT	zma-miR166l-5p MIMAT0015203 Zea mays miR166l-5p	2	9	-	none	Zm00001d033203
CCTTCAAG	zma-miR395e-5p MIMAT0015337 Zea mays miR395e-5p	5	12	+	none	none
CCTTCAAG	zma-miR395h-5p MIMAT0015340 Zea mays miR395h-5p	5	12	+	none	none
CCTTCAAG	zma-miR395j-5p MIMAT0015342 Zea mays miR395j-5p	5	12	+	none	none
CCTTCAAG	zma-miR395k-5p MIMAT0015343 Zea mays miR395k-5p	5	12	+	none	none
CCTTCAAG	zma-miR395p-5p MIMAT0015348 Zea mays miR395p-5p	5	12	+	none	none
CGACCTGA	zma-miR398a-3p MIMAT0014020 Zea mays miR398a-3p	8	15	-	none	none
CGACCTGA	zma-miR398b-3p MIMAT0014021 Zea mays miR398b-3p	8	15	-	none	none
CGAGCCAA	zma-miR171d-5p MIMAT0015160 Zea mays miR171d-5p	3	10	-	none	none
CGAGCCAA	zma-miR171e-5p MIMAT0015200 Zea mays miR171e-5p	3	10	-	none	none
CGAGCCAA	zma-miR171g-3p MIMAT0001741 Zea mays miR171g-3p	10	17	+	Zm00001d006103	Zm00001d033837_Zm00001d048692_Zm00001d052507
CGATAAAC	zma-miR162-3p MIMAT0001376 Zea mays miR162-3p	2	9	+	none	none
CGATAAAC	zma-miR162-5p MIMAT0015147 Zea mays miR162-5p	11	18	-	none	none
CGCAGTTT	zma-miR167f-3p MIMAT0015187 Zea mays miR167f-3p	11	18	+	none	none
CGCTAACG	zma-miR397a-3p MIMAT0015352 Zea mays miR397a-3p	5	12	-	none	none
CGCTGCAC	zma-miR397b-3p MIMAT0015353 Zea mays miR397b-3p	5	12	+	none	Zm00001d039631
CTAATATC	zma-miR2275b-3p MIMAT0011770 Zea mays miR2275b-3p	12	19	+	none	none
CTAATATC	zma-miR2275c-3p MIMAT0011772 Zea mays miR2275c-3p	12	19	+	none	none
CTAATATC	zma-miR2275d-3p MIMAT0011774 Zea mays miR2275d-3p	12	19	+	Zm00001d008460	Zm00001d007441_Zm00001d015459
CTGGCGCG	zma-miR166i-5p MIMAT0015149 Zea mays miR166i-5p	11	18	+	none	none
CTGTGGAA	zma-miR396a-5p MIMAT0001703 Zea mays miR396a-5p	1	8	-	none	none
CTGTGGAA	zma-miR396b-5p MIMAT0001702 Zea mays miR396b-5p	1	8	-	none	none
CTGTGGAA	zma-miR396c MIMAT0010076 Zea mays miR396c	1	8	-	none	none
CTGTGGAA	zma-miR396d MIMAT0010077 Zea mays miR396d	1	8	-	none	none
CTGTGGAA	zma-miR396e-5p MIMAT0014014 Zea mays miR396e-5p	1	8	-	none	none
CTGTGGAA	zma-miR396f-5p MIMAT0014015 Zea mays miR396f-5p	1	8	-	none	none
CTGTGGAA	zma-miR396g-3p MIMAT0015351 Zea mays miR396g-3p	12	19	+	none	none
CTGTGGCA	zma-miR167c-3p MIMAT0015145 Zea mays miR167c-3p	8	15	+	none	none
CTTCAGGC	zma-miR1432-3p MIMAT0015366 Zea mays miR1432-3p	13	20	-	none	none
CTTGAAGG	zma-miR395e-5p MIMAT0015337 Zea mays miR395e-5p	5	12	-	none	none
CTTGAAGG	zma-miR395h-5p MIMAT0015340 Zea mays miR395h-5p	5	12	-	none	none
CTTGAAGG	zma-miR395j-5p MIMAT0015342 Zea mays miR395j-5p	5	12	-	none	none
CTTGAAGG	zma-miR395k-5p MIMAT0015343 Zea mays miR395k-5p	5	12	-	none	none
CTTGAAGG	zma-miR395p-5p MIMAT0015348 Zea mays miR395p-5p	5	12	-	none	none
CTTGATGA	zma-miR172a MIMAT0001387 Zea mays miR172a	6	13	+	Zm00001d032284_Zm00001d037268	Zm00001d011872_Zm00001d045712
CTTGATGA	zma-miR172b-3p MIMAT0001389 Zea mays miR172b-3p	6	13	+	Zm00001d032284_Zm00001d037268	Zm00001d011872_Zm00001d045712
CTTGATGA	zma-miR172c-3p MIMAT0001390 Zea mays miR172c-3p	6	13	+	Zm00001d032284_Zm00001d037268	Zm00001d011872_Zm00001d045712
CTTGATGA	zma-miR172d-3p MIMAT0001388 Zea mays miR172d-3p	6	13	+	Zm00001d032284_Zm00001d037268	Zm00001d011872_Zm00001d045712
CTTGATGA	zma-miR172e MIMAT0001742 Zea mays miR172e	6	13	+	none	none
CTTGTAGA	zma-miR395n-5p MIMAT0015346 Zea mays miR395n-5p	5	12	-	none	none
CTTTATTG	zma-miR396a-3p MIMAT0015168 Zea mays miR396a-3p	4	11	-	none	none
CTTTATTG	zma-miR396b-3p MIMAT0015167 Zea mays miR396b-3p	4	11	-	none	none
CTTTATTG	zma-miR396g-5p MIMAT0014016 Zea mays miR396g-5p	9	16	+	none	none
CTTTATTG	zma-miR396h MIMAT0014017 Zea mays miR396h	9	16	+	none	none
CTTTCAAA	zma-miR395m-5p MIMAT0015345 Zea mays miR395m-5p	5	12	+	none	none
GAAATTTG	zma-miR399f-3p MIMAT0001709 Zea mays miR399f-3p	9	16	+	Zm00001d050430	none
GAAGAAGA	zma-miR529-3p MIMAT0015364 Zea mays miR529-3p	14	21	-	Zm00001d026087	Zm00001d039076_Zm00001d044552_Zm00001d009037_Zm00001d022504_Zm00001d015135_Zm00001d051329
GAAGGCCT	zma-miR169n-3p MIMAT0015325 Zea mays miR169n-3p	4	11	-	none	Zm00001d043694
GAAGGCCT	zma-miR169q-3p MIMAT0015328 Zea mays miR169q-3p	4	11	-	Zm00001d012590_Zm00001d033152	Zm00001d024963
GAATGATA	zma-miR159a-5p MIMAT0015176 Zea mays miR159a-5p	8	15	-	Zm00001d005082	none
GAATGGGA	zma-miR2118b MIMAT0011761 Zea mays miR2118b	12	19	-	none	none
GAATGGGA	zma-miR2118c MIMAT0011762 Zea mays miR2118c	12	19	-	none	none
GAATGGGA	zma-miR2118e MIMAT0011764 Zea mays miR2118e	12	19	-	none	none
GACCACGT	zma-miR164d-3p MIMAT0015137 Zea mays miR164d-3p	2	9	-	none	none
GACCTGCC	zma-miR169o-3p MIMAT0015326 Zea mays miR169o-3p	1	8	-	none	Zm00001d004046
GAGAAGAT	zma-miR164b-3p MIMAT0015138 Zea mays miR164b-3p	9	16	-	none	Zm00001d001947_Zm00001d042042_Zm00001d003518_Zm00001d033927
GAGAGCAG	zma-miR156e-3p MIMAT0015128 Zea mays miR156e-3p	6	13	-	Zm00001d028907	Zm00001d014507
GAGAGCAG	zma-miR156j-3p MIMAT0015175 Zea mays miR156j-3p	7	14	-	Zm00001d005630_Zm00001d028907	Zm00001d014507
GAGATATT	zma-miR2275a-3p MIMAT0011768 Zea mays miR2275a-3p	14	21	-	none	none
GAGATATT	zma-miR2275b-3p MIMAT0011770 Zea mays miR2275b-3p	14	21	-	none	none
GAGATATT	zma-miR2275c-3p MIMAT0011772 Zea mays miR2275c-3p	14	21	-	none	none
GAGATATT	zma-miR2275d-3p MIMAT0011774 Zea mays miR2275d-3p	14	21	-	none	none
GAGCATGG	zma-miR408b-5p MIMAT0015360 Zea mays miR408b-5p	14	21	+	Zm00001d028840_Zm00001d005395	Zm00001d043730_Zm00001d014771
GAGGAATG	zma-miR166l-3p MIMAT0001743 Zea mays miR166l-3p	14	21	-	none	none
GAGGAATG	zma-miR166m-3p MIMAT0001744 Zea mays miR166m-3p	14	21	-	none	none
GAGGAGAA	zma-miR395a-5p MIMAT0015166 Zea mays miR395a-5p	2	9	-	none	none
GAGGAGAA	zma-miR399a-5p MIMAT0015169 Zea mays miR399a-5p	7	14	-	none	none
GAGGAGAA	zma-miR399h-5p MIMAT0015357 Zea mays miR399h-5p	7	14	-	none	none
GAGGCTGC	zma-miR167c-3p MIMAT0015145 Zea mays miR167c-3p	13	20	-	none	Zm00001d003663
GAGGCTGC	zma-miR167d-3p MIMAT0015144 Zea mays miR167d-3p	13	20	-	none	none
GAGTTCTG	zma-miR159g-3p MIMAT0013976 Zea mays miR159g-3p	14	21	+	none	none
GATAAACC	zma-miR162-3p MIMAT0001376 Zea mays miR162-3p	3	10	+	none	none
GATAAACC	zma-miR162-5p MIMAT0015147 Zea mays miR162-5p	10	17	-	none	none
GATATTAG	zma-miR2275b-3p MIMAT0011770 Zea mays miR2275b-3p	12	19	-	none	none
GATATTAG	zma-miR2275c-3p MIMAT0011772 Zea mays miR2275c-3p	12	19	-	none	none
GATATTAG	zma-miR2275d-3p MIMAT0011774 Zea mays miR2275d-3p	12	19	-	Zm00001d049155	Zm00001d024631
GATATTGA	zma-miR171l-3p MIMAT0013995 Zea mays miR171l-3p	14	21	-	none	none
GATATTGA	zma-miR171m-3p MIMAT0013996 Zea mays miR171m-3p	14	21	-	none	none
GATGAGCC	zma-miR171g-5p MIMAT0015202 Zea mays miR171g-5p	10	17	-	Zm00001d031126	none
GATGGAGA	zma-miR164a-3p MIMAT0015136 Zea mays miR164a-3p	14	21	-	Zm00001d027380	none
GATGGAGA	zma-miR164c-3p MIMAT0015139 Zea mays miR164c-3p	14	21	-	none	Zm00001d036101
GATGGAGA	zma-miR164h-3p MIMAT0015320 Zea mays miR164h-3p	14	21	-	none	Zm00001d036101
GCACGCCA	zma-miR171l-5p MIMAT0015330 Zea mays miR171l-5p	4	11	-	none	none
GCACTGCC	zma-miR408a MIMAT0001748 Zea mays miR408a	3	10	+	none	Zm00001d022602
GCACTGCC	zma-miR408b-3p MIMAT0014026 Zea mays miR408b-3p	3	10	+	none	Zm00001d022602
GCAGCCTC	zma-miR167c-3p MIMAT0015145 Zea mays miR167c-3p	13	20	+	none	Zm00001d015088
GCAGCCTC	zma-miR167d-3p MIMAT0015144 Zea mays miR167d-3p	13	20	+	none	Zm00001d016553
GCAGGGAT	zma-miR169l-3p MIMAT0015323 Zea mays miR169l-3p	9	16	-	Zm00001d011428_Zm00001d033121	none
GCAGGTCT	zma-miR169o-3p MIMAT0015326 Zea mays miR169o-3p	2	9	+	none	none
GCAGTTGT	zma-miR444a MIMAT0022261 Zea mays miR444a	2	9	+	none	none
GCAGTTGT	zma-miR444b MIMAT0022262 Zea mays miR444b	2	9	+	none	none
GCATACAG	zma-miR160a-5p MIMAT0001360 Zea mays miR160a-5p	12	19	-	Zm00001d017482	none
GCATACAG	zma-miR160b-5p MIMAT0001363 Zea mays miR160b-5p	12	19	-	Zm00001d017482	none
GCATACAG	zma-miR160c-5p MIMAT0001361 Zea mays miR160c-5p	12	19	-	Zm00001d017482	none
GCATACAG	zma-miR160d-5p MIMAT0001362 Zea mays miR160d-5p	12	19	-	Zm00001d017482	none
GCATACAG	zma-miR160e MIMAT0001374 Zea mays miR160e	12	19	-	Zm00001d017482	none
GCATACAG	zma-miR160f-5p MIMAT0001750 Zea mays miR160f-5p	12	19	-	Zm00001d017482	none
GCATACAG	zma-miR160g-5p MIMAT0013981 Zea mays miR160g-5p	12	19	-	Zm00001d017482	none
GCATGCCC	zma-miR528a-5p MIMAT0014028 Zea mays miR528a-5p	7	14	-	Zm00001d047438	none
GCATGCCC	zma-miR528b-5p MIMAT0014029 Zea mays miR528b-5p	7	14	-	Zm00001d047438	none
GCCAATAT	zma-miR171a-3p MIMAT0001385 Zea mays miR171a-3p	13	20	+	none	none
GCCAATAT	zma-miR171b-3p MIMAT0001386 Zea mays miR171b-3p	10	17	+	none	none
GCCAATAT	zma-miR171b-5p MIMAT0015155 Zea mays miR171b-5p	2	9	-	none	none
GCCAATAT	zma-miR171c-3p MIMAT0001737 Zea mays miR171c-3p	13	20	+	none	none
GCCAATAT	zma-miR171d-3p MIMAT0001694 Zea mays miR171d-3p	13	20	+	none	none
GCCAATAT	zma-miR171e-3p MIMAT0001739 Zea mays miR171e-3p	13	20	+	none	none
GCCAATAT	zma-miR171f-3p MIMAT0001695 Zea mays miR171f-3p	10	17	+	none	none
GCCAATAT	zma-miR171g-3p MIMAT0001741 Zea mays miR171g-3p	13	20	+	none	none
GCCAATAT	zma-miR171i-3p MIMAT0001740 Zea mays miR171i-3p	13	20	+	none	none
GCCAATAT	zma-miR171j-3p MIMAT0001738 Zea mays miR171j-3p	13	20	+	none	none
GCCAATAT	zma-miR171n-3p MIMAT0013997 Zea mays miR171n-3p	13	20	+	none	none
GCCGTGGG	zma-miR396e-3p MIMAT0015349 Zea mays miR396e-3p	11	18	+	none	none
GCGAGGTG	zma-miR160f-3p MIMAT0015209 Zea mays miR160f-3p	5	12	+	none	none
GCGCGCCT	zma-miR171m-5p MIMAT0015331 Zea mays miR171m-5p	6	13	+	none	none
GCTCACCT	zma-miR171g-3p MIMAT0001741 Zea mays miR171g-3p	2	9	-	none	none
GCTGCAGC	zma-miR167d-3p MIMAT0015144 Zea mays miR167d-3p	10	17	+	Zm00001d034052_Zm00001d044153_Zm00001d040573_Zm00001d035097	Zm00001d006279
GCTGCAGC	zma-miR167d-3p MIMAT0015144 Zea mays miR167d-3p	10	17	-	Zm00001d034052_Zm00001d044153_Zm00001d040573_Zm00001d035097	Zm00001d006279
GCTTGTAG	zma-miR395b-5p MIMAT0015164 Zea mays miR395b-5p	6	13	-	none	none
GCTTGTAG	zma-miR395f-5p MIMAT0015338 Zea mays miR395f-5p	6	13	-	none	none
GCTTGTAG	zma-miR395i-5p MIMAT0015341 Zea mays miR395i-5p	6	13	-	none	none
GCTTGTAG	zma-miR395n-5p MIMAT0015346 Zea mays miR395n-5p	6	13	-	none	none
GCTTTATT	zma-miR396a-3p MIMAT0015168 Zea mays miR396a-3p	5	12	-	Zm00001d044490	none
GCTTTATT	zma-miR396b-3p MIMAT0015167 Zea mays miR396b-3p	5	12	-	Zm00001d044490	none
GCTTTATT	zma-miR396g-5p MIMAT0014016 Zea mays miR396g-5p	8	15	+	none	none
GCTTTATT	zma-miR396h MIMAT0014017 Zea mays miR396h	8	15	+	none	none
GCTTTCTT	zma-miR396a-5p MIMAT0001703 Zea mays miR396a-5p	8	15	+	none	none
GCTTTCTT	zma-miR396b-5p MIMAT0001702 Zea mays miR396b-5p	8	15	+	none	none
GCTTTCTT	zma-miR396c MIMAT0010076 Zea mays miR396c	9	16	+	none	none
GCTTTCTT	zma-miR396d MIMAT0010077 Zea mays miR396d	9	16	+	none	none
GCTTTCTT	zma-miR396e-3p MIMAT0015349 Zea mays miR396e-3p	5	12	-	none	none
GCTTTCTT	zma-miR396e-5p MIMAT0014014 Zea mays miR396e-5p	8	15	+	none	none
GCTTTCTT	zma-miR396f-3p MIMAT0015350 Zea mays miR396f-3p	5	12	-	none	none
GCTTTCTT	zma-miR396f-5p MIMAT0014015 Zea mays miR396f-5p	8	15	+	none	none
GCTTTCTT	zma-miR396g-3p MIMAT0015351 Zea mays miR396g-3p	5	12	-	none	none
GGAAATTT	zma-miR399f-3p MIMAT0001709 Zea mays miR399f-3p	8	15	+	Zm00001d017150	none
GGAATGTT	zma-miR166a-5p MIMAT0015146 Zea mays miR166a-5p	1	8	+	none	none
GGAATGTT	zma-miR166b-5p MIMAT0015151 Zea mays miR166b-5p	1	8	+	none	Zm00001d013773
GGAATGTT	zma-miR166c-5p MIMAT0015152 Zea mays miR166c-5p	1	8	+	none	none
GGAATGTT	zma-miR166d-5p MIMAT0015153 Zea mays miR166d-5p	1	8	+	none	Zm00001d013773
GGAATGTT	zma-miR166g-5p MIMAT0015150 Zea mays miR166g-5p	1	8	+	none	none
GGAATGTT	zma-miR166m-5p MIMAT0015204 Zea mays miR166m-5p	1	8	+	none	Zm00001d046354
GGAGACTG	zma-miR169d MIMAT0001735 Zea mays miR169d	8	15	+	none	none
GGAGACTG	zma-miR169e MIMAT0001736 Zea mays miR169e	8	15	+	none	none
GGAGACTG	zma-miR169i-3p MIMAT0015195 Zea mays miR169i-3p	3	10	-	none	none
GGAGACTG	zma-miR169j-3p MIMAT0015197 Zea mays miR169j-3p	3	10	-	none	none
GGAGACTG	zma-miR169k-3p MIMAT0015196 Zea mays miR169k-3p	3	10	-	none	none
GGAGATGA	zma-miR482-5p MIMAT0015361 Zea mays miR482-5p	3	10	+	Zm00001d035614_Zm00001d048157_Zm00001d050614_Zm00001d013135_Zm00001d010485_Zm00001d036386_Zm00001d010522_Zm00001d033047_Zm00001d015853_Zm00001d007942	Zm00001d024293_Zm00001d047466
GGAGCTCT	zma-miR159a-3p MIMAT0001711 Zea mays miR159a-3p	13	20	+	none	none
GGAGCTCT	zma-miR159b-3p MIMAT0001712 Zea mays miR159b-3p	13	20	+	none	none
GGAGCTCT	zma-miR159f-3p MIMAT0013975 Zea mays miR159f-3p	13	20	+	none	none
GGAGCTCT	zma-miR159h-3p MIMAT0013977 Zea mays miR159h-3p	13	20	+	none	none
GGAGCTCT	zma-miR159i-3p MIMAT0013978 Zea mays miR159i-3p	13	20	+	none	none
GGAGCTCT	zma-miR159j-3p MIMAT0013979 Zea mays miR159j-3p	13	20	+	none	none
GGAGCTCT	zma-miR159k-3p MIMAT0013980 Zea mays miR159k-3p	13	20	+	none	none
GGAGGAAC	zma-miR395c-3p MIMAT0001700 Zea mays miR395c-3p	12	19	+	Zm00001d005247	none
GGAGGAAC	zma-miR395l-3p MIMAT0014009 Zea mays miR395l-3p	12	19	+	Zm00001d005247	none
GGAGGAAC	zma-miR395m-3p MIMAT0014010 Zea mays miR395m-3p	12	19	+	Zm00001d005247	none
GGAGGAAC	zma-miR482-3p MIMAT0014027 Zea mays miR482-3p	9	16	-	none	none
GGAGGTGG	zma-miR394a-5p MIMAT0001696 Zea mays miR394a-5p	13	20	-	Zm00001d014094_Zm00001d043701	none
GGAGGTGG	zma-miR394b-5p MIMAT0001697 Zea mays miR394b-5p	13	20	-	Zm00001d014094_Zm00001d043701	none
GGCAGGTC	zma-miR169o-3p MIMAT0015326 Zea mays miR169o-3p	1	8	+	none	Zm00001d028966
GGCCTTCT	zma-miR169n-3p MIMAT0015325 Zea mays miR169n-3p	5	12	+	none	Zm00001d047909_Zm00001d042962
GGCCTTCT	zma-miR169q-3p MIMAT0015328 Zea mays miR169q-3p	5	12	+	none	Zm00001d018648_Zm00001d034194_Zm00001d038712_Zm00001d053625
GGCTCATC	zma-miR171g-5p MIMAT0015202 Zea mays miR171g-5p	10	17	+	Zm00001d014185	none
GGCTCGGG	zma-miR166a-5p MIMAT0015146 Zea mays miR166a-5p	13	20	+	none	none
GGCTCGGG	zma-miR166k-5p MIMAT0015184 Zea mays miR166k-5p	13	20	+	none	none
GGCTTTCT	zma-miR396c MIMAT0010076 Zea mays miR396c	8	15	+	none	Zm00001d030256
GGCTTTCT	zma-miR396d MIMAT0010077 Zea mays miR396d	8	15	+	none	Zm00001d030256
GGCTTTCT	zma-miR396e-3p MIMAT0015349 Zea mays miR396e-3p	6	13	-	none	none
GGGCATGC	zma-miR528a-5p MIMAT0014028 Zea mays miR528a-5p	7	14	+	Zm00001d002652	none
GGGCATGC	zma-miR528b-5p MIMAT0014029 Zea mays miR528b-5p	7	14	+	Zm00001d002652	none
GGGTGTCA	zma-miR1432-3p MIMAT0015366 Zea mays miR1432-3p	1	8	+	none	none
GGTCTTCT	zma-miR169o-3p MIMAT0015326 Zea mays miR169o-3p	5	12	+	none	none
GTAATTGA	zma-miR397b-3p MIMAT0015353 Zea mays miR397b-3p	13	20	-	none	Zm00001d001902
GTCACAGC	zma-miR167b-3p MIMAT0015143 Zea mays miR167b-3p	7	14	-	none	none
GTGCAGCG	zma-miR397b-3p MIMAT0015353 Zea mays miR397b-3p	5	12	-	none	Zm00001d048656
GTGGTCAT	zma-miR827-5p MIMAT0015365 Zea mays miR827-5p	8	15	+	none	none
GTTCAATA	zma-miR396a-3p MIMAT0015168 Zea mays miR396a-3p	1	8	+	Zm00001d048766	none
GTTCAATA	zma-miR396b-3p MIMAT0015167 Zea mays miR396b-3p	1	8	+	Zm00001d048766	none
GTTCAATA	zma-miR396g-5p MIMAT0014016 Zea mays miR396g-5p	12	19	-	none	none
GTTCAATA	zma-miR396h MIMAT0014017 Zea mays miR396h	12	19	-	none	none
GTTCCTCC	zma-miR395c-3p MIMAT0001700 Zea mays miR395c-3p	12	19	-	Zm00001d041768_Zm00001d043174	none
GTTCCTCC	zma-miR395l-3p MIMAT0014009 Zea mays miR395l-3p	12	19	-	Zm00001d041768_Zm00001d043174	none
GTTCCTCC	zma-miR395m-3p MIMAT0014010 Zea mays miR395m-3p	12	19	-	Zm00001d041768_Zm00001d043174	none
GTTCCTCC	zma-miR482-3p MIMAT0014027 Zea mays miR482-3p	9	16	+	Zm00001d033578	none
GTTCCTTC	zma-miR395l-5p MIMAT0015344 Zea mays miR395l-5p	1	8	+	none	none
GTTTATCG	zma-miR162-3p MIMAT0001376 Zea mays miR162-3p	2	9	-	none	none
GTTTATCG	zma-miR162-5p MIMAT0015147 Zea mays miR162-5p	11	18	+	none	none
TAGAGGCA	zma-miR2275b-5p MIMAT0011769 Zea mays miR2275b-5p	6	13	+	none	none
TATCATTC	zma-miR159a-5p MIMAT0015176 Zea mays miR159a-5p	8	15	+	none	none
TATTGAAC	zma-miR396a-3p MIMAT0015168 Zea mays miR396a-3p	1	8	-	Zm00001d046611	Zm00001d047848
TATTGAAC	zma-miR396b-3p MIMAT0015167 Zea mays miR396b-3p	1	8	-	Zm00001d046611	Zm00001d047848
TATTGAAC	zma-miR396g-5p MIMAT0014016 Zea mays miR396g-5p	12	19	+	none	none
TATTGAAC	zma-miR396h MIMAT0014017 Zea mays miR396h	12	19	+	none	none
TATTGGCA	zma-miR171b-3p MIMAT0001386 Zea mays miR171b-3p	9	16	-	none	none
TATTGGCA	zma-miR171c-3p MIMAT0001737 Zea mays miR171c-3p	12	19	-	none	none
TATTGGCA	zma-miR171d-3p MIMAT0001694 Zea mays miR171d-3p	12	19	-	none	none
TATTGGCA	zma-miR171e-3p MIMAT0001739 Zea mays miR171e-3p	12	19	-	none	none
TATTGGCA	zma-miR171f-3p MIMAT0001695 Zea mays miR171f-3p	9	16	-	none	none
TATTGGCA	zma-miR171i-3p MIMAT0001740 Zea mays miR171i-3p	12	19	-	none	none
TATTGGCA	zma-miR171j-3p MIMAT0001738 Zea mays miR171j-3p	12	19	-	none	none
TATTGTTT	zma-miR171h-5p MIMAT0015206 Zea mays miR171h-5p	4	11	+	Zm00001d028839_Zm00001d039101_Zm00001d021805_Zm00001d019953_Zm00001d034815	none
TATTGTTT	zma-miR171k-5p MIMAT0015205 Zea mays miR171k-5p	4	11	+	Zm00001d028839_Zm00001d039101_Zm00001d021805_Zm00001d019953_Zm00001d034815	none
TCAATAAA	zma-miR396a-3p MIMAT0015168 Zea mays miR396a-3p	3	10	+	none	none
TCAATAAA	zma-miR396b-3p MIMAT0015167 Zea mays miR396b-3p	3	10	+	none	none
TCAATAAA	zma-miR396g-5p MIMAT0014016 Zea mays miR396g-5p	10	17	-	none	none
TCAATAAA	zma-miR396h MIMAT0014017 Zea mays miR396h	10	17	-	none	none
TCAATATC	zma-miR171l-3p MIMAT0013995 Zea mays miR171l-3p	14	21	+	none	none
TCAATATC	zma-miR171m-3p MIMAT0013996 Zea mays miR171m-3p	14	21	+	none	none
TCAATCAA	zma-miR171i-5p MIMAT0015201 Zea mays miR171i-5p	13	20	+	none	none
TCAATCCG	zma-miR171l-5p MIMAT0015330 Zea mays miR171l-5p	13	20	+	none	none
TCAATCCG	zma-miR171m-5p MIMAT0015331 Zea mays miR171m-5p	13	20	+	none	none
TCAATCCG	zma-miR171n-5p MIMAT0015332 Zea mays miR171n-5p	13	20	+	Zm00001d049701	none
TCAATTAC	zma-miR397b-3p MIMAT0015353 Zea mays miR397b-3p	13	20	+	none	Zm00001d045271
TCACCAAT	zma-miR171n-5p MIMAT0015332 Zea mays miR171n-5p	2	9	-	none	none
TCAGGTCG	zma-miR398a-3p MIMAT0014020 Zea mays miR398a-3p	8	15	+	none	none
TCAGGTCG	zma-miR398b-3p MIMAT0014021 Zea mays miR398b-3p	8	15	+	none	none
TCATCAAG	zma-miR172a MIMAT0001387 Zea mays miR172a	6	13	-	Zm00001d003352_Zm00001d022209	Zm00001d042154_Zm00001d027760
TCATCAAG	zma-miR172b-3p MIMAT0001389 Zea mays miR172b-3p	6	13	-	Zm00001d003352_Zm00001d022209	Zm00001d042154_Zm00001d027760
TCATCAAG	zma-miR172c-3p MIMAT0001390 Zea mays miR172c-3p	6	13	-	Zm00001d003352_Zm00001d022209	Zm00001d042154_Zm00001d027760
TCATCAAG	zma-miR172d-3p MIMAT0001388 Zea mays miR172d-3p	6	13	-	Zm00001d003352_Zm00001d022209	Zm00001d042154_Zm00001d027760
TCATCAAG	zma-miR172e MIMAT0001742 Zea mays miR172e	6	13	-	none	none
TCATGTTG	zma-miR167h-3p MIMAT0015189 Zea mays miR167h-3p	3	10	+	Zm00001d043661_Zm00001d039266	Zm00001d023755_Zm00001d005641_Zm00001d029642_Zm00001d023998_Zm00001d009463_Zm00001d004960_Zm00001d002613
TCATGTTG	zma-miR167i-3p MIMAT0015190 Zea mays miR167i-3p	3	10	+	Zm00001d043661_Zm00001d039266	Zm00001d023755_Zm00001d005641_Zm00001d029642_Zm00001d023998_Zm00001d009463_Zm00001d004960_Zm00001d002613
TCCCTACA	zma-miR395b-5p MIMAT0015164 Zea mays miR395b-5p	3	10	+	none	none
TCCCTACA	zma-miR395i-5p MIMAT0015341 Zea mays miR395i-5p	3	10	+	none	none
TCCCTGCA	zma-miR395c-5p MIMAT0015165 Zea mays miR395c-5p	3	10	+	none	none
TCCTCTGG	zma-miR399a-5p MIMAT0015169 Zea mays miR399a-5p	10	17	+	none	none
TCCTCTGG	zma-miR399b-5p MIMAT0015171 Zea mays miR399b-5p	10	17	+	none	none
TCCTCTGG	zma-miR399d-5p MIMAT0015172 Zea mays miR399d-5p	10	17	+	none	Zm00001d010317
TCCTCTGG	zma-miR399h-5p MIMAT0015357 Zea mays miR399h-5p	10	17	+	none	none
TCCTCTGG	zma-miR399i-5p MIMAT0015358 Zea mays miR399i-5p	10	17	+	none	Zm00001d010317
TCCTCTGG	zma-miR399j-5p MIMAT0015359 Zea mays miR399j-5p	10	17	+	none	none
TCGAGCCA	zma-miR166c-5p MIMAT0015152 Zea mays miR166c-5p	12	19	-	Zm00001d029354	none
TCGAGCCA	zma-miR166m-5p MIMAT0015204 Zea mays miR166m-5p	12	19	-	none	none
TCGCTTCT	zma-miR156k-3p MIMAT0015208 Zea mays miR156k-3p	3	10	+	none	none
TCGGACCA	zma-miR166a-3p MIMAT0001375 Zea mays miR166a-3p	1	8	+	none	none
TCGGACCA	zma-miR166b-3p MIMAT0001382 Zea mays miR166b-3p	1	8	+	none	none
TCGGACCA	zma-miR166c-3p MIMAT0001383 Zea mays miR166c-3p	1	8	+	none	none
TCGGACCA	zma-miR166d-3p MIMAT0001384 Zea mays miR166d-3p	1	8	+	none	none
TCGGACCA	zma-miR166e MIMAT0001378 Zea mays miR166e	1	8	+	none	none
TCGGACCA	zma-miR166f MIMAT0001380 Zea mays miR166f	1	8	+	none	none
TCGGACCA	zma-miR166g-3p MIMAT0001381 Zea mays miR166g-3p	1	8	+	none	none
TCGGACCA	zma-miR166h-3p MIMAT0001377 Zea mays miR166h-3p	1	8	+	none	none
TCGGACCA	zma-miR166i-3p MIMAT0001379 Zea mays miR166i-3p	1	8	+	none	none
TCGGACCA	zma-miR166j-3p MIMAT0001720 Zea mays miR166j-3p	1	8	+	none	none
TCGGACCA	zma-miR166k-3p MIMAT0001719 Zea mays miR166k-3p	1	8	+	none	none
TCGGACCA	zma-miR166l-3p MIMAT0001743 Zea mays miR166l-3p	1	8	+	none	none
TCGGACCA	zma-miR166m-3p MIMAT0001744 Zea mays miR166m-3p	1	8	+	none	none
TCGGACCA	zma-miR166n-3p MIMAT0013986 Zea mays miR166n-3p	1	8	+	none	none
TCGTCTGG	zma-miR166i-5p MIMAT0015149 Zea mays miR166i-5p	7	14	+	none	none
TCTACAAG	zma-miR395n-5p MIMAT0015346 Zea mays miR395n-5p	5	12	+	none	none
TCTCCATC	zma-miR164a-3p MIMAT0015136 Zea mays miR164a-3p	14	21	+	Zm00001d019267	none
TCTCCATC	zma-miR164c-3p MIMAT0015139 Zea mays miR164c-3p	14	21	+	none	Zm00001d023378
TCTCCATC	zma-miR164h-3p MIMAT0015320 Zea mays miR164h-3p	14	21	+	none	Zm00001d023378
TCTCTTCT	zma-miR156a-5p MIMAT0001357 Zea mays miR156a-5p	5	12	-	Zm00001d037051_Zm00001d038321	Zm00001d012578_Zm00001d026164
TCTCTTCT	zma-miR156b-5p MIMAT0001354 Zea mays miR156b-5p	5	12	-	Zm00001d037051_Zm00001d038321	Zm00001d012578_Zm00001d026164
TCTCTTCT	zma-miR156c MIMAT0001355 Zea mays miR156c	5	12	-	Zm00001d037051_Zm00001d038321	Zm00001d012578_Zm00001d026164
TCTCTTCT	zma-miR156d-5p MIMAT0001351 Zea mays miR156d-5p	5	12	-	Zm00001d037051_Zm00001d038321	Zm00001d012578_Zm00001d026164
TCTCTTCT	zma-miR156e-5p MIMAT0001356 Zea mays miR156e-5p	5	12	-	Zm00001d037051_Zm00001d038321	Zm00001d012578_Zm00001d026164
TCTCTTCT	zma-miR156f-5p MIMAT0001352 Zea mays miR156f-5p	5	12	-	Zm00001d037051_Zm00001d038321	Zm00001d012578_Zm00001d026164
TCTCTTCT	zma-miR156g-5p MIMAT0001353 Zea mays miR156g-5p	5	12	-	Zm00001d037051_Zm00001d038321	Zm00001d012578_Zm00001d026164
TCTCTTCT	zma-miR156h-5p MIMAT0001358 Zea mays miR156h-5p	5	12	-	Zm00001d037051_Zm00001d038321	Zm00001d012578_Zm00001d026164
TCTCTTCT	zma-miR156i-5p MIMAT0001359 Zea mays miR156i-5p	5	12	-	Zm00001d037051_Zm00001d038321	Zm00001d012578_Zm00001d026164
TCTCTTCT	zma-miR156j-5p MIMAT0001710 Zea mays miR156j-5p	5	12	-	none	Zm00001d026164
TCTCTTCT	zma-miR156k-5p MIMAT0001749 Zea mays miR156k-5p	5	12	-	Zm00001d045327_Zm00001d038321	Zm00001d019560_Zm00001d036423_Zm00001d026164
TCTCTTCT	zma-miR156l-5p MIMAT0013973 Zea mays miR156l-5p	5	12	-	Zm00001d037051_Zm00001d038321	Zm00001d012578_Zm00001d026164
TCTCTTCT	zma-miR529-3p MIMAT0015364 Zea mays miR529-3p	12	19	+	Zm00001d019560	Zm00001d011971_Zm00001d011830
TCTCTTCT	zma-miR529-5p MIMAT0014030 Zea mays miR529-5p	1	8	-	Zm00001d011830	none
TCTTCAGT	zma-miR319a-5p MIMAT0015180 Zea mays miR319a-5p	7	14	+	none	none
TCTTCAGT	zma-miR319c-5p MIMAT0015181 Zea mays miR319c-5p	7	14	+	none	none
TCTTCTTC	zma-miR529-3p MIMAT0015364 Zea mays miR529-3p	14	21	+	Zm00001d007854_Zm00001d039144	Zm00001d010687_Zm00001d033176_Zm00001d028657_Zm00001d011955_Zm00001d034904_Zm00001d049541
TCTTGACC	zma-miR396e-3p MIMAT0015349 Zea mays miR396e-3p	1	8	-	none	none
TCTTGACC	zma-miR396f-3p MIMAT0015350 Zea mays miR396f-3p	1	8	-	none	none
TCTTTCTT	zma-miR399e-5p MIMAT0015173 Zea mays miR399e-5p	8	15	+	none	none
TGAACCGT	zma-miR171i-5p MIMAT0015201 Zea mays miR171i-5p	8	15	-	none	none
TGAAGTGT	zma-miR395a-3p MIMAT0001701 Zea mays miR395a-3p	2	9	+	none	none
TGAAGTGT	zma-miR395b-3p MIMAT0001698 Zea mays miR395b-3p	2	9	+	none	none
TGAAGTGT	zma-miR395c-3p MIMAT0001700 Zea mays miR395c-3p	2	9	+	none	Zm00001d029106
TGAAGTGT	zma-miR395c-5p MIMAT0015165 Zea mays miR395c-5p	12	19	-	none	none
TGAAGTGT	zma-miR395d-3p MIMAT0014001 Zea mays miR395d-3p	2	9	+	none	none
TGAAGTGT	zma-miR395e-3p MIMAT0014002 Zea mays miR395e-3p	2	9	+	none	none
TGAAGTGT	zma-miR395f-3p MIMAT0014003 Zea mays miR395f-3p	2	9	+	none	none
TGAAGTGT	zma-miR395g-3p MIMAT0014004 Zea mays miR395g-3p	2	9	+	none	none
TGAAGTGT	zma-miR395h-3p MIMAT0014005 Zea mays miR395h-3p	2	9	+	none	none
TGAAGTGT	zma-miR395i-3p MIMAT0014006 Zea mays miR395i-3p	2	9	+	none	none
TGAAGTGT	zma-miR395j-3p MIMAT0014007 Zea mays miR395j-3p	2	9	+	none	none
TGAAGTGT	zma-miR395k-3p MIMAT0014008 Zea mays miR395k-3p	2	9	+	none	Zm00001d029106
TGAAGTGT	zma-miR395l-3p MIMAT0014009 Zea mays miR395l-3p	2	9	+	none	Zm00001d029106
TGAAGTGT	zma-miR395l-5p MIMAT0015344 Zea mays miR395l-5p	12	19	-	none	none
TGAAGTGT	zma-miR395m-3p MIMAT0014010 Zea mays miR395m-3p	2	9	+	none	Zm00001d029106
TGAAGTGT	zma-miR395m-5p MIMAT0015345 Zea mays miR395m-5p	12	19	-	Zm00001d029106	none
TGAAGTGT	zma-miR395n-3p MIMAT0014011 Zea mays miR395n-3p	2	9	+	none	none
TGAAGTGT	zma-miR395o-3p MIMAT0014012 Zea mays miR395o-3p	2	9	+	none	none
TGAAGTGT	zma-miR395p-3p MIMAT0014013 Zea mays miR395p-3p	2	9	+	none	none
TGACACCC	zma-miR1432-3p MIMAT0015366 Zea mays miR1432-3p	1	8	-	none	none
TGCAACAT	zma-miR167h-3p MIMAT0015189 Zea mays miR167h-3p	5	12	-	none	none
TGCAACAT	zma-miR167i-3p MIMAT0015190 Zea mays miR167i-3p	5	12	-	none	none
TGCACGTG	zma-miR164a-5p MIMAT0001364 Zea mays miR164a-5p	14	21	-	none	none
TGCACGTG	zma-miR164b-5p MIMAT0001366 Zea mays miR164b-5p	14	21	-	none	none
TGCACGTG	zma-miR164c-5p MIMAT0001367 Zea mays miR164c-5p	14	21	-	none	none
TGCACGTG	zma-miR164d-5p MIMAT0001365 Zea mays miR164d-5p	14	21	-	none	none
TGCACGTG	zma-miR164g-5p MIMAT0013984 Zea mays miR164g-5p	14	21	-	none	none
TGCAGGGA	zma-miR395c-5p MIMAT0015165 Zea mays miR395c-5p	3	10	-	none	none
TGCATGAT	zma-miR167a-3p MIMAT0015142 Zea mays miR167a-3p	2	9	-	none	none
TGCCAACA	zma-miR171f-5p MIMAT0015161 Zea mays miR171f-5p	4	11	-	none	none
TGCCAACA	zma-miR171i-5p MIMAT0015201 Zea mays miR171i-5p	1	8	-	none	none
TGCCACAG	zma-miR167c-3p MIMAT0015145 Zea mays miR167c-3p	8	15	-	none	none
TGCCTATG	zma-miR169d MIMAT0001735 Zea mays miR169d	14	21	+	none	none
TGGCTCGG	zma-miR166a-5p MIMAT0015146 Zea mays miR166a-5p	12	19	+	none	none
TGGCTCGG	zma-miR166k-5p MIMAT0015184 Zea mays miR166k-5p	12	19	+	none	none
TGGCTCGG	zma-miR166n-5p MIMAT0015321 Zea mays miR166n-5p	12	19	+	none	none
TGGCTCGG	zma-miR171d-5p MIMAT0015160 Zea mays miR171d-5p	4	11	+	none	none
TGGCTCGG	zma-miR171e-5p MIMAT0015200 Zea mays miR171e-5p	4	11	+	none	none
TGGCTCGG	zma-miR171g-3p MIMAT0001741 Zea mays miR171g-3p	9	16	-	none	none
TGGGGGAA	zma-miR395a-3p MIMAT0001701 Zea mays miR395a-3p	11	18	+	none	none
TGGGGGAA	zma-miR395b-3p MIMAT0001698 Zea mays miR395b-3p	11	18	+	none	none
TGGGGGAA	zma-miR395d-3p MIMAT0014001 Zea mays miR395d-3p	11	18	+	none	none
TGGGGGAA	zma-miR395e-3p MIMAT0014002 Zea mays miR395e-3p	11	18	+	none	none
TGGGGGAA	zma-miR395f-3p MIMAT0014003 Zea mays miR395f-3p	11	18	+	none	none
TGGGGGAA	zma-miR395g-3p MIMAT0014004 Zea mays miR395g-3p	11	18	+	none	none
TGGGGGAA	zma-miR395h-3p MIMAT0014005 Zea mays miR395h-3p	11	18	+	none	none
TGGGGGAA	zma-miR395i-3p MIMAT0014006 Zea mays miR395i-3p	11	18	+	none	none
TGGGGGAA	zma-miR395j-3p MIMAT0014007 Zea mays miR395j-3p	11	18	+	none	none
TGGGGGAA	zma-miR395n-3p MIMAT0014011 Zea mays miR395n-3p	11	18	+	none	none
TGGGGGAA	zma-miR395p-3p MIMAT0014013 Zea mays miR395p-3p	11	18	+	none	none
TGTACTCT	zma-miR529-5p MIMAT0014030 Zea mays miR529-5p	10	17	-	none	Zm00001d006257
TGTAGAGA	zma-miR395n-5p MIMAT0015346 Zea mays miR395n-5p	3	10	-	Zm00001d024951	none
TGTAGGGA	zma-miR395b-5p MIMAT0015164 Zea mays miR395b-5p	3	10	-	none	none
TGTAGGGA	zma-miR395i-5p MIMAT0015341 Zea mays miR395i-5p	3	10	-	none	none
TGTCTGGT	zma-miR166b-5p MIMAT0015151 Zea mays miR166b-5p	8	15	+	Zm00001d024904_Zm00001d047539	none
TGTCTGGT	zma-miR166d-5p MIMAT0015153 Zea mays miR166d-5p	8	15	+	Zm00001d024904_Zm00001d047539	none
TGTCTGGT	zma-miR166g-5p MIMAT0015150 Zea mays miR166g-5p	8	15	+	Zm00001d024904_Zm00001d023808_Zm00001d033260	none
TGTCTGGT	zma-miR166j-5p MIMAT0015185 Zea mays miR166j-5p	9	16	+	Zm00001d014823	none
TGTTGGCA	zma-miR171f-5p MIMAT0015161 Zea mays miR171f-5p	4	11	+	none	none
TGTTGGCA	zma-miR171i-5p MIMAT0015201 Zea mays miR171i-5p	1	8	+	none	none
TGTTTGAA	zma-miR395m-5p MIMAT0015345 Zea mays miR395m-5p	7	14	-	none	none
TTATCGAT	zma-miR162-5p MIMAT0015147 Zea mays miR162-5p	13	20	+	none	none
TTATTGAA	zma-miR396a-3p MIMAT0015168 Zea mays miR396a-3p	2	9	-	none	none
TTATTGAA	zma-miR396b-3p MIMAT0015167 Zea mays miR396b-3p	2	9	-	none	none
TTATTGAA	zma-miR396g-5p MIMAT0014016 Zea mays miR396g-5p	11	18	+	none	none
TTATTGAA	zma-miR396h MIMAT0014017 Zea mays miR396h	11	18	+	none	none
TTCAAACA	zma-miR395m-5p MIMAT0015345 Zea mays miR395m-5p	7	14	+	none	none
TTCAATAA	zma-miR396a-3p MIMAT0015168 Zea mays miR396a-3p	2	9	+	Zm00001d029442	none
TTCAATAA	zma-miR396b-3p MIMAT0015167 Zea mays miR396b-3p	2	9	+	Zm00001d029442	none
TTCAATAA	zma-miR396g-5p MIMAT0014016 Zea mays miR396g-5p	11	18	-	none	none
TTCAATAA	zma-miR396h MIMAT0014017 Zea mays miR396h	11	18	-	none	none
TTCCCCCA	zma-miR395a-3p MIMAT0001701 Zea mays miR395a-3p	11	18	-	none	none
TTCCCCCA	zma-miR395b-3p MIMAT0001698 Zea mays miR395b-3p	11	18	-	none	none
TTCCCCCA	zma-miR395d-3p MIMAT0014001 Zea mays miR395d-3p	11	18	-	none	none
TTCCCCCA	zma-miR395e-3p MIMAT0014002 Zea mays miR395e-3p	11	18	-	none	none
TTCCCCCA	zma-miR395f-3p MIMAT0014003 Zea mays miR395f-3p	11	18	-	none	none
TTCCCCCA	zma-miR395g-3p MIMAT0014004 Zea mays miR395g-3p	11	18	-	none	none
TTCCCCCA	zma-miR395h-3p MIMAT0014005 Zea mays miR395h-3p	11	18	-	none	none
TTCCCCCA	zma-miR395i-3p MIMAT0014006 Zea mays miR395i-3p	11	18	-	none	none
TTCCCCCA	zma-miR395j-3p MIMAT0014007 Zea mays miR395j-3p	11	18	-	none	none
TTCCCCCA	zma-miR395n-3p MIMAT0014011 Zea mays miR395n-3p	11	18	-	none	none
TTCCCCCA	zma-miR395p-3p MIMAT0014013 Zea mays miR395p-3p	11	18	-	none	none
TTCTCCTC	zma-miR395a-5p MIMAT0015166 Zea mays miR395a-5p	2	9	+	none	none
TTCTCCTC	zma-miR399a-5p MIMAT0015169 Zea mays miR399a-5p	7	14	+	none	none
TTCTCCTC	zma-miR399h-5p MIMAT0015357 Zea mays miR399h-5p	7	14	+	none	none
TTCTCTTT	zma-miR156d-3p MIMAT0015124 Zea mays miR156d-3p	7	14	+	none	none
TTCTCTTT	zma-miR156f-3p MIMAT0015125 Zea mays miR156f-3p	7	14	+	none	none
TTCTCTTT	zma-miR156g-3p MIMAT0015126 Zea mays miR156g-3p	7	14	+	none	none
TTCTCTTT	zma-miR156k-3p MIMAT0015208 Zea mays miR156k-3p	7	14	+	none	Zm00001d024012
TTCTCTTT	zma-miR399e-5p MIMAT0015173 Zea mays miR399e-5p	5	12	+	none	none
TTGATTGA	zma-miR171i-5p MIMAT0015201 Zea mays miR171i-5p	13	20	-	none	none
TTGCACTG	zma-miR393a-3p MIMAT0015207 Zea mays miR393a-3p	3	10	-	none	none
TTGCACTG	zma-miR393c-3p MIMAT0015335 Zea mays miR393c-3p	3	10	-	none	none
TTGGCTAG	zma-miR169i-3p MIMAT0015195 Zea mays miR169i-3p	11	18	+	Zm00001d019907_Zm00001d053612_Zm00001d053994_Zm00001d002886	Zm00001d005724_Zm00001d009506_Zm00001d038475_Zm00001d037220_Zm00001d008200_Zm00001d012514_Zm00001d037381_Zm00001d041768_Zm00001d038831_Zm00001d051936_Zm00001d029285
TTGGCTAG	zma-miR169j-3p MIMAT0015197 Zea mays miR169j-3p	11	18	+	Zm00001d019907_Zm00001d053612_Zm00001d053994_Zm00001d002886	Zm00001d005724_Zm00001d009506_Zm00001d038475_Zm00001d037220_Zm00001d008200_Zm00001d012514_Zm00001d037381_Zm00001d041768_Zm00001d038831_Zm00001d051936_Zm00001d029285
TTGGCTAG	zma-miR169k-3p MIMAT0015196 Zea mays miR169k-3p	11	18	+	Zm00001d019907_Zm00001d053612_Zm00001d053994_Zm00001d002886	Zm00001d005724_Zm00001d009506_Zm00001d038475_Zm00001d037220_Zm00001d008200_Zm00001d012514_Zm00001d037381_Zm00001d041768_Zm00001d038831_Zm00001d051936_Zm00001d029285
TTGGCTAG	zma-miR169o-3p MIMAT0015326 Zea mays miR169o-3p	12	19	+	Zm00001d053612_Zm00001d051368_Zm00001d002886_Zm00001d009421	Zm00001d005724_Zm00001d001872
TTGGCTCG	zma-miR171d-5p MIMAT0015160 Zea mays miR171d-5p	3	10	+	none	none
TTGGCTCG	zma-miR171e-5p MIMAT0015200 Zea mays miR171e-5p	3	10	+	none	none
TTGGCTCG	zma-miR171g-3p MIMAT0001741 Zea mays miR171g-3p	10	17	-	Zm00001d039544	Zm00001d034855_Zm00001d050645_Zm00001d030652
TTGGCTGG	zma-miR166m-5p MIMAT0015204 Zea mays miR166m-5p	7	14	+	Zm00001d051018_Zm00001d034133	none
TTGTAGGG	zma-miR395b-5p MIMAT0015164 Zea mays miR395b-5p	4	11	-	none	none
TTGTAGGG	zma-miR395i-5p MIMAT0015341 Zea mays miR395i-5p	4	11	-	none	none
TTGTCCTT	zma-miR169r-3p MIMAT0015329 Zea mays miR169r-3p	7	14	+	none	Zm00001d011745_Zm00001d025497_Zm00001d018986_Zm00001d040679_Zm00001d035313_Zm00001d044993_Zm00001d039558_Zm00001d020727_Zm00001d034272_Zm00001d007014_Zm00001d032741_Zm00001d048379_Zm00001d012851_Zm00001d010327_Zm00001d025050_Zm00001d047462_Zm00001d044646_Zm00001d052321
TTGTTTGT	zma-miR166j-5p MIMAT0015185 Zea mays miR166j-5p	4	11	+	none	none
TTTATTGA	zma-miR396a-3p MIMAT0015168 Zea mays miR396a-3p	3	10	-	none	none
TTTATTGA	zma-miR396b-3p MIMAT0015167 Zea mays miR396b-3p	3	10	-	none	none
TTTATTGA	zma-miR396g-5p MIMAT0014016 Zea mays miR396g-5p	10	17	+	none	none
TTTATTGA	zma-miR396h MIMAT0014017 Zea mays miR396h	10	17	+	none	none
TTTGAAAG	zma-miR395m-5p MIMAT0015345 Zea mays miR395m-5p	5	12	-	none	none
TTTGGAAT	zma-miR393a-3p MIMAT0015207 Zea mays miR393a-3p	15	22	+	none	none
TTTGGAAT	zma-miR393c-3p MIMAT0015335 Zea mays miR393c-3p	15	22	+	none	none
TTTGTTTT	zma-miR2275a-3p MIMAT0011768 Zea mays miR2275a-3p	1	8	+	Zm00001d033203	none
TTTGTTTT	zma-miR2275d-3p MIMAT0011774 Zea mays miR2275d-3p	1	8	+	Zm00001d033203	Zm00001d002080
TTTTCTTT	zma-miR2275d-5p MIMAT0011773 Zea mays miR2275d-5p	12	19	-	none	none

## Sheet: Supplementary Table 4e
Supplementary Table 4e: TFs associated to 5’-miPLMs/tPLMs in A. thaliana
TF	PLM	Class	Family
ARF13	ACGTGCCC	B3 domain	B3 domain
ARF13	ACGTGTCC	B3 domain	B3 domain
ARF13	GGACACGT	B3 domain	B3 domain
ARF13	GGGCACGT	B3 domain	B3 domain
ARF14	ACGTGCCC	B3 domain	B3 domain
ARF14	ACGTGTCC	B3 domain	B3 domain
ARF14	GGACACGT	B3 domain	B3 domain
ARF14	GGGCACGT	B3 domain	B3 domain
ARF36	ACGTGTCC	B3 domain	B3 domain
ARF36	GGACACGT	B3 domain	B3 domain
ARF39	ACGTGTCC	B3 domain	B3 domain
ARF39	GGACACGT	B3 domain	B3 domain
AIB	AACACGTG	Basic helix-loop-helix factors (bHLH)	Basic helix-loop-helix factors (bHLH)
AIB	ACGTGCCC	Basic helix-loop-helix factors (bHLH)	Basic helix-loop-helix factors (bHLH)
AIB	CACGTGCC	Basic helix-loop-helix factors (bHLH)	Basic helix-loop-helix factors (bHLH)
AIB	CACGTGCG	Basic helix-loop-helix factors (bHLH)	Basic helix-loop-helix factors (bHLH)
AIB	CACGTGTT	Basic helix-loop-helix factors (bHLH)	Basic helix-loop-helix factors (bHLH)
AIB	CGCACGTG	Basic helix-loop-helix factors (bHLH)	Basic helix-loop-helix factors (bHLH)
AIB	GCACGTGC	Basic helix-loop-helix factors (bHLH)	Basic helix-loop-helix factors (bHLH)
AIB	GGCACGTG	Basic helix-loop-helix factors (bHLH)	Basic helix-loop-helix factors (bHLH)
AIB	GGGCACGT	Basic helix-loop-helix factors (bHLH)	Basic helix-loop-helix factors (bHLH)
BEE2	CACGTGCC	Basic helix-loop-helix factors (bHLH)	Basic helix-loop-helix factors (bHLH)
BEE2	GCACGTGC	Basic helix-loop-helix factors (bHLH)	Basic helix-loop-helix factors (bHLH)
BEE2	GGCACGTG	Basic helix-loop-helix factors (bHLH)	Basic helix-loop-helix factors (bHLH)
BHLH104	AACACGTG	Basic helix-loop-helix factors (bHLH)	Basic helix-loop-helix factors (bHLH)
BHLH104	ACGTGCCC	Basic helix-loop-helix factors (bHLH)	Basic helix-loop-helix factors (bHLH)
BHLH104	ACGTGTCC	Basic helix-loop-helix factors (bHLH)	Basic helix-loop-helix factors (bHLH)
BHLH104	CACGTGCC	Basic helix-loop-helix factors (bHLH)	Basic helix-loop-helix factors (bHLH)
BHLH104	CACGTGCG	Basic helix-loop-helix factors (bHLH)	Basic helix-loop-helix factors (bHLH)
BHLH104	CACGTGTT	Basic helix-loop-helix factors (bHLH)	Basic helix-loop-helix factors (bHLH)
BHLH104	CGCACGTG	Basic helix-loop-helix factors (bHLH)	Basic helix-loop-helix factors (bHLH)
BHLH104	GCACGTGC	Basic helix-loop-helix factors (bHLH)	Basic helix-loop-helix factors (bHLH)
BHLH104	GGACACGT	Basic helix-loop-helix factors (bHLH)	Basic helix-loop-helix factors (bHLH)
BHLH104	GGCACGTG	Basic helix-loop-helix factors (bHLH)	Basic helix-loop-helix factors (bHLH)
BHLH104	GGGCACGT	Basic helix-loop-helix factors (bHLH)	Basic helix-loop-helix factors (bHLH)
BHLH112	CACGTGCC	Basic helix-loop-helix factors (bHLH)	Basic helix-loop-helix factors (bHLH)
BHLH112	GGCACGTG	Basic helix-loop-helix factors (bHLH)	Basic helix-loop-helix factors (bHLH)
BHLH13	AACACGTG	Basic helix-loop-helix factors (bHLH)	Basic helix-loop-helix factors (bHLH)
BHLH13	ACGTGCCC	Basic helix-loop-helix factors (bHLH)	Basic helix-loop-helix factors (bHLH)
BHLH13	ACGTGTCC	Basic helix-loop-helix factors (bHLH)	Basic helix-loop-helix factors (bHLH)
BHLH13	ACGTGTTC	Basic helix-loop-helix factors (bHLH)	Basic helix-loop-helix factors (bHLH)
BHLH13	CACGTGCC	Basic helix-loop-helix factors (bHLH)	Basic helix-loop-helix factors (bHLH)
BHLH13	CACGTGCG	Basic helix-loop-helix factors (bHLH)	Basic helix-loop-helix factors (bHLH)
BHLH13	CACGTGTT	Basic helix-loop-helix factors (bHLH)	Basic helix-loop-helix factors (bHLH)
BHLH13	CGCACGTG	Basic helix-loop-helix factors (bHLH)	Basic helix-loop-helix factors (bHLH)
BHLH13	GAACACGT	Basic helix-loop-helix factors (bHLH)	Basic helix-loop-helix factors (bHLH)
BHLH13	GCACGTGC	Basic helix-loop-helix factors (bHLH)	Basic helix-loop-helix factors (bHLH)
BHLH13	GGACACGT	Basic helix-loop-helix factors (bHLH)	Basic helix-loop-helix factors (bHLH)
BHLH13	GGCACGTG	Basic helix-loop-helix factors (bHLH)	Basic helix-loop-helix factors (bHLH)
BHLH13	GGGCACGT	Basic helix-loop-helix factors (bHLH)	Basic helix-loop-helix factors (bHLH)
bHLH18	AACACGTG	Basic helix-loop-helix factors (bHLH)	Basic helix-loop-helix factors (bHLH)
bHLH18	ACGTGCCC	Basic helix-loop-helix factors (bHLH)	Basic helix-loop-helix factors (bHLH)
bHLH18	ACGTGTCC	Basic helix-loop-helix factors (bHLH)	Basic helix-loop-helix factors (bHLH)
bHLH18	CACGTGCC	Basic helix-loop-helix factors (bHLH)	Basic helix-loop-helix factors (bHLH)
bHLH18	CACGTGCG	Basic helix-loop-helix factors (bHLH)	Basic helix-loop-helix factors (bHLH)
bHLH18	CACGTGTT	Basic helix-loop-helix factors (bHLH)	Basic helix-loop-helix factors (bHLH)
bHLH18	CGCACGTG	Basic helix-loop-helix factors (bHLH)	Basic helix-loop-helix factors (bHLH)
bHLH18	GCACGTGC	Basic helix-loop-helix factors (bHLH)	Basic helix-loop-helix factors (bHLH)
bHLH18	GGACACGT	Basic helix-loop-helix factors (bHLH)	Basic helix-loop-helix factors (bHLH)
bHLH18	GGCACGTG	Basic helix-loop-helix factors (bHLH)	Basic helix-loop-helix factors (bHLH)
bHLH18	GGGCACGT	Basic helix-loop-helix factors (bHLH)	Basic helix-loop-helix factors (bHLH)
BHLH3	AACACGTG	Basic helix-loop-helix factors (bHLH)	Basic helix-loop-helix factors (bHLH)
BHLH3	ACGTGCCC	Basic helix-loop-helix factors (bHLH)	Basic helix-loop-helix factors (bHLH)
BHLH3	ACGTGTCC	Basic helix-loop-helix factors (bHLH)	Basic helix-loop-helix factors (bHLH)
BHLH3	ACGTGTTC	Basic helix-loop-helix factors (bHLH)	Basic helix-loop-helix factors (bHLH)
BHLH3	CACGTGCC	Basic helix-loop-helix factors (bHLH)	Basic helix-loop-helix factors (bHLH)
BHLH3	CACGTGCG	Basic helix-loop-helix factors (bHLH)	Basic helix-loop-helix factors (bHLH)
BHLH3	CACGTGTT	Basic helix-loop-helix factors (bHLH)	Basic helix-loop-helix factors (bHLH)
BHLH3	CGCACGTG	Basic helix-loop-helix factors (bHLH)	Basic helix-loop-helix factors (bHLH)
BHLH3	GAACACGT	Basic helix-loop-helix factors (bHLH)	Basic helix-loop-helix factors (bHLH)
BHLH3	GCACGTGC	Basic helix-loop-helix factors (bHLH)	Basic helix-loop-helix factors (bHLH)
BHLH3	GGACACGT	Basic helix-loop-helix factors (bHLH)	Basic helix-loop-helix factors (bHLH)
BHLH3	GGCACGTG	Basic helix-loop-helix factors (bHLH)	Basic helix-loop-helix factors (bHLH)
BHLH3	GGGCACGT	Basic helix-loop-helix factors (bHLH)	Basic helix-loop-helix factors (bHLH)
bHLH31	AACACGTG	Basic helix-loop-helix factors (bHLH)	Basic helix-loop-helix factors (bHLH)
bHLH31	ACGTGCCC	Basic helix-loop-helix factors (bHLH)	Basic helix-loop-helix factors (bHLH)
bHLH31	CACGTGCC	Basic helix-loop-helix factors (bHLH)	Basic helix-loop-helix factors (bHLH)
bHLH31	CACGTGCG	Basic helix-loop-helix factors (bHLH)	Basic helix-loop-helix factors (bHLH)
bHLH31	CACGTGTT	Basic helix-loop-helix factors (bHLH)	Basic helix-loop-helix factors (bHLH)
bHLH31	CGCACGTG	Basic helix-loop-helix factors (bHLH)	Basic helix-loop-helix factors (bHLH)
bHLH31	GCACGTGC	Basic helix-loop-helix factors (bHLH)	Basic helix-loop-helix factors (bHLH)
bHLH31	GGCACGTG	Basic helix-loop-helix factors (bHLH)	Basic helix-loop-helix factors (bHLH)
bHLH31	GGGCACGT	Basic helix-loop-helix factors (bHLH)	Basic helix-loop-helix factors (bHLH)
BHLH34	AACACGTG	Basic helix-loop-helix factors (bHLH)	Basic helix-loop-helix factors (bHLH)
BHLH34	ACGTGCCC	Basic helix-loop-helix factors (bHLH)	Basic helix-loop-helix factors (bHLH)
BHLH34	ACGTGTCC	Basic helix-loop-helix factors (bHLH)	Basic helix-loop-helix factors (bHLH)
BHLH34	CACGTGCC	Basic helix-loop-helix factors (bHLH)	Basic helix-loop-helix factors (bHLH)
BHLH34	CACGTGCG	Basic helix-loop-helix factors (bHLH)	Basic helix-loop-helix factors (bHLH)
BHLH34	CACGTGTT	Basic helix-loop-helix factors (bHLH)	Basic helix-loop-helix factors (bHLH)
BHLH34	CGCACGTG	Basic helix-loop-helix factors (bHLH)	Basic helix-loop-helix factors (bHLH)
BHLH34	GCACGTGC	Basic helix-loop-helix factors (bHLH)	Basic helix-loop-helix factors (bHLH)
BHLH34	GGACACGT	Basic helix-loop-helix factors (bHLH)	Basic helix-loop-helix factors (bHLH)
BHLH34	GGCACGTG	Basic helix-loop-helix factors (bHLH)	Basic helix-loop-helix factors (bHLH)
BHLH34	GGGCACGT	Basic helix-loop-helix factors (bHLH)	Basic helix-loop-helix factors (bHLH)
bHLH69	AACACGTG	Basic helix-loop-helix factors (bHLH)	Basic helix-loop-helix factors (bHLH)
bHLH69	ACGTGCCC	Basic helix-loop-helix factors (bHLH)	Basic helix-loop-helix factors (bHLH)
bHLH69	ACGTGTCC	Basic helix-loop-helix factors (bHLH)	Basic helix-loop-helix factors (bHLH)
bHLH69	ACGTGTTC	Basic helix-loop-helix factors (bHLH)	Basic helix-loop-helix factors (bHLH)
bHLH69	CACGTGCC	Basic helix-loop-helix factors (bHLH)	Basic helix-loop-helix factors (bHLH)
bHLH69	CACGTGCG	Basic helix-loop-helix factors (bHLH)	Basic helix-loop-helix factors (bHLH)
bHLH69	CACGTGTT	Basic helix-loop-helix factors (bHLH)	Basic helix-loop-helix factors (bHLH)
bHLH69	CGCACGTG	Basic helix-loop-helix factors (bHLH)	Basic helix-loop-helix factors (bHLH)
bHLH69	GAACACGT	Basic helix-loop-helix factors (bHLH)	Basic helix-loop-helix factors (bHLH)
bHLH69	GCACGTGC	Basic helix-loop-helix factors (bHLH)	Basic helix-loop-helix factors (bHLH)
bHLH69	GGACACGT	Basic helix-loop-helix factors (bHLH)	Basic helix-loop-helix factors (bHLH)
bHLH69	GGCACGTG	Basic helix-loop-helix factors (bHLH)	Basic helix-loop-helix factors (bHLH)
bHLH69	GGGCACGT	Basic helix-loop-helix factors (bHLH)	Basic helix-loop-helix factors (bHLH)
bHLH74	AACACGTG	Basic helix-loop-helix factors (bHLH)	Basic helix-loop-helix factors (bHLH)
bHLH74	ACGTGCCC	Basic helix-loop-helix factors (bHLH)	Basic helix-loop-helix factors (bHLH)
bHLH74	CACGTGCC	Basic helix-loop-helix factors (bHLH)	Basic helix-loop-helix factors (bHLH)
bHLH74	CACGTGCG	Basic helix-loop-helix factors (bHLH)	Basic helix-loop-helix factors (bHLH)
bHLH74	CACGTGTT	Basic helix-loop-helix factors (bHLH)	Basic helix-loop-helix factors (bHLH)
bHLH74	CGCACGTG	Basic helix-loop-helix factors (bHLH)	Basic helix-loop-helix factors (bHLH)
bHLH74	GCACGTGC	Basic helix-loop-helix factors (bHLH)	Basic helix-loop-helix factors (bHLH)
bHLH74	GGCACGTG	Basic helix-loop-helix factors (bHLH)	Basic helix-loop-helix factors (bHLH)
bHLH74	GGGCACGT	Basic helix-loop-helix factors (bHLH)	Basic helix-loop-helix factors (bHLH)
bHLH77	AACACGTG	Basic helix-loop-helix factors (bHLH)	Basic helix-loop-helix factors (bHLH)
bHLH77	ACGTGCCC	Basic helix-loop-helix factors (bHLH)	Basic helix-loop-helix factors (bHLH)
bHLH77	ACGTGTCC	Basic helix-loop-helix factors (bHLH)	Basic helix-loop-helix factors (bHLH)
bHLH77	CACGTGCC	Basic helix-loop-helix factors (bHLH)	Basic helix-loop-helix factors (bHLH)
bHLH77	CACGTGCG	Basic helix-loop-helix factors (bHLH)	Basic helix-loop-helix factors (bHLH)
bHLH77	CACGTGTT	Basic helix-loop-helix factors (bHLH)	Basic helix-loop-helix factors (bHLH)
bHLH77	CGCACGTG	Basic helix-loop-helix factors (bHLH)	Basic helix-loop-helix factors (bHLH)
bHLH77	GCACGTGC	Basic helix-loop-helix factors (bHLH)	Basic helix-loop-helix factors (bHLH)
bHLH77	GGACACGT	Basic helix-loop-helix factors (bHLH)	Basic helix-loop-helix factors (bHLH)
bHLH77	GGCACGTG	Basic helix-loop-helix factors (bHLH)	Basic helix-loop-helix factors (bHLH)
bHLH77	GGGCACGT	Basic helix-loop-helix factors (bHLH)	Basic helix-loop-helix factors (bHLH)
BHLH78	AACACGTG	Basic helix-loop-helix factors (bHLH)	Basic helix-loop-helix factors (bHLH)
BHLH78	ACGTGCCC	Basic helix-loop-helix factors (bHLH)	Basic helix-loop-helix factors (bHLH)
BHLH78	ACGTGTCC	Basic helix-loop-helix factors (bHLH)	Basic helix-loop-helix factors (bHLH)
BHLH78	CACGTGCC	Basic helix-loop-helix factors (bHLH)	Basic helix-loop-helix factors (bHLH)
BHLH78	CACGTGCG	Basic helix-loop-helix factors (bHLH)	Basic helix-loop-helix factors (bHLH)
BHLH78	CACGTGTT	Basic helix-loop-helix factors (bHLH)	Basic helix-loop-helix factors (bHLH)
BHLH78	CGCACGTG	Basic helix-loop-helix factors (bHLH)	Basic helix-loop-helix factors (bHLH)
BHLH78	GCACGTGC	Basic helix-loop-helix factors (bHLH)	Basic helix-loop-helix factors (bHLH)
BHLH78	GGACACGT	Basic helix-loop-helix factors (bHLH)	Basic helix-loop-helix factors (bHLH)
BHLH78	GGCACGTG	Basic helix-loop-helix factors (bHLH)	Basic helix-loop-helix factors (bHLH)
BHLH78	GGGCACGT	Basic helix-loop-helix factors (bHLH)	Basic helix-loop-helix factors (bHLH)
BIM1	CACGTGCC	Basic helix-loop-helix factors (bHLH)	Basic helix-loop-helix factors (bHLH)
BIM1	CACGTGCG	Basic helix-loop-helix factors (bHLH)	Basic helix-loop-helix factors (bHLH)
BIM1	CGCACGTG	Basic helix-loop-helix factors (bHLH)	Basic helix-loop-helix factors (bHLH)
BIM1	GGCACGTG	Basic helix-loop-helix factors (bHLH)	Basic helix-loop-helix factors (bHLH)
BIM2	AACACGTG	Basic helix-loop-helix factors (bHLH)	Basic helix-loop-helix factors (bHLH)
BIM2	ACGTGCCC	Basic helix-loop-helix factors (bHLH)	Basic helix-loop-helix factors (bHLH)
BIM2	CACGTGCC	Basic helix-loop-helix factors (bHLH)	Basic helix-loop-helix factors (bHLH)
BIM2	CACGTGCG	Basic helix-loop-helix factors (bHLH)	Basic helix-loop-helix factors (bHLH)
BIM2	CACGTGTT	Basic helix-loop-helix factors (bHLH)	Basic helix-loop-helix factors (bHLH)
BIM2	CGCACGTG	Basic helix-loop-helix factors (bHLH)	Basic helix-loop-helix factors (bHLH)
BIM2	GCACGTGC	Basic helix-loop-helix factors (bHLH)	Basic helix-loop-helix factors (bHLH)
BIM2	GGCACGTG	Basic helix-loop-helix factors (bHLH)	Basic helix-loop-helix factors (bHLH)
BIM2	GGGCACGT	Basic helix-loop-helix factors (bHLH)	Basic helix-loop-helix factors (bHLH)
BIM3	AACACGTG	Basic helix-loop-helix factors (bHLH)	Basic helix-loop-helix factors (bHLH)
BIM3	ACGTGCCC	Basic helix-loop-helix factors (bHLH)	Basic helix-loop-helix factors (bHLH)
BIM3	CACGTGCC	Basic helix-loop-helix factors (bHLH)	Basic helix-loop-helix factors (bHLH)
BIM3	CACGTGCG	Basic helix-loop-helix factors (bHLH)	Basic helix-loop-helix factors (bHLH)
BIM3	CACGTGTT	Basic helix-loop-helix factors (bHLH)	Basic helix-loop-helix factors (bHLH)
BIM3	CGCACGTG	Basic helix-loop-helix factors (bHLH)	Basic helix-loop-helix factors (bHLH)
BIM3	GCACGTGC	Basic helix-loop-helix factors (bHLH)	Basic helix-loop-helix factors (bHLH)
BIM3	GGCACGTG	Basic helix-loop-helix factors (bHLH)	Basic helix-loop-helix factors (bHLH)
BIM3	GGGCACGT	Basic helix-loop-helix factors (bHLH)	Basic helix-loop-helix factors (bHLH)
DYT1	AACACGTG	Basic helix-loop-helix factors (bHLH)	Basic helix-loop-helix factors (bHLH)
DYT1	ACGTGCCC	Basic helix-loop-helix factors (bHLH)	Basic helix-loop-helix factors (bHLH)
DYT1	CACGTGCC	Basic helix-loop-helix factors (bHLH)	Basic helix-loop-helix factors (bHLH)
DYT1	CACGTGCG	Basic helix-loop-helix factors (bHLH)	Basic helix-loop-helix factors (bHLH)
DYT1	CACGTGTT	Basic helix-loop-helix factors (bHLH)	Basic helix-loop-helix factors (bHLH)
DYT1	CGCACGTG	Basic helix-loop-helix factors (bHLH)	Basic helix-loop-helix factors (bHLH)
DYT1	GCACGTGC	Basic helix-loop-helix factors (bHLH)	Basic helix-loop-helix factors (bHLH)
DYT1	GGCACGTG	Basic helix-loop-helix factors (bHLH)	Basic helix-loop-helix factors (bHLH)
DYT1	GGGCACGT	Basic helix-loop-helix factors (bHLH)	Basic helix-loop-helix factors (bHLH)
HBI1	AACACGTG	Basic helix-loop-helix factors (bHLH)	Basic helix-loop-helix factors (bHLH)
HBI1	ACGTGCCC	Basic helix-loop-helix factors (bHLH)	Basic helix-loop-helix factors (bHLH)
HBI1	CACGTGCC	Basic helix-loop-helix factors (bHLH)	Basic helix-loop-helix factors (bHLH)
HBI1	CACGTGCG	Basic helix-loop-helix factors (bHLH)	Basic helix-loop-helix factors (bHLH)
HBI1	CACGTGTT	Basic helix-loop-helix factors (bHLH)	Basic helix-loop-helix factors (bHLH)
HBI1	CGCACGTG	Basic helix-loop-helix factors (bHLH)	Basic helix-loop-helix factors (bHLH)
HBI1	GCACGTGC	Basic helix-loop-helix factors (bHLH)	Basic helix-loop-helix factors (bHLH)
HBI1	GGCACGTG	Basic helix-loop-helix factors (bHLH)	Basic helix-loop-helix factors (bHLH)
HBI1	GGGCACGT	Basic helix-loop-helix factors (bHLH)	Basic helix-loop-helix factors (bHLH)
MYC2	AACACGTG	Basic helix-loop-helix factors (bHLH)	Basic helix-loop-helix factors (bHLH)
MYC2	ACGTGCCC	Basic helix-loop-helix factors (bHLH)	Basic helix-loop-helix factors (bHLH)
MYC2	ACGTGTCC	Basic helix-loop-helix factors (bHLH)	Basic helix-loop-helix factors (bHLH)
MYC2	CACGTGCC	Basic helix-loop-helix factors (bHLH)	Basic helix-loop-helix factors (bHLH)
MYC2	CACGTGCG	Basic helix-loop-helix factors (bHLH)	Basic helix-loop-helix factors (bHLH)
MYC2	CACGTGTT	Basic helix-loop-helix factors (bHLH)	Basic helix-loop-helix factors (bHLH)
MYC2	CGCACGTG	Basic helix-loop-helix factors (bHLH)	Basic helix-loop-helix factors (bHLH)
MYC2	GCACGTGC	Basic helix-loop-helix factors (bHLH)	Basic helix-loop-helix factors (bHLH)
MYC2	GGACACGT	Basic helix-loop-helix factors (bHLH)	Basic helix-loop-helix factors (bHLH)
MYC2	GGCACGTG	Basic helix-loop-helix factors (bHLH)	Basic helix-loop-helix factors (bHLH)
MYC2	GGGCACGT	Basic helix-loop-helix factors (bHLH)	Basic helix-loop-helix factors (bHLH)
MYC3	AACACGTG	Basic helix-loop-helix factors (bHLH)	Basic helix-loop-helix factors (bHLH)
MYC3	ACGTGCCC	Basic helix-loop-helix factors (bHLH)	Basic helix-loop-helix factors (bHLH)
MYC3	ACGTGTCC	Basic helix-loop-helix factors (bHLH)	Basic helix-loop-helix factors (bHLH)
MYC3	CACGTGCC	Basic helix-loop-helix factors (bHLH)	Basic helix-loop-helix factors (bHLH)
MYC3	CACGTGCG	Basic helix-loop-helix factors (bHLH)	Basic helix-loop-helix factors (bHLH)
MYC3	CACGTGTT	Basic helix-loop-helix factors (bHLH)	Basic helix-loop-helix factors (bHLH)
MYC3	CGCACGTG	Basic helix-loop-helix factors (bHLH)	Basic helix-loop-helix factors (bHLH)
MYC3	GCACGTGC	Basic helix-loop-helix factors (bHLH)	Basic helix-loop-helix factors (bHLH)
MYC3	GGACACGT	Basic helix-loop-helix factors (bHLH)	Basic helix-loop-helix factors (bHLH)
MYC3	GGCACGTG	Basic helix-loop-helix factors (bHLH)	Basic helix-loop-helix factors (bHLH)
MYC3	GGGCACGT	Basic helix-loop-helix factors (bHLH)	Basic helix-loop-helix factors (bHLH)
MYC4	AACACGTG	Basic helix-loop-helix factors (bHLH)	Basic helix-loop-helix factors (bHLH)
MYC4	ACGTGCCC	Basic helix-loop-helix factors (bHLH)	Basic helix-loop-helix factors (bHLH)
MYC4	ACGTGTCC	Basic helix-loop-helix factors (bHLH)	Basic helix-loop-helix factors (bHLH)
MYC4	ACGTGTTC	Basic helix-loop-helix factors (bHLH)	Basic helix-loop-helix factors (bHLH)
MYC4	CACGTGCC	Basic helix-loop-helix factors (bHLH)	Basic helix-loop-helix factors (bHLH)
MYC4	CACGTGCG	Basic helix-loop-helix factors (bHLH)	Basic helix-loop-helix factors (bHLH)
MYC4	CACGTGTT	Basic helix-loop-helix factors (bHLH)	Basic helix-loop-helix factors (bHLH)
MYC4	CGCACGTG	Basic helix-loop-helix factors (bHLH)	Basic helix-loop-helix factors (bHLH)
MYC4	GAACACGT	Basic helix-loop-helix factors (bHLH)	Basic helix-loop-helix factors (bHLH)
MYC4	GCACGTGC	Basic helix-loop-helix factors (bHLH)	Basic helix-loop-helix factors (bHLH)
MYC4	GGACACGT	Basic helix-loop-helix factors (bHLH)	Basic helix-loop-helix factors (bHLH)
MYC4	GGCACGTG	Basic helix-loop-helix factors (bHLH)	Basic helix-loop-helix factors (bHLH)
MYC4	GGGCACGT	Basic helix-loop-helix factors (bHLH)	Basic helix-loop-helix factors (bHLH)
PHYPADRAFT_143875	AACACGTG	Basic helix-loop-helix factors (bHLH)	Basic helix-loop-helix factors (bHLH)
PHYPADRAFT_143875	ACGTGCCC	Basic helix-loop-helix factors (bHLH)	Basic helix-loop-helix factors (bHLH)
PHYPADRAFT_143875	CACGTGCC	Basic helix-loop-helix factors (bHLH)	Basic helix-loop-helix factors (bHLH)
PHYPADRAFT_143875	CACGTGCG	Basic helix-loop-helix factors (bHLH)	Basic helix-loop-helix factors (bHLH)
PHYPADRAFT_143875	CACGTGTT	Basic helix-loop-helix factors (bHLH)	Basic helix-loop-helix factors (bHLH)
PHYPADRAFT_143875	CGCACGTG	Basic helix-loop-helix factors (bHLH)	Basic helix-loop-helix factors (bHLH)
PHYPADRAFT_143875	GCACGTGC	Basic helix-loop-helix factors (bHLH)	Basic helix-loop-helix factors (bHLH)
PHYPADRAFT_143875	GGCACGTG	Basic helix-loop-helix factors (bHLH)	Basic helix-loop-helix factors (bHLH)
PHYPADRAFT_143875	GGGCACGT	Basic helix-loop-helix factors (bHLH)	Basic helix-loop-helix factors (bHLH)
PHYPADRAFT_48267	AACACGTG	Basic helix-loop-helix factors (bHLH)	Basic helix-loop-helix factors (bHLH)
PHYPADRAFT_48267	ACGTGCCC	Basic helix-loop-helix factors (bHLH)	Basic helix-loop-helix factors (bHLH)
PHYPADRAFT_48267	ACGTGTCC	Basic helix-loop-helix factors (bHLH)	Basic helix-loop-helix factors (bHLH)
PHYPADRAFT_48267	ACGTGTTC	Basic helix-loop-helix factors (bHLH)	Basic helix-loop-helix factors (bHLH)
PHYPADRAFT_48267	CACGTGCC	Basic helix-loop-helix factors (bHLH)	Basic helix-loop-helix factors (bHLH)
PHYPADRAFT_48267	CACGTGCG	Basic helix-loop-helix factors (bHLH)	Basic helix-loop-helix factors (bHLH)
PHYPADRAFT_48267	CACGTGTT	Basic helix-loop-helix factors (bHLH)	Basic helix-loop-helix factors (bHLH)
PHYPADRAFT_48267	CGCACGTG	Basic helix-loop-helix factors (bHLH)	Basic helix-loop-helix factors (bHLH)
PHYPADRAFT_48267	GAACACGT	Basic helix-loop-helix factors (bHLH)	Basic helix-loop-helix factors (bHLH)
PHYPADRAFT_48267	GCACGTGC	Basic helix-loop-helix factors (bHLH)	Basic helix-loop-helix factors (bHLH)
PHYPADRAFT_48267	GGACACGT	Basic helix-loop-helix factors (bHLH)	Basic helix-loop-helix factors (bHLH)
PHYPADRAFT_48267	GGCACGTG	Basic helix-loop-helix factors (bHLH)	Basic helix-loop-helix factors (bHLH)
PHYPADRAFT_48267	GGGCACGT	Basic helix-loop-helix factors (bHLH)	Basic helix-loop-helix factors (bHLH)
PHYPADRAFT_72483	CACGTGCC	Basic helix-loop-helix factors (bHLH)	Basic helix-loop-helix factors (bHLH)
PHYPADRAFT_72483	GGCACGTG	Basic helix-loop-helix factors (bHLH)	Basic helix-loop-helix factors (bHLH)
PIF1	AACACGTG	Basic helix-loop-helix factors (bHLH)	Basic helix-loop-helix factors (bHLH)
PIF1	ACGTGCCC	Basic helix-loop-helix factors (bHLH)	Basic helix-loop-helix factors (bHLH)
PIF1	ACGTGTCC	Basic helix-loop-helix factors (bHLH)	Basic helix-loop-helix factors (bHLH)
PIF1	ACGTGTTC	Basic helix-loop-helix factors (bHLH)	Basic helix-loop-helix factors (bHLH)
PIF1	CACGTGCC	Basic helix-loop-helix factors (bHLH)	Basic helix-loop-helix factors (bHLH)
PIF1	CACGTGCG	Basic helix-loop-helix factors (bHLH)	Basic helix-loop-helix factors (bHLH)
PIF1	CACGTGTT	Basic helix-loop-helix factors (bHLH)	Basic helix-loop-helix factors (bHLH)
PIF1	CGCACGTG	Basic helix-loop-helix factors (bHLH)	Basic helix-loop-helix factors (bHLH)
PIF1	GAACACGT	Basic helix-loop-helix factors (bHLH)	Basic helix-loop-helix factors (bHLH)
PIF1	GCACGTGC	Basic helix-loop-helix factors (bHLH)	Basic helix-loop-helix factors (bHLH)
PIF1	GGACACGT	Basic helix-loop-helix factors (bHLH)	Basic helix-loop-helix factors (bHLH)
PIF1	GGCACGTG	Basic helix-loop-helix factors (bHLH)	Basic helix-loop-helix factors (bHLH)
PIF1	GGGCACGT	Basic helix-loop-helix factors (bHLH)	Basic helix-loop-helix factors (bHLH)
PIF3	AACACGTG	Basic helix-loop-helix factors (bHLH)	Basic helix-loop-helix factors (bHLH)
PIF3	ACGTGCCC	Basic helix-loop-helix factors (bHLH)	Basic helix-loop-helix factors (bHLH)
PIF3	ACGTGTCC	Basic helix-loop-helix factors (bHLH)	Basic helix-loop-helix factors (bHLH)
PIF3	ACGTGTTC	Basic helix-loop-helix factors (bHLH)	Basic helix-loop-helix factors (bHLH)
PIF3	CACGTGCC	Basic helix-loop-helix factors (bHLH)	Basic helix-loop-helix factors (bHLH)
PIF3	CACGTGCG	Basic helix-loop-helix factors (bHLH)	Basic helix-loop-helix factors (bHLH)
PIF3	CACGTGTT	Basic helix-loop-helix factors (bHLH)	Basic helix-loop-helix factors (bHLH)
PIF3	CGCACGTG	Basic helix-loop-helix factors (bHLH)	Basic helix-loop-helix factors (bHLH)
PIF3	GAACACGT	Basic helix-loop-helix factors (bHLH)	Basic helix-loop-helix factors (bHLH)
PIF3	GCACGTGC	Basic helix-loop-helix factors (bHLH)	Basic helix-loop-helix factors (bHLH)
PIF3	GGACACGT	Basic helix-loop-helix factors (bHLH)	Basic helix-loop-helix factors (bHLH)
PIF3	GGCACGTG	Basic helix-loop-helix factors (bHLH)	Basic helix-loop-helix factors (bHLH)
PIF3	GGGCACGT	Basic helix-loop-helix factors (bHLH)	Basic helix-loop-helix factors (bHLH)
PIF4	AACACGTG	Basic helix-loop-helix factors (bHLH)	Basic helix-loop-helix factors (bHLH)
PIF4	ACGTGCCC	Basic helix-loop-helix factors (bHLH)	Basic helix-loop-helix factors (bHLH)
PIF4	ACGTGTCC	Basic helix-loop-helix factors (bHLH)	Basic helix-loop-helix factors (bHLH)
PIF4	ACGTGTTC	Basic helix-loop-helix factors (bHLH)	Basic helix-loop-helix factors (bHLH)
PIF4	CACGTGCC	Basic helix-loop-helix factors (bHLH)	Basic helix-loop-helix factors (bHLH)
PIF4	CACGTGCG	Basic helix-loop-helix factors (bHLH)	Basic helix-loop-helix factors (bHLH)
PIF4	CACGTGTT	Basic helix-loop-helix factors (bHLH)	Basic helix-loop-helix factors (bHLH)
PIF4	CGCACGTG	Basic helix-loop-helix factors (bHLH)	Basic helix-loop-helix factors (bHLH)
PIF4	GAACACGT	Basic helix-loop-helix factors (bHLH)	Basic helix-loop-helix factors (bHLH)
PIF4	GCACGTGC	Basic helix-loop-helix factors (bHLH)	Basic helix-loop-helix factors (bHLH)
PIF4	GGACACGT	Basic helix-loop-helix factors (bHLH)	Basic helix-loop-helix factors (bHLH)
PIF4	GGCACGTG	Basic helix-loop-helix factors (bHLH)	Basic helix-loop-helix factors (bHLH)
PIF4	GGGCACGT	Basic helix-loop-helix factors (bHLH)	Basic helix-loop-helix factors (bHLH)
PIF5	AACACGTG	Basic helix-loop-helix factors (bHLH)	Basic helix-loop-helix factors (bHLH)
PIF5	ACGTGCCC	Basic helix-loop-helix factors (bHLH)	Basic helix-loop-helix factors (bHLH)
PIF5	ACGTGTCC	Basic helix-loop-helix factors (bHLH)	Basic helix-loop-helix factors (bHLH)
PIF5	CACGTGCC	Basic helix-loop-helix factors (bHLH)	Basic helix-loop-helix factors (bHLH)
PIF5	CACGTGCG	Basic helix-loop-helix factors (bHLH)	Basic helix-loop-helix factors (bHLH)
PIF5	CACGTGTT	Basic helix-loop-helix factors (bHLH)	Basic helix-loop-helix factors (bHLH)
PIF5	CGCACGTG	Basic helix-loop-helix factors (bHLH)	Basic helix-loop-helix factors (bHLH)
PIF5	GCACGTGC	Basic helix-loop-helix factors (bHLH)	Basic helix-loop-helix factors (bHLH)
PIF5	GGACACGT	Basic helix-loop-helix factors (bHLH)	Basic helix-loop-helix factors (bHLH)
PIF5	GGCACGTG	Basic helix-loop-helix factors (bHLH)	Basic helix-loop-helix factors (bHLH)
PIF5	GGGCACGT	Basic helix-loop-helix factors (bHLH)	Basic helix-loop-helix factors (bHLH)
PIF7	AACACGTG	Basic helix-loop-helix factors (bHLH)	Basic helix-loop-helix factors (bHLH)
PIF7	ACGTGCCC	Basic helix-loop-helix factors (bHLH)	Basic helix-loop-helix factors (bHLH)
PIF7	ACGTGTCC	Basic helix-loop-helix factors (bHLH)	Basic helix-loop-helix factors (bHLH)
PIF7	ACGTGTTC	Basic helix-loop-helix factors (bHLH)	Basic helix-loop-helix factors (bHLH)
PIF7	CACGTGCC	Basic helix-loop-helix factors (bHLH)	Basic helix-loop-helix factors (bHLH)
PIF7	CACGTGCG	Basic helix-loop-helix factors (bHLH)	Basic helix-loop-helix factors (bHLH)
PIF7	CACGTGTT	Basic helix-loop-helix factors (bHLH)	Basic helix-loop-helix factors (bHLH)
PIF7	CGCACGTG	Basic helix-loop-helix factors (bHLH)	Basic helix-loop-helix factors (bHLH)
PIF7	GAACACGT	Basic helix-loop-helix factors (bHLH)	Basic helix-loop-helix factors (bHLH)
PIF7	GCACGTGC	Basic helix-loop-helix factors (bHLH)	Basic helix-loop-helix factors (bHLH)
PIF7	GGACACGT	Basic helix-loop-helix factors (bHLH)	Basic helix-loop-helix factors (bHLH)
PIF7	GGCACGTG	Basic helix-loop-helix factors (bHLH)	Basic helix-loop-helix factors (bHLH)
PIF7	GGGCACGT	Basic helix-loop-helix factors (bHLH)	Basic helix-loop-helix factors (bHLH)
SPT	AACACGTG	Basic helix-loop-helix factors (bHLH)	Basic helix-loop-helix factors (bHLH)
SPT	ACGTGCCC	Basic helix-loop-helix factors (bHLH)	Basic helix-loop-helix factors (bHLH)
SPT	ACGTGTCC	Basic helix-loop-helix factors (bHLH)	Basic helix-loop-helix factors (bHLH)
SPT	CACGTGCC	Basic helix-loop-helix factors (bHLH)	Basic helix-loop-helix factors (bHLH)
SPT	CACGTGCG	Basic helix-loop-helix factors (bHLH)	Basic helix-loop-helix factors (bHLH)
SPT	CACGTGTT	Basic helix-loop-helix factors (bHLH)	Basic helix-loop-helix factors (bHLH)
SPT	CGCACGTG	Basic helix-loop-helix factors (bHLH)	Basic helix-loop-helix factors (bHLH)
SPT	GCACGTGC	Basic helix-loop-helix factors (bHLH)	Basic helix-loop-helix factors (bHLH)
SPT	GGACACGT	Basic helix-loop-helix factors (bHLH)	Basic helix-loop-helix factors (bHLH)
SPT	GGCACGTG	Basic helix-loop-helix factors (bHLH)	Basic helix-loop-helix factors (bHLH)
SPT	GGGCACGT	Basic helix-loop-helix factors (bHLH)	Basic helix-loop-helix factors (bHLH)
TSAR1	AACACGTG	Basic helix-loop-helix factors (bHLH)	Basic helix-loop-helix factors (bHLH)
TSAR1	ACGTGCCC	Basic helix-loop-helix factors (bHLH)	Basic helix-loop-helix factors (bHLH)
TSAR1	CACGTGCC	Basic helix-loop-helix factors (bHLH)	Basic helix-loop-helix factors (bHLH)
TSAR1	CACGTGCG	Basic helix-loop-helix factors (bHLH)	Basic helix-loop-helix factors (bHLH)
TSAR1	CACGTGTT	Basic helix-loop-helix factors (bHLH)	Basic helix-loop-helix factors (bHLH)
TSAR1	CGCACGTG	Basic helix-loop-helix factors (bHLH)	Basic helix-loop-helix factors (bHLH)
TSAR1	GCACGTGC	Basic helix-loop-helix factors (bHLH)	Basic helix-loop-helix factors (bHLH)
TSAR1	GGCACGTG	Basic helix-loop-helix factors (bHLH)	Basic helix-loop-helix factors (bHLH)
TSAR1	GGGCACGT	Basic helix-loop-helix factors (bHLH)	Basic helix-loop-helix factors (bHLH)
TSAR2	ACGTGCCC	Basic helix-loop-helix factors (bHLH)	Basic helix-loop-helix factors (bHLH)
TSAR2	CACGTGCC	Basic helix-loop-helix factors (bHLH)	Basic helix-loop-helix factors (bHLH)
TSAR2	CACGTGCG	Basic helix-loop-helix factors (bHLH)	Basic helix-loop-helix factors (bHLH)
TSAR2	CGCACGTG	Basic helix-loop-helix factors (bHLH)	Basic helix-loop-helix factors (bHLH)
TSAR2	GCACGTGC	Basic helix-loop-helix factors (bHLH)	Basic helix-loop-helix factors (bHLH)
TSAR2	GGCACGTG	Basic helix-loop-helix factors (bHLH)	Basic helix-loop-helix factors (bHLH)
TSAR2	GGGCACGT	Basic helix-loop-helix factors (bHLH)	Basic helix-loop-helix factors (bHLH)
UNE10	AACACGTG	Basic helix-loop-helix factors (bHLH)	Basic helix-loop-helix factors (bHLH)
UNE10	ACGTGCCC	Basic helix-loop-helix factors (bHLH)	Basic helix-loop-helix factors (bHLH)
UNE10	ACGTGTCC	Basic helix-loop-helix factors (bHLH)	Basic helix-loop-helix factors (bHLH)
UNE10	ACGTGTTC	Basic helix-loop-helix factors (bHLH)	Basic helix-loop-helix factors (bHLH)
UNE10	CACGTGCC	Basic helix-loop-helix factors (bHLH)	Basic helix-loop-helix factors (bHLH)
UNE10	CACGTGCG	Basic helix-loop-helix factors (bHLH)	Basic helix-loop-helix factors (bHLH)
UNE10	CACGTGTT	Basic helix-loop-helix factors (bHLH)	Basic helix-loop-helix factors (bHLH)
UNE10	CGCACGTG	Basic helix-loop-helix factors (bHLH)	Basic helix-loop-helix factors (bHLH)
UNE10	GAACACGT	Basic helix-loop-helix factors (bHLH)	Basic helix-loop-helix factors (bHLH)
UNE10	GCACGTGC	Basic helix-loop-helix factors (bHLH)	Basic helix-loop-helix factors (bHLH)
UNE10	GGACACGT	Basic helix-loop-helix factors (bHLH)	Basic helix-loop-helix factors (bHLH)
UNE10	GGCACGTG	Basic helix-loop-helix factors (bHLH)	Basic helix-loop-helix factors (bHLH)
UNE10	GGGCACGT	Basic helix-loop-helix factors (bHLH)	Basic helix-loop-helix factors (bHLH)
ABF1	AACACGTG	Basic leucine zipper factors (bZIP)	Basic leucine zipper factors (bZIP)
ABF1	ACGTGCCC	Basic leucine zipper factors (bZIP)	Basic leucine zipper factors (bZIP)
ABF1	ACGTGTCC	Basic leucine zipper factors (bZIP)	Basic leucine zipper factors (bZIP)
ABF1	ACGTGTTC	Basic leucine zipper factors (bZIP)	Basic leucine zipper factors (bZIP)
ABF1	CACGTGCC	Basic leucine zipper factors (bZIP)	Basic leucine zipper factors (bZIP)
ABF1	CACGTGCG	Basic leucine zipper factors (bZIP)	Basic leucine zipper factors (bZIP)
ABF1	CACGTGTT	Basic leucine zipper factors (bZIP)	Basic leucine zipper factors (bZIP)
ABF1	CGCACGTG	Basic leucine zipper factors (bZIP)	Basic leucine zipper factors (bZIP)
ABF1	GAACACGT	Basic leucine zipper factors (bZIP)	Basic leucine zipper factors (bZIP)
ABF1	GCACGTGC	Basic leucine zipper factors (bZIP)	Basic leucine zipper factors (bZIP)
ABF1	GGACACGT	Basic leucine zipper factors (bZIP)	Basic leucine zipper factors (bZIP)
ABF1	GGCACGTG	Basic leucine zipper factors (bZIP)	Basic leucine zipper factors (bZIP)
ABF1	GGGCACGT	Basic leucine zipper factors (bZIP)	Basic leucine zipper factors (bZIP)
ABF2	AACACGTG	Basic leucine zipper factors (bZIP)	Basic leucine zipper factors (bZIP)
ABF2	ACGTGTCC	Basic leucine zipper factors (bZIP)	Basic leucine zipper factors (bZIP)
ABF2	CACGTGCC	Basic leucine zipper factors (bZIP)	Basic leucine zipper factors (bZIP)
ABF2	CACGTGCG	Basic leucine zipper factors (bZIP)	Basic leucine zipper factors (bZIP)
ABF2	CACGTGTT	Basic leucine zipper factors (bZIP)	Basic leucine zipper factors (bZIP)
ABF2	CGCACGTG	Basic leucine zipper factors (bZIP)	Basic leucine zipper factors (bZIP)
ABF2	GGACACGT	Basic leucine zipper factors (bZIP)	Basic leucine zipper factors (bZIP)
ABF2	GGCACGTG	Basic leucine zipper factors (bZIP)	Basic leucine zipper factors (bZIP)
ABF3	AACACGTG	Basic leucine zipper factors (bZIP)	Basic leucine zipper factors (bZIP)
ABF3	ACGTGCCC	Basic leucine zipper factors (bZIP)	Basic leucine zipper factors (bZIP)
ABF3	ACGTGTCC	Basic leucine zipper factors (bZIP)	Basic leucine zipper factors (bZIP)
ABF3	ACGTGTTC	Basic leucine zipper factors (bZIP)	Basic leucine zipper factors (bZIP)
ABF3	CACGTGCC	Basic leucine zipper factors (bZIP)	Basic leucine zipper factors (bZIP)
ABF3	CACGTGCG	Basic leucine zipper factors (bZIP)	Basic leucine zipper factors (bZIP)
ABF3	CACGTGTT	Basic leucine zipper factors (bZIP)	Basic leucine zipper factors (bZIP)
ABF3	CGCACGTG	Basic leucine zipper factors (bZIP)	Basic leucine zipper factors (bZIP)
ABF3	GAACACGT	Basic leucine zipper factors (bZIP)	Basic leucine zipper factors (bZIP)
ABF3	GCACGTGC	Basic leucine zipper factors (bZIP)	Basic leucine zipper factors (bZIP)
ABF3	GGACACGT	Basic leucine zipper factors (bZIP)	Basic leucine zipper factors (bZIP)
ABF3	GGCACGTG	Basic leucine zipper factors (bZIP)	Basic leucine zipper factors (bZIP)
ABF3	GGGCACGT	Basic leucine zipper factors (bZIP)	Basic leucine zipper factors (bZIP)
ABF4	AACACGTG	Basic leucine zipper factors (bZIP)	Basic leucine zipper factors (bZIP)
ABF4	CACGTGTT	Basic leucine zipper factors (bZIP)	Basic leucine zipper factors (bZIP)
ABI5	AACACGTG	Basic leucine zipper factors (bZIP)	Basic leucine zipper factors (bZIP)
ABI5	ACGTGCCC	Basic leucine zipper factors (bZIP)	Basic leucine zipper factors (bZIP)
ABI5	ACGTGTCC	Basic leucine zipper factors (bZIP)	Basic leucine zipper factors (bZIP)
ABI5	ACGTGTTC	Basic leucine zipper factors (bZIP)	Basic leucine zipper factors (bZIP)
ABI5	CACGTGCC	Basic leucine zipper factors (bZIP)	Basic leucine zipper factors (bZIP)
ABI5	CACGTGCG	Basic leucine zipper factors (bZIP)	Basic leucine zipper factors (bZIP)
ABI5	CACGTGTT	Basic leucine zipper factors (bZIP)	Basic leucine zipper factors (bZIP)
ABI5	CGCACGTG	Basic leucine zipper factors (bZIP)	Basic leucine zipper factors (bZIP)
ABI5	GAACACGT	Basic leucine zipper factors (bZIP)	Basic leucine zipper factors (bZIP)
ABI5	GCACGTGC	Basic leucine zipper factors (bZIP)	Basic leucine zipper factors (bZIP)
ABI5	GGACACGT	Basic leucine zipper factors (bZIP)	Basic leucine zipper factors (bZIP)
ABI5	GGCACGTG	Basic leucine zipper factors (bZIP)	Basic leucine zipper factors (bZIP)
ABI5	GGGCACGT	Basic leucine zipper factors (bZIP)	Basic leucine zipper factors (bZIP)
AREB3	AACACGTG	Basic leucine zipper factors (bZIP)	Basic leucine zipper factors (bZIP)
AREB3	ACGTGCCC	Basic leucine zipper factors (bZIP)	Basic leucine zipper factors (bZIP)
AREB3	ACGTGTCC	Basic leucine zipper factors (bZIP)	Basic leucine zipper factors (bZIP)
AREB3	CACGTGCC	Basic leucine zipper factors (bZIP)	Basic leucine zipper factors (bZIP)
AREB3	CACGTGTT	Basic leucine zipper factors (bZIP)	Basic leucine zipper factors (bZIP)
AREB3	GGACACGT	Basic leucine zipper factors (bZIP)	Basic leucine zipper factors (bZIP)
AREB3	GGCACGTG	Basic leucine zipper factors (bZIP)	Basic leucine zipper factors (bZIP)
AREB3	GGGCACGT	Basic leucine zipper factors (bZIP)	Basic leucine zipper factors (bZIP)
bZIP16	AACACGTG	Basic leucine zipper factors (bZIP)	Basic leucine zipper factors (bZIP)
bZIP16	ACGTGCCC	Basic leucine zipper factors (bZIP)	Basic leucine zipper factors (bZIP)
bZIP16	ACGTGTCC	Basic leucine zipper factors (bZIP)	Basic leucine zipper factors (bZIP)
bZIP16	CACGTGCC	Basic leucine zipper factors (bZIP)	Basic leucine zipper factors (bZIP)
bZIP16	CACGTGCG	Basic leucine zipper factors (bZIP)	Basic leucine zipper factors (bZIP)
bZIP16	CACGTGTT	Basic leucine zipper factors (bZIP)	Basic leucine zipper factors (bZIP)
bZIP16	CGCACGTG	Basic leucine zipper factors (bZIP)	Basic leucine zipper factors (bZIP)
bZIP16	GGACACGT	Basic leucine zipper factors (bZIP)	Basic leucine zipper factors (bZIP)
bZIP16	GGCACGTG	Basic leucine zipper factors (bZIP)	Basic leucine zipper factors (bZIP)
bZIP16	GGGCACGT	Basic leucine zipper factors (bZIP)	Basic leucine zipper factors (bZIP)
bZIP28	AACACGTG	Basic leucine zipper factors (bZIP)	Basic leucine zipper factors (bZIP)
bZIP28	ACGTGCCC	Basic leucine zipper factors (bZIP)	Basic leucine zipper factors (bZIP)
bZIP28	ACGTGTCC	Basic leucine zipper factors (bZIP)	Basic leucine zipper factors (bZIP)
bZIP28	CACGTGCC	Basic leucine zipper factors (bZIP)	Basic leucine zipper factors (bZIP)
bZIP28	CACGTGTT	Basic leucine zipper factors (bZIP)	Basic leucine zipper factors (bZIP)
bZIP28	GGACACGT	Basic leucine zipper factors (bZIP)	Basic leucine zipper factors (bZIP)
bZIP28	GGCACGTG	Basic leucine zipper factors (bZIP)	Basic leucine zipper factors (bZIP)
bZIP28	GGGCACGT	Basic leucine zipper factors (bZIP)	Basic leucine zipper factors (bZIP)
bZIP3	ACGTGCCC	Basic leucine zipper factors (bZIP)	Basic leucine zipper factors (bZIP)
bZIP3	ACGTGTCC	Basic leucine zipper factors (bZIP)	Basic leucine zipper factors (bZIP)
bZIP3	CACGTGCC	Basic leucine zipper factors (bZIP)	Basic leucine zipper factors (bZIP)
bZIP3	GGACACGT	Basic leucine zipper factors (bZIP)	Basic leucine zipper factors (bZIP)
bZIP3	GGCACGTG	Basic leucine zipper factors (bZIP)	Basic leucine zipper factors (bZIP)
bZIP3	GGGCACGT	Basic leucine zipper factors (bZIP)	Basic leucine zipper factors (bZIP)
bZIP42	ACGTGCCC	Basic leucine zipper factors (bZIP)	Basic leucine zipper factors (bZIP)
bZIP42	ACGTGTCC	Basic leucine zipper factors (bZIP)	Basic leucine zipper factors (bZIP)
bZIP42	GGACACGT	Basic leucine zipper factors (bZIP)	Basic leucine zipper factors (bZIP)
bZIP42	GGGCACGT	Basic leucine zipper factors (bZIP)	Basic leucine zipper factors (bZIP)
bZIP43	ACGTGCCC	Basic leucine zipper factors (bZIP)	Basic leucine zipper factors (bZIP)
bZIP43	ACGTGTCC	Basic leucine zipper factors (bZIP)	Basic leucine zipper factors (bZIP)
bZIP43	GGACACGT	Basic leucine zipper factors (bZIP)	Basic leucine zipper factors (bZIP)
bZIP43	GGGCACGT	Basic leucine zipper factors (bZIP)	Basic leucine zipper factors (bZIP)
bZIP44	ACGTGCCC	Basic leucine zipper factors (bZIP)	Basic leucine zipper factors (bZIP)
bZIP44	ACGTGTCC	Basic leucine zipper factors (bZIP)	Basic leucine zipper factors (bZIP)
bZIP44	GGACACGT	Basic leucine zipper factors (bZIP)	Basic leucine zipper factors (bZIP)
bZIP44	GGGCACGT	Basic leucine zipper factors (bZIP)	Basic leucine zipper factors (bZIP)
bZIP48	ACGTGCCC	Basic leucine zipper factors (bZIP)	Basic leucine zipper factors (bZIP)
bZIP48	ACGTGTCC	Basic leucine zipper factors (bZIP)	Basic leucine zipper factors (bZIP)
bZIP48	GGACACGT	Basic leucine zipper factors (bZIP)	Basic leucine zipper factors (bZIP)
bZIP48	GGGCACGT	Basic leucine zipper factors (bZIP)	Basic leucine zipper factors (bZIP)
bZIP53	ACGTGCCC	Basic leucine zipper factors (bZIP)	Basic leucine zipper factors (bZIP)
bZIP53	ACGTGTCC	Basic leucine zipper factors (bZIP)	Basic leucine zipper factors (bZIP)
bZIP53	GGACACGT	Basic leucine zipper factors (bZIP)	Basic leucine zipper factors (bZIP)
bZIP53	GGGCACGT	Basic leucine zipper factors (bZIP)	Basic leucine zipper factors (bZIP)
bZIP68	AACACGTG	Basic leucine zipper factors (bZIP)	Basic leucine zipper factors (bZIP)
bZIP68	ACGTGCCC	Basic leucine zipper factors (bZIP)	Basic leucine zipper factors (bZIP)
bZIP68	ACGTGTCC	Basic leucine zipper factors (bZIP)	Basic leucine zipper factors (bZIP)
bZIP68	CACGTGCC	Basic leucine zipper factors (bZIP)	Basic leucine zipper factors (bZIP)
bZIP68	CACGTGCG	Basic leucine zipper factors (bZIP)	Basic leucine zipper factors (bZIP)
bZIP68	CACGTGTT	Basic leucine zipper factors (bZIP)	Basic leucine zipper factors (bZIP)
bZIP68	CGCACGTG	Basic leucine zipper factors (bZIP)	Basic leucine zipper factors (bZIP)
bZIP68	GGACACGT	Basic leucine zipper factors (bZIP)	Basic leucine zipper factors (bZIP)
bZIP68	GGCACGTG	Basic leucine zipper factors (bZIP)	Basic leucine zipper factors (bZIP)
bZIP68	GGGCACGT	Basic leucine zipper factors (bZIP)	Basic leucine zipper factors (bZIP)
bZIP911	ACGTGCCC	Basic leucine zipper factors (bZIP)	Basic leucine zipper factors (bZIP)
bZIP911	ACGTGTCC	Basic leucine zipper factors (bZIP)	Basic leucine zipper factors (bZIP)
bZIP911	ACGTGTTC	Basic leucine zipper factors (bZIP)	Basic leucine zipper factors (bZIP)
bZIP911	GAACACGT	Basic leucine zipper factors (bZIP)	Basic leucine zipper factors (bZIP)
bZIP911	GGACACGT	Basic leucine zipper factors (bZIP)	Basic leucine zipper factors (bZIP)
bZIP911	GGGCACGT	Basic leucine zipper factors (bZIP)	Basic leucine zipper factors (bZIP)
DPBF3	AACACGTG	Basic leucine zipper factors (bZIP)	Basic leucine zipper factors (bZIP)
DPBF3	ACGTGCCC	Basic leucine zipper factors (bZIP)	Basic leucine zipper factors (bZIP)
DPBF3	ACGTGTCC	Basic leucine zipper factors (bZIP)	Basic leucine zipper factors (bZIP)
DPBF3	CACGTGCC	Basic leucine zipper factors (bZIP)	Basic leucine zipper factors (bZIP)
DPBF3	CACGTGTT	Basic leucine zipper factors (bZIP)	Basic leucine zipper factors (bZIP)
DPBF3	GGACACGT	Basic leucine zipper factors (bZIP)	Basic leucine zipper factors (bZIP)
DPBF3	GGCACGTG	Basic leucine zipper factors (bZIP)	Basic leucine zipper factors (bZIP)
DPBF3	GGGCACGT	Basic leucine zipper factors (bZIP)	Basic leucine zipper factors (bZIP)
EmBP-1	AACACGTG	Basic leucine zipper factors (bZIP)	Basic leucine zipper factors (bZIP)
EmBP-1	ACGTGCCC	Basic leucine zipper factors (bZIP)	Basic leucine zipper factors (bZIP)
EmBP-1	ACGTGTCC	Basic leucine zipper factors (bZIP)	Basic leucine zipper factors (bZIP)
EmBP-1	ACGTGTTC	Basic leucine zipper factors (bZIP)	Basic leucine zipper factors (bZIP)
EmBP-1	CACGTGCC	Basic leucine zipper factors (bZIP)	Basic leucine zipper factors (bZIP)
EmBP-1	CACGTGCG	Basic leucine zipper factors (bZIP)	Basic leucine zipper factors (bZIP)
EmBP-1	CACGTGTT	Basic leucine zipper factors (bZIP)	Basic leucine zipper factors (bZIP)
EmBP-1	CGCACGTG	Basic leucine zipper factors (bZIP)	Basic leucine zipper factors (bZIP)
EmBP-1	GAACACGT	Basic leucine zipper factors (bZIP)	Basic leucine zipper factors (bZIP)
EmBP-1	GGACACGT	Basic leucine zipper factors (bZIP)	Basic leucine zipper factors (bZIP)
EmBP-1	GGCACGTG	Basic leucine zipper factors (bZIP)	Basic leucine zipper factors (bZIP)
EmBP-1	GGGCACGT	Basic leucine zipper factors (bZIP)	Basic leucine zipper factors (bZIP)
GBF2	AACACGTG	Basic leucine zipper factors (bZIP)	Basic leucine zipper factors (bZIP)
GBF2	CACGTGCC	Basic leucine zipper factors (bZIP)	Basic leucine zipper factors (bZIP)
GBF2	CACGTGTT	Basic leucine zipper factors (bZIP)	Basic leucine zipper factors (bZIP)
GBF2	GGCACGTG	Basic leucine zipper factors (bZIP)	Basic leucine zipper factors (bZIP)
GBF3	ACGTGCCC	Basic leucine zipper factors (bZIP)	Basic leucine zipper factors (bZIP)
GBF3	ACGTGTCC	Basic leucine zipper factors (bZIP)	Basic leucine zipper factors (bZIP)
GBF3	CACGTGCC	Basic leucine zipper factors (bZIP)	Basic leucine zipper factors (bZIP)
GBF3	GGACACGT	Basic leucine zipper factors (bZIP)	Basic leucine zipper factors (bZIP)
GBF3	GGCACGTG	Basic leucine zipper factors (bZIP)	Basic leucine zipper factors (bZIP)
GBF3	GGGCACGT	Basic leucine zipper factors (bZIP)	Basic leucine zipper factors (bZIP)
GBF6	ACGTGCCC	Basic leucine zipper factors (bZIP)	Basic leucine zipper factors (bZIP)
GBF6	ACGTGTCC	Basic leucine zipper factors (bZIP)	Basic leucine zipper factors (bZIP)
GBF6	GGACACGT	Basic leucine zipper factors (bZIP)	Basic leucine zipper factors (bZIP)
GBF6	GGGCACGT	Basic leucine zipper factors (bZIP)	Basic leucine zipper factors (bZIP)
HY5	AACACGTG	Basic leucine zipper factors (bZIP)	Basic leucine zipper factors (bZIP)
HY5	ACGTGCCC	Basic leucine zipper factors (bZIP)	Basic leucine zipper factors (bZIP)
HY5	ACGTGTCC	Basic leucine zipper factors (bZIP)	Basic leucine zipper factors (bZIP)
HY5	CACGTGCC	Basic leucine zipper factors (bZIP)	Basic leucine zipper factors (bZIP)
HY5	CACGTGCG	Basic leucine zipper factors (bZIP)	Basic leucine zipper factors (bZIP)
HY5	CACGTGTT	Basic leucine zipper factors (bZIP)	Basic leucine zipper factors (bZIP)
HY5	CGCACGTG	Basic leucine zipper factors (bZIP)	Basic leucine zipper factors (bZIP)
HY5	GCACGTGC	Basic leucine zipper factors (bZIP)	Basic leucine zipper factors (bZIP)
HY5	GGACACGT	Basic leucine zipper factors (bZIP)	Basic leucine zipper factors (bZIP)
HY5	GGCACGTG	Basic leucine zipper factors (bZIP)	Basic leucine zipper factors (bZIP)
HY5	GGGCACGT	Basic leucine zipper factors (bZIP)	Basic leucine zipper factors (bZIP)
HYH	AACACGTG	Basic leucine zipper factors (bZIP)	Basic leucine zipper factors (bZIP)
HYH	ACGTGCCC	Basic leucine zipper factors (bZIP)	Basic leucine zipper factors (bZIP)
HYH	ACGTGTCC	Basic leucine zipper factors (bZIP)	Basic leucine zipper factors (bZIP)
HYH	CACGTGCC	Basic leucine zipper factors (bZIP)	Basic leucine zipper factors (bZIP)
HYH	CACGTGTT	Basic leucine zipper factors (bZIP)	Basic leucine zipper factors (bZIP)
HYH	GGACACGT	Basic leucine zipper factors (bZIP)	Basic leucine zipper factors (bZIP)
HYH	GGCACGTG	Basic leucine zipper factors (bZIP)	Basic leucine zipper factors (bZIP)
HYH	GGGCACGT	Basic leucine zipper factors (bZIP)	Basic leucine zipper factors (bZIP)
OJ1058_F05.8	AACACGTG	Basic leucine zipper factors (bZIP)	Basic leucine zipper factors (bZIP)
OJ1058_F05.8	ACGTGCCC	Basic leucine zipper factors (bZIP)	Basic leucine zipper factors (bZIP)
OJ1058_F05.8	ACGTGTCC	Basic leucine zipper factors (bZIP)	Basic leucine zipper factors (bZIP)
OJ1058_F05.8	ACGTGTTC	Basic leucine zipper factors (bZIP)	Basic leucine zipper factors (bZIP)
OJ1058_F05.8	CACGTGCC	Basic leucine zipper factors (bZIP)	Basic leucine zipper factors (bZIP)
OJ1058_F05.8	CACGTGCG	Basic leucine zipper factors (bZIP)	Basic leucine zipper factors (bZIP)
OJ1058_F05.8	CACGTGTT	Basic leucine zipper factors (bZIP)	Basic leucine zipper factors (bZIP)
OJ1058_F05.8	CGCACGTG	Basic leucine zipper factors (bZIP)	Basic leucine zipper factors (bZIP)
OJ1058_F05.8	GAACACGT	Basic leucine zipper factors (bZIP)	Basic leucine zipper factors (bZIP)
OJ1058_F05.8	GCACGTGC	Basic leucine zipper factors (bZIP)	Basic leucine zipper factors (bZIP)
OJ1058_F05.8	GGACACGT	Basic leucine zipper factors (bZIP)	Basic leucine zipper factors (bZIP)
OJ1058_F05.8	GGCACGTG	Basic leucine zipper factors (bZIP)	Basic leucine zipper factors (bZIP)
OJ1058_F05.8	GGGCACGT	Basic leucine zipper factors (bZIP)	Basic leucine zipper factors (bZIP)
BPC5	GAGAGAAA	Other	BBR-BPC
BPC6	GAGAGAAA	Other	BBR-BPC
BEH2	AACACGTG	BZR	BZR
BEH2	ACGTGCCC	BZR	BZR
BEH2	ACGTGTCC	BZR	BZR
BEH2	ACGTGTTC	BZR	BZR
BEH2	CACGTGCC	BZR	BZR
BEH2	CACGTGCG	BZR	BZR
BEH2	CACGTGTT	BZR	BZR
BEH2	CGCACGTG	BZR	BZR
BEH2	GAACACGT	BZR	BZR
BEH2	GCACGTGC	BZR	BZR
BEH2	GGACACGT	BZR	BZR
BEH2	GGCACGTG	BZR	BZR
BEH2	GGGCACGT	BZR	BZR
BEH3	AACACGTG	BZR	BZR
BEH3	ACGTGCCC	BZR	BZR
BEH3	ACGTGTCC	BZR	BZR
BEH3	ACGTGTTC	BZR	BZR
BEH3	CACGTGCC	BZR	BZR
BEH3	CACGTGCG	BZR	BZR
BEH3	CACGTGTT	BZR	BZR
BEH3	CGCACGTG	BZR	BZR
BEH3	GAACACGT	BZR	BZR
BEH3	GCACGTGC	BZR	BZR
BEH3	GGACACGT	BZR	BZR
BEH3	GGCACGTG	BZR	BZR
BEH3	GGGCACGT	BZR	BZR
BEH4	AACACGTG	BZR	BZR
BEH4	ACGTGCCC	BZR	BZR
BEH4	ACGTGTCC	BZR	BZR
BEH4	ACGTGTTC	BZR	BZR
BEH4	CACGTGCC	BZR	BZR
BEH4	CACGTGCG	BZR	BZR
BEH4	CACGTGTT	BZR	BZR
BEH4	CGCACGTG	BZR	BZR
BEH4	GAACACGT	BZR	BZR
BEH4	GCACGTGC	BZR	BZR
BEH4	GGACACGT	BZR	BZR
BEH4	GGCACGTG	BZR	BZR
BEH4	GGGCACGT	BZR	BZR
BZR1	AACACGTG	BZR	BZR
BZR1	ACGTGCCC	BZR	BZR
BZR1	CACGTGCC	BZR	BZR
BZR1	CACGTGCG	BZR	BZR
BZR1	CACGTGTT	BZR	BZR
BZR1	CGCACGTG	BZR	BZR
BZR1	GCACGTGC	BZR	BZR
BZR1	GGCACGTG	BZR	BZR
BZR1	GGGCACGT	BZR	BZR
BZR2	AACACGTG	BZR	BZR
BZR2	ACGTGCCC	BZR	BZR
BZR2	ACGTGTCC	BZR	BZR
BZR2	ACGTGTTC	BZR	BZR
BZR2	CACGTGCC	BZR	BZR
BZR2	CACGTGCG	BZR	BZR
BZR2	CACGTGTT	BZR	BZR
BZR2	CGCACGTG	BZR	BZR
BZR2	GAACACGT	BZR	BZR
BZR2	GCACGTGC	BZR	BZR
BZR2	GGACACGT	BZR	BZR
BZR2	GGCACGTG	BZR	BZR
BZR2	GGGCACGT	BZR	BZR
RAMOSA1	GAGAGAAA	C2H2 zinc finger factors	C2H2 zinc finger factors
SGR5	AAGTCAAA	C2H2 zinc finger factors	C2H2 zinc finger factors
SGR5	TTTGACTT	C2H2 zinc finger factors	C2H2 zinc finger factors
FAR1	CACGTGCC	Zinc-coordinating	C3H Zinc Figer
FAR1	CACGTGCG	Zinc-coordinating	C3H Zinc Figer
FAR1	CGCACGTG	Zinc-coordinating	C3H Zinc Figer
FAR1	GCACGTGC	Zinc-coordinating	C3H Zinc Figer
FAR1	GGCACGTG	Zinc-coordinating	C3H Zinc Figer
TCX3	AAAGTCAA		CXC
TCX3	AAGTCAAA		CXC
TCX3	TTGACTTT		CXC
TCX3	TTTGACTT		CXC
DAG2	AAAGTCAA	C2H2 zinc finger factors	Dof-type
DAG2	TTGACTTT	C2H2 zinc finger factors	Dof-type
MNB1A	AAAGTCAA	C2H2 zinc finger factors	Dof-type
MNB1A	TTGACTTT	C2H2 zinc finger factors	Dof-type
PBF	AAAGTCAA	C2H2 zinc finger factors	Dof-type
PBF	TTGACTTT	C2H2 zinc finger factors	Dof-type
AGL42	ATGATGAA	MADS box factors	MADS box factors
AGL42	TTCATCAT	MADS box factors	MADS box factors
AGL55	CACCACCC	MADS box factors	MADS box factors
AGL55	GGGTGGTG	MADS box factors	MADS box factors
MYB105	GATAACGG	Helix-Turn-Helix	Myb
MYB52	GATAACGG	Helix-Turn-Helix	Myb
RVE7	AAATATTT	Helix-Turn-Helix	Myb
RVE7	AACTATCT	Helix-Turn-Helix	Myb
RVE7	AGATATTA	Helix-Turn-Helix	Myb
RVE7	ATATCTTC	Helix-Turn-Helix	Myb
RVE7	GAAGATAT	Helix-Turn-Helix	Myb
RVE7	TAATATCT	Helix-Turn-Helix	Myb
CCA1	AAATATTT	Tryptophan cluster factors	Myb
CCA1	AACTATCT	Tryptophan cluster factors	Myb
CCA1	AGATATTA	Tryptophan cluster factors	Myb
CCA1	ATATCTTC	Tryptophan cluster factors	Myb
CCA1	ATATTTGG	Tryptophan cluster factors	Myb
CCA1	CCAAATAT	Tryptophan cluster factors	Myb
CCA1	GAAGATAT	Tryptophan cluster factors	Myb
CCA1	TAATATCT	Tryptophan cluster factors	Myb
At1g19000	TCTTATCC	Helix-Turn-Helix	Myb-related
At1g19000	TTATCCAA	Helix-Turn-Helix	Myb-related
At1g19000	TTGGATAA	Helix-Turn-Helix	Myb-related
AT1G72740	ATTTAGGG	Helix-Turn-Helix	Myb-related
AT1G72740	CCCTAAAT	Helix-Turn-Helix	Myb-related
At1g74840	TCTTATCC	Helix-Turn-Helix	Myb-related
At1g74840	TTATCCAA	Helix-Turn-Helix	Myb-related
At1g74840	TTGGATAA	Helix-Turn-Helix	Myb-related
At2g38090	TCTTATCC	Helix-Turn-Helix	Myb-related
At3g09600	AAATATTT	Helix-Turn-Helix	Myb-related
At3g09600	AACTATCT	Helix-Turn-Helix	Myb-related
At3g09600	AGATATTA	Helix-Turn-Helix	Myb-related
At3g09600	ATATCTTC	Helix-Turn-Helix	Myb-related
At3g09600	GAAGATAT	Helix-Turn-Helix	Myb-related
At3g09600	TAATATCT	Helix-Turn-Helix	Myb-related
AT3G10113	AAATATTT	Helix-Turn-Helix	Myb-related
AT3G10113	AACTATCT	Helix-Turn-Helix	Myb-related
AT3G10113	AGATATTA	Helix-Turn-Helix	Myb-related
AT3G10113	TAATATCT	Helix-Turn-Helix	Myb-related
AT3G10580	TCTTATCC	Helix-Turn-Helix	Myb-related
At5g08520	TCTTATCC	Helix-Turn-Helix	Myb-related
AT5G56840	TCTTATCC	Helix-Turn-Helix	Myb-related
AT5G56840	TTATCCAA	Helix-Turn-Helix	Myb-related
AT5G56840	TTGGATAA	Helix-Turn-Helix	Myb-related
At5g58900	TCTTATCC	Helix-Turn-Helix	Myb-related
AT5G61620	TCTTATCC	Helix-Turn-Helix	Myb-related
AT5G61620	TTATCCAA	Helix-Turn-Helix	Myb-related
AT5G61620	TTGGATAA	Helix-Turn-Helix	Myb-related
EPR1	AAATATTT	Helix-Turn-Helix	Myb-related
EPR1	AACTATCT	Helix-Turn-Helix	Myb-related
EPR1	AGATATTA	Helix-Turn-Helix	Myb-related
EPR1	ATATCTTC	Helix-Turn-Helix	Myb-related
EPR1	GAAGATAT	Helix-Turn-Helix	Myb-related
EPR1	TAATATCT	Helix-Turn-Helix	Myb-related
KUA1	TCTTATCC	Helix-Turn-Helix	Myb-related
KUA1	TTATCCAA	Helix-Turn-Helix	Myb-related
KUA1	TTGGATAA	Helix-Turn-Helix	Myb-related
LCL1	AAATATTT	Helix-Turn-Helix	Myb-related
LCL1	AACTATCT	Helix-Turn-Helix	Myb-related
LCL1	AGATATTA	Helix-Turn-Helix	Myb-related
LCL1	ATATCTTC	Helix-Turn-Helix	Myb-related
LCL1	GAAGATAT	Helix-Turn-Helix	Myb-related
LCL1	TAATATCT	Helix-Turn-Helix	Myb-related
LHY1	AAATATTT	Helix-Turn-Helix	Myb-related
LHY1	AACTATCT	Helix-Turn-Helix	Myb-related
LHY1	AGATATTA	Helix-Turn-Helix	Myb-related
LHY1	ATATCTTC	Helix-Turn-Helix	Myb-related
LHY1	GAAGATAT	Helix-Turn-Helix	Myb-related
LHY1	TAATATCT	Helix-Turn-Helix	Myb-related
RVE1	AAATATTT	Helix-Turn-Helix	Myb-related
RVE1	AACTATCT	Helix-Turn-Helix	Myb-related
RVE1	AGATATTA	Helix-Turn-Helix	Myb-related
RVE1	ATATCTTC	Helix-Turn-Helix	Myb-related
RVE1	GAAGATAT	Helix-Turn-Helix	Myb-related
RVE1	TAATATCT	Helix-Turn-Helix	Myb-related
RVE5	AAATATTT	Helix-Turn-Helix	Myb-related
RVE5	AACTATCT	Helix-Turn-Helix	Myb-related
RVE5	AGATATTA	Helix-Turn-Helix	Myb-related
RVE5	ATATCTTC	Helix-Turn-Helix	Myb-related
RVE5	GAAGATAT	Helix-Turn-Helix	Myb-related
RVE5	TAATATCT	Helix-Turn-Helix	Myb-related
RVE6	AAATATTT	Helix-Turn-Helix	Myb-related
RVE6	AACTATCT	Helix-Turn-Helix	Myb-related
RVE6	AGATATTA	Helix-Turn-Helix	Myb-related
RVE6	ATATCTTC	Helix-Turn-Helix	Myb-related
RVE6	GAAGATAT	Helix-Turn-Helix	Myb-related
RVE6	TAATATCT	Helix-Turn-Helix	Myb-related
TBP3	ATTTAGGG	Helix-Turn-Helix	Myb-related
TBP3	CCCTAAAT	Helix-Turn-Helix	Myb-related
TRP1	ATAAACCC	Helix-Turn-Helix	Myb-related
TRP1	ATTTAGGG	Helix-Turn-Helix	Myb-related
TRP1	CCCTAAAT	Helix-Turn-Helix	Myb-related
TRP1	GGGTTTAT	Helix-Turn-Helix	Myb-related
TRP2	ATAAACCC	Helix-Turn-Helix	Myb-related
TRP2	ATTTAGGG	Helix-Turn-Helix	Myb-related
TRP2	CCCTAAAT	Helix-Turn-Helix	Myb-related
TRP2	GGGTTTAT	Helix-Turn-Helix	Myb-related
NAC055	AACACGTG	NAC/NAM	NAC/NAM
NAC055	ACGTGTCC	NAC/NAM	NAC/NAM
NAC055	ACGTGTTC	NAC/NAM	NAC/NAM
NAC055	CACGTGTT	NAC/NAM	NAC/NAM
NAC055	GAACACGT	NAC/NAM	NAC/NAM
NAC055	GGACACGT	NAC/NAM	NAC/NAM
FHY3	CACGTGCC	SWIM-type zinc finger	SWIM-type zinc finger
FHY3	GCACGTGC	SWIM-type zinc finger	SWIM-type zinc finger
FHY3	GGCACGTG	SWIM-type zinc finger	SWIM-type zinc finger
ARALYDRAFT_484486	CCCACTAG	Basic helix-loop-helix factors (bHLH)	TCP domain
ARALYDRAFT_484486	CTAGTGGG	Basic helix-loop-helix factors (bHLH)	TCP domain
ARALYDRAFT_484486	GCCCACCA	Basic helix-loop-helix factors (bHLH)	TCP domain
ARALYDRAFT_484486	TGGTGGGC	Basic helix-loop-helix factors (bHLH)	TCP domain
ARALYDRAFT_495258	CCCACTAG	Basic helix-loop-helix factors (bHLH)	TCP domain
ARALYDRAFT_495258	CTAGTGGG	Basic helix-loop-helix factors (bHLH)	TCP domain
ARALYDRAFT_495258	GCCCACCA	Basic helix-loop-helix factors (bHLH)	TCP domain
ARALYDRAFT_495258	TGGTGGGC	Basic helix-loop-helix factors (bHLH)	TCP domain
ARALYDRAFT_496250	ACGTGTTC	Basic helix-loop-helix factors (bHLH)	TCP domain
ARALYDRAFT_496250	CCGTGGTC	Basic helix-loop-helix factors (bHLH)	TCP domain
ARALYDRAFT_496250	GAACACGT	Basic helix-loop-helix factors (bHLH)	TCP domain
ARALYDRAFT_496250	GACCACGG	Basic helix-loop-helix factors (bHLH)	TCP domain
OsI_08196	GCCCACCA	Basic helix-loop-helix factors (bHLH)	TCP domain
OsI_08196	TGGTGGGC	Basic helix-loop-helix factors (bHLH)	TCP domain
TCP14	CCCACTAG	Basic helix-loop-helix factors (bHLH)	TCP domain
TCP14	CTAGTGGG	Basic helix-loop-helix factors (bHLH)	TCP domain
TCP17	CCGTGGTC	Basic helix-loop-helix factors (bHLH)	TCP domain
TCP17	GACCACGG	Basic helix-loop-helix factors (bHLH)	TCP domain
TCP23	ACGTGCCC	Basic helix-loop-helix factors (bHLH)	TCP domain
TCP23	CCCACTAG	Basic helix-loop-helix factors (bHLH)	TCP domain
TCP23	CTAGTGGG	Basic helix-loop-helix factors (bHLH)	TCP domain
TCP23	GCCCACCA	Basic helix-loop-helix factors (bHLH)	TCP domain
TCP23	GGGCACGT	Basic helix-loop-helix factors (bHLH)	TCP domain
TCP23	TGGTGGGC	Basic helix-loop-helix factors (bHLH)	TCP domain
TCP24	CCGTGGTC	Basic helix-loop-helix factors (bHLH)	TCP domain
TCP24	GACCACGG	Basic helix-loop-helix factors (bHLH)	TCP domain
TCP4	CCGTGGTC	Basic helix-loop-helix factors (bHLH)	TCP domain
TCP4	GACCACGG	Basic helix-loop-helix factors (bHLH)	TCP domain
TCP5	CCGTGGTC	Basic helix-loop-helix factors (bHLH)	TCP domain
TCP5	GACCACGG	Basic helix-loop-helix factors (bHLH)	TCP domain
TCP7	CCCACTAG	Basic helix-loop-helix factors (bHLH)	TCP domain
TCP7	CTAGTGGG	Basic helix-loop-helix factors (bHLH)	TCP domain
GT-A3	AACACGTG	Tryptophan cluster factors	Trihelix
GT-A3	ACGTGCCC	Tryptophan cluster factors	Trihelix
GT-A3	ACGTGTCC	Tryptophan cluster factors	Trihelix
GT-A3	ACGTGTTC	Tryptophan cluster factors	Trihelix
GT-A3	CACGTGCC	Tryptophan cluster factors	Trihelix
GT-A3	CACGTGCG	Tryptophan cluster factors	Trihelix
GT-A3	CACGTGTT	Tryptophan cluster factors	Trihelix
GT-A3	CGCACGTG	Tryptophan cluster factors	Trihelix
GT-A3	GAACACGT	Tryptophan cluster factors	Trihelix
GT-A3	GCACGTGC	Tryptophan cluster factors	Trihelix
GT-A3	GGACACGT	Tryptophan cluster factors	Trihelix
GT-A3	GGCACGTG	Tryptophan cluster factors	Trihelix
GT-A3	GGGCACGT	Tryptophan cluster factors	Trihelix
WRKY11	AAAGTCAA	WRKY	WRKY
WRKY11	AAGTCAAA	WRKY	WRKY
WRKY11	AAGTCAAT	WRKY	WRKY
WRKY11	ATAAGTCA	WRKY	WRKY
WRKY11	ATTGACTT	WRKY	WRKY
WRKY11	TGACTTAT	WRKY	WRKY
WRKY11	TTGACTTT	WRKY	WRKY
WRKY11	TTTGACTT	WRKY	WRKY
WRKY12	AAAGTCAA	WRKY	WRKY
WRKY12	TTGACCAA	WRKY	WRKY
WRKY12	TTGACTTT	WRKY	WRKY
WRKY14	AAAGTCAA	WRKY	WRKY
WRKY14	AAGTCAAA	WRKY	WRKY
WRKY14	AAGTCAAT	WRKY	WRKY
WRKY14	ATTGACTT	WRKY	WRKY
WRKY14	TTGACTTT	WRKY	WRKY
WRKY14	TTTGACTT	WRKY	WRKY
WRKY15	AAAGTCAA	WRKY	WRKY
WRKY15	TTGACTTT	WRKY	WRKY
WRKY17	AAAGTCAA	WRKY	WRKY
WRKY17	AAGTCAAA	WRKY	WRKY
WRKY17	AAGTCAAT	WRKY	WRKY
WRKY17	ATAAGTCA	WRKY	WRKY
WRKY17	ATTGACTT	WRKY	WRKY
WRKY17	TGACTTAT	WRKY	WRKY
WRKY17	TTGACTTT	WRKY	WRKY
WRKY17	TTTGACTT	WRKY	WRKY
WRKY18	AAAGTCAA	WRKY	WRKY
WRKY18	TTGACTTT	WRKY	WRKY
WRKY2	TTGACCAA	WRKY	WRKY
WRKY20	AAAGTCAA	WRKY	WRKY
WRKY20	TTGACTTT	WRKY	WRKY
WRKY22	AAAGTCAA	WRKY	WRKY
WRKY22	AAGTCAAA	WRKY	WRKY
WRKY22	AAGTCAAT	WRKY	WRKY
WRKY22	ATAAGTCA	WRKY	WRKY
WRKY22	ATTGACTT	WRKY	WRKY
WRKY22	TGACTTAT	WRKY	WRKY
WRKY22	TTGACTTT	WRKY	WRKY
WRKY22	TTTGACTT	WRKY	WRKY
WRKY23	AAAGTCAA	WRKY	WRKY
WRKY23	AAGTCAAA	WRKY	WRKY
WRKY23	AAGTCAAT	WRKY	WRKY
WRKY23	ATAAGTCA	WRKY	WRKY
WRKY23	ATTGACTT	WRKY	WRKY
WRKY23	TGACTTAT	WRKY	WRKY
WRKY23	TTGACCAA	WRKY	WRKY
WRKY23	TTGACTTT	WRKY	WRKY
WRKY23	TTTGACTT	WRKY	WRKY
WRKY24	AAAGTCAA	WRKY	WRKY
WRKY24	AAGTCAAA	WRKY	WRKY
WRKY24	AAGTCAAT	WRKY	WRKY
WRKY24	ATTGACTT	WRKY	WRKY
WRKY24	TTGACTTT	WRKY	WRKY
WRKY24	TTTGACTT	WRKY	WRKY
WRKY25	TTGACCAA	WRKY	WRKY
WRKY26	AAAGTCAA	WRKY	WRKY
WRKY26	AAGTCAAA	WRKY	WRKY
WRKY26	AAGTCAAT	WRKY	WRKY
WRKY26	ATAAGTCA	WRKY	WRKY
WRKY26	ATTGACTT	WRKY	WRKY
WRKY26	TGACTTAT	WRKY	WRKY
WRKY26	TTGACTTT	WRKY	WRKY
WRKY26	TTTGACTT	WRKY	WRKY
WRKY27	AAAGTCAA	WRKY	WRKY
WRKY27	AAGTCAAA	WRKY	WRKY
WRKY27	AAGTCAAT	WRKY	WRKY
WRKY27	ATAAGTCA	WRKY	WRKY
WRKY27	ATTGACTT	WRKY	WRKY
WRKY27	TGACTTAT	WRKY	WRKY
WRKY27	TTGACTTT	WRKY	WRKY
WRKY27	TTTGACTT	WRKY	WRKY
WRKY28	AAAGTCAA	WRKY	WRKY
WRKY28	TTGACTTT	WRKY	WRKY
WRKY29	AAAGTCAA	WRKY	WRKY
WRKY29	AAGTCAAA	WRKY	WRKY
WRKY29	AAGTCAAT	WRKY	WRKY
WRKY29	ATAAGTCA	WRKY	WRKY
WRKY29	ATTGACTT	WRKY	WRKY
WRKY29	TGACTTAT	WRKY	WRKY
WRKY29	TTGACTTT	WRKY	WRKY
WRKY29	TTTGACTT	WRKY	WRKY
WRKY3	AAAGTCAA	WRKY	WRKY
WRKY3	AAGTCAAA	WRKY	WRKY
WRKY3	AAGTCAAT	WRKY	WRKY
WRKY3	ATTGACTT	WRKY	WRKY
WRKY3	TTGACTTT	WRKY	WRKY
WRKY3	TTTGACTT	WRKY	WRKY
WRKY30	AAAGTCAA	WRKY	WRKY
WRKY30	TTGACCAA	WRKY	WRKY
WRKY30	TTGACTTT	WRKY	WRKY
WRKY31	AAAGTCAA	WRKY	WRKY
WRKY31	TTGACTTT	WRKY	WRKY
WRKY33	AAAGTCAA	WRKY	WRKY
WRKY33	AAGTCAAA	WRKY	WRKY
WRKY33	AAGTCAAT	WRKY	WRKY
WRKY33	ATTGACTT	WRKY	WRKY
WRKY33	TTGACTTT	WRKY	WRKY
WRKY33	TTTGACTT	WRKY	WRKY
WRKY38	AAAGTCAA	WRKY	WRKY
WRKY38	TTGACCAA	WRKY	WRKY
WRKY38	TTGACTTT	WRKY	WRKY
WRKY40	AAAGTCAA	WRKY	WRKY
WRKY40	AAGTCAAA	WRKY	WRKY
WRKY40	AAGTCAAT	WRKY	WRKY
WRKY40	ATAAGTCA	WRKY	WRKY
WRKY40	ATTGACTT	WRKY	WRKY
WRKY40	TGACTTAT	WRKY	WRKY
WRKY40	TTGACTTT	WRKY	WRKY
WRKY40	TTTGACTT	WRKY	WRKY
WRKY42	AAAGTCAA	WRKY	WRKY
WRKY42	TTGACTTT	WRKY	WRKY
WRKY45	AAAGTCAA	WRKY	WRKY
WRKY45	TTGACCAA	WRKY	WRKY
WRKY45	TTGACTTT	WRKY	WRKY
WRKY46	AAAGTCAA	WRKY	WRKY
WRKY46	AAGTCAAA	WRKY	WRKY
WRKY46	AAGTCAAT	WRKY	WRKY
WRKY46	ATTGACTT	WRKY	WRKY
WRKY46	TTGACTTT	WRKY	WRKY
WRKY46	TTTGACTT	WRKY	WRKY
WRKY47	AAAGTCAA	WRKY	WRKY
WRKY47	TTGACTTT	WRKY	WRKY
WRKY50	AAAGTCAA	WRKY	WRKY
WRKY50	AAGTCAAA	WRKY	WRKY
WRKY50	AAGTCAAT	WRKY	WRKY
WRKY50	ATAAGTCA	WRKY	WRKY
WRKY50	ATTGACTT	WRKY	WRKY
WRKY50	TGACTTAT	WRKY	WRKY
WRKY50	TTGACTTT	WRKY	WRKY
WRKY50	TTTGACTT	WRKY	WRKY
WRKY55	AAAGTCAA	WRKY	WRKY
WRKY55	AAGTCAAA	WRKY	WRKY
WRKY55	AAGTCAAT	WRKY	WRKY
WRKY55	ATTGACTT	WRKY	WRKY
WRKY55	TTGACTTT	WRKY	WRKY
WRKY55	TTTGACTT	WRKY	WRKY
WRKY57	AAAGTCAA	WRKY	WRKY
WRKY57	TTGACTTT	WRKY	WRKY
WRKY59	AAAGTCAA	WRKY	WRKY
WRKY59	AAGTCAAA	WRKY	WRKY
WRKY59	AAGTCAAT	WRKY	WRKY
WRKY59	ATAAGTCA	WRKY	WRKY
WRKY59	ATTGACTT	WRKY	WRKY
WRKY59	TGACTTAT	WRKY	WRKY
WRKY59	TTGACTTT	WRKY	WRKY
WRKY59	TTTGACTT	WRKY	WRKY
WRKY6	AAAGTCAA	WRKY	WRKY
WRKY6	TTGACTTT	WRKY	WRKY
WRKY60	TTGACCAA	WRKY	WRKY
WRKY62	TTGACCAA	WRKY	WRKY
WRKY63	TTGACCAA	WRKY	WRKY
WRKY65	AAAGTCAA	WRKY	WRKY
WRKY65	AAGTCAAA	WRKY	WRKY
WRKY65	AAGTCAAT	WRKY	WRKY
WRKY65	ATTGACTT	WRKY	WRKY
WRKY65	TTGACTTT	WRKY	WRKY
WRKY65	TTTGACTT	WRKY	WRKY
WRKY7	AAAGTCAA	WRKY	WRKY
WRKY7	AAGTCAAA	WRKY	WRKY
WRKY7	AAGTCAAT	WRKY	WRKY
WRKY7	ATAAGTCA	WRKY	WRKY
WRKY7	ATTGACTT	WRKY	WRKY
WRKY7	TGACTTAT	WRKY	WRKY
WRKY7	TTGACTTT	WRKY	WRKY
WRKY7	TTTGACTT	WRKY	WRKY
WRKY70	AAAGTCAA	WRKY	WRKY
WRKY70	AAGTCAAA	WRKY	WRKY
WRKY70	AAGTCAAT	WRKY	WRKY
WRKY70	ATAAGTCA	WRKY	WRKY
WRKY70	ATTGACTT	WRKY	WRKY
WRKY70	TGACTTAT	WRKY	WRKY
WRKY70	TTGACTTT	WRKY	WRKY
WRKY70	TTTGACTT	WRKY	WRKY
WRKY71	AAAGTCAA	WRKY	WRKY
WRKY71	AAGTCAAA	WRKY	WRKY
WRKY71	AAGTCAAT	WRKY	WRKY
WRKY71	ATAAGTCA	WRKY	WRKY
WRKY71	ATTGACTT	WRKY	WRKY
WRKY71	TGACTTAT	WRKY	WRKY
WRKY71	TTGACTTT	WRKY	WRKY
WRKY71	TTTGACTT	WRKY	WRKY
WRKY75	AAAGTCAA	WRKY	WRKY
WRKY75	AAGTCAAA	WRKY	WRKY
WRKY75	TTGACCAA	WRKY	WRKY
WRKY75	TTGACTTT	WRKY	WRKY
WRKY75	TTTGACTT	WRKY	WRKY
ZAP1	AAATTGAC	WRKY	WRKY
ZAP1	GTCAATAA	WRKY	WRKY
ZAP1	GTCAATTT	WRKY	WRKY
ZAP1	TTATTGAC	WRKY	WRKY
ZAP1	TTGACCAA	WRKY	WRKY

## Sheet: Supplementary Table 4f
Supplementary Table 4f: TFs associated to 3’-miPLMs/tPLMs in A. thaliana
TF	PLM	Class	Family
AT1G01250	TGTCGGTG	AP2/ERF domain	AP2/ERF domain
AT1G22810	TGTCGGTG	AP2/ERF domain	AP2/ERF domain
AT1G36060	TGTCGGTG	AP2/ERF domain	AP2/ERF domain
AT1G44830	TGTCGGTG	AP2/ERF domain	AP2/ERF domain
AT1G77640	TGTCGGTG	AP2/ERF domain	AP2/ERF domain
AT2G44940	TGTCGGTG	AP2/ERF domain	AP2/ERF domain
AT3G16280	TGTCGGTG	AP2/ERF domain	AP2/ERF domain
AT4G16750	TGTCGGTG	AP2/ERF domain	AP2/ERF domain
AT4G28140	TGTCGGTG	AP2/ERF domain	AP2/ERF domain
AT4G32800	TGTCGGTG	AP2/ERF domain	AP2/ERF domain
CBF1	TGTCGGTG	AP2/ERF domain	AP2/ERF domain
CBF2	TGTCGGTG	AP2/ERF domain	AP2/ERF domain
CBF4	TGTCGGTG	AP2/ERF domain	AP2/ERF domain
CEJ1	TGTCGGTG	AP2/ERF domain	AP2/ERF domain
DEAR3	TGTCGGTG	AP2/ERF domain	AP2/ERF domain
DEAR5	TGTCGGTG	AP2/ERF domain	AP2/ERF domain
DREB19	TGTCGGTG	AP2/ERF domain	AP2/ERF domain
DREB1A	TGTCGGTG	AP2/ERF domain	AP2/ERF domain
DREB1B	TGTCGGTG	AP2/ERF domain	AP2/ERF domain
DREB1C	TGTCGGTG	AP2/ERF domain	AP2/ERF domain
DREB1E	TGTCGGTG	AP2/ERF domain	AP2/ERF domain
DREB1G	TGTCGGTG	AP2/ERF domain	AP2/ERF domain
DREB2	TGTCGGTG	AP2/ERF domain	AP2/ERF domain
DREB26	TGTCGGTG	AP2/ERF domain	AP2/ERF domain
DREB2C	TGTCGGTG	AP2/ERF domain	AP2/ERF domain
ERF015	TGTCGGTG	AP2/ERF domain	AP2/ERF domain
ERF017	TGTCGGTG	AP2/ERF domain	AP2/ERF domain
ERF019	TGTCGGTG	AP2/ERF domain	AP2/ERF domain
ERF021	TGTCGGTG	AP2/ERF domain	AP2/ERF domain
ERF027	TGTCGGTG	AP2/ERF domain	AP2/ERF domain
ERF035	TGTCGGTG	AP2/ERF domain	AP2/ERF domain
ERF037	TGTCGGTG	AP2/ERF domain	AP2/ERF domain
ERF039	TGTCGGTG	AP2/ERF domain	AP2/ERF domain
ERF043	TGTCGGTG	AP2/ERF domain	AP2/ERF domain
ERF38	TGTCGGTG	AP2/ERF domain	AP2/ERF domain
PHYPADRAFT_173530	TGTCGGTG	AP2/ERF domain	AP2/ERF domain
PHYPADRAFT_182268	TGTCGGTG	AP2/ERF domain	AP2/ERF domain
PHYPADRAFT_28324	TGTCGGTG	AP2/ERF domain	AP2/ERF domain
PHYPADRAFT_64121	TGTCGGTG	AP2/ERF domain	AP2/ERF domain
RAP2-1	TGTCGGTG	AP2/ERF domain	AP2/ERF domain
RAP2-10	TGTCGGTG	AP2/ERF domain	AP2/ERF domain
RAP21	TGTCGGTG	AP2/ERF domain	AP2/ERF domain
RAP210	TGTCGGTG	AP2/ERF domain	AP2/ERF domain
TINY	TGTCGGTG	AP2/ERF domain	AP2/ERF domain
DRE1C	TGTCGGTG	Beta-Hairpin-Ribbon	AP2/ERF domain
ARF1	TGTCGGTG	B3 domain	B3 domain
ARF18	TGTCGGTG	B3 domain	B3 domain
ARF29	TGTCGGTG	B3 domain	B3 domain
ARF3	TGTCGGTG	B3 domain	B3 domain
ARF35	TGTCGGTG	B3 domain	B3 domain
ARF5	TGTCGGTG	B3 domain	B3 domain
ARF8	TGTCGGTG	B3 domain	B3 domain
bHLH91	TACAGTA	Basic helix-loop-helix factors (bHLH)	Basic helix-loop-helix factors (bHLH)
bZIP104	CGTGGAC	Basic leucine zipper factors (bZIP)	Basic leucine zipper factors (bZIP)
bZIP9	TACAGTA	Basic leucine zipper factors (bZIP)	Basic leucine zipper factors (bZIP)
COL18	TACAGTA	C2C2-COL	C2C2-COL
REF6	TCTGTTTT	C2H2 zinc finger factors	C2H2 zinc finger factors
DOF17	TACAGTA	Dof-type	Dof-type
PCO135758	TACAGTA	ELF3	ELF3
EREB211	TACAGTA	EREB	EREB
EREB54	TACAGTA	EREB	EREB
GLK11	TACAGTA	GLK	GLK
GLK52	TACAGTA	GLK	GLK
GLK9	TACAGTA	GLK	GLK
GRAS49	TACAGTA	GRAS	GRAS
HB34	TACAGTA	HB	HB
HB66	TACAGTA	HB	HB
HMG1	TACAGTA	HMG	HMG
AGL42	TACATCA	MADS box factors	MADS box factors
RVE7	ATATTTCT	Helix-Turn-Helix	Myb
MYB31	TACAGTA	Myb	Myb
MYB37	TACAGTA	Myb	Myb
MYB38	TACAGTA	Myb	Myb
MYB56	TACAGTA	Myb	Myb
MYB6	TACAGTA	Myb	Myb
MYB62	CGTGGAC	Myb	Myb
MYB88	TACAGTA	Myb	Myb
CCA1	ATATTTCT	Tryptophan cluster factors	Myb
At3g09600	ATATTTCT	Helix-Turn-Helix	Myb-related
AT3G10113	ATATTTCT	Helix-Turn-Helix	Myb-related
EPR1	ATATTTCT	Helix-Turn-Helix	Myb-related
LCL1	ATATTTCT	Helix-Turn-Helix	Myb-related
LHY1	ATATTTCT	Helix-Turn-Helix	Myb-related
RVE1	ATATTTCT	Helix-Turn-Helix	Myb-related
RVE5	ATATTTCT	Helix-Turn-Helix	Myb-related
RVE6	ATATTTCT	Helix-Turn-Helix	Myb-related
NAC078	ATTTCTTG	NAC/NAM	NAC/NAM
NAC109	TACAGTA	NAC/NAM	NAC/NAM
NAC49	TACAGTA	NAC/NAM	NAC/NAM
NTL9	TAAGTAA	NAC/NAM	NAC/NAM
MAB16	TACAGTA	Orphan	Orphan
Orphan	TACAGTA	Orphan	Orphan
WRKY25	CGTGGAC	WRKY	WRKY
WRKY53	TACAGTA	WRKY	WRKY
WRKY94	CGTGGAC	WRKY	WRKY
WRKY95	CGTGGAC	WRKY	WRKY
ZIM18	CGTGGAC	ZIM	ZIM

## Sheet: Supplementary Table 4g
Supplementary Table 4g: TFs associated to 5’-miPLMs/tPLMs in Z. mays
TF	PLM	Class	Family
ARF1	CACGTGTC	B3 domain	B3 domain
ARF1	GACACGTG	B3 domain	B3 domain
ARF13	ACACGTGA	B3 domain	B3 domain
ARF13	ACACGTGC	B3 domain	B3 domain
ARF13	CACGTGTC	B3 domain	B3 domain
ARF13	GACACGTG	B3 domain	B3 domain
ARF13	TCACGTGT	B3 domain	B3 domain
ARF14	CACGTGTC	B3 domain	B3 domain
ARF14	GACACGTG	B3 domain	B3 domain
FUS3	ACACGTGC	B3 domain	B3 domain
AIB	ACACGTGA	Basic helix-loop-helix factors (bHLH)	Basic helix-loop-helix factors (bHLH)
AIB	ACACGTGC	Basic helix-loop-helix factors (bHLH)	Basic helix-loop-helix factors (bHLH)
AIB	CACGTGCC	Basic helix-loop-helix factors (bHLH)	Basic helix-loop-helix factors (bHLH)
AIB	CACGTGTC	Basic helix-loop-helix factors (bHLH)	Basic helix-loop-helix factors (bHLH)
AIB	GACACGTG	Basic helix-loop-helix factors (bHLH)	Basic helix-loop-helix factors (bHLH)
AIB	GGCACGTG	Basic helix-loop-helix factors (bHLH)	Basic helix-loop-helix factors (bHLH)
AIB	TCACGTGT	Basic helix-loop-helix factors (bHLH)	Basic helix-loop-helix factors (bHLH)
BEE2	CACGTGCC	Basic helix-loop-helix factors (bHLH)	Basic helix-loop-helix factors (bHLH)
BEE2	GGCACGTG	Basic helix-loop-helix factors (bHLH)	Basic helix-loop-helix factors (bHLH)
BHLH104	ACACGTGA	Basic helix-loop-helix factors (bHLH)	Basic helix-loop-helix factors (bHLH)
BHLH104	ACACGTGC	Basic helix-loop-helix factors (bHLH)	Basic helix-loop-helix factors (bHLH)
BHLH104	CACGTGCC	Basic helix-loop-helix factors (bHLH)	Basic helix-loop-helix factors (bHLH)
BHLH104	CACGTGTC	Basic helix-loop-helix factors (bHLH)	Basic helix-loop-helix factors (bHLH)
BHLH104	GACACGTG	Basic helix-loop-helix factors (bHLH)	Basic helix-loop-helix factors (bHLH)
BHLH104	GGCACGTG	Basic helix-loop-helix factors (bHLH)	Basic helix-loop-helix factors (bHLH)
BHLH104	TCACGTGT	Basic helix-loop-helix factors (bHLH)	Basic helix-loop-helix factors (bHLH)
BHLH112	CACGTGCC	Basic helix-loop-helix factors (bHLH)	Basic helix-loop-helix factors (bHLH)
BHLH112	GGCACGTG	Basic helix-loop-helix factors (bHLH)	Basic helix-loop-helix factors (bHLH)
BHLH13	ACACGTGA	Basic helix-loop-helix factors (bHLH)	Basic helix-loop-helix factors (bHLH)
BHLH13	ACACGTGC	Basic helix-loop-helix factors (bHLH)	Basic helix-loop-helix factors (bHLH)
BHLH13	CACGTGCC	Basic helix-loop-helix factors (bHLH)	Basic helix-loop-helix factors (bHLH)
BHLH13	CACGTGTC	Basic helix-loop-helix factors (bHLH)	Basic helix-loop-helix factors (bHLH)
BHLH13	GACACGTG	Basic helix-loop-helix factors (bHLH)	Basic helix-loop-helix factors (bHLH)
BHLH13	GGCACGTG	Basic helix-loop-helix factors (bHLH)	Basic helix-loop-helix factors (bHLH)
BHLH13	TCACGTGT	Basic helix-loop-helix factors (bHLH)	Basic helix-loop-helix factors (bHLH)
bHLH18	ACACGTGA	Basic helix-loop-helix factors (bHLH)	Basic helix-loop-helix factors (bHLH)
bHLH18	ACACGTGC	Basic helix-loop-helix factors (bHLH)	Basic helix-loop-helix factors (bHLH)
bHLH18	CACGTGCC	Basic helix-loop-helix factors (bHLH)	Basic helix-loop-helix factors (bHLH)
bHLH18	CACGTGTC	Basic helix-loop-helix factors (bHLH)	Basic helix-loop-helix factors (bHLH)
bHLH18	GACACGTG	Basic helix-loop-helix factors (bHLH)	Basic helix-loop-helix factors (bHLH)
bHLH18	GGCACGTG	Basic helix-loop-helix factors (bHLH)	Basic helix-loop-helix factors (bHLH)
bHLH18	TCACGTGT	Basic helix-loop-helix factors (bHLH)	Basic helix-loop-helix factors (bHLH)
BHLH3	ACACGTGA	Basic helix-loop-helix factors (bHLH)	Basic helix-loop-helix factors (bHLH)
BHLH3	ACACGTGC	Basic helix-loop-helix factors (bHLH)	Basic helix-loop-helix factors (bHLH)
BHLH3	CACGTGCC	Basic helix-loop-helix factors (bHLH)	Basic helix-loop-helix factors (bHLH)
BHLH3	CACGTGTC	Basic helix-loop-helix factors (bHLH)	Basic helix-loop-helix factors (bHLH)
BHLH3	GACACGTG	Basic helix-loop-helix factors (bHLH)	Basic helix-loop-helix factors (bHLH)
BHLH3	GGCACGTG	Basic helix-loop-helix factors (bHLH)	Basic helix-loop-helix factors (bHLH)
BHLH3	TCACGTGT	Basic helix-loop-helix factors (bHLH)	Basic helix-loop-helix factors (bHLH)
bHLH31	ACACGTGA	Basic helix-loop-helix factors (bHLH)	Basic helix-loop-helix factors (bHLH)
bHLH31	ACACGTGC	Basic helix-loop-helix factors (bHLH)	Basic helix-loop-helix factors (bHLH)
bHLH31	CACGTGCC	Basic helix-loop-helix factors (bHLH)	Basic helix-loop-helix factors (bHLH)
bHLH31	CACGTGTC	Basic helix-loop-helix factors (bHLH)	Basic helix-loop-helix factors (bHLH)
bHLH31	GACACGTG	Basic helix-loop-helix factors (bHLH)	Basic helix-loop-helix factors (bHLH)
bHLH31	GGCACGTG	Basic helix-loop-helix factors (bHLH)	Basic helix-loop-helix factors (bHLH)
bHLH31	TCACGTGT	Basic helix-loop-helix factors (bHLH)	Basic helix-loop-helix factors (bHLH)
BHLH34	ACACGTGA	Basic helix-loop-helix factors (bHLH)	Basic helix-loop-helix factors (bHLH)
BHLH34	ACACGTGC	Basic helix-loop-helix factors (bHLH)	Basic helix-loop-helix factors (bHLH)
BHLH34	CACGTGCC	Basic helix-loop-helix factors (bHLH)	Basic helix-loop-helix factors (bHLH)
BHLH34	CACGTGTC	Basic helix-loop-helix factors (bHLH)	Basic helix-loop-helix factors (bHLH)
BHLH34	GACACGTG	Basic helix-loop-helix factors (bHLH)	Basic helix-loop-helix factors (bHLH)
BHLH34	GGCACGTG	Basic helix-loop-helix factors (bHLH)	Basic helix-loop-helix factors (bHLH)
BHLH34	TCACGTGT	Basic helix-loop-helix factors (bHLH)	Basic helix-loop-helix factors (bHLH)
bHLH69	ACACGTGA	Basic helix-loop-helix factors (bHLH)	Basic helix-loop-helix factors (bHLH)
bHLH69	ACACGTGC	Basic helix-loop-helix factors (bHLH)	Basic helix-loop-helix factors (bHLH)
bHLH69	CACGTGCC	Basic helix-loop-helix factors (bHLH)	Basic helix-loop-helix factors (bHLH)
bHLH69	CACGTGTC	Basic helix-loop-helix factors (bHLH)	Basic helix-loop-helix factors (bHLH)
bHLH69	GACACGTG	Basic helix-loop-helix factors (bHLH)	Basic helix-loop-helix factors (bHLH)
bHLH69	GGCACGTG	Basic helix-loop-helix factors (bHLH)	Basic helix-loop-helix factors (bHLH)
bHLH69	TCACGTGT	Basic helix-loop-helix factors (bHLH)	Basic helix-loop-helix factors (bHLH)
bHLH74	ACACGTGA	Basic helix-loop-helix factors (bHLH)	Basic helix-loop-helix factors (bHLH)
bHLH74	ACACGTGC	Basic helix-loop-helix factors (bHLH)	Basic helix-loop-helix factors (bHLH)
bHLH74	CACGTGCC	Basic helix-loop-helix factors (bHLH)	Basic helix-loop-helix factors (bHLH)
bHLH74	CACGTGTC	Basic helix-loop-helix factors (bHLH)	Basic helix-loop-helix factors (bHLH)
bHLH74	GACACGTG	Basic helix-loop-helix factors (bHLH)	Basic helix-loop-helix factors (bHLH)
bHLH74	GGCACGTG	Basic helix-loop-helix factors (bHLH)	Basic helix-loop-helix factors (bHLH)
bHLH74	TCACGTGT	Basic helix-loop-helix factors (bHLH)	Basic helix-loop-helix factors (bHLH)
bHLH77	ACACGTGA	Basic helix-loop-helix factors (bHLH)	Basic helix-loop-helix factors (bHLH)
bHLH77	ACACGTGC	Basic helix-loop-helix factors (bHLH)	Basic helix-loop-helix factors (bHLH)
bHLH77	CACGTGCC	Basic helix-loop-helix factors (bHLH)	Basic helix-loop-helix factors (bHLH)
bHLH77	CACGTGTC	Basic helix-loop-helix factors (bHLH)	Basic helix-loop-helix factors (bHLH)
bHLH77	GACACGTG	Basic helix-loop-helix factors (bHLH)	Basic helix-loop-helix factors (bHLH)
bHLH77	GGCACGTG	Basic helix-loop-helix factors (bHLH)	Basic helix-loop-helix factors (bHLH)
bHLH77	TCACGTGT	Basic helix-loop-helix factors (bHLH)	Basic helix-loop-helix factors (bHLH)
BHLH78	ACACGTGA	Basic helix-loop-helix factors (bHLH)	Basic helix-loop-helix factors (bHLH)
BHLH78	ACACGTGC	Basic helix-loop-helix factors (bHLH)	Basic helix-loop-helix factors (bHLH)
BHLH78	CACGTGCC	Basic helix-loop-helix factors (bHLH)	Basic helix-loop-helix factors (bHLH)
BHLH78	CACGTGTC	Basic helix-loop-helix factors (bHLH)	Basic helix-loop-helix factors (bHLH)
BHLH78	GACACGTG	Basic helix-loop-helix factors (bHLH)	Basic helix-loop-helix factors (bHLH)
BHLH78	GGCACGTG	Basic helix-loop-helix factors (bHLH)	Basic helix-loop-helix factors (bHLH)
BHLH78	TCACGTGT	Basic helix-loop-helix factors (bHLH)	Basic helix-loop-helix factors (bHLH)
BIM1	CACGTGCC	Basic helix-loop-helix factors (bHLH)	Basic helix-loop-helix factors (bHLH)
BIM1	CACGTGTC	Basic helix-loop-helix factors (bHLH)	Basic helix-loop-helix factors (bHLH)
BIM1	GACACGTG	Basic helix-loop-helix factors (bHLH)	Basic helix-loop-helix factors (bHLH)
BIM1	GGCACGTG	Basic helix-loop-helix factors (bHLH)	Basic helix-loop-helix factors (bHLH)
BIM2	ACACGTGA	Basic helix-loop-helix factors (bHLH)	Basic helix-loop-helix factors (bHLH)
BIM2	ACACGTGC	Basic helix-loop-helix factors (bHLH)	Basic helix-loop-helix factors (bHLH)
BIM2	CACGTGCC	Basic helix-loop-helix factors (bHLH)	Basic helix-loop-helix factors (bHLH)
BIM2	CACGTGTC	Basic helix-loop-helix factors (bHLH)	Basic helix-loop-helix factors (bHLH)
BIM2	GACACGTG	Basic helix-loop-helix factors (bHLH)	Basic helix-loop-helix factors (bHLH)
BIM2	GGCACGTG	Basic helix-loop-helix factors (bHLH)	Basic helix-loop-helix factors (bHLH)
BIM2	TCACGTGT	Basic helix-loop-helix factors (bHLH)	Basic helix-loop-helix factors (bHLH)
BIM3	ACACGTGA	Basic helix-loop-helix factors (bHLH)	Basic helix-loop-helix factors (bHLH)
BIM3	ACACGTGC	Basic helix-loop-helix factors (bHLH)	Basic helix-loop-helix factors (bHLH)
BIM3	CACGTGCC	Basic helix-loop-helix factors (bHLH)	Basic helix-loop-helix factors (bHLH)
BIM3	CACGTGTC	Basic helix-loop-helix factors (bHLH)	Basic helix-loop-helix factors (bHLH)
BIM3	GACACGTG	Basic helix-loop-helix factors (bHLH)	Basic helix-loop-helix factors (bHLH)
BIM3	GGCACGTG	Basic helix-loop-helix factors (bHLH)	Basic helix-loop-helix factors (bHLH)
BIM3	TCACGTGT	Basic helix-loop-helix factors (bHLH)	Basic helix-loop-helix factors (bHLH)
DYT1	ACACGTGA	Basic helix-loop-helix factors (bHLH)	Basic helix-loop-helix factors (bHLH)
DYT1	ACACGTGC	Basic helix-loop-helix factors (bHLH)	Basic helix-loop-helix factors (bHLH)
DYT1	CACGTGCC	Basic helix-loop-helix factors (bHLH)	Basic helix-loop-helix factors (bHLH)
DYT1	CACGTGTC	Basic helix-loop-helix factors (bHLH)	Basic helix-loop-helix factors (bHLH)
DYT1	GACACGTG	Basic helix-loop-helix factors (bHLH)	Basic helix-loop-helix factors (bHLH)
DYT1	GGCACGTG	Basic helix-loop-helix factors (bHLH)	Basic helix-loop-helix factors (bHLH)
DYT1	TCACGTGT	Basic helix-loop-helix factors (bHLH)	Basic helix-loop-helix factors (bHLH)
HBI1	ACACGTGA	Basic helix-loop-helix factors (bHLH)	Basic helix-loop-helix factors (bHLH)
HBI1	ACACGTGC	Basic helix-loop-helix factors (bHLH)	Basic helix-loop-helix factors (bHLH)
HBI1	CACGTGCC	Basic helix-loop-helix factors (bHLH)	Basic helix-loop-helix factors (bHLH)
HBI1	CACGTGTC	Basic helix-loop-helix factors (bHLH)	Basic helix-loop-helix factors (bHLH)
HBI1	GACACGTG	Basic helix-loop-helix factors (bHLH)	Basic helix-loop-helix factors (bHLH)
HBI1	GGCACGTG	Basic helix-loop-helix factors (bHLH)	Basic helix-loop-helix factors (bHLH)
HBI1	TCACGTGT	Basic helix-loop-helix factors (bHLH)	Basic helix-loop-helix factors (bHLH)
MYC2	ACACGTGA	Basic helix-loop-helix factors (bHLH)	Basic helix-loop-helix factors (bHLH)
MYC2	ACACGTGC	Basic helix-loop-helix factors (bHLH)	Basic helix-loop-helix factors (bHLH)
MYC2	CACGTGCC	Basic helix-loop-helix factors (bHLH)	Basic helix-loop-helix factors (bHLH)
MYC2	CACGTGTC	Basic helix-loop-helix factors (bHLH)	Basic helix-loop-helix factors (bHLH)
MYC2	GACACGTG	Basic helix-loop-helix factors (bHLH)	Basic helix-loop-helix factors (bHLH)
MYC2	GGCACGTG	Basic helix-loop-helix factors (bHLH)	Basic helix-loop-helix factors (bHLH)
MYC2	TCACGTGT	Basic helix-loop-helix factors (bHLH)	Basic helix-loop-helix factors (bHLH)
MYC3	ACACGTGA	Basic helix-loop-helix factors (bHLH)	Basic helix-loop-helix factors (bHLH)
MYC3	ACACGTGC	Basic helix-loop-helix factors (bHLH)	Basic helix-loop-helix factors (bHLH)
MYC3	CACGTGCC	Basic helix-loop-helix factors (bHLH)	Basic helix-loop-helix factors (bHLH)
MYC3	CACGTGTC	Basic helix-loop-helix factors (bHLH)	Basic helix-loop-helix factors (bHLH)
MYC3	GACACGTG	Basic helix-loop-helix factors (bHLH)	Basic helix-loop-helix factors (bHLH)
MYC3	GGCACGTG	Basic helix-loop-helix factors (bHLH)	Basic helix-loop-helix factors (bHLH)
MYC3	TCACGTGT	Basic helix-loop-helix factors (bHLH)	Basic helix-loop-helix factors (bHLH)
MYC4	ACACGTGA	Basic helix-loop-helix factors (bHLH)	Basic helix-loop-helix factors (bHLH)
MYC4	ACACGTGC	Basic helix-loop-helix factors (bHLH)	Basic helix-loop-helix factors (bHLH)
MYC4	CACGTGCC	Basic helix-loop-helix factors (bHLH)	Basic helix-loop-helix factors (bHLH)
MYC4	CACGTGTC	Basic helix-loop-helix factors (bHLH)	Basic helix-loop-helix factors (bHLH)
MYC4	GACACGTG	Basic helix-loop-helix factors (bHLH)	Basic helix-loop-helix factors (bHLH)
MYC4	GGCACGTG	Basic helix-loop-helix factors (bHLH)	Basic helix-loop-helix factors (bHLH)
MYC4	TCACGTGT	Basic helix-loop-helix factors (bHLH)	Basic helix-loop-helix factors (bHLH)
PHYPADRAFT_143875	ACACGTGA	Basic helix-loop-helix factors (bHLH)	Basic helix-loop-helix factors (bHLH)
PHYPADRAFT_143875	ACACGTGC	Basic helix-loop-helix factors (bHLH)	Basic helix-loop-helix factors (bHLH)
PHYPADRAFT_143875	CACGTGCC	Basic helix-loop-helix factors (bHLH)	Basic helix-loop-helix factors (bHLH)
PHYPADRAFT_143875	CACGTGTC	Basic helix-loop-helix factors (bHLH)	Basic helix-loop-helix factors (bHLH)
PHYPADRAFT_143875	GACACGTG	Basic helix-loop-helix factors (bHLH)	Basic helix-loop-helix factors (bHLH)
PHYPADRAFT_143875	GGCACGTG	Basic helix-loop-helix factors (bHLH)	Basic helix-loop-helix factors (bHLH)
PHYPADRAFT_143875	TCACGTGT	Basic helix-loop-helix factors (bHLH)	Basic helix-loop-helix factors (bHLH)
PHYPADRAFT_48267	ACACGTGA	Basic helix-loop-helix factors (bHLH)	Basic helix-loop-helix factors (bHLH)
PHYPADRAFT_48267	ACACGTGC	Basic helix-loop-helix factors (bHLH)	Basic helix-loop-helix factors (bHLH)
PHYPADRAFT_48267	CACGTGCC	Basic helix-loop-helix factors (bHLH)	Basic helix-loop-helix factors (bHLH)
PHYPADRAFT_48267	CACGTGTC	Basic helix-loop-helix factors (bHLH)	Basic helix-loop-helix factors (bHLH)
PHYPADRAFT_48267	GACACGTG	Basic helix-loop-helix factors (bHLH)	Basic helix-loop-helix factors (bHLH)
PHYPADRAFT_48267	GGCACGTG	Basic helix-loop-helix factors (bHLH)	Basic helix-loop-helix factors (bHLH)
PHYPADRAFT_48267	TCACGTGT	Basic helix-loop-helix factors (bHLH)	Basic helix-loop-helix factors (bHLH)
PHYPADRAFT_72483	ACACGTGA	Basic helix-loop-helix factors (bHLH)	Basic helix-loop-helix factors (bHLH)
PHYPADRAFT_72483	CACGTGCC	Basic helix-loop-helix factors (bHLH)	Basic helix-loop-helix factors (bHLH)
PHYPADRAFT_72483	CACGTGTC	Basic helix-loop-helix factors (bHLH)	Basic helix-loop-helix factors (bHLH)
PHYPADRAFT_72483	GACACGTG	Basic helix-loop-helix factors (bHLH)	Basic helix-loop-helix factors (bHLH)
PHYPADRAFT_72483	GGCACGTG	Basic helix-loop-helix factors (bHLH)	Basic helix-loop-helix factors (bHLH)
PHYPADRAFT_72483	TCACGTGT	Basic helix-loop-helix factors (bHLH)	Basic helix-loop-helix factors (bHLH)
PIF1	ACACGTGA	Basic helix-loop-helix factors (bHLH)	Basic helix-loop-helix factors (bHLH)
PIF1	ACACGTGC	Basic helix-loop-helix factors (bHLH)	Basic helix-loop-helix factors (bHLH)
PIF1	CACGTGCC	Basic helix-loop-helix factors (bHLH)	Basic helix-loop-helix factors (bHLH)
PIF1	CACGTGTC	Basic helix-loop-helix factors (bHLH)	Basic helix-loop-helix factors (bHLH)
PIF1	GACACGTG	Basic helix-loop-helix factors (bHLH)	Basic helix-loop-helix factors (bHLH)
PIF1	GGCACGTG	Basic helix-loop-helix factors (bHLH)	Basic helix-loop-helix factors (bHLH)
PIF1	TCACGTGT	Basic helix-loop-helix factors (bHLH)	Basic helix-loop-helix factors (bHLH)
PIF3	ACACGTGA	Basic helix-loop-helix factors (bHLH)	Basic helix-loop-helix factors (bHLH)
PIF3	ACACGTGC	Basic helix-loop-helix factors (bHLH)	Basic helix-loop-helix factors (bHLH)
PIF3	CACGTGCC	Basic helix-loop-helix factors (bHLH)	Basic helix-loop-helix factors (bHLH)
PIF3	CACGTGTC	Basic helix-loop-helix factors (bHLH)	Basic helix-loop-helix factors (bHLH)
PIF3	GACACGTG	Basic helix-loop-helix factors (bHLH)	Basic helix-loop-helix factors (bHLH)
PIF3	GGCACGTG	Basic helix-loop-helix factors (bHLH)	Basic helix-loop-helix factors (bHLH)
PIF3	TCACGTGT	Basic helix-loop-helix factors (bHLH)	Basic helix-loop-helix factors (bHLH)
PIF4	ACACGTGA	Basic helix-loop-helix factors (bHLH)	Basic helix-loop-helix factors (bHLH)
PIF4	ACACGTGC	Basic helix-loop-helix factors (bHLH)	Basic helix-loop-helix factors (bHLH)
PIF4	CACGTGCC	Basic helix-loop-helix factors (bHLH)	Basic helix-loop-helix factors (bHLH)
PIF4	CACGTGTC	Basic helix-loop-helix factors (bHLH)	Basic helix-loop-helix factors (bHLH)
PIF4	GACACGTG	Basic helix-loop-helix factors (bHLH)	Basic helix-loop-helix factors (bHLH)
PIF4	GGCACGTG	Basic helix-loop-helix factors (bHLH)	Basic helix-loop-helix factors (bHLH)
PIF4	TCACGTGT	Basic helix-loop-helix factors (bHLH)	Basic helix-loop-helix factors (bHLH)
PIF5	ACACGTGA	Basic helix-loop-helix factors (bHLH)	Basic helix-loop-helix factors (bHLH)
PIF5	ACACGTGC	Basic helix-loop-helix factors (bHLH)	Basic helix-loop-helix factors (bHLH)
PIF5	CACGTGCC	Basic helix-loop-helix factors (bHLH)	Basic helix-loop-helix factors (bHLH)
PIF5	CACGTGTC	Basic helix-loop-helix factors (bHLH)	Basic helix-loop-helix factors (bHLH)
PIF5	GACACGTG	Basic helix-loop-helix factors (bHLH)	Basic helix-loop-helix factors (bHLH)
PIF5	GGCACGTG	Basic helix-loop-helix factors (bHLH)	Basic helix-loop-helix factors (bHLH)
PIF5	TCACGTGT	Basic helix-loop-helix factors (bHLH)	Basic helix-loop-helix factors (bHLH)
PIF7	ACACGTGA	Basic helix-loop-helix factors (bHLH)	Basic helix-loop-helix factors (bHLH)
PIF7	ACACGTGC	Basic helix-loop-helix factors (bHLH)	Basic helix-loop-helix factors (bHLH)
PIF7	CACGTGCC	Basic helix-loop-helix factors (bHLH)	Basic helix-loop-helix factors (bHLH)
PIF7	CACGTGTC	Basic helix-loop-helix factors (bHLH)	Basic helix-loop-helix factors (bHLH)
PIF7	GACACGTG	Basic helix-loop-helix factors (bHLH)	Basic helix-loop-helix factors (bHLH)
PIF7	GGCACGTG	Basic helix-loop-helix factors (bHLH)	Basic helix-loop-helix factors (bHLH)
PIF7	TCACGTGT	Basic helix-loop-helix factors (bHLH)	Basic helix-loop-helix factors (bHLH)
SPT	ACACGTGA	Basic helix-loop-helix factors (bHLH)	Basic helix-loop-helix factors (bHLH)
SPT	ACACGTGC	Basic helix-loop-helix factors (bHLH)	Basic helix-loop-helix factors (bHLH)
SPT	CACGTGCC	Basic helix-loop-helix factors (bHLH)	Basic helix-loop-helix factors (bHLH)
SPT	CACGTGTC	Basic helix-loop-helix factors (bHLH)	Basic helix-loop-helix factors (bHLH)
SPT	GACACGTG	Basic helix-loop-helix factors (bHLH)	Basic helix-loop-helix factors (bHLH)
SPT	GGCACGTG	Basic helix-loop-helix factors (bHLH)	Basic helix-loop-helix factors (bHLH)
SPT	TCACGTGT	Basic helix-loop-helix factors (bHLH)	Basic helix-loop-helix factors (bHLH)
TSAR1	ACACGTGC	Basic helix-loop-helix factors (bHLH)	Basic helix-loop-helix factors (bHLH)
TSAR1	CACGTGCC	Basic helix-loop-helix factors (bHLH)	Basic helix-loop-helix factors (bHLH)
TSAR1	CACGTGTC	Basic helix-loop-helix factors (bHLH)	Basic helix-loop-helix factors (bHLH)
TSAR1	GACACGTG	Basic helix-loop-helix factors (bHLH)	Basic helix-loop-helix factors (bHLH)
TSAR1	GGCACGTG	Basic helix-loop-helix factors (bHLH)	Basic helix-loop-helix factors (bHLH)
TSAR2	ACACGTGC	Basic helix-loop-helix factors (bHLH)	Basic helix-loop-helix factors (bHLH)
TSAR2	CACGTGCC	Basic helix-loop-helix factors (bHLH)	Basic helix-loop-helix factors (bHLH)
TSAR2	GGCACGTG	Basic helix-loop-helix factors (bHLH)	Basic helix-loop-helix factors (bHLH)
UNE10	ACACGTGA	Basic helix-loop-helix factors (bHLH)	Basic helix-loop-helix factors (bHLH)
UNE10	ACACGTGC	Basic helix-loop-helix factors (bHLH)	Basic helix-loop-helix factors (bHLH)
UNE10	CACGTGCC	Basic helix-loop-helix factors (bHLH)	Basic helix-loop-helix factors (bHLH)
UNE10	CACGTGTC	Basic helix-loop-helix factors (bHLH)	Basic helix-loop-helix factors (bHLH)
[truncated: 209 more rows]

## Sheet: Supplementary Table 4h
Supplementary Table 4h: TFs associated to 3’-miPLMs/tPLMs in Z. mays
[truncated: 280 more rows]
