# Supplementary material for: A comprehensive map of preferentially located motifs reveals distinct proximal cis-regulatory sequences in plants
Source: Front Plant Sci. 2022 Oct 12;13:976371. doi: 10.3389/fpls.2022.976371 (PMC9597372; doi:10.3389/fpls.2022.976371)
Supplement: Supplementary file 3 [file DataSheet_3.zip › Supplementary_Table2_Redundancy.xlsx]

## Sheet: Supplementary Table 2a
Supplementary Table 2a: Redundancy estimation for the 5’-PLMs in A. thaliana
PLM1	PLM2	length_PLM1	length_PLM2	type_PLM1	type_PLM2	functional_window_overlap (Jaccard index)	PLM_containing_gene_sets_intersect_number	PLM_containing_gene_sets_union_number	PLM_containing_gene_sets_overlap (Jaccard index)	shared_transcription_factors (Jaccard index)
TAAAGGT	TAAAGGTT	7	8	uPLM	uPLM	0.666666666666667	19	52	0.365384615384615	NA
TAAAG	TAAAGGTT	5	8	uPLM	uPLM	0.545454545454545	19	1303	0.0145817344589409	NA
CTTATAA	ACTTATAA	7	8	uPLM	miPLM	0.666666666666667	53	230	0.230434782608696	NA
ACTTATA	ACTTATAA	7	8	uPLM	miPLM	0.684210526315789	56	193	0.290155440414508	NA
CTTATA	ACTTATAA	6	8	uPLM	miPLM	0.684210526315789	58	697	0.0832137733142037	NA
TTATAA	ACTTATAA	6	8	uPLM	miPLM	0.533333333333333	48	766	0.0626631853785901	NA
TTATA	ACTTATAA	5	8	uPLM	miPLM	0.526315789473684	55	4337	0.0126815771270463	NA
CTTAT	ACTTATAA	5	8	uPLM	miPLM	0.684210526315789	58	1482	0.039136302294197	NA
TATAA	ACTTATAA	5	8	uPLM	miPLM	0.588235294117647	54	4135	0.0130592503022975	NA
ATAA	ACTTATAA	4	8	uPLM	miPLM	0.5	44	6699	0.00656814449917898	NA
CTTA	ACTTATAA	4	8	uPLM	miPLM	0.647058823529412	50	2605	0.0191938579654511	NA
TATA	ACTTATAA	4	8	uPLM	miPLM	0.6875	53	5939	0.00892406128977942	NA
AATAGCC	TAATAGCC	7	8	uPLM	uPLM	0.590909090909091	60	278	0.215827338129496	NA
ACGTCAC	ACGTCACG	7	8	tPLM	tPLM	0.724137931034483	54	225	0.24	0.351351351351351
ACGTCA	ACGTCACG	6	8	tPLM	tPLM	0.786516853932584	59	822	0.0717761557177616	0.448275862068966
ACGTC	ACGTCACG	5	8	tPLM	tPLM	0.925531914893617	64	1968	0.032520325203252	0.419354838709677
GTCAC	ACGTCACG	5	8	uPLM	tPLM	0.728971962616822	56	2371	0.023618726275833	NA
ACGT	ACGTCACG	4	8	tPLM	tPLM	0.66412213740458	64	6633	0.00964872606663651	0.191780821917808
CACG	ACGTCACG	4	8	tPLM	tPLM	0.87	64	6026	0.010620643876535	0.0266666666666667
AGCCCAC	AGCCCACT	7	8	tPLM	uPLM	0.958041958041958	136	351	0.387464387464387	NA
GCCCACT	AGCCCACT	7	8	tPLM	uPLM	0.75	114	274	0.416058394160584	NA
AGCCCA	AGCCCACT	6	8	uPLM	uPLM	0.703225806451613	120	2289	0.0524246395806029	NA
GCCCAC	AGCCCACT	6	8	tPLM	uPLM	0.633333333333333	111	635	0.174803149606299	NA
CCCACT	AGCCCACT	6	8	tPLM	uPLM	0.546666666666667	93	735	0.126530612244898	NA
AGCCC	AGCCCACT	5	8	uPLM	uPLM	0.698717948717949	122	2880	0.0423611111111111	NA
GCCCA	AGCCCACT	5	8	uPLM	uPLM	0.708609271523179	126	4004	0.0314685314685315	NA
CCCA	AGCCCACT	4	8	tPLM	uPLM	0.890322580645161	141	10583	0.0133232542757252	NA
GCCC	AGCCCACT	4	8	uPLM	uPLM	0.685897435897436	130	5505	0.0236148955495005	NA
TCCATTT	CTCCATTT	7	8	uPLM	uPLM	0.9375	349	956	0.365062761506276	NA
AAACGGC	AAACGGCA	7	8	tPLM	uPLM	0.827586206896552	187	452	0.413716814159292	NA
AACGGCA	AAACGGCA	7	8	tPLM	uPLM	0.8125	186	284	0.654929577464789	NA
GGTCAA	AGGTCAAA	6	8	tPLM	uPLM	0.823076923076923	148	1419	0.104298801973221	NA
GTCAA	AGGTCAAA	5	8	tPLM	uPLM	0.94488188976378	154	5529	0.0278531379996383	NA
GGTCA	AGGTCAAA	5	8	tPLM	uPLM	0.886363636363636	157	2969	0.0528797574941058	NA
ATTCTCT	ATTCTCTT	7	8	uPLM	miPLM	0.889655172413793	524	1694	0.309327036599764	NA
ATTCT	ATTCTCTT	5	8	uPLM	miPLM	0.547058823529412	446	7523	0.0592848597633923	NA
GCCCATG	GGCCCATG	7	8	uPLM	uPLM	0.701492537313433	123	266	0.462406015037594	NA
GCCCAT	GGCCCATG	6	8	uPLM	uPLM	0.659863945578231	132	2321	0.0568720379146919	NA
GCCCA	GGCCCATG	5	8	uPLM	uPLM	0.734265734265734	137	3995	0.0342928660826033	NA
CCCAT	GGCCCATG	5	8	uPLM	uPLM	0.51063829787234	113	3247	0.0348013550970126	NA
GGCCC	GGCCCATG	5	8	uPLM	uPLM	0.734265734265734	134	3057	0.0438338240104678	NA
CCCA	GGCCCATG	4	8	tPLM	uPLM	0.886666666666667	143	10583	0.0135122366058774	NA
GGCC	GGCCCATG	4	8	uPLM	uPLM	0.638888888888889	133	3819	0.0348258706467662	NA
GCCC	GGCCCATG	4	8	uPLM	uPLM	0.709459459459459	137	5500	0.0249090909090909	NA
ACGTGG	ACGTGGGA	6	8	tPLM	tPLM	0.73109243697479	63	1557	0.0404624277456647	0.75
ACGTG	ACGTGGGA	5	8	tPLM	tPLM	0.6875	59	3258	0.018109269490485	0.675
ACGT	ACGTGGGA	4	8	tPLM	tPLM	0.66412213740458	63	6633	0.00949796472184532	0.616279069767442
GGACACG	GGACACGT	7	8	tPLM	tPLM/miPLM	0.706349206349206	86	182	0.472527472527473	0.0392156862745098
ACACGT	GGACACGT	6	8	tPLM	tPLM/miPLM	0.936170212765957	85	1475	0.0576271186440678	0.777777777777778
GACACG	GGACACGT	6	8	tPLM	tPLM/miPLM	0.613793103448276	86	1238	0.0694668820678514	0.0196078431372549
CACGT	GGACACGT	5	8	tPLM	tPLM/miPLM	0.654411764705882	86	3912	0.0219836400817996	0.652777777777778
ACACG	GGACACGT	5	8	tPLM	tPLM/miPLM	0.888888888888889	85	2770	0.0306859205776173	0.0196078431372549
ACGT	GGACACGT	4	8	tPLM	tPLM/miPLM	0.641791044776119	84	6635	0.0126601356443105	0.61038961038961
CACG	GGACACGT	4	8	tPLM	tPLM/miPLM	0.89	85	6027	0.0141032022565124	0.701492537313433
AAGCAAA	AAGCAAAA	7	8	uPLM	miPLM	0.805825242718447	451	1270	0.35511811023622	NA
AGCAAAA	AAGCAAAA	7	8	uPLM	miPLM	0.953488372093023	447	913	0.489594742606791	NA
TATATAA	GTATATAA	7	8	uPLM	uPLM	0.888888888888889	204	1456	0.14010989010989	NA
GTATATA	GTATATAA	7	8	tPLM	uPLM	0.85	202	688	0.293604651162791	NA
GTATAT	GTATATAA	6	8	uPLM	uPLM	1	207	890	0.232584269662921	NA
TATATA	GTATATAA	6	8	uPLM	uPLM	0.777777777777778	204	2370	0.0860759493670886	NA
ATATAA	GTATATAA	6	8	uPLM	uPLM	0.777777777777778	201	2199	0.0914051841746248	NA
ATATA	GTATATAA	5	8	uPLM	uPLM	0.777777777777778	202	3647	0.055387990128873	NA
TATAT	GTATATAA	5	8	uPLM	uPLM	0.833333333333333	204	3738	0.0545746388443018	NA
TATAA	GTATATAA	5	8	uPLM	uPLM	0.666666666666667	196	4142	0.0473201352003863	NA
ATAA	GTATATAA	4	8	uPLM	uPLM	0.5	184	6708	0.0274299344066786	NA
ATAT	GTATATAA	4	8	tPLM	uPLM	0.611111111111111	198	4623	0.0428293316028553	NA
GTAT	GTATATAA	4	8	uPLM	uPLM	0.736842105263158	181	2581	0.0701278574196048	NA
TATA	GTATATAA	4	8	uPLM	uPLM	0.666666666666667	203	5938	0.0341865948130684	NA
ATATAAG	ATATAAGC	7	8	uPLM	uPLM	0.533333333333333	61	320	0.190625	NA
TATAAGC	ATATAAGC	7	8	uPLM	uPLM	0.571428571428571	61	126	0.484126984126984	NA
ATATAA	ATATAAGC	6	8	uPLM	uPLM	0.6875	67	2195	0.0305239179954442	NA
ATAAG	ATATAAGC	5	8	uPLM	uPLM	0.571428571428571	56	1100	0.0509090909090909	NA
ATATA	ATATAAGC	5	8	uPLM	uPLM	0.6875	68	3643	0.0186659346692287	NA
TATAA	ATATAAGC	5	8	uPLM	uPLM	0.666666666666667	65	4135	0.0157194679564692	NA
ATAT	ATATAAGC	4	8	tPLM	uPLM	0.714285714285714	68	4615	0.0147345612134345	NA
ATAA	ATATAAGC	4	8	uPLM	uPLM	0.571428571428571	59	6695	0.00881254667662435	NA
TATA	ATATAAGC	4	8	uPLM	uPLM	0.785714285714286	68	5935	0.0114574557708509	NA
TAAG	ATATAAGC	4	8	uPLM	uPLM	0.538461538461538	42	1782	0.0235690235690236	NA
GGGCCGA	GGGCCGAG	7	8	uPLM	uPLM	0.739583333333333	37	260	0.142307692307692	NA
GGGCCG	GGGCCGAG	6	8	uPLM	uPLM	0.71875	37	604	0.0612582781456954	NA
GGCCGA	GGGCCGAG	6	8	uPLM	uPLM	0.590909090909091	33	294	0.112244897959184	NA
GGGC	GGGCCGAG	4	8	uPLM	uPLM	0.529850746268657	37	5779	0.00640249178058488	NA
GGCC	GGGCCGAG	4	8	uPLM	uPLM	0.689320388349515	37	3809	0.00971383565240221	NA
CGGTCCG	CCGGTCCG	7	8	uPLM	uPLM	0.584415584415584	19	52	0.365384615384615	NA
CACACTT	ACACACTT	7	8	uPLM	uPLM	0.871794871794872	122	309	0.394822006472492	NA
ACACA	ACACACTT	5	8	uPLM	uPLM	0.512820512820513	84	2815	0.0298401420959147	NA
ACAC	ACACACTT	4	8	uPLM	uPLM	0.723404255319149	122	8944	0.0136404293381038	NA
GGGCTA	GGGGCTAT	6	8	uPLM	uPLM	0.559701492537313	19	669	0.0284005979073244	NA
GGGCT	GGGGCTAT	5	8	uPLM	uPLM	0.625	19	2847	0.00667369160519845	NA
GGGGC	GGGGCTAT	5	8	uPLM	uPLM	0.555555555555556	19	762	0.0249343832020997	NA
GGGC	GGGGCTAT	4	8	uPLM	uPLM	0.559701492537313	19	5779	0.00328776604948953	NA
GTAGGCC	GTAGGCCT	7	8	uPLM	uPLM	0.509803921568627	15	109	0.137614678899083	NA
TAGGCCT	GTAGGCCT	7	8	uPLM	uPLM	0.732673267326733	17	150	0.113333333333333	NA
TAGGCC	GTAGGCCT	6	8	uPLM	uPLM	0.528301886792453	15	870	0.0172413793103448	NA
AGGCCT	GTAGGCCT	6	8	uPLM	uPLM	0.649122807017544	17	314	0.054140127388535	NA
GGCCT	GTAGGCCT	5	8	uPLM	uPLM	0.637931034482759	17	2555	0.00665362035225049	NA
TAGGC	GTAGGCCT	5	8	uPLM	uPLM	0.576271186440678	17	1981	0.00858152448258455	NA
GGCC	GTAGGCCT	4	8	uPLM	uPLM	0.594594594594595	17	3809	0.00446311367813074	NA
TGAAGAA	TGAAGAAA	7	8	uPLM	miPLM	0.6	53	154	0.344155844155844	NA
TGAAGA	TGAAGAAA	6	8	uPLM	miPLM	0.6	53	276	0.192028985507246	NA
TGAAG	TGAAGAAA	5	8	uPLM	miPLM	0.75	53	399	0.132832080200501	NA
TGAA	TGAAGAAA	4	8	uPLM	miPLM	0.75	53	1140	0.0464912280701754	NA
CTTTTTA	GCTTTTTA	7	8	uPLM	uPLM	1	41	245	0.16734693877551	NA
TTTTA	GCTTTTTA	5	8	uPLM	uPLM	0.555555555555556	38	1909	0.0199057097957046	NA
AAAGTCA	AAAGTCAA	7	8	tPLM	tPLM/miPLM	0.791666666666667	401	806	0.497518610421836	0.425925925925926
AAGTCAA	AAAGTCAA	7	8	tPLM	tPLM/miPLM	0.872340425531915	436	860	0.506976744186047	0.404761904761905
AAGTCA	AAAGTCAA	6	8	tPLM	tPLM/miPLM	0.727272727272727	423	1773	0.238578680203046	0.58974358974359
GTCAA	AAAGTCAA	5	8	tPLM	tPLM/miPLM	0.572519083969466	420	5551	0.0756620428751576	0.723404255319149
AAGTC	AAAGTCAA	5	8	tPLM	tPLM/miPLM	0.573333333333333	452	5166	0.0874951606658924	0.210526315789474
AGCCCAT	GAGCCCAT	7	8	tPLM	uPLM	0.862385321100917	88	1039	0.0846968238691049	NA
GAGCCCA	GAGCCCAT	7	8	tPLM	uPLM	0.875	88	275	0.32	NA
AGCCCA	GAGCCCAT	6	8	uPLM	uPLM	0.809917355371901	92	2268	0.0405643738977072	NA
GCCCAT	GAGCCCAT	6	8	uPLM	uPLM	0.882882882882883	92	2310	0.0398268398268398	NA
AGCCC	GAGCCCAT	5	8	uPLM	uPLM	0.80327868852459	92	2861	0.0321565886053827	NA
CCCAT	GAGCCCAT	5	8	uPLM	uPLM	0.695238095238095	80	3229	0.0247754722824404	NA
GCCCA	GAGCCCAT	5	8	uPLM	uPLM	0.852173913043478	92	3989	0.0230634244171472	NA
CCCA	GAGCCCAT	4	8	tPLM	uPLM	0.653333333333333	92	10583	0.00869318718699802	NA
GCCC	GAGCCCAT	4	8	uPLM	uPLM	0.816666666666667	92	5494	0.0167455405897343	NA
AACACAC	CAACACAC	7	8	uPLM	uPLM	0.8	63	327	0.192660550458716	NA
ACACAC	CAACACAC	6	8	uPLM	uPLM	0.63013698630137	62	987	0.0628166160081054	NA
ACACA	CAACACAC	5	8	uPLM	uPLM	0.71875	64	2788	0.0229555236728838	NA
ACAC	CAACACAC	4	8	uPLM	uPLM	0.555555555555556	73	8946	0.00816007154035323	NA
CGTGACA	CGTGACAT	7	8	tPLM	uPLM	0.613445378151261	48	218	0.220183486238532	NA
TATTTAT	CTATTTAT	7	8	uPLM	uPLM	0.652173913043478	261	1291	0.202168861347792	NA
CTATTTA	CTATTTAT	7	8	uPLM	uPLM	0.826086956521739	274	431	0.635730858468677	NA
ATTTAT	CTATTTAT	6	8	uPLM	uPLM	0.565217391304348	252	1951	0.129164531009739	NA
TATTTA	CTATTTAT	6	8	uPLM	uPLM	0.608695652173913	254	1821	0.13948380010983	NA
CTATTT	CTATTTAT	6	8	uPLM	uPLM	0.72	199	765	0.260130718954248	NA
TTTAT	CTATTTAT	5	8	uPLM	uPLM	0.565217391304348	262	4937	0.0530686651812842	NA
CCCATAT	CCCATATA	7	8	uPLM	uPLM	0.988636363636364	180	449	0.400890868596882	NA
CCCATA	CCCATATA	6	8	uPLM	uPLM	0.886363636363636	168	1027	0.163583252190847	NA
CCCAT	CCCATATA	5	8	uPLM	uPLM	0.909090909090909	173	3224	0.0536600496277916	NA
CCCA	CCCATATA	4	8	tPLM	uPLM	0.586666666666667	180	10583	0.0170084097136918	NA
TGTGTTG	TTGTGTTG	7	8	uPLM	miPLM	0.85	57	125	0.456	NA
TTGTGTT	TTGTGTTG	7	8	uPLM	miPLM	0.5625	62	371	0.16711590296496	NA
TTGTGT	TTGTGTTG	6	8	uPLM	miPLM	0.85	61	525	0.116190476190476	NA
TGTGTT	TTGTGTTG	6	8	uPLM	miPLM	0.692307692307692	61	686	0.0889212827988338	NA
ATTTCGG	ATTTCGGT	7	8	uPLM	uPLM	0.868852459016393	107	189	0.566137566137566	NA
TTTCGGT	ATTTCGGT	7	8	uPLM	uPLM	0.967213114754098	113	284	0.397887323943662	NA
TTTTGCT	TTTTGCTT	7	8	uPLM	miPLM	0.621212121212121	253	612	0.413398692810457	NA
TTTGCTT	TTTTGCTT	7	8	uPLM	miPLM	0.694736842105263	376	1203	0.312551953449709	NA
ACCCATG	AACCCATG	7	8	uPLM	uPLM	0.716981132075472	68	158	0.430379746835443	NA
GCCCAAG	GCCCAAGT	7	8	uPLM	uPLM	0.842857142857143	80	253	0.316205533596838	NA
GCCCAA	GCCCAAGT	6	8	uPLM	uPLM	0.624161073825503	74	2349	0.031502767134951	NA
CCCAA	GCCCAAGT	5	8	uPLM	uPLM	0.69281045751634	80	5698	0.014040014040014	NA
GCCCA	GCCCAAGT	5	8	uPLM	uPLM	0.613333333333333	76	3998	0.0190095047523762	NA
GCCC	GCCCAAGT	4	8	uPLM	uPLM	0.593548387096774	76	5503	0.0138106487370525	NA
CCCA	GCCCAAGT	4	8	tPLM	uPLM	0.798701298701299	84	10584	0.00793650793650794	NA
CGCGTGG	GCGCGTGG	7	8	uPLM	tPLM	0.556962025316456	38	81	0.469135802469136	NA
GCGCGTG	GCGCGTGG	7	8	tPLM	tPLM	0.584615384615385	51	227	0.224669603524229	1
GCGCGT	GCGCGTGG	6	8	tPLM	tPLM	0.703703703703704	51	366	0.139344262295082	1
CGCGTG	GCGCGTGG	6	8	tPLM	tPLM	0.64957264957265	51	451	0.113082039911308	0.666666666666667
AAGGGCC	AAAGGGCC	7	8	uPLM	uPLM	0.636986301369863	58	143	0.405594405594406	NA
AGGGCC	AAAGGGCC	6	8	uPLM	uPLM	0.568493150684932	57	278	0.205035971223022	NA
GGGC	AAAGGGCC	4	8	uPLM	uPLM	0.806451612903226	70	5785	0.0121002592912705	NA
GGCC	AAAGGGCC	4	8	uPLM	uPLM	0.705479452054795	65	3820	0.0170157068062827	NA
CCTTATT	GCCTTATT	7	8	uPLM	uPLM	0.831325301204819	84	373	0.225201072386059	NA
GCCTTAT	GCCTTATT	7	8	uPLM	uPLM	0.829787234042553	90	264	0.340909090909091	NA
GCCTTA	GCCTTATT	6	8	uPLM	uPLM	0.772277227722772	90	743	0.121130551816958	NA
CCTTAT	GCCTTATT	6	8	uPLM	uPLM	0.787234042553192	88	1087	0.0809567617295308	NA
CCTTA	GCCTTATT	5	8	uPLM	uPLM	0.709090909090909	90	3291	0.0273473108477666	NA
AAAGA	AAAGATGA	5	8	uPLM	uPLM	0.645161290322581	387	13343	0.0290039721202128	NA
TTATAGA	TTTATAGA	7	8	uPLM	uPLM	0.625	276	369	0.747967479674797	NA
TTTATAG	TTTATAGA	7	8	uPLM	uPLM	0.875	299	745	0.401342281879195	NA
TTTATA	TTTATAGA	6	8	uPLM	uPLM	0.823529411764706	299	3056	0.0978403141361257	NA
TTATAG	TTTATAGA	6	8	uPLM	uPLM	0.5625	267	869	0.307249712313003	NA
TATAGA	TTTATAGA	6	8	uPLM	uPLM	0.5625	270	914	0.295404814004376	NA
TTTAT	TTTATAGA	5	8	uPLM	uPLM	0.8125	290	4912	0.0590390879478827	NA
ATAGA	TTTATAGA	5	8	uPLM	uPLM	0.625	280	1396	0.200573065902579	NA
TATAG	TTTATAGA	5	8	uPLM	uPLM	0.5625	270	1981	0.136294800605755	NA
TTATA	TTTATAGA	5	8	uPLM	uPLM	0.875	291	4347	0.0669427191166322	NA
TATA	TTTATAGA	4	8	uPLM	uPLM	0.75	294	5944	0.0494616419919246	NA
TTTA	TTTATAGA	4	8	uPLM	uPLM	0.6875	276	7646	0.0360973057808004	NA
TTAT	TTTATAGA	4	8	uPLM	uPLM	0.6875	284	7140	0.0397759103641457	NA
ATAG	TTTATAGA	4	8	uPLM	uPLM	0.5625	274	2893	0.0947113722779122	NA
GCCTATT	AGCCTATT	7	8	uPLM	uPLM	0.96031746031746	67	278	0.241007194244604	NA
GCCTA	AGCCTATT	5	8	uPLM	uPLM	0.821138211382114	57	1860	0.0306451612903226	NA
ACGTGTA	CACGTGTA	7	8	tPLM	tPLM	0.828282828282828	212	402	0.527363184079602	0.491525423728814
CACGTGT	CACGTGTA	7	8	tPLM	tPLM	0.784	231	890	0.259550561797753	0.803571428571429
CACGTG	CACGTGTA	6	8	tPLM	tPLM	0.736842105263158	231	1364	0.169354838709677	0.656716417910448
CGTGTA	CACGTGTA	6	8	tPLM	tPLM	0.849557522123894	225	871	0.258323765786452	0.0222222222222222
ACGTGT	CACGTGTA	6	8	tPLM	tPLM	0.92156862745098	227	1539	0.147498375568551	0.737704918032787
CGTGT	CACGTGTA	5	8	tPLM	tPLM	0.950980392156863	229	2815	0.0813499111900533	0.0222222222222222
ACGTG	CACGTGTA	5	8	tPLM	tPLM	0.96078431372549	231	3254	0.0709895513214505	0.661764705882353
CACGT	CACGTGTA	5	8	tPLM	tPLM	0.720588235294118	231	3912	0.0590490797546012	0.661764705882353
ACGT	CACGTGTA	4	8	tPLM	tPLM	0.734848484848485	229	6635	0.0345139412207988	0.616438356164384
CACG	CACGTGTA	4	8	tPLM	tPLM	0.98	231	6026	0.0383338864918686	0.714285714285714
AGTGGGC	AGTGGGCT	7	8	tPLM	uPLM	0.693333333333333	112	284	0.394366197183099	NA
GTGGGCT	AGTGGGCT	7	8	uPLM	uPLM	0.553333333333333	92	303	0.303630363036304	NA
TGGGCT	AGTGGGCT	6	8	uPLM	uPLM	0.805194805194805	131	2406	0.0544472152950956	NA
GTGGGC	AGTGGGCT	6	8	tPLM	uPLM	0.543046357615894	94	601	0.156405990016639	NA
GGGCT	AGTGGGCT	5	8	uPLM	uPLM	0.664556962025316	120	2868	0.0418410041841004	NA
TGGGC	AGTGGGCT	5	8	uPLM	uPLM	0.664516129032258	122	4004	0.0304695304695305	NA
GGGC	AGTGGGCT	4	8	uPLM	uPLM	0.753164556962025	134	5786	0.0231593501555479	NA
GGTTCGG	GGTTCGGT	7	8	uPLM	uPLM	0.573770491803279	188	348	0.540229885057471	NA
GTTCGGT	GGTTCGGT	7	8	uPLM	uPLM	0.957627118644068	254	429	0.592074592074592	NA
TTCGGT	GGTTCGGT	6	8	uPLM	uPLM	0.770833333333333	254	1413	0.179759377211607	NA
TGTGGGC	ATGTGGGC	7	8	tPLM	tPLM	0.694444444444444	36	145	0.248275862068966	0.571428571428571
GTGGGC	ATGTGGGC	6	8	tPLM	tPLM	0.555555555555556	36	554	0.0649819494584837	0.714285714285714
GGACC	GTAGGACC	5	8	tPLM	uPLM	0.551470588235294	31	2039	0.015203531142717	NA
TAACG	TCTAACGG	5	8	uPLM	tPLM	0.909090909090909	112	3336	0.0335731414868106	NA
TAAACCG	TTAAACCG	7	8	uPLM	uPLM	0.979591836734694	452	1152	0.392361111111111	NA
TTAAACC	TTAAACCG	7	8	uPLM	uPLM	0.986486486486487	453	1268	0.357255520504732	NA
AAACCG	TTAAACCG	6	8	uPLM	uPLM	0.917808219178082	436	2188	0.19926873857404	NA
AACCG	TTAAACCG	5	8	uPLM	uPLM	0.684931506849315	394	3056	0.128926701570681	NA
TGCCACG	CTGCCACG	7	8	tPLM	tPLM	0.808695652173913	78	438	0.178082191780822	0.91304347826087
GCCACG	CTGCCACG	6	8	tPLM	tPLM	0.863157894736842	76	794	0.0957178841309824	0.75
TGCCAC	CTGCCACG	6	8	uPLM	tPLM	0.956989247311828	75	696	0.107758620689655	NA
CACG	CTGCCACG	4	8	tPLM	tPLM	0.93	78	6026	0.012943909724527	0.3125
ACGT	CCAAACGT	4	8	tPLM	uPLM	0.816793893129771	73	6633	0.0110055781697573	NA
TATATAG	TATATAGT	7	8	uPLM	uPLM	0.733333333333333	222	971	0.228630278063852	NA
ATATAGT	TATATAGT	7	8	uPLM	uPLM	0.727272727272727	210	264	0.795454545454545	NA
TATAGT	TATATAGT	6	8	uPLM	uPLM	0.545454545454545	181	447	0.404921700223714	NA
TATATA	TATATAGT	6	8	uPLM	uPLM	0.666666666666667	222	2367	0.0937896070975919	NA
ATATAG	TATATAGT	6	8	uPLM	uPLM	0.909090909090909	220	1063	0.206961429915334	NA
TATAT	TATATAGT	5	8	uPLM	uPLM	0.733333333333333	222	3735	0.0594377510040161	NA
TATAG	TATATAGT	5	8	uPLM	uPLM	0.818181818181818	211	1958	0.107763023493361	NA
ATATA	TATATAGT	5	8	uPLM	uPLM	0.785714285714286	222	3642	0.0609555189456343	NA
TATA	TATATAGT	4	8	uPLM	uPLM	0.769230769230769	222	5934	0.0374115267947422	NA
ATAG	TATATAGT	4	8	uPLM	uPLM	0.818181818181818	202	2883	0.0700659035726674	NA
ATAT	TATATAGT	4	8	tPLM	uPLM	0.833333333333333	222	4614	0.0481144343302991	NA
CGCGTCA	CGCGTCAA	7	8	tPLM	uPLM	0.785234899328859	28	111	0.252252252252252	NA
GTCAA	CGCGTCAA	5	8	tPLM	uPLM	0.911290322580645	27	5520	0.00489130434782609	NA
GGGGCCT	GGGGCCTA	7	8	uPLM	uPLM	0.598214285714286	13	41	0.317073170731707	NA
GGGGCC	GGGGCCTA	6	8	uPLM	uPLM	0.566666666666667	14	147	0.0952380952380952	NA
GGCCTA	GGGGCCTA	6	8	uPLM	uPLM	0.854961832061069	19	1117	0.0170098478066249	NA
GGGCCT	GGGGCCTA	6	8	uPLM	uPLM	0.777777777777778	19	2107	0.00901756051257712	NA
GGCCT	GGGGCCTA	5	8	uPLM	uPLM	0.753846153846154	19	2555	0.00743639921722113	NA
GGGGC	GGGGCCTA	5	8	uPLM	uPLM	0.715277777777778	18	763	0.0235910878112713	NA
GCCTA	GGGGCCTA	5	8	uPLM	uPLM	0.6640625	19	1849	0.010275824770146	NA
GGGC	GGGGCCTA	4	8	uPLM	uPLM	0.835820895522388	19	5779	0.00328776604948953	NA
GGCC	GGGGCCTA	4	8	uPLM	uPLM	0.72	19	3809	0.00498818587555789	NA
ATTTAAA	TATTTAAA	7	8	tPLM	uPLM	0.545454545454545	106	253	0.41897233201581	NA
TATTTAA	TATTTAAA	7	8	uPLM	uPLM	1	162	348	0.46551724137931	NA
TTTAAA	TATTTAAA	6	8	uPLM	uPLM	0.545454545454545	107	597	0.179229480737018	NA
ATTTAA	TATTTAAA	6	8	uPLM	uPLM	0.583333333333333	114	545	0.209174311926606	NA
TATTTA	TATTTAAA	6	8	uPLM	uPLM	0.666666666666667	154	1782	0.0864197530864197	NA
ATTTA	TATTTAAA	5	8	uPLM	uPLM	0.615384615384615	141	2666	0.0528882220555139	NA
TTTAA	TATTTAAA	5	8	uPLM	uPLM	0.727272727272727	144	1771	0.0813099943534726	NA
TTAAA	TATTTAAA	5	8	uPLM	uPLM	0.636363636363636	131	1654	0.0792019347037485	NA
TATTT	TATTTAAA	5	8	tPLM	uPLM	0.692307692307692	145	2904	0.049931129476584	NA
TTTA	TATTTAAA	4	8	uPLM	uPLM	0.833333333333333	153	7627	0.0200603120492985	NA
TAAA	TATTTAAA	4	8	uPLM	uPLM	0.727272727272727	132	6886	0.0191693290734824	NA
TATT	TATTTAAA	4	8	tPLM	uPLM	0.727272727272727	126	4123	0.0305602716468591	NA
TTAA	TATTTAAA	4	8	tPLM	uPLM	0.545454545454545	106	2540	0.0417322834645669	NA
GACCGGA	GACCGGAA	7	8	tPLM	uPLM	0.808823529411765	81	287	0.282229965156794	NA
TTATAGG	TTATAGGC	7	8	uPLM	uPLM	0.5	42	219	0.191780821917808	NA
TATAGGC	TTATAGGC	7	8	uPLM	uPLM	0.6875	42	85	0.494117647058824	NA
TTATA	TTATAGGC	5	8	uPLM	uPLM	0.5	43	4335	0.00991926182237601	NA
TATA	TTATAGGC	4	8	uPLM	uPLM	0.647058823529412	43	5935	0.00724515585509688	NA
TGTGGGC	CTGTGGGC	7	8	tPLM	tPLM	0.514285714285714	17	156	0.108974358974359	1
GTGGGC	CTGTGGGC	6	8	tPLM	tPLM	0.642857142857143	22	560	0.0392857142857143	0.8
TGGGC	CTGTGGGC	5	8	uPLM	tPLM	0.821428571428571	26	3987	0.00652119388011036	NA
GGGC	CTGTGGGC	4	8	uPLM	tPLM	0.916083916083916	28	5779	0.0048451289150372	NA
CGTGTAA	GCGTGTAA	7	8	tPLM	uPLM	0.605442176870748	49	315	0.155555555555556	NA
GCGTGT	GCGTGTAA	6	8	uPLM	uPLM	0.779874213836478	58	631	0.0919175911251981	NA
CGTGTA	GCGTGTAA	6	8	tPLM	uPLM	0.524691358024691	46	879	0.0523321956769056	NA
GGCTTTT	GGCTTTTA	7	8	uPLM	miPLM	0.911504424778761	278	887	0.313416009019166	NA
GGCTTT	GGCTTTTA	6	8	uPLM	miPLM	0.757352941176471	278	2219	0.125281658404687	NA
ACGTCAG	CACGTCAG	7	8	tPLM	tPLM	0.694915254237288	108	191	0.565445026178011	0.5625
CACGTCA	CACGTCAG	7	8	tPLM	tPLM	0.694915254237288	107	444	0.240990990990991	0.533333333333333
ACGTCA	CACGTCAG	6	8	tPLM	tPLM	0.610169491525424	103	846	0.121749408983452	0.733333333333333
CACGTC	CACGTCAG	6	8	tPLM	tPLM	0.840336134453782	124	853	0.145369284876905	0.380952380952381
ACGTC	CACGTCAG	5	8	tPLM	tPLM	0.796610169491525	119	1981	0.0600706713780919	0.741935483870968
CACGT	CACGTCAG	5	8	tPLM	tPLM	0.867647058823529	132	3912	0.0337423312883436	0.26027397260274
CACG	CACGTCAG	4	8	tPLM	tPLM	0.831932773109244	128	6030	0.0212271973466003	0.208333333333333
ACGT	CACGTCAG	4	8	tPLM	tPLM	0.87218045112782	131	6634	0.0197467591196865	0.310810810810811
GCCCATT	GCCCATTC	7	8	uPLM	uPLM	0.518181818181818	50	1417	0.0352858151023289	NA
CCCATT	GCCCATTC	6	8	uPLM	uPLM	0.703703703703704	50	1745	0.0286532951289398	NA
GCCCAT	GCCCATTC	6	8	uPLM	uPLM	0.513513513513513	50	2310	0.0216450216450216	NA
CCCAT	GCCCATTC	5	8	uPLM	uPLM	0.7125	50	3217	0.0155424308361828	NA
TATAAAG	TATAAAGA	7	8	uPLM	uPLM	0.8125	217	523	0.41491395793499	NA
ATAAAGA	TATAAAGA	7	8	uPLM	uPLM	0.6	192	354	0.542372881355932	NA
TAAAGA	TATAAAGA	6	8	uPLM	uPLM	0.666666666666667	185	613	0.301794453507341	NA
ATAAAG	TATAAAGA	6	8	uPLM	uPLM	0.6	192	777	0.247104247104247	NA
TATAAA	TATAAAGA	6	8	uPLM	uPLM	0.705882352941177	215	3033	0.0708869106495219	NA
ATAAA	TATAAAGA	5	8	uPLM	uPLM	0.625	204	4788	0.0426065162907268	NA
TAAAG	TATAAAGA	5	8	uPLM	uPLM	0.6	182	1347	0.135115070527097	NA
TATAA	TATAAAGA	5	8	uPLM	uPLM	0.6875	210	4148	0.0506268081002893	NA
ATAA	TATAAAGA	4	8	uPLM	uPLM	0.6	199	6713	0.0296439743780724	NA
TAAA	TATAAAGA	4	8	uPLM	uPLM	0.533333333333333	185	6898	0.0268193679327341	NA
TATA	TATAAAGA	4	8	uPLM	uPLM	0.8	224	5937	0.0377294930099377	NA
TGCCAGC	TGCCAGCT	7	8	uPLM	uPLM	0.5	18	70	0.257142857142857	NA
ATCACA	TCATCACA	6	8	uPLM	miPLM	0.583333333333333	26	200	0.13	NA
TTCTATC	TTCTATCT	7	8	uPLM	miPLM	0.634328358208955	182	507	0.358974358974359	NA
GCCATTT	AGCCATTT	7	8	uPLM	uPLM	0.91578947368421	225	786	0.286259541984733	NA
AGCCATT	AGCCATTT	7	8	uPLM	uPLM	0.63758389261745	239	878	0.272209567198178	NA
GCCATT	AGCCATTT	6	8	uPLM	uPLM	0.696296296296296	238	2703	0.0880503144654088	NA
CCAT	AGCCATTT	4	8	uPLM	uPLM	0.5	219	12715	0.0172237514746363	NA
TTATATC	TTTATATC	7	8	uPLM	miPLM	0.5	70	113	0.619469026548673	NA
TTTATAT	TTTATATC	7	8	uPLM	miPLM	0.666666666666667	92	1359	0.0676968359087564	NA
TATATC	TTTATATC	6	8	uPLM	miPLM	0.8	83	412	0.201456310679612	NA
TTATAT	TTTATATC	6	8	uPLM	miPLM	0.666666666666667	92	2232	0.0412186379928315	NA
TTTATA	TTTATATC	6	8	uPLM	miPLM	0.666666666666667	92	3051	0.0301540478531629	NA
TTATA	TTTATATC	5	8	uPLM	miPLM	0.714285714285714	92	4334	0.021227503461006	NA
TTTAT	TTTATATC	5	8	uPLM	miPLM	0.769230769230769	92	4898	0.0187831768068599	NA
TATAT	TTTATATC	5	8	uPLM	miPLM	0.666666666666667	92	3735	0.0246318607764391	NA
ATATC	TTTATATC	5	8	tPLM	miPLM	0.6	70	627	0.111642743221691	NA
TTAT	TTTATATC	4	8	uPLM	miPLM	0.909090909090909	92	7120	0.0129213483146067	NA
ATAT	TTTATATC	4	8	tPLM	miPLM	0.75	82	4624	0.0177335640138408	NA
TTTA	TTTATATC	4	8	uPLM	miPLM	0.909090909090909	92	7618	0.0120766605408244	NA
TATA	TTTATATC	4	8	uPLM	miPLM	0.692307692307692	87	5939	0.0146489307964304	NA
CCATGGT	GCCATGGT	7	8	uPLM	uPLM	0.75	108	322	0.335403726708075	NA
CCAT	GCCATGGT	4	8	uPLM	uPLM	0.716417910447761	120	12701	0.00944807495472797	NA
AAACGGG	AAACGGGC	7	8	uPLM	uPLM	0.76027397260274	59	190	0.310526315789474	NA
AACGGG	AAACGGGC	6	8	uPLM	uPLM	0.643835616438356	51	373	0.136729222520107	NA
ACGGGC	AAACGGGC	6	8	uPLM	uPLM	0.828767123287671	60	277	0.216606498194946	NA
GGGC	AAACGGGC	4	8	uPLM	uPLM	0.806451612903226	68	5781	0.0117626708181975	NA
TATATGA	TTATATGA	7	8	uPLM	miPLM	0.833333333333333	32	140	0.228571428571429	NA
TTATATG	TTATATGA	7	8	uPLM	miPLM	0.571428571428571	31	148	0.209459459459459	NA
TATATG	TTATATGA	6	8	uPLM	miPLM	0.714285714285714	32	527	0.0607210626185958	NA
ATATG	TTATATGA	5	8	uPLM	miPLM	1	31	596	0.0520134228187919	NA
AACCGAC	AACCGACC	7	8	tPLM	tPLM	0.528	63	316	0.199367088607595	0.0333333333333333
ACCGACC	AACCGACC	7	8	tPLM	tPLM	0.594594594594595	63	183	0.344262295081967	0.0303030303030303
AACCGA	AACCGACC	6	8	uPLM	tPLM	0.673469387755102	63	1272	0.0495283018867925	NA
AACCG	AACCGACC	5	8	uPLM	tPLM	0.66	63	2997	0.021021021021021	NA
ATGGCTA	ATGGCTAC	7	8	uPLM	uPLM	0.570469798657718	98	458	0.213973799126638	NA
AGAGTTT	GAGAGTTT	7	8	uPLM	miPLM	0.64	228	905	0.251933701657459	NA
CGTATAT	CGTATATA	7	8	uPLM	uPLM	0.769230769230769	31	67	0.462686567164179	NA
CGTATA	CGTATATA	6	8	uPLM	uPLM	0.583333333333333	36	122	0.295081967213115	NA
CCCACGT	TCCCACGT	7	8	tPLM	tPLM	0.584507042253521	59	230	0.256521739130435	0.8125
CCACGT	TCCCACGT	6	8	tPLM	tPLM	0.669354838709677	59	1599	0.0368980612883052	0.75
CACGT	TCCCACGT	5	8	tPLM	tPLM	0.610294117647059	59	3912	0.015081799591002	0.675
CACG	TCCCACGT	4	8	tPLM	tPLM	0.577586206896552	54	6031	0.00895373901508871	0.697368421052632
ACGT	TCCCACGT	4	8	tPLM	tPLM	0.633587786259542	59	6633	0.00889491934268054	0.616279069767442
CCCA	TCCCACGT	4	8	tPLM	tPLM	0.553333333333333	59	10583	0.00557497873948786	0.0303030303030303
ACCCCTA	TACCCCTA	7	8	uPLM	uPLM	0.802631578947368	46	131	0.351145038167939	NA
TACCCCT	TACCCCTA	7	8	uPLM	uPLM	0.625	44	188	0.234042553191489	NA
TACCCC	TACCCCTA	6	8	uPLM	uPLM	0.67032967032967	46	359	0.128133704735376	NA
CCCCTA	TACCCCTA	6	8	uPLM	uPLM	0.598039215686274	46	393	0.11704834605598	NA
ACCCCT	TACCCCTA	6	8	uPLM	uPLM	0.553398058252427	45	530	0.0849056603773585	NA
TACCC	TACCCCTA	5	8	uPLM	uPLM	0.701149425287356	46	1633	0.028169014084507	NA
AGGCGGG	AAGGCGGG	7	8	uPLM	miPLM	0.596153846153846	8	30	0.266666666666667	NA
TCAGCCC	TCAGCCCA	7	8	uPLM	uPLM	0.909774436090226	117	165	0.709090909090909	NA
CAGCCCA	TCAGCCCA	7	8	tPLM	uPLM	0.899280575539568	122	294	0.414965986394558	NA
AGCCCA	TCAGCCCA	6	8	uPLM	uPLM	0.782608695652174	114	2276	0.0500878734622144	NA
GCCCA	TCAGCCCA	5	8	uPLM	uPLM	0.791044776119403	117	3994	0.0292939409113671	NA
AGCCC	TCAGCCCA	5	8	uPLM	uPLM	0.776978417266187	114	2869	0.0397350993377483	NA
GCCC	TCAGCCCA	4	8	uPLM	uPLM	0.762589928057554	117	5499	0.0212765957446809	NA
CCCA	TCAGCCCA	4	8	tPLM	uPLM	0.833333333333333	122	10583	0.01152792213928	NA
TATAA	TATAACCT	5	8	uPLM	uPLM	0.538461538461538	15	4131	0.00363108206245461	NA
TATA	TATAACCT	4	8	uPLM	uPLM	0.666666666666667	15	5934	0.00252780586450961	NA
TGCTATA	TGCTATAA	7	8	uPLM	uPLM	0.666666666666667	17	63	0.26984126984127	NA
GCTATAA	TGCTATAA	7	8	uPLM	uPLM	0.6	16	82	0.195121951219512	NA
GCTAT	TGCTATAA	5	8	uPLM	uPLM	0.5	16	283	0.0565371024734982	NA
TATATCA	ATATATCA	7	8	uPLM	uPLM	0.777777777777778	45	121	0.371900826446281	NA
ATATAT	ATATATCA	6	8	uPLM	uPLM	0.583333333333333	45	1566	0.028735632183908	NA
ATATA	ATATATCA	5	8	uPLM	uPLM	0.5	45	3642	0.0123558484349259	NA
TATA	ATATATCA	4	8	uPLM	uPLM	0.583333333333333	45	5934	0.00758341759352882	NA
ATAT	ATATATCA	4	8	tPLM	uPLM	0.636363636363636	45	4614	0.00975292587776333	NA
ATATAAA	ATATAAAG	7	8	uPLM	miPLM	0.736842105263158	288	1369	0.210372534696859	NA
TATAAAG	ATATAAAG	7	8	uPLM	miPLM	0.736842105263158	287	534	0.537453183520599	NA
TATAAA	ATATAAAG	6	8	uPLM	miPLM	0.736842105263158	287	3042	0.0943458251150559	NA
ATATAA	ATATAAAG	6	8	uPLM	miPLM	0.736842105263158	289	2212	0.130650994575045	NA
TATAA	ATATAAAG	5	8	uPLM	miPLM	0.631578947368421	279	4160	0.0670673076923077	NA
ATAAA	ATATAAAG	5	8	uPLM	miPLM	0.578947368421053	276	4797	0.0575359599749844	NA
ATATA	ATATAAAG	5	8	uPLM	miPLM	0.736842105263158	295	3655	0.0807113543091655	NA
TATA	ATATAAAG	4	8	uPLM	miPLM	0.631578947368421	299	5943	0.0503112905939761	NA
ATAT	ATATAAAG	4	8	tPLM	miPLM	0.578947368421053	289	4633	0.0623785883876538	NA
AGTGGGC	AGTGGGCC	7	8	tPLM	tPLM	0.884297520661157	105	259	0.405405405405405	0.173913043478261
GTGGGC	AGTGGGCC	6	8	tPLM	tPLM	0.69672131147541	93	570	0.163157894736842	0.217391304347826
TGGGC	AGTGGGCC	5	8	uPLM	tPLM	0.841269841269841	105	3989	0.0263223865630484	NA
GGGC	AGTGGGCC	4	8	uPLM	tPLM	0.873134328358209	109	5779	0.0188613947049663	NA
GGCC	AGTGGGCC	4	8	uPLM	tPLM	0.788617886178862	103	3815	0.0269986893840105	NA
TTTATAG	TTTATAGC	7	8	uPLM	uPLM	0.521739130434783	79	758	0.104221635883905	NA
TTTATA	TTTATAGC	6	8	uPLM	uPLM	0.5	80	3068	0.0260756192959583	NA
TTATA	TTTATAGC	5	8	uPLM	uPLM	0.521739130434783	79	4352	0.0181525735294118	NA
TTTA	TTTATAGC	4	8	uPLM	uPLM	0.523809523809524	83	7632	0.0108752620545073	NA
TATA	TTTATAGC	4	8	uPLM	uPLM	0.571428571428571	82	5949	0.0137838292149941	NA
CTGTATA	CTGTATAT	7	8	uPLM	miPLM	0.777777777777778	19	48	0.395833333333333	NA
TGTATA	CTGTATAT	6	8	uPLM	miPLM	0.545454545454545	19	443	0.0428893905191874	NA
GGGCTTT	GGGCTTTA	7	8	uPLM	uPLM	0.882352941176471	419	1172	0.357508532423208	NA
GGCTTTA	GGGCTTTA	7	8	uPLM	uPLM	0.596385542168675	357	696	0.512931034482759	NA
GGCTTT	GGGCTTTA	6	8	uPLM	uPLM	0.565934065934066	374	2284	0.163747810858144	NA
GGGCTT	GGGCTTTA	6	8	uPLM	uPLM	0.753246753246753	398	1933	0.205897568546301	NA
GGGCT	GGGCTTTA	5	8	uPLM	uPLM	0.735483870967742	397	2889	0.137417791623399	NA
GGGC	GGGCTTTA	4	8	uPLM	uPLM	0.825806451612903	428	5790	0.0739205526770294	NA
ATTGGG	CCATTGGG	6	8	uPLM	uPLM	0.685483870967742	99	1807	0.054786939679026	NA
TTGGG	CCATTGGG	5	8	uPLM	uPLM	0.8	113	5999	0.0188364727454576	NA
ATTGG	CCATTGGG	5	8	uPLM	uPLM	1	112	5749	0.0194816489824317	NA
ATATACT	ATATACTA	7	8	uPLM	uPLM	0.777777777777778	52	170	0.305882352941176	NA
TATACTA	ATATACTA	7	8	uPLM	uPLM	0.5	34	96	0.354166666666667	NA
TATACT	ATATACTA	6	8	uPLM	uPLM	0.875	47	263	0.178707224334601	NA
ATATAC	ATATACTA	6	8	uPLM	uPLM	0.7	53	748	0.070855614973262	NA
ATATA	ATATACTA	5	8	uPLM	uPLM	0.571428571428571	54	3642	0.014827018121911	NA
TATAC	ATATACTA	5	8	uPLM	uPLM	0.777777777777778	49	1131	0.0433244916003537	NA
ATAT	ATATACTA	4	8	tPLM	uPLM	0.727272727272727	54	4614	0.011703511053316	NA
ATAC	ATATACTA	4	8	uPLM	uPLM	0.777777777777778	48	1989	0.024132730015083	NA
TATA	ATATACTA	4	8	uPLM	uPLM	0.666666666666667	54	5934	0.00910010111223458	NA
TACCCTC	ATACCCTC	7	8	uPLM	uPLM	0.661971830985915	37	132	0.28030303030303	NA
ATACCCT	ATACCCTC	7	8	uPLM	uPLM	0.635514018691589	53	280	0.189285714285714	NA
ATACCC	ATACCCTC	6	8	uPLM	uPLM	0.985294117647059	51	444	0.114864864864865	NA
TACCCT	ATACCCTC	6	8	uPLM	uPLM	0.701030927835051	53	750	0.0706666666666667	NA
TACCC	ATACCCTC	5	8	uPLM	uPLM	0.781609195402299	53	1633	0.0324556031843233	NA
CGTATCC	TCGTATCC	7	8	uPLM	uPLM	0.825	61	180	0.338888888888889	NA
GGTTAA	GGTTAAAT	6	8	tPLM	uPLM	0.644859813084112	128	1201	0.106577851790175	NA
GGTTA	GGTTAAAT	5	8	uPLM	uPLM	0.761061946902655	149	3593	0.0414695240745895	NA
GGCCGTT	GGCCGTTA	7	8	uPLM	uPLM	0.692307692307692	44	189	0.232804232804233	NA
CGTTA	GGCCGTTA	5	8	uPLM	uPLM	0.645833333333333	42	3394	0.0123747790218032	NA
GGCC	GGCCGTTA	4	8	uPLM	uPLM	0.905660377358491	44	3809	0.0115515883433972	NA
CATCGCG	CCATCGCG	7	8	uPLM	uPLM	0.666666666666667	21	58	0.362068965517241	NA
CTGGGCC	TCTGGGCC	7	8	tPLM	uPLM	0.868613138686131	76	284	0.267605633802817	NA
CTGGGC	TCTGGGCC	6	8	uPLM	uPLM	0.833333333333333	76	486	0.156378600823045	NA
TGGGC	TCTGGGCC	5	8	uPLM	uPLM	0.683453237410072	74	3987	0.018560321043391	NA
GGGC	TCTGGGCC	4	8	uPLM	uPLM	0.78169014084507	76	5779	0.0131510641979581	NA
GGCC	TCTGGGCC	4	8	uPLM	uPLM	0.632352941176471	73	3812	0.0191500524658972	NA
AGTTAGG	TAGTTAGG	7	8	tPLM	uPLM	0.693069306930693	58	216	0.268518518518519	NA
CCGGGCC	ACCGGGCC	7	8	uPLM	uPLM	0.859504132231405	18	50	0.36	NA
CGGGCC	ACCGGGCC	6	8	uPLM	uPLM	0.781954887218045	18	277	0.0649819494584837	NA
GGGC	ACCGGGCC	4	8	uPLM	uPLM	0.712230215827338	18	5779	0.00311472573109535	NA
GGCC	ACCGGGCC	4	8	uPLM	uPLM	0.556390977443609	17	3810	0.00446194225721785	NA
GGTAAGC	CGGTAAGC	7	8	uPLM	uPLM	0.864661654135338	60	261	0.229885057471264	NA
AAGTC	GAAAAGTC	5	8	tPLM	tPLM	0.626666666666667	208	5166	0.0402632597754549	0.727272727272727
TAAATAC	TAAATACT	7	8	uPLM	uPLM	0.9	78	379	0.205804749340369	NA
AAATACT	TAAATACT	7	8	uPLM	uPLM	0.666666666666667	56	98	0.571428571428571	NA
TAAATA	TAAATACT	6	8	uPLM	uPLM	0.818181818181818	78	1659	0.0470162748643761	NA
AAATAC	TAAATACT	6	8	uPLM	uPLM	0.666666666666667	69	420	0.164285714285714	NA
TAAAT	TAAATACT	5	8	uPLM	uPLM	0.7	74	2537	0.0291683090264091	NA
AAATA	TAAATACT	5	8	tPLM	uPLM	0.666666666666667	71	2130	0.0333333333333333	NA
AATAC	TAAATACT	5	8	uPLM	uPLM	0.555555555555556	61	529	0.11531190926276	NA
AATA	TAAATACT	4	8	tPLM	uPLM	0.777777777777778	68	4077	0.0166789305862154	NA
ATAC	TAAATACT	4	8	uPLM	uPLM	0.7	65	1996	0.032565130260521	NA
TAAA	TAAATACT	4	8	uPLM	uPLM	0.7	74	6860	0.0107871720116618	NA
TATATAA	TATATAAT	7	8	uPLM	uPLM	0.75	312	1453	0.214728148657949	NA
ATATAAT	TATATAAT	7	8	uPLM	uPLM	0.75	288	417	0.690647482014389	NA
TATATA	TATATAAT	6	8	uPLM	uPLM	0.733333333333333	312	2367	0.131812420785805	NA
ATATAA	TATATAAT	6	8	uPLM	uPLM	0.857142857142857	312	2193	0.142270861833105	NA
TATAAT	TATATAAT	6	8	uPLM	uPLM	0.583333333333333	252	707	0.356435643564356	NA
ATATA	TATATAAT	5	8	uPLM	uPLM	0.857142857142857	312	3642	0.085667215815486	NA
TATAA	TATATAAT	5	8	uPLM	uPLM	1	299	4144	0.0721525096525096	NA
TATAT	TATATAAT	5	8	uPLM	uPLM	0.8	312	3735	0.0835341365461847	NA
ATAT	TATATAAT	4	8	tPLM	uPLM	0.916666666666667	309	4617	0.0669265756985055	NA
ATAA	TATATAAT	4	8	uPLM	uPLM	0.75	276	6721	0.0410653176610623	NA
TATA	TATATAAT	4	8	uPLM	uPLM	0.846153846153846	312	5934	0.0525783619817998	NA
CCAT	AAGCCATC	4	8	uPLM	miPLM	0.830985915492958	139	12700	0.0109448818897638	NA
GCCCTAT	GGCCCTAT	7	8	uPLM	uPLM	0.619047619047619	28	73	0.383561643835616	NA
GGCCCTA	GGCCCTAT	7	8	uPLM	uPLM	0.94949494949495	30	101	0.297029702970297	NA
GGCCCT	GGCCCTAT	6	8	uPLM	uPLM	0.589473684210526	23	199	0.115577889447236	NA
GGCCC	GGCCCTAT	5	8	uPLM	uPLM	0.764705882352941	30	3048	0.00984251968503937	NA
GCCC	GGCCCTAT	4	8	uPLM	uPLM	0.733870967741935	29	5495	0.00527752502274795	NA
GGCC	GGCCCTAT	4	8	uPLM	uPLM	0.65	29	3810	0.00761154855643045	NA
GTGTGTA	GTGTGTAT	7	8	uPLM	uPLM	0.8125	106	221	0.479638009049774	NA
TGTGTAT	GTGTGTAT	7	8	uPLM	uPLM	0.794871794871795	90	264	0.340909090909091	NA
GTGTAT	GTGTGTAT	6	8	uPLM	uPLM	0.717948717948718	88	489	0.179959100204499	NA
GCAATGG	AGCAATGG	7	8	uPLM	uPLM	0.581081081081081	66	220	0.3	NA
CACACA	CACACAGT	6	8	uPLM	uPLM	0.542857142857143	36	1115	0.0322869955156951	NA
ACAC	CACACAGT	4	8	uPLM	uPLM	0.604838709677419	52	8955	0.00580681183696259	NA
AATTT	ATTAATTT	5	8	uPLM	miPLM	0.849557522123894	792	11824	0.0669824086603518	NA
AATTGGG	AATTGGGC	7	8	uPLM	uPLM	0.911111111111111	389	803	0.484433374844334	NA
TTGGGC	AATTGGGC	6	8	uPLM	uPLM	0.985401459854015	403	2522	0.15979381443299	NA
AATTGG	AATTGGGC	6	8	uPLM	uPLM	0.807407407407407	331	2234	0.14816472694718	NA
ATTGGG	AATTGGGC	6	8	uPLM	uPLM	0.688888888888889	336	1860	0.180645161290323	NA
ATTGG	AATTGGGC	5	8	uPLM	uPLM	0.859259259259259	377	5774	0.0652926913751299	NA
TGGGC	AATTGGGC	5	8	uPLM	uPLM	0.811594202898551	384	4004	0.0959040959040959	NA
TTGGG	AATTGGGC	5	8	uPLM	uPLM	0.931034482758621	403	5999	0.0671778629771629	NA
GGGC	AATTGGGC	4	8	uPLM	uPLM	0.907801418439716	400	5782	0.0691802144586648	NA
CCCTATA	ACCCTATA	7	8	uPLM	uPLM	0.684210526315789	28	105	0.266666666666667	NA
TACGGCC	TTACGGCC	7	8	uPLM	uPLM	0.697916666666667	32	104	0.307692307692308	NA
TTACG	TTACGGCC	5	8	uPLM	uPLM	0.577586206896552	32	2980	0.010738255033557	NA
GGCC	TTACGGCC	4	8	uPLM	uPLM	0.650485436893204	32	3809	0.00840115515883434	NA
AGTGTG	AGTGTGAA	6	8	uPLM	miPLM	0.702127659574468	62	560	0.110714285714286	NA
TCCCCTA	TCCCCTAT	7	8	uPLM	uPLM	0.59375	17	43	0.395348837209302	NA
GACACG	AAGACACG	6	8	tPLM	uPLM	0.718954248366013	127	1246	0.101926163723917	NA
ACACG	AAGACACG	5	8	tPLM	uPLM	0.830508474576271	122	2782	0.0438533429187635	NA
CACG	AAGACACG	4	8	tPLM	uPLM	0.847457627118644	124	6037	0.0205400033129038	NA
GGTTCGG	TGGTTCGG	7	8	uPLM	uPLM	0.727272727272727	76	268	0.283582089552239	NA
GTTCGG	TGGTTCGG	6	8	uPLM	uPLM	0.868852459016393	75	343	0.21865889212828	NA
ATATACT	ATATACTC	7	8	uPLM	uPLM	0.583333333333333	37	175	0.211428571428571	NA
ATATAC	ATATACTC	6	8	uPLM	uPLM	0.538461538461538	38	753	0.050464807436919	NA
TATACT	ATATACTC	6	8	uPLM	uPLM	0.636363636363636	34	266	0.12781954887218	NA
ATATA	ATATACTC	5	8	uPLM	uPLM	0.785714285714286	44	3642	0.0120812740252608	NA
TATAC	ATATACTC	5	8	uPLM	uPLM	0.583333333333333	37	1133	0.0326566637246249	NA
ATAC	ATATACTC	4	8	uPLM	uPLM	0.583333333333333	35	1992	0.017570281124498	NA
TATA	ATATACTC	4	8	uPLM	uPLM	0.916666666666667	44	5934	0.00741489720256151	NA
ATAT	ATATACTC	4	8	tPLM	uPLM	0.833333333333333	44	4614	0.00953619419159081	NA
CTTGGGC	CTTGGGCT	7	8	uPLM	uPLM	0.504065040650406	57	235	0.242553191489362	NA
TGGGC	CTTGGGCT	5	8	uPLM	uPLM	0.539130434782609	57	3985	0.0143036386449184	NA
GGGCT	CTTGGGCT	5	8	uPLM	uPLM	0.516666666666667	57	2847	0.0200210748155954	NA
TCTCTAA	TCTCTAAA	7	8	uPLM	uPLM	0.541353383458647	242	1104	0.219202898550725	NA
CTCTAAA	TCTCTAAA	7	8	uPLM	uPLM	0.666666666666667	180	428	0.420560747663551	NA
TCAGCCC	GTCAGCCC	7	8	uPLM	uPLM	0.728682170542636	18	160	0.1125	NA
AGCCC	GTCAGCCC	5	8	uPLM	uPLM	0.770491803278688	18	2861	0.00629150646627053	NA
GCCC	GTCAGCCC	4	8	uPLM	uPLM	0.783333333333333	18	5494	0.00327630141973062	NA
TACGTCG	TACGTCGC	7	8	uPLM	uPLM	0.636363636363636	25	131	0.190839694656489	NA
TGCCCCT	ATGCCCCT	7	8	uPLM	uPLM	0.594202898550725	20	73	0.273972602739726	NA
ATGCCC	ATGCCCCT	6	8	uPLM	uPLM	0.80952380952381	23	187	0.122994652406417	NA
GCCCCT	ATGCCCCT	6	8	uPLM	uPLM	0.706666666666667	23	178	0.129213483146067	NA
CCATTTT	CCATTTTG	7	8	uPLM	uPLM	0.616161616161616	115	1496	0.0768716577540107	NA
AGGCCCT	TAGGCCCT	7	8	uPLM	uPLM	0.786259541984733	29	80	0.3625	NA
GGCCCT	TAGGCCCT	6	8	uPLM	uPLM	0.504504504504504	17	205	0.0829268292682927	NA
AGGCCC	TAGGCCCT	6	8	uPLM	uPLM	0.724137931034483	29	2079	0.0139490139490139	NA
TAGGC	TAGGCCCT	5	8	uPLM	uPLM	0.506756756756757	21	1990	0.0105527638190955	NA
GGCCC	TAGGCCCT	5	8	uPLM	uPLM	0.614285714285714	28	3050	0.00918032786885246	NA
GGCC	TAGGCCCT	4	8	uPLM	uPLM	0.517730496453901	24	3815	0.00629095674967235	NA
GCCC	TAGGCCCT	4	8	uPLM	uPLM	0.593103448275862	28	5496	0.00509461426491994	NA
TAACCGG	TAACCGGT	7	8	uPLM	uPLM	0.811881188118812	161	369	0.436314363143631	NA
AACCGGT	TAACCGGT	7	8	uPLM	uPLM	0.794871794871795	174	549	0.316939890710383	NA
AACCGG	TAACCGGT	6	8	uPLM	uPLM	0.891891891891892	175	1373	0.127458120903132	NA
ACCGGT	TAACCGGT	6	8	uPLM	uPLM	0.767441860465116	175	706	0.247875354107649	NA
TAACCG	TAACCGGT	6	8	tPLM	uPLM	0.823529411764706	164	888	0.184684684684685	NA
AACCG	TAACCGGT	5	8	uPLM	uPLM	0.877358490566038	175	2997	0.0583917250583917	NA
TAACC	TAACCGGT	5	8	uPLM	uPLM	0.876190476190476	170	3567	0.047659097280628	NA
TATA	TATACAAA	4	8	uPLM	uPLM	0.583333333333333	52	5934	0.00876306033029997	NA
TATAGCC	ATATAGCC	7	8	uPLM	uPLM	0.523809523809524	30	82	0.365853658536585	NA
TATA	ATATAGCC	4	8	uPLM	uPLM	0.523809523809524	33	5937	0.00555836280949975	NA
TGTGTGT	CTGTGTGT	7	8	uPLM	uPLM	0.842857142857143	118	997	0.118355065195587	NA
CTGTGTG	CTGTGTGT	7	8	uPLM	uPLM	0.657142857142857	99	265	0.373584905660377	NA
GTGTGT	CTGTGTGT	6	8	uPLM	uPLM	0.542857142857143	84	1211	0.069364161849711	NA
GTGT	CTGTGTGT	4	8	uPLM	uPLM	0.522875816993464	106	8795	0.0120523024445708	NA
ATATAGA	ATATAGAT	7	8	uPLM	uPLM	0.727272727272727	74	528	0.140151515151515	NA
TATAGAT	ATATAGAT	7	8	uPLM	uPLM	0.8	76	173	0.439306358381503	NA
ATAGAT	ATATAGAT	6	8	uPLM	uPLM	0.777777777777778	67	224	0.299107142857143	NA
TATAGA	ATATAGAT	6	8	uPLM	uPLM	0.8	76	883	0.0860702151755379	NA
ATATAG	ATATAGAT	6	8	uPLM	uPLM	0.727272727272727	74	1066	0.0694183864915572	NA
TATAG	ATATAGAT	5	8	uPLM	uPLM	0.8	76	1950	0.038974358974359	NA
ATAGA	ATATAGAT	5	8	uPLM	uPLM	0.9	73	1378	0.0529753265602322	NA
ATATA	ATATAGAT	5	8	uPLM	uPLM	0.642857142857143	79	3642	0.0216913783635365	NA
TAGA	ATATAGAT	4	8	uPLM	uPLM	0.6	68	1646	0.0413122721749696	NA
TATA	ATATAGAT	4	8	uPLM	uPLM	0.75	79	5934	0.0133131108864173	NA
ATAT	ATATAGAT	4	8	tPLM	uPLM	0.818181818181818	79	4614	0.017121803207629	NA
ATAG	ATATAGAT	4	8	uPLM	uPLM	0.8	71	2871	0.0247300592128178	NA
GCCCAG	GCCCAGAT	6	8	uPLM	uPLM	0.743589743589744	52	500	0.104	NA
GCCCA	GCCCAGAT	5	8	uPLM	uPLM	0.690322580645161	54	3994	0.0135202804206309	NA
GCCC	GCCCAGAT	4	8	uPLM	uPLM	0.66875	55	5498	0.0100036376864314	NA
CCCA	GCCCAGAT	4	8	tPLM	uPLM	0.867924528301887	59	10583	0.00557497873948786	NA
GCAAAA	AGCAAAAA	6	8	uPLM	uPLM	0.536585365853659	107	853	0.125439624853458	NA
TTTAT	ACCTTTAT	5	8	uPLM	uPLM	0.6	28	4900	0.00571428571428571	NA
TTAT	ACCTTTAT	4	8	uPLM	uPLM	0.571428571428571	27	7123	0.00379053769479152	NA
CACGTA	GCACGTAG	6	8	tPLM	uPLM	0.672727272727273	18	830	0.0216867469879518	NA
ACGTA	GCACGTAG	5	8	uPLM	uPLM	0.771428571428571	20	2264	0.0088339222614841	NA
CACGT	GCACGTAG	5	8	tPLM	uPLM	0.647058823529412	20	3912	0.00511247443762781	NA
CACG	GCACGTAG	4	8	tPLM	uPLM	0.540983606557377	20	6026	0.00331895121141719	NA
ACGT	GCACGTAG	4	8	tPLM	uPLM	0.67175572519084	20	6633	0.00301522689582391	NA
TGAGGCC	TTGAGGCC	7	8	uPLM	uPLM	0.689393939393939	42	178	0.235955056179775	NA
AGGCC	TTGAGGCC	5	8	uPLM	uPLM	0.601851851851852	36	2092	0.017208413001912	NA
GGCC	TTGAGGCC	4	8	uPLM	uPLM	0.763636363636364	40	3811	0.0104959328260299	NA
GTGTTGT	GTGTTGTG	7	8	uPLM	miPLM	0.790697674418605	74	255	0.290196078431373	NA
CACACTT	CACACTTA	7	8	uPLM	uPLM	0.727272727272727	62	314	0.197452229299363	NA
ACAC	CACACTTA	4	8	uPLM	uPLM	0.787234042553192	67	8944	0.00749105545617173	NA
CAGGCC	ACCAGGCC	6	8	uPLM	miPLM	0.551724137931034	13	384	0.0338541666666667	NA
AGGCC	ACCAGGCC	5	8	uPLM	miPLM	0.585365853658537	13	2086	0.0062320230105465	NA
GGCTAA	GGGCTAAT	6	8	uPLM	uPLM	0.603448275862069	51	658	0.0775075987841945	NA
GGGCTA	GGGCTAAT	6	8	uPLM	uPLM	0.597315436241611	66	674	0.0979228486646884	NA
GGGC	GGGCTAAT	4	8	uPLM	uPLM	0.555555555555556	66	5784	0.0114107883817427	NA
TTTGGGC	TTTTGGGC	7	8	uPLM	uPLM	0.958620689655172	403	1081	0.372802960222017	NA
TTGGGC	TTTTGGGC	6	8	uPLM	uPLM	0.93006993006993	396	2529	0.156583629893238	NA
TGGGC	TTTTGGGC	5	8	uPLM	uPLM	0.763888888888889	373	4015	0.0929016189290162	NA
TTGGG	TTTTGGGC	5	8	uPLM	uPLM	0.958620689655172	403	5999	0.0671778629771629	NA
GGGC	TTTTGGGC	4	8	uPLM	uPLM	0.857142857142857	394	5788	0.0680718728403594	NA
AGAGACA	AGAGACAC	7	8	uPLM	uPLM	0.735714285714286	188	1389	0.135349172066235	NA
AGACA	AGAGACAC	5	8	uPLM	uPLM	0.680672268907563	166	4410	0.0376417233560091	NA
GGGCCAA	GGGGCCAA	7	8	uPLM	uPLM	0.511363636363636	14	262	0.0534351145038168	NA
GGCCAA	GGGGCCAA	6	8	uPLM	uPLM	0.547008547008547	19	746	0.0254691689008043	NA
GGCC	GGGGCCAA	4	8	uPLM	uPLM	0.560747663551402	18	3810	0.0047244094488189	NA
TGTAACG	TGTAACGT	7	8	tPLM	uPLM	0.729166666666667	33	105	0.314285714285714	NA
GGGCCCC	TGGGCCCC	7	8	tPLM	tPLM	0.746031746031746	17	39	0.435897435897436	0.857142857142857
GCCCC	TGGGCCCC	5	8	uPLM	tPLM	0.522012578616352	15	791	0.0189633375474083	NA
TGGGC	TGGGCCCC	5	8	uPLM	tPLM	0.560283687943262	16	3988	0.00401203610832497	NA
GGCCC	TGGGCCCC	5	8	uPLM	tPLM	0.605839416058394	16	3051	0.00524418223533268	NA
GCCC	TGGGCCCC	4	8	uPLM	tPLM	0.584507042253521	16	5497	0.00291067855193742	NA
GGGC	TGGGCCCC	4	8	uPLM	tPLM	0.659722222222222	18	5780	0.00311418685121107	NA
GGCC	TGGGCCCC	4	8	uPLM	tPLM	0.507246376811594	16	3812	0.00419727177334732	NA
GTTTGTT	GTTTGTTT	7	8	uPLM	uPLM	0.71875	140	348	0.402298850574713	NA
ATTCT	CGAATTCT	5	8	uPLM	uPLM	0.511111111111111	88	7401	0.0118902850966086	NA
AGAGCCC	AGAGCCCA	7	8	tPLM	uPLM	0.805084745762712	84	140	0.6	NA
GAGCCCA	AGAGCCCA	7	8	tPLM	uPLM	0.732758620689655	79	283	0.279151943462898	NA
AGCCCA	AGAGCCCA	6	8	uPLM	uPLM	0.829268292682927	90	2269	0.0396650506831203	NA
GCCCA	AGAGCCCA	5	8	uPLM	uPLM	0.840336134453782	90	3990	0.0225563909774436	NA
AGCCC	AGAGCCCA	5	8	uPLM	uPLM	0.82258064516129	91	2861	0.0318070604683677	NA
CCCA	AGAGCCCA	4	8	tPLM	uPLM	0.693333333333333	91	10583	0.00859869602192195	NA
GCCC	AGAGCCCA	4	8	uPLM	uPLM	0.806451612903226	90	5495	0.0163785259326661	NA
GCTGGCA	AGCTGGCA	7	8	uPLM	uPLM	0.932773109243697	32	73	0.438356164383562	NA
GGTCC	ACCGGTCC	5	8	tPLM	uPLM	0.756578947368421	55	2101	0.0261780104712042	NA
GACCCA	GACCCAGT	6	8	uPLM	uPLM	0.601449275362319	25	1082	0.0231053604436229	NA
CCCA	GACCCAGT	4	8	tPLM	uPLM	0.553333333333333	25	10583	0.00236227912690163	NA
AAATAAG	TAAATAAG	7	8	uPLM	uPLM	0.727272727272727	86	157	0.547770700636943	NA
TAAATAA	TAAATAAG	7	8	uPLM	uPLM	0.727272727272727	82	443	0.18510158013544	NA
AAATAA	TAAATAAG	6	8	uPLM	uPLM	0.636363636363636	68	841	0.0808561236623068	NA
TAAATA	TAAATAAG	6	8	uPLM	uPLM	0.833333333333333	92	1661	0.0553883202889825	NA
AAATA	TAAATAAG	5	8	tPLM	uPLM	0.545454545454545	76	2141	0.0354974311069594	NA
ATAAG	TAAATAAG	5	8	uPLM	uPLM	0.818181818181818	79	1102	0.0716878402903811	NA
TAAAT	TAAATAAG	5	8	uPLM	uPLM	0.727272727272727	82	2545	0.0322200392927308	NA
ATAA	TAAATAAG	4	8	uPLM	uPLM	0.818181818181818	88	6691	0.0131519952174563	NA
TAAG	TAAATAAG	4	8	uPLM	uPLM	0.636363636363636	53	1796	0.0295100222717149	NA
AATA	TAAATAAG	4	8	tPLM	uPLM	0.636363636363636	78	4083	0.0191036002939015	NA
TAAA	TAAATAAG	4	8	uPLM	uPLM	0.727272727272727	84	6866	0.0122341974949024	NA
ATATGGA	ATATGGAG	7	8	uPLM	uPLM	0.625	18	58	0.310344827586207	NA
ATATGG	ATATGGAG	6	8	uPLM	uPLM	0.625	18	138	0.130434782608696	NA
ATATG	ATATGGAG	5	8	uPLM	uPLM	0.625	18	595	0.0302521008403361	NA
ATAT	ATATGGAG	4	8	tPLM	uPLM	0.727272727272727	19	4614	0.00411790203727785	NA
GGCTTTT	GGCTTTTT	7	8	uPLM	uPLM	0.869230769230769	341	913	0.373493975903614	NA
GGCTTT	GGCTTTTT	6	8	uPLM	uPLM	0.955882352941177	367	2219	0.165389815232087	NA
TCACTTT	CTCACTTT	7	8	uPLM	miPLM	0.505882352941176	102	485	0.210309278350515	NA
CTCACTT	CTCACTTT	7	8	uPLM	miPLM	0.745614035087719	190	550	0.345454545454545	NA
GCCTTAA	GCCTTAAT	7	8	uPLM	uPLM	0.892156862745098	85	279	0.304659498207885	NA
GCCTTA	GCCTTAAT	6	8	uPLM	uPLM	0.862385321100917	87	746	0.116621983914209	NA
CCTTAA	GCCTTAAT	6	8	uPLM	uPLM	0.708333333333333	90	1687	0.0533491404860699	NA
CCTTA	GCCTTAAT	5	8	uPLM	uPLM	0.827586206896552	88	3293	0.0267233525660492	NA
AGGCCCT	AGGCCCTA	7	8	uPLM	uPLM	0.854166666666667	30	81	0.37037037037037	NA
GGCCCTA	AGGCCCTA	7	8	uPLM	uPLM	0.680555555555556	24	109	0.220183486238532	NA
AGGCCC	AGGCCCTA	6	8	uPLM	uPLM	0.791139240506329	31	2079	0.0149110149110149	NA
GGCCC	AGGCCCTA	5	8	uPLM	uPLM	0.69281045751634	30	3050	0.00983606557377049	NA
GGCC	AGGCCCTA	4	8	uPLM	uPLM	0.603896103896104	29	3812	0.00760755508919203	NA
GCCC	AGGCCCTA	4	8	uPLM	uPLM	0.670886075949367	30	5496	0.00545851528384279	NA
AGTGAGA	AGTGAGAA	7	8	uPLM	uPLM	0.891156462585034	329	1124	0.29270462633452	NA
GCCTTTT	GCCTTTTT	7	8	uPLM	tPLM	0.873949579831933	239	634	0.376971608832808	NA
GCCTTT	GCCTTTTT	6	8	uPLM	tPLM	0.817460317460317	238	1401	0.169878658101356	NA
CCTTT	GCCTTTTT	5	8	uPLM	tPLM	0.781954887218045	248	6314	0.0392777953753564	NA
CCCACTA	CCCCACTA	7	8	tPLM	uPLM	0.702290076335878	32	239	0.133891213389121	NA
CCCCACT	CCCCACTA	7	8	uPLM	uPLM	0.733333333333333	39	189	0.206349206349206	NA
CCACTA	CCCCACTA	6	8	uPLM	uPLM	0.786259541984733	37	905	0.0408839779005525	NA
CCCACT	CCCCACTA	6	8	tPLM	uPLM	0.679389312977099	32	700	0.0457142857142857	NA
CCCA	CCCCACTA	4	8	tPLM	uPLM	0.873333333333333	45	10583	0.00425210242842294	NA
CCACGTG	CCACGTGC	7	8	tPLM	tPLM	0.735294117647059	38	714	0.0532212885154062	0.823529411764706
CACGTG	CCACGTGC	6	8	tPLM	tPLM	0.727941176470588	37	1365	0.0271062271062271	0.808823529411765
CCACGT	CCACGTGC	6	8	tPLM	tPLM	0.64963503649635	36	1601	0.0224859462835728	0.8
CACGT	CCACGTGC	5	8	tPLM	tPLM	0.7	37	3913	0.00945566061845132	0.712328767123288
ACGT	CCACGTGC	4	8	tPLM	tPLM	0.738805970149254	37	6634	0.00557732891166717	0.645569620253165
ACTCTCT	AACTCTCT	7	8	uPLM	miPLM	0.687898089171974	403	1855	0.217250673854447	NA
CCAATT	CCAATTTA	6	8	uPLM	uPLM	0.837037037037037	247	2342	0.105465414175918	NA
CCAAT	CCAATTTA	5	8	uPLM	uPLM	0.638888888888889	224	5491	0.0407940265889638	NA
ACACAAC	ACACAACA	7	8	uPLM	uPLM	0.8	120	232	0.517241379310345	NA
ACACA	ACACAACA	5	8	uPLM	uPLM	0.76	130	2777	0.0468131076701476	NA
AAGCCC	GAAAGCCC	6	8	uPLM	uPLM	0.724489795918367	82	1705	0.0480938416422287	NA
AAAGCC	GAAAGCCC	6	8	uPLM	uPLM	0.529850746268657	82	2212	0.0370705244122966	NA
AGCCC	GAAAGCCC	5	8	uPLM	uPLM	0.581967213114754	82	2861	0.0286613072352324	NA
GCCC	GAAAGCCC	4	8	uPLM	uPLM	0.591666666666667	82	5494	0.0149253731343284	NA
AGAGACA	AGAGACAA	7	8	uPLM	uPLM	0.686274509803922	420	1423	0.295151089248067	NA
AGACA	AGAGACAA	5	8	uPLM	uPLM	0.822033898305085	393	4449	0.0883344571813891	NA
ACACGTG	CACACGTG	7	8	tPLM	tPLM	0.886524822695035	169	942	0.179405520169851	0.754098360655738
CACACGT	CACACGTG	7	8	tPLM	tPLM	0.768	146	337	0.433234421364985	0.652173913043478
ACACGT	CACACGTG	6	8	tPLM	tPLM	0.744	146	1497	0.0975283901135605	0.754098360655738
CACGTG	CACACGTG	6	8	tPLM	tPLM	0.856115107913669	167	1366	0.122254758418741	0.671641791044776
CACGT	CACACGTG	5	8	tPLM	tPLM	0.891304347826087	167	3914	0.0426673479816045	0.676470588235294
ACGTG	CACACGTG	5	8	tPLM	tPLM	0.816	154	3269	0.0471092077087794	0.676470588235294
ACACG	CACACGTG	5	8	tPLM	tPLM	0.784	150	2788	0.0538020086083214	0.0217391304347826
CACG	CACACGTG	4	8	tPLM	tPLM	0.8	158	6037	0.0261719397051516	0.73015873015873
ACGT	CACACGTG	4	8	tPLM	tPLM	0.841726618705036	168	6634	0.0253240880313536	0.63013698630137
ATATAGA	ATATAGAC	7	8	uPLM	uPLM	0.571428571428571	82	532	0.154135338345865	NA
TATAGAC	ATATAGAC	7	8	uPLM	uPLM	0.75	79	147	0.537414965986395	NA
TATAGA	ATATAGAC	6	8	uPLM	uPLM	0.615384615384615	80	891	0.0897867564534231	NA
ATAGAC	ATATAGAC	6	8	uPLM	uPLM	0.666666666666667	72	189	0.380952380952381	NA
ATATAG	ATATAGAC	6	8	uPLM	uPLM	0.571428571428571	82	1070	0.0766355140186916	NA
ATAGA	ATATAGAC	5	8	uPLM	uPLM	0.692307692307692	79	1384	0.0570809248554913	NA
TATAG	ATATAGAC	5	8	uPLM	uPLM	0.615384615384615	80	1958	0.0408580183861083	NA
ATATA	ATATAGAC	5	8	uPLM	uPLM	0.733333333333333	90	3643	0.0247049135328026	NA
TAGA	ATATAGAC	4	8	uPLM	uPLM	0.583333333333333	57	1669	0.0341521869382864	NA
TATA	ATATAGAC	4	8	uPLM	uPLM	0.846153846153846	91	5934	0.0153353555780249	NA
ATAG	ATATAGAC	4	8	uPLM	uPLM	0.615384615384615	75	2879	0.0260507120527961	NA
ATAT	ATATAGAC	4	8	tPLM	uPLM	0.769230769230769	89	4616	0.0192807625649913	NA
TATATAA	ATATATAA	7	8	uPLM	uPLM	0.9375	586	1457	0.40219629375429	NA
ATATATA	ATATATAA	7	8	uPLM	uPLM	0.833333333333333	590	1404	0.42022792022792	NA
ATATAA	ATATATAA	6	8	uPLM	uPLM	0.933333333333333	568	2215	0.256433408577878	NA
TATATA	ATATATAA	6	8	uPLM	uPLM	0.705882352941177	581	2376	0.24452861952862	NA
ATATAT	ATATATAA	6	8	uPLM	uPLM	0.6875	578	1578	0.366286438529785	NA
ATATA	ATATATAA	5	8	uPLM	uPLM	0.933333333333333	586	3646	0.16072408118486	NA
TATAT	ATATATAA	5	8	uPLM	uPLM	1	585	3740	0.156417112299465	NA
TATAA	ATATATAA	5	8	uPLM	uPLM	0.8	542	4179	0.129696099545346	NA
ATAA	ATATATAA	4	8	uPLM	uPLM	0.6	500	6775	0.0738007380073801	NA
ATAT	ATATATAA	4	8	tPLM	uPLM	0.733333333333333	579	4625	0.125189189189189	NA
TATA	ATATATAA	4	8	uPLM	uPLM	0.8	583	5941	0.0981316276721091	NA
CCTTTAT	CCCTTTAT	7	8	uPLM	uPLM	0.538461538461538	54	248	0.217741935483871	NA
CCTTTA	CCCTTTAT	6	8	uPLM	uPLM	0.86046511627907	71	758	0.0936675461741425	NA
GGGCAAT	GGGCAATA	7	8	uPLM	uPLM	0.685714285714286	25	100	0.25	NA
GGGC	GGGCAATA	4	8	uPLM	uPLM	0.851351351351351	33	5783	0.00570638077122601	NA
CCCGATT	ACCCGATT	7	8	uPLM	uPLM	0.717557251908397	52	222	0.234234234234234	NA
ACACA	CAGACACA	5	8	uPLM	uPLM	0.78125	49	2787	0.0175816289917474	NA
AGACA	CAGACACA	5	8	uPLM	uPLM	0.594059405940594	59	4388	0.0134457611668186	NA
CGCGTCA	ACGCGTCA	7	8	tPLM	uPLM	0.837662337662338	46	111	0.414414414414414	NA
ACGCGT	ACGCGTCA	6	8	uPLM	uPLM	0.908450704225352	46	308	0.149350649350649	NA
GCCGTTT	GCCGTTTT	7	8	uPLM	uPLM	0.920634920634921	174	394	0.441624365482233	NA
TATAACC	ATATAACC	7	8	uPLM	uPLM	0.5	32	86	0.372093023255814	NA
ATATAA	ATATAACC	6	8	uPLM	uPLM	0.5	32	2193	0.0145918832649339	NA
ATATA	ATATAACC	5	8	uPLM	uPLM	0.5	32	3642	0.00878638110928062	NA
TATAA	ATATAACC	5	8	uPLM	uPLM	0.583333333333333	32	4131	0.00774630839990317	NA
ATAT	ATATAACC	4	8	tPLM	uPLM	0.636363636363636	32	4614	0.00693541395752059	NA
TATA	ATATAACC	4	8	uPLM	uPLM	0.583333333333333	32	5934	0.00539265251095383	NA
ATAAAAT	ATAAAATC	7	8	uPLM	uPLM	0.714285714285714	53	246	0.215447154471545	NA
ATAAAA	ATAAAATC	6	8	uPLM	uPLM	0.666666666666667	59	1423	0.0414617006324666	NA
TAAAA	ATAAAATC	5	8	uPLM	uPLM	0.625	58	2228	0.026032315978456	NA
ATAAA	ATAAAATC	5	8	uPLM	uPLM	0.636363636363636	62	4765	0.0130115424973767	NA
ATAA	ATAAAATC	4	8	uPLM	uPLM	0.6	60	6687	0.00897263346792283	NA
TAAA	ATAAAATC	4	8	uPLM	uPLM	0.5	60	6858	0.00874890638670166	NA
CACGTGT	CACGTGTT	7	8	tPLM	tPLM/miPLM	0.616	178	890	0.2	0.892857142857143
ACGTGTT	CACGTGTT	7	8	tPLM	tPLM/miPLM	0.524590163934426	151	441	0.342403628117914	0.48
ACGTGT	CACGTGTT	6	8	tPLM	tPLM/miPLM	0.785714285714286	178	1535	0.115960912052117	0.819672131147541
CACGTG	CACGTGTT	6	8	tPLM	tPLM/miPLM	0.578947368421053	178	1364	0.13049853372434	0.73134328358209
CACGT	CACGTGTT	5	8	tPLM	tPLM/miPLM	0.566176470588235	178	3912	0.0455010224948875	0.735294117647059
CGTGT	CACGTGTT	5	8	tPLM	tPLM/miPLM	0.762376237623762	178	2813	0.0632776395307501	0.02
ACGTG	CACGTGTT	5	8	tPLM	tPLM/miPLM	0.754901960784314	178	3254	0.0547019053472649	0.735294117647059
ACGT	CACGTGTT	4	8	tPLM	tPLM/miPLM	0.587786259541985	178	6633	0.0268355193728328	0.684931506849315
CACG	CACGTGTT	4	8	tPLM	tPLM/miPLM	0.77	178	6026	0.029538665781613	0.793650793650794
TTACAA	ATTACAAA	6	8	uPLM	uPLM	0.657894736842105	456	4034	0.113039167079822	NA
TACAAA	ATTACAAA	6	8	uPLM	uPLM	0.691588785046729	353	2757	0.12803772216177	NA
ATTACA	ATTACAAA	6	8	uPLM	uPLM	0.751824817518248	470	3134	0.149968091895341	NA
CACGTGC	ACACGTGC	7	8	tPLM	tPLM	0.648648648648649	73	208	0.350961538461538	0.575
ACACGTG	ACACGTGC	7	8	tPLM	tPLM	0.765957446808511	95	942	0.100849256900212	0.6875
ACGTGC	ACACGTGC	6	8	tPLM	tPLM	0.663636363636364	74	374	0.197860962566845	0.73015873015873
CACGTG	ACACGTGC	6	8	tPLM	tPLM	0.81203007518797	95	1364	0.0696480938416422	0.661764705882353
ACACGT	ACACGTGC	6	8	tPLM	tPLM	0.778761061946903	87	1482	0.0587044534412955	0.661538461538462
ACACG	ACACGTGC	5	8	tPLM	tPLM	0.823008849557522	89	2775	0.0320720720720721	0.0212765957446809
ACGTG	ACACGTGC	5	8	tPLM	tPLM	0.810344827586207	91	3258	0.0279312461632904	0.597222222222222
CACGT	ACACGTGC	5	8	tPLM	tPLM	0.794117647058823	95	3912	0.0242842535787321	0.597222222222222
ACGT	ACACGTGC	4	8	tPLM	tPLM	0.824427480916031	95	6633	0.0143223277551636	0.538461538461538
CACG	ACACGTGC	4	8	tPLM	tPLM	0.824561403508772	92	6029	0.0152595787029358	0.692307692307692
GTTTTC	GTTTTCCT	6	8	uPLM	uPLM	0.507692307692308	98	2930	0.0334470989761092	NA
GCCCATC	AGCCCATC	7	8	uPLM	uPLM	0.846153846153846	85	253	0.33596837944664	NA
AGCCCAT	AGCCCATC	7	8	tPLM	uPLM	0.857142857142857	89	1037	0.085824493731919	NA
GCCCAT	AGCCCATC	6	8	uPLM	uPLM	0.87719298245614	90	2311	0.0389441800086543	NA
AGCCCA	AGCCCATC	6	8	uPLM	uPLM	0.851239669421488	91	2268	0.0401234567901235	NA
GCCCA	AGCCCATC	5	8	uPLM	uPLM	0.895652173913044	91	3989	0.0228127350213086	NA
CCCAT	AGCCCATC	5	8	uPLM	uPLM	0.694444444444444	80	3228	0.0247831474597274	NA
AGCCC	AGCCCATC	5	8	uPLM	uPLM	0.844262295081967	91	2861	0.0318070604683677	NA
GCCC	AGCCCATC	4	8	uPLM	uPLM	0.858333333333333	91	5494	0.0165635238441937	NA
CCCA	AGCCCATC	4	8	tPLM	uPLM	0.686666666666667	91	10583	0.00859869602192195	NA
TTATAGG	TTATAGGA	7	8	uPLM	uPLM	0.666666666666667	70	219	0.319634703196347	NA
TATAGGA	TTATAGGA	7	8	uPLM	uPLM	0.571428571428571	69	137	0.503649635036496	NA
TATAGG	TTATAGGA	6	8	uPLM	uPLM	0.642857142857143	69	408	0.169117647058824	NA
TTATAG	TTATAGGA	6	8	uPLM	uPLM	0.533333333333333	68	836	0.0813397129186603	NA
ATAGG	TTATAGGA	5	8	uPLM	uPLM	0.5	63	513	0.12280701754386	NA
TTATA	TTATAGGA	5	8	uPLM	uPLM	0.647058823529412	70	4336	0.0161439114391144	NA
TATAG	TTATAGGA	5	8	uPLM	uPLM	0.642857142857143	69	1950	0.0353846153846154	NA
TAGG	TTATAGGA	4	8	tPLM	uPLM	0.5	52	805	0.0645962732919255	NA
ATAG	TTATAGGA	4	8	uPLM	uPLM	0.642857142857143	67	2868	0.0233612273361227	NA
TTAT	TTATAGGA	4	8	uPLM	uPLM	0.5625	70	7122	0.009828699803426	NA
TATA	TTATAGGA	4	8	uPLM	uPLM	0.857142857142857	70	5936	0.0117924528301887	NA
CTCTCAT	ACTCTCAT	7	8	uPLM	miPLM	0.627906976744186	152	1119	0.135835567470956	NA
ACTCTCA	ACTCTCAT	7	8	uPLM	miPLM	0.692307692307692	151	684	0.220760233918129	NA
TGGGTC	ACTGGGTC	6	8	uPLM	uPLM	0.72	27	961	0.0280957336108221	NA
AATTGGG	AAATTGGG	7	8	uPLM	uPLM	0.658536585365854	207	789	0.262357414448669	NA
AATTGG	AAATTGGG	6	8	uPLM	uPLM	0.68141592920354	199	2170	0.091705069124424	NA
ATTGGG	AAATTGGG	6	8	uPLM	uPLM	0.775510204081633	197	1803	0.109262340543539	NA
TTGGG	AAATTGGG	5	8	uPLM	uPLM	0.558620689655172	207	5999	0.0345057509584931	NA
ATTGG	AAATTGGG	5	8	uPLM	uPLM	0.698275862068966	207	5748	0.0360125260960334	NA
TTAAGGC	ATTAAGGC	7	8	uPLM	uPLM	0.863636363636364	88	315	0.279365079365079	NA
TTAAGG	ATTAAGGC	6	8	uPLM	uPLM	0.708955223880597	88	1581	0.0556609740670462	NA
TAAGGC	ATTAAGGC	6	8	uPLM	uPLM	0.855855855855856	88	796	0.110552763819095	NA
TAAGG	ATTAAGGC	5	8	uPLM	uPLM	0.730769230769231	88	3724	0.0236305048335124	NA
ACGTCAT	ACGTCATT	7	8	tPLM	tPLM	0.583333333333333	79	335	0.235820895522388	0.451612903225806
ACGTCA	ACGTCATT	6	8	tPLM	tPLM	0.680555555555556	79	817	0.0966952264381885	0.5
ACGTC	ACGTCATT	5	8	tPLM	tPLM	0.521276595744681	79	1968	0.0401422764227642	0.466666666666667
TAAAGAA	TAAAGAAG	7	8	uPLM	uPLM	0.833333333333333	68	209	0.325358851674641	NA
TAAAGA	TAAAGAAG	6	8	uPLM	uPLM	0.833333333333333	69	575	0.12	NA
TAAAG	TAAAGAAG	5	8	uPLM	uPLM	0.75	67	1308	0.0512232415902141	NA
TAAA	TAAAGAAG	4	8	uPLM	uPLM	0.538461538461538	61	6868	0.00888177052999418	NA
TACCCTT	TACCCTTA	7	8	uPLM	uPLM	0.764044943820225	84	366	0.229508196721311	NA
ACCCTTA	TACCCTTA	7	8	uPLM	uPLM	0.526315789473684	86	364	0.236263736263736	NA
TACCCT	TACCCTTA	6	8	uPLM	uPLM	0.721649484536082	86	750	0.114666666666667	NA
ACCCTT	TACCCTTA	6	8	uPLM	uPLM	0.69	86	1014	0.0848126232741617	NA
CCTTA	TACCCTTA	5	8	uPLM	uPLM	0.636363636363636	86	3291	0.0261318748100881	NA
TACCC	TACCCTTA	5	8	uPLM	uPLM	0.804597701149425	86	1633	0.0526638089406001	NA
ATAGGAA	TATAGGAA	7	8	uPLM	uPLM	0.5	32	60	0.533333333333333	NA
TATA	TATAGGAA	4	8	uPLM	uPLM	0.6	42	5936	0.00707547169811321	NA
TAGG	TATAGGAA	4	8	tPLM	uPLM	0.583333333333333	33	796	0.0414572864321608	NA
TAGCCCA	GTAGCCCA	7	8	uPLM	uPLM	0.67741935483871	43	439	0.0979498861047836	NA
TAGCCC	GTAGCCCA	6	8	uPLM	uPLM	0.579310344827586	43	707	0.0608203677510608	NA
AGCCCA	GTAGCCCA	6	8	uPLM	uPLM	0.518518518518518	40	2271	0.0176133861734919	NA
GCCCA	GTAGCCCA	5	8	uPLM	uPLM	0.519083969465649	41	3991	0.0102731145076422	NA
AGCCC	GTAGCCCA	5	8	uPLM	uPLM	0.514705882352941	40	2864	0.0139664804469274	NA
GCCC	GTAGCCCA	4	8	uPLM	uPLM	0.5	42	5495	0.00764331210191083	NA
CCCA	GTAGCCCA	4	8	tPLM	uPLM	0.56	43	10583	0.00406312009827081	NA
TGGTCCC	ATGGTCCC	7	8	tPLM	tPLM	0.666666666666667	31	143	0.216783216783217	0.7
TGGTCC	ATGGTCCC	6	8	tPLM	tPLM	0.805825242718447	27	483	0.0559006211180124	0.875
GGTCC	ATGGTCCC	5	8	tPLM	tPLM	0.725352112676056	35	2099	0.0166746069556932	1
TACCCTC	TACCCTCG	7	8	uPLM	uPLM	0.549450549450549	26	126	0.206349206349206	NA
TACCCT	TACCCTCG	6	8	uPLM	uPLM	0.88	33	753	0.0438247011952191	NA
TACCC	TACCCTCG	5	8	uPLM	uPLM	0.873684210526316	32	1637	0.0195479535736103	NA
ATAGAGA	TATAGAGA	7	8	tPLM	miPLM	0.705882352941177	188	310	0.606451612903226	NA
TATAGAG	TATAGAGA	7	8	uPLM	miPLM	0.764705882352941	189	359	0.526462395543176	NA
ATAGAG	TATAGAGA	6	8	uPLM	miPLM	0.764705882352941	190	573	0.331588132635253	NA
TATAGA	TATAGAGA	6	8	uPLM	miPLM	0.529411764705882	173	909	0.19031903190319	NA
TAGAG	TATAGAGA	5	8	uPLM	miPLM	0.647058823529412	170	786	0.216284987277354	NA
TATAG	TATAGAGA	5	8	uPLM	miPLM	0.529411764705882	174	1975	0.0881012658227848	NA
ATAGA	TATAGAGA	5	8	uPLM	miPLM	0.588235294117647	180	1394	0.129124820659971	NA
TATA	TATAGAGA	4	8	uPLM	miPLM	0.705882352941177	196	5940	0.032996632996633	NA
ATAG	TATAGAGA	4	8	uPLM	miPLM	0.529411764705882	174	2891	0.0601867865790384	NA
TATA	TATAGGTG	4	8	uPLM	uPLM	0.55	46	5937	0.00774802088596935	NA
CAAGGCC	CCAAGGCC	7	8	uPLM	uPLM	0.613636363636364	23	155	0.148387096774194	NA
AATACTC	AAATACTC	7	8	uPLM	uPLM	0.6	27	58	0.46551724137931	NA
AAATACT	AAATACTC	7	8	uPLM	uPLM	0.6	28	83	0.337349397590361	NA
ATAC	AAATACTC	4	8	uPLM	uPLM	0.5	30	1988	0.0150905432595573	NA
AATA	AAATACTC	4	8	tPLM	uPLM	0.545454545454545	32	4070	0.00786240786240786	NA
AGAAT	GAAGAATA	5	8	uPLM	uPLM	0.544943820224719	319	7815	0.0408189379398592	NA
GCGCGT	GTGCGCGT	6	8	tPLM	uPLM	0.601851851851852	8	366	0.0218579234972678	NA
CATTTTC	CCATTTTC	7	8	uPLM	uPLM	0.830508474576271	488	1284	0.38006230529595	NA
CCATTTT	CCATTTTC	7	8	uPLM	uPLM	0.810810810810811	470	1559	0.301475304682489	NA
AATACCC	TAATACCC	7	8	uPLM	uPLM	0.708333333333333	43	232	0.185344827586207	NA
ATACCC	TAATACCC	6	8	uPLM	uPLM	0.771428571428571	43	447	0.0961968680089485	NA
TACCC	TAATACCC	5	8	uPLM	uPLM	0.655172413793103	48	1633	0.0293937538273117	NA
TTAAAAG	TTAAAAGG	7	8	uPLM	uPLM	0.555555555555556	37	127	0.291338582677165	NA
AAAAGG	TTAAAAGG	6	8	uPLM	uPLM	0.529411764705882	47	661	0.0711043872919818	NA
TAAAAG	TTAAAAGG	6	8	uPLM	uPLM	0.5	35	440	0.0795454545454545	NA
TTAAAA	TTAAAAGG	6	8	uPLM	uPLM	0.666666666666667	33	635	0.0519685039370079	NA
TAAAA	TTAAAAGG	5	8	uPLM	uPLM	0.5	35	2236	0.0156529516994633	NA
TTAA	TTAAAAGG	4	8	tPLM	uPLM	0.666666666666667	43	2488	0.0172829581993569	NA
TTGTGTG	TTGTGTGT	7	8	uPLM	uPLM	0.825	132	344	0.383720930232558	NA
TGTGTG	TTGTGTGT	6	8	uPLM	uPLM	0.568965517241379	132	1102	0.11978221415608	NA
TTGTGT	TTGTGTGT	6	8	uPLM	uPLM	0.545454545454545	78	577	0.135181975736568	NA
TGTGT	TTGTGTGT	5	8	uPLM	uPLM	0.634615384615385	132	2875	0.0459130434782609	NA
GTGGGC	GTGGGCCT	6	8	tPLM	uPLM	0.689922480620155	107	574	0.186411149825784	NA
GGGCCT	GTGGGCCT	6	8	uPLM	uPLM	0.888888888888889	127	2107	0.0602752728998576	NA
GGCCT	GTGGGCCT	5	8	uPLM	uPLM	0.807407407407407	121	2561	0.0472471690745802	NA
TGGGC	GTGGGCCT	5	8	uPLM	uPLM	0.827067669172932	122	3990	0.0305764411027569	NA
GGGC	GTGGGCCT	4	8	uPLM	uPLM	0.926470588235294	127	5779	0.0219761204360616	NA
GGCC	GTGGGCCT	4	8	uPLM	uPLM	0.776923076923077	120	3816	0.0314465408805031	NA
TCTATAA	ATCTATAA	7	8	uPLM	uPLM	0.545454545454545	53	313	0.169329073482428	NA
ATCTATA	ATCTATAA	7	8	uPLM	uPLM	0.875	55	136	0.404411764705882	NA
CTATAA	ATCTATAA	6	8	uPLM	uPLM	0.5	56	806	0.0694789081885856	NA
TCTATA	ATCTATAA	6	8	uPLM	uPLM	0.636363636363636	56	789	0.0709759188846641	NA
TCTAT	ATCTATAA	5	8	uPLM	uPLM	0.777777777777778	56	1056	0.053030303030303	NA
CTATA	ATCTATAA	5	8	uPLM	uPLM	0.5	56	1823	0.0307185957213385	NA
CTAT	ATCTATAA	4	8	uPLM	uPLM	0.5	52	2332	0.0222984562607204	NA
CACGCTC	CACGCTCG	7	8	tPLM	uPLM	0.694029850746269	37	121	0.305785123966942	NA
GGGCTTA	GGGCTTAG	7	8	uPLM	uPLM	0.635593220338983	64	532	0.120300751879699	NA
GGCTTA	GGGCTTAG	6	8	uPLM	uPLM	0.56390977443609	64	1121	0.0570918822479929	NA
GGGCTT	GGGCTTAG	6	8	uPLM	uPLM	0.619834710743802	64	1892	0.0338266384778013	NA
GGGCT	GGGCTTAG	5	8	uPLM	uPLM	0.625	64	2847	0.0224798033017211	NA
GGGC	GGGCTTAG	4	8	uPLM	uPLM	0.559701492537313	64	5779	0.0110745803772279	NA
AGGGGC	GAGGGGCA	6	8	uPLM	uPLM	0.572649572649573	17	219	0.0776255707762557	NA
GGGGCA	GAGGGGCA	6	8	uPLM	uPLM	0.643939393939394	21	248	0.0846774193548387	NA
GGGGC	GAGGGGCA	5	8	uPLM	uPLM	0.62962962962963	21	762	0.0275590551181102	NA
GGGC	GAGGGGCA	4	8	uPLM	uPLM	0.634328358208955	21	5779	0.0036338466862779	NA
TTACG	TAATTACG	5	8	uPLM	uPLM	0.96551724137931	191	2981	0.0640724589064072	NA
AAAGGCC	GAAAGGCC	7	8	uPLM	uPLM	0.722222222222222	55	520	0.105769230769231	NA
AAAGGC	GAAAGGCC	6	8	uPLM	uPLM	0.565217391304348	55	1411	0.038979447200567	NA
AAGGCC	GAAAGGCC	6	8	uPLM	uPLM	0.802469135802469	54	1039	0.0519730510105871	NA
AGGCC	GAAAGGCC	5	8	uPLM	uPLM	0.792682926829268	55	2086	0.026366251198466	NA
GGCC	GAAAGGCC	4	8	uPLM	uPLM	0.631067961165049	55	3809	0.0144394854292465	NA
TTTATAC	ATTTATAC	7	8	uPLM	uPLM	0.666666666666667	135	280	0.482142857142857	NA
ATTTATA	ATTTATAC	7	8	uPLM	uPLM	0.8125	142	1269	0.111899133175729	NA
TTTATA	ATTTATAC	6	8	uPLM	uPLM	0.875	147	3055	0.0481178396072013	NA
ATTTAT	ATTTATAC	6	8	uPLM	uPLM	0.866666666666667	142	1911	0.0743066457352172	NA
TTTAT	ATTTATAC	5	8	uPLM	uPLM	0.866666666666667	144	4905	0.0293577981651376	NA
TTATA	ATTTATAC	5	8	uPLM	uPLM	0.933333333333333	145	4340	0.0334101382488479	NA
TATAC	ATTTATAC	5	8	uPLM	uPLM	0.533333333333333	128	1149	0.111401218450827	NA
ATTTA	ATTTATAC	5	8	uPLM	uPLM	0.666666666666667	128	2668	0.047976011994003	NA
TATA	ATTTATAC	4	8	uPLM	uPLM	0.8	140	5945	0.0235492010092515	NA
TTTA	ATTTATAC	4	8	uPLM	uPLM	0.733333333333333	136	7633	0.0178173719376392	NA
ATAC	ATTTATAC	4	8	uPLM	uPLM	0.533333333333333	123	2011	0.061163600198906	NA
TTAT	ATTTATAC	4	8	uPLM	uPLM	0.733333333333333	143	7128	0.0200617283950617	NA
ATTTAAA	ATTTAAAC	7	8	tPLM	tPLM	0.857142857142857	43	201	0.213930348258706	0.333333333333333
ATTTAA	ATTTAAAC	6	8	uPLM	tPLM	0.875	47	497	0.0945674044265594	NA
TTTAAA	ATTTAAAC	6	8	uPLM	tPLM	0.857142857142857	37	552	0.0670289855072464	NA
TTTA	ATTTAAAC	4	8	uPLM	tPLM	0.5	45	7620	0.00590551181102362	NA
TTAA	ATTTAAAC	4	8	tPLM	tPLM	0.625	36	2495	0.0144288577154309	0
GGGCTAG	GGGCTAGG	7	8	uPLM	uPLM	0.757352941176471	29	105	0.276190476190476	NA
GGGCTA	GGGCTAGG	6	8	uPLM	uPLM	0.849315068493151	36	669	0.0538116591928251	NA
GGGCT	GGGCTAGG	5	8	uPLM	uPLM	0.706666666666667	35	2848	0.0122893258426966	NA
GGGC	GGGCTAGG	4	8	uPLM	uPLM	0.8	36	5779	0.00622945146219069	NA
TTAAACC	TTTAAACC	7	8	uPLM	uPLM	0.689189189189189	310	1268	0.244479495268139	NA
CTTAAAA	CTTAAAAA	7	8	uPLM	uPLM	0.6	54	150	0.36	NA
CTTAAA	CTTAAAAA	6	8	tPLM	uPLM	0.615384615384615	70	436	0.160550458715596	NA
TAAAAA	CTTAAAAA	6	8	uPLM	uPLM	0.5	65	1085	0.0599078341013825	NA
TTAAAA	CTTAAAAA	6	8	uPLM	uPLM	0.6	59	637	0.0926216640502355	NA
CTTAA	CTTAAAAA	5	8	tPLM	uPLM	0.909090909090909	75	773	0.0970245795601552	NA
CTTA	CTTAAAAA	4	8	uPLM	uPLM	0.642857142857143	72	2600	0.0276923076923077	NA
TTAA	CTTAAAAA	4	8	tPLM	uPLM	0.6	65	2494	0.0260625501202887	NA
ATAACCG	AATAACCG	7	8	tPLM	uPLM	0.96551724137931	140	344	0.406976744186047	NA
TAACCG	AATAACCG	6	8	tPLM	uPLM	0.769911504424779	120	900	0.133333333333333	NA
AACCG	AATAACCG	5	8	uPLM	uPLM	0.884955752212389	138	3002	0.0459693537641572	NA
TAACC	AATAACCG	5	8	uPLM	uPLM	0.773109243697479	125	3580	0.0349162011173184	NA
ACAGGCC	ACAGGCCC	7	8	tPLM	uPLM	0.683098591549296	84	167	0.502994011976048	NA
CAGGCCC	ACAGGCCC	7	8	tPLM	uPLM	0.861111111111111	95	350	0.271428571428571	NA
AGGCCC	ACAGGCCC	6	8	uPLM	uPLM	0.838926174496644	96	2082	0.0461095100864553	NA
CAGGCC	ACAGGCCC	6	8	uPLM	uPLM	0.5	66	418	0.157894736842105	NA
AGGCC	ACAGGCCC	5	8	uPLM	uPLM	0.517482517482518	78	2108	0.0370018975332068	NA
GGCCC	ACAGGCCC	5	8	uPLM	uPLM	0.736111111111111	92	3056	0.0301047120418848	NA
GCCC	ACAGGCCC	4	8	uPLM	uPLM	0.711409395973154	94	5500	0.0170909090909091	NA
GGCC	ACAGGCCC	4	8	uPLM	uPLM	0.641379310344828	87	3822	0.0227629513343799	NA
GCCCCA	GGCCCCAA	6	8	uPLM	uPLM	0.541666666666667	20	254	0.078740157480315	NA
CCCAA	GGCCCCAA	5	8	uPLM	uPLM	0.659090909090909	24	5693	0.00421570349552081	NA
GGCCC	GGCCCCAA	5	8	uPLM	uPLM	0.711864406779661	24	3048	0.0078740157480315	NA
GCCCC	GGCCCCAA	5	8	uPLM	uPLM	0.6	24	787	0.0304955527318933	NA
GGCC	GGCCCCAA	4	8	uPLM	uPLM	0.596638655462185	24	3809	0.00630086636912575	NA
CCCA	GGCCCCAA	4	8	tPLM	uPLM	0.58	24	10583	0.00226778796182557	NA
GCCC	GGCCCCAA	4	8	uPLM	uPLM	0.682926829268293	24	5494	0.00436840189297415	NA
GTGAATG	GTGAATGT	7	8	uPLM	uPLM	0.785714285714286	30	68	0.441176470588235	NA
AGTATTT	GAGTATTT	7	8	uPLM	uPLM	0.5	22	62	0.354838709677419	NA
GTATTT	GAGTATTT	6	8	uPLM	uPLM	0.555555555555556	20	353	0.056657223796034	NA
TATTT	GAGTATTT	5	8	tPLM	uPLM	0.583333333333333	25	2889	0.00865351332641052	NA
AGGGGT	AGAGGGGT	6	8	uPLM	uPLM	0.518518518518518	33	583	0.0566037735849057	NA
CTGTGTG	CTGTGTGA	7	8	uPLM	uPLM	0.736	75	247	0.303643724696356	NA
GGATACG	GGATACGA	7	8	uPLM	uPLM	0.82258064516129	61	172	0.354651162790698	NA
CCCATTA	CCCATTAG	7	8	uPLM	uPLM	0.894230769230769	175	964	0.181535269709544	NA
CCCATT	CCCATTAG	6	8	uPLM	uPLM	0.711538461538462	158	1764	0.0895691609977324	NA
CCATTA	CCCATTAG	6	8	uPLM	uPLM	0.647619047619048	151	1531	0.0986283474853037	NA
CCCAT	CCCATTAG	5	8	uPLM	uPLM	0.806122448979592	166	3228	0.0514250309789343	NA
CCCA	CCCATTAG	4	8	tPLM	uPLM	0.646666666666667	177	10583	0.0167249362184636	NA
ACGTTGA	TACGTTGA	7	8	tPLM	tPLM	0.794871794871795	49	213	0.230046948356808	0.466666666666667
TCTATTT	TCTATTTA	7	8	uPLM	uPLM	0.548387096774194	126	403	0.312655086848635	NA
CTATTTA	TCTATTTA	7	8	uPLM	uPLM	0.863636363636364	183	412	0.444174757281553	NA
TATTTA	TCTATTTA	6	8	uPLM	uPLM	0.636363636363636	165	1800	0.0916666666666667	NA
CTATTT	TCTATTTA	6	8	uPLM	uPLM	0.68	130	724	0.179558011049724	NA
TATTT	TCTATTTA	5	8	tPLM	uPLM	0.5	138	2940	0.0469387755102041	NA
TTTA	TCTATTTA	4	8	uPLM	uPLM	0.5	162	7647	0.0211847783444488	NA
TAAAGGG	ATAAAGGG	7	8	uPLM	uPLM	0.564102564102564	52	135	0.385185185185185	NA
ATATAGG	ATATAGGA	7	8	uPLM	uPLM	0.75	64	188	0.340425531914894	NA
TATAGGA	ATATAGGA	7	8	uPLM	uPLM	0.727272727272727	60	141	0.425531914893617	NA
ATATAG	ATATAGGA	6	8	uPLM	uPLM	0.615384615384615	62	1066	0.0581613508442777	NA
ATAGGA	ATATAGGA	6	8	uPLM	uPLM	0.545454545454545	53	165	0.321212121212121	NA
TATAGG	ATATAGGA	6	8	uPLM	uPLM	0.666666666666667	60	412	0.145631067961165	NA
ATATA	ATATAGGA	5	8	uPLM	uPLM	0.785714285714286	67	3642	0.0183964854475563	NA
ATAGG	ATATAGGA	5	8	uPLM	uPLM	0.636363636363636	54	517	0.104448742746615	NA
TATAG	ATATAGGA	5	8	uPLM	uPLM	0.666666666666667	61	1953	0.0312339989759345	NA
TAGG	ATATAGGA	4	8	tPLM	uPLM	0.636363636363636	53	799	0.0663329161451815	NA
ATAT	ATATAGGA	4	8	tPLM	uPLM	0.833333333333333	67	4614	0.0145210229735587	NA
ATAG	ATATAGGA	4	8	uPLM	uPLM	0.666666666666667	58	2872	0.0201949860724234	NA
TATA	ATATAGGA	4	8	uPLM	uPLM	0.916666666666667	67	5934	0.0112908661948096	NA
TTTTATA	TTTTATAA	7	8	uPLM	uPLM	0.7	150	727	0.206327372764787	NA
TTTATAA	TTTTATAA	7	8	uPLM	uPLM	0.5	150	640	0.234375	NA
TTTTAT	TTTTATAA	6	8	uPLM	uPLM	0.777777777777778	150	1317	0.113895216400911	NA
TTATA	TTTTATAA	5	8	uPLM	uPLM	0.5	148	4336	0.0341328413284133	NA
TTTAT	TTTTATAA	5	8	uPLM	uPLM	0.538461538461538	150	4898	0.0306247447937934	NA
TTTTA	TTTTATAA	5	8	uPLM	uPLM	0.857142857142857	129	1925	0.067012987012987	NA
TTAT	TTTTATAA	4	8	uPLM	uPLM	0.636363636363636	148	7122	0.0207806795843864	NA
TTTA	TTTTATAA	4	8	uPLM	uPLM	0.5	150	7618	0.019690207403518	NA
AATCTAT	AAATCTAT	7	8	tPLM	uPLM	0.896825396825397	373	940	0.396808510638298	NA
ATCTAT	AAATCTAT	6	8	uPLM	uPLM	0.610738255033557	312	2383	0.130927402433907	NA
TATAGCA	TTATAGCA	7	8	uPLM	uPLM	0.8	24	74	0.324324324324324	NA
TTATAGC	TTATAGCA	7	8	uPLM	uPLM	0.727272727272727	25	97	0.257731958762887	NA
ATAGCA	TTATAGCA	6	8	uPLM	uPLM	0.636363636363636	16	100	0.16	NA
TATAGC	TTATAGCA	6	8	uPLM	uPLM	0.636363636363636	25	226	0.110619469026549	NA
TTATAG	TTATAGCA	6	8	uPLM	uPLM	0.583333333333333	25	832	0.0300480769230769	NA
TTATA	TTATAGCA	5	8	uPLM	uPLM	0.714285714285714	25	4334	0.00576834333179511	NA
ATAGC	TTATAGCA	5	8	uPLM	uPLM	0.7	23	330	0.0696969696969697	NA
TATAG	TTATAGCA	5	8	uPLM	uPLM	0.727272727272727	25	1947	0.0128402670775552	NA
ATAG	TTATAGCA	4	8	uPLM	uPLM	0.727272727272727	24	2864	0.00837988826815642	NA
TTAT	TTATAGCA	4	8	uPLM	uPLM	0.615384615384615	25	7120	0.00351123595505618	NA
TATA	TTATAGCA	4	8	uPLM	uPLM	0.833333333333333	25	5934	0.00421300977418268	NA
ACGGGCT	AACGGGCT	7	8	uPLM	uPLM	0.699029126213592	38	81	0.469135802469136	NA
AACGGGC	AACGGGCT	7	8	uPLM	uPLM	0.621359223300971	38	113	0.336283185840708	NA
ACGGGC	AACGGGCT	6	8	uPLM	uPLM	0.851239669421488	50	267	0.187265917602996	NA
AACGGG	AACGGGCT	6	8	uPLM	uPLM	0.912621359223301	49	355	0.138028169014085	NA
GGGCT	AACGGGCT	5	8	uPLM	uPLM	0.7421875	49	2848	0.0172050561797753	NA
GGGC	AACGGGCT	4	8	uPLM	uPLM	0.76865671641791	50	5779	0.00865201591970929	NA
TAACG	GTAACGTG	5	8	uPLM	uPLM	0.822222222222222	41	3335	0.0122938530734633	NA
ACGT	GTAACGTG	4	8	tPLM	uPLM	0.635135135135135	39	6635	0.00587792012057272	NA
TACCGGT	ATACCGGT	7	8	uPLM	uPLM	0.731707317073171	51	214	0.238317757009346	NA
ACCGGT	ATACCGGT	6	8	uPLM	uPLM	0.697674418604651	51	706	0.0722379603399433	NA
CCGGTTA	ACCGGTTA	7	8	uPLM	uPLM	0.81651376146789	173	395	0.437974683544304	NA
CGGTTA	ACCGGTTA	6	8	tPLM	uPLM	0.8	173	951	0.181913774973712	NA
CCGGTT	ACCGGTTA	6	8	uPLM	uPLM	0.883928571428571	181	1348	0.134272997032641	NA
ACCGGT	ACCGGTTA	6	8	uPLM	uPLM	0.798449612403101	182	706	0.257790368271955	NA
CGGTT	ACCGGTTA	5	8	uPLM	uPLM	0.88034188034188	182	3295	0.0552352048558422	NA
GGTTA	ACCGGTTA	5	8	uPLM	uPLM	0.923809523809524	173	3583	0.0482835612615127	NA
CCGACCC	CCGACCCA	7	8	uPLM	uPLM	0.866666666666667	36	165	0.218181818181818	NA
ACACGTA	GACACGTA	7	8	tPLM	uPLM	0.756756756756757	77	217	0.354838709677419	NA
ACACGT	GACACGTA	6	8	tPLM	uPLM	0.729166666666667	88	1475	0.0596610169491525	NA
GACACG	GACACGTA	6	8	tPLM	uPLM	0.503448275862069	89	1238	0.0718901453957997	NA
CACGTA	GACACGTA	6	8	tPLM	uPLM	0.760416666666667	89	828	0.107487922705314	NA
ACACG	GACACGTA	5	8	tPLM	uPLM	0.744897959183674	89	2769	0.032141567352835	NA
CACGT	GACACGTA	5	8	tPLM	uPLM	0.536764705882353	89	3912	0.0227505112474438	NA
ACGTA	GACACGTA	5	8	uPLM	uPLM	0.744897959183674	89	2264	0.0393109540636042	NA
ACGT	GACACGTA	4	8	tPLM	uPLM	0.557251908396947	89	6633	0.0134177596864164	NA
CACG	GACACGTA	4	8	tPLM	uPLM	0.73	89	6026	0.0147693328908065	NA
TTTGACC	ATTTGACC	7	8	tPLM	tPLM	0.552795031055901	141	803	0.175591531755915	0.333333333333333
TTGACC	ATTTGACC	6	8	tPLM	tPLM	0.5375	139	1562	0.08898847631242	0.0294117647058824
TTGAC	ATTTGACC	5	8	tPLM	tPLM	0.588235294117647	162	5478	0.0295728368017525	0.0232558139534884
TTATTTA	CTTATTTA	7	8	uPLM	uPLM	0.833333333333333	86	541	0.158964879852126	NA
TATTTA	CTTATTTA	6	8	uPLM	uPLM	0.684210526315789	81	1787	0.0453273642977057	NA
CTTAT	CTTATTTA	5	8	uPLM	uPLM	0.944444444444444	92	1484	0.0619946091644205	NA
TATTT	CTTATTTA	5	8	tPLM	uPLM	0.611111111111111	79	2902	0.0272226050999311	NA
ATTTA	CTTATTTA	5	8	uPLM	uPLM	0.555555555555556	77	2662	0.0289256198347107	NA
TTTA	CTTATTTA	4	8	uPLM	uPLM	0.611111111111111	84	7628	0.0110120608285265	NA
CTTA	CTTATTTA	4	8	uPLM	uPLM	0.722222222222222	67	2624	0.0255335365853659	NA
TTAT	CTTATTTA	4	8	uPLM	uPLM	0.611111111111111	85	7129	0.0119231308738954	NA
TATAGGG	TTATAGGG	7	8	uPLM	uPLM	0.611111111111111	46	105	0.438095238095238	NA
TTATAGG	TTATAGGG	7	8	uPLM	uPLM	0.526315789473684	46	222	0.207207207207207	NA
TATAGG	TTATAGGG	6	8	uPLM	uPLM	0.5	45	411	0.109489051094891	NA
ATAGGG	TTATAGGG	6	8	uPLM	uPLM	0.555555555555556	46	160	0.2875	NA
TATAG	TTATAGGG	5	8	uPLM	uPLM	0.5	45	1953	0.0230414746543779	NA
TTATA	TTATAGGG	5	8	uPLM	uPLM	0.523809523809524	46	4339	0.0106015210878083	NA
TATA	TTATAGGG	4	8	uPLM	uPLM	0.666666666666667	46	5939	0.00774541168546893	NA
ATAG	TTATAGGG	4	8	uPLM	uPLM	0.5	42	2872	0.0146239554317549	NA
ACCGAAA	ACCGAAAT	7	8	tPLM	uPLM	0.519736842105263	126	592	0.212837837837838	NA
CCGAAAT	ACCGAAAT	7	8	uPLM	uPLM	0.975308641975309	127	236	0.538135593220339	NA
ACCGAA	ACCGAAAT	6	8	uPLM	uPLM	0.637795275590551	134	1327	0.100979653353429	NA
CCCGTTT	GCCCGTTT	7	8	uPLM	uPLM	0.721428571428571	56	188	0.297872340425532	NA
GCCCGTT	GCCCGTTT	7	8	uPLM	uPLM	0.58955223880597	46	137	0.335766423357664	NA
CCCGTT	GCCCGTTT	6	8	uPLM	uPLM	0.712121212121212	54	368	0.146739130434783	NA
GCCCGT	GCCCGTTT	6	8	uPLM	uPLM	0.850746268656716	62	263	0.23574144486692	NA
GCCC	GCCCGTTT	4	8	uPLM	uPLM	0.647058823529412	61	5498	0.0110949436158603	NA
CCGGTTT	TCCGGTTT	7	8	uPLM	miPLM	0.963302752293578	376	847	0.443919716646989	NA
TCCGGTT	TCCGGTTT	7	8	uPLM	miPLM	0.87037037037037	351	645	0.544186046511628	NA
CCGGTT	TCCGGTTT	6	8	uPLM	miPLM	0.936936936936937	376	1351	0.278312361213916	NA
CGGTTT	TCCGGTTT	6	8	uPLM	miPLM	0.981308411214953	378	1861	0.203116603976357	NA
CGGTT	TCCGGTTT	5	8	uPLM	miPLM	0.914529914529915	380	3295	0.115326251896813	NA
TGGGCTA	TGGGCTAC	7	8	uPLM	uPLM	0.53030303030303	38	457	0.0831509846827133	NA
TGGGCT	TGGGCTAC	6	8	uPLM	uPLM	0.518518518518518	38	2396	0.0158597662771285	NA
GGGCTA	TGGGCTAC	6	8	uPLM	uPLM	0.522388059701492	38	669	0.0568011958146487	NA
GGGC	TGGGCTAC	4	8	uPLM	uPLM	0.522388059701492	38	5779	0.00657553209897906	NA
AATTGGG	TAATTGGG	7	8	uPLM	uPLM	0.991935483870968	297	789	0.376425855513308	NA
TAATTGG	TAATTGGG	7	8	uPLM	uPLM	0.685483870967742	221	676	0.326923076923077	NA
TAATTG	TAATTGGG	6	8	uPLM	uPLM	0.519736842105263	192	2703	0.0710321864594895	NA
ATTGGG	TAATTGGG	6	8	uPLM	uPLM	0.75	253	1837	0.137724550898204	NA
AATTGG	TAATTGGG	6	8	uPLM	uPLM	0.778625954198473	257	2202	0.116712079927339	NA
ATTGG	TAATTGGG	5	8	uPLM	uPLM	0.92	285	5760	0.0494791666666667	NA
TTGGG	TAATTGGG	5	8	uPLM	uPLM	0.855172413793103	297	5999	0.0495082513752292	NA
GTTCGGT	GTTCGGTA	7	8	uPLM	uPLM	0.672566371681416	47	414	0.113526570048309	NA
TTCGGT	GTTCGGTA	6	8	uPLM	uPLM	0.554744525547445	47	1398	0.0336194563662375	NA
GGGTTAA	GGGGTTAA	7	8	uPLM	uPLM	0.798387096774194	61	338	0.180473372781065	NA
GGGTTA	GGGGTTAA	6	8	uPLM	uPLM	0.707142857142857	61	977	0.0624360286591607	NA
GGTTAA	GGGGTTAA	6	8	tPLM	uPLM	0.767676767676768	47	1175	0.04	NA
GGTTA	GGGGTTAA	5	8	uPLM	uPLM	0.922330097087379	56	3579	0.015646828723107	NA
CCATTTT	GCCATTTT	7	8	uPLM	uPLM	0.803571428571429	492	1565	0.314376996805112	NA
GCCATTT	GCCATTTT	7	8	uPLM	uPLM	0.776785714285714	483	860	0.561627906976744	NA
GCCATT	GCCATTTT	6	8	uPLM	uPLM	0.673469387755102	534	2739	0.194961664841183	NA
AGTTGGG	AAGTTGGG	7	8	tPLM	uPLM	0.682539682539683	91	310	0.293548387096774	NA
GTTGGG	AAGTTGGG	6	8	uPLM	uPLM	0.671875	91	960	0.0947916666666667	NA
TTGGG	AAGTTGGG	5	8	uPLM	uPLM	0.593103448275862	91	5999	0.015169194865811	NA
TTACACG	ATTACACG	7	8	uPLM	uPLM	0.552083333333333	60	298	0.201342281879195	NA
ACACG	ATTACACG	5	8	tPLM	uPLM	0.540816326530612	60	2769	0.0216684723726977	NA
CACG	ATTACACG	4	8	tPLM	uPLM	0.53	60	6026	0.00995685363425158	NA
TACCGGT	TACCGGTT	7	8	uPLM	uPLM	0.696969696969697	132	222	0.594594594594595	NA
ACCGGT	TACCGGTT	6	8	uPLM	uPLM	0.691176470588235	137	709	0.193229901269394	NA
CCGGTT	TACCGGTT	6	8	uPLM	uPLM	0.882882882882883	138	1349	0.10229799851742	NA
CGGTT	TACCGGTT	5	8	uPLM	uPLM	0.801652892561983	138	3297	0.0418562329390355	NA
AAACGGG	AAAACGGG	7	8	uPLM	uPLM	0.671140939597315	57	193	0.295336787564767	NA
AAAACGG	AAAACGGG	7	8	uPLM	uPLM	0.672727272727273	66	571	0.115586690017513	NA
AACGGG	AAAACGGG	6	8	uPLM	uPLM	0.681159420289855	55	370	0.148648648648649	NA
CACGCG	CACGCGTC	6	8	tPLM	uPLM	0.512345679012346	32	463	0.0691144708423326	NA
ACGCGT	CACGCGTC	6	8	uPLM	uPLM	0.64375	36	311	0.115755627009646	NA
GTTTAT	AGTTTATA	6	8	uPLM	uPLM	0.75	41	480	0.0854166666666667	NA
GTTTA	AGTTTATA	5	8	uPLM	uPLM	1	45	823	0.054678007290401	NA
TTTAT	AGTTTATA	5	8	uPLM	uPLM	0.538461538461538	46	4899	0.00938967136150235	NA
TTATA	AGTTTATA	5	8	uPLM	uPLM	0.5	46	4335	0.0106113033448674	NA
TTAT	AGTTTATA	4	8	uPLM	uPLM	0.5	46	7121	0.00645976688667322	NA
CCAATAT	CCCAATAT	7	8	uPLM	uPLM	0.845528455284553	241	639	0.377151799687011	NA
CCCAATA	CCCAATAT	7	8	uPLM	uPLM	0.801724137931034	242	877	0.27594070695553	NA
CCAATA	CCCAATAT	6	8	uPLM	uPLM	0.894736842105263	251	1981	0.126703685007572	NA
CCCAAT	CCCAATAT	6	8	uPLM	uPLM	0.853448275862069	254	1932	0.131469979296066	NA
CCAAT	CCCAATAT	5	8	uPLM	uPLM	0.93859649122807	266	5448	0.0488252569750367	NA
CCCAA	CCCAATAT	5	8	uPLM	uPLM	0.863636363636364	272	5693	0.0477779729492359	NA
CCCA	CCCAATAT	4	8	tPLM	uPLM	0.76	272	10583	0.0257015969006898	NA
CTTGGGC	TCTTGGGC	7	8	uPLM	uPLM	0.873015873015873	59	235	0.251063829787234	NA
TTGGGC	TCTTGGGC	6	8	uPLM	uPLM	0.773049645390071	59	2522	0.0233941316415543	NA
TTGGG	TCTTGGGC	5	8	uPLM	uPLM	0.779310344827586	59	5999	0.0098349724954159	NA
TGGGC	TCTTGGGC	5	8	uPLM	uPLM	0.605633802816901	54	3990	0.0135338345864662	NA
GGGC	TCTTGGGC	4	8	uPLM	uPLM	0.703448275862069	58	5780	0.0100346020761246	NA
AAGAAA	AAGAAACA	6	8	tPLM	miPLM	0.669902912621359	450	7106	0.0633267661131438	NA
ACACAAC	CACACAAC	7	8	uPLM	uPLM	0.767441860465116	58	222	0.261261261261261	NA
CACACA	CACACAAC	6	8	uPLM	uPLM	0.578947368421053	58	1088	0.0533088235294118	NA
ACACA	CACACAAC	5	8	uPLM	uPLM	0.66	58	2777	0.0208858480374505	NA
CCCATAT	CCCATATT	7	8	uPLM	uPLM	0.825242718446602	168	465	0.361290322580645	NA
CCCATA	CCCATATT	6	8	uPLM	uPLM	0.772277227722772	158	1041	0.151777137367915	NA
CCCAT	CCCATATT	5	8	uPLM	uPLM	0.792079207920792	168	3233	0.0519641200123724	NA
CCCA	CCCATATT	4	8	tPLM	uPLM	0.673333333333333	184	10583	0.017386374373996	NA
GCCCC	GCCCCTTA	5	8	uPLM	uPLM	0.598726114649682	23	787	0.0292249047013977	NA
GCCC	GCCCCTTA	4	8	uPLM	uPLM	0.671428571428571	23	5494	0.00418638514743356	NA
CAAACCG	CCAAACCG	7	8	uPLM	uPLM	0.69811320754717	180	447	0.402684563758389	NA
AAACCG	CCAAACCG	6	8	uPLM	uPLM	0.791044776119403	226	2171	0.10409949332105	NA
AACCG	CCAAACCG	5	8	uPLM	uPLM	0.807017543859649	217	3006	0.0721889554224884	NA
CTTTATA	CTTTATAG	7	8	tPLM	uPLM	0.80952380952381	47	566	0.0830388692579505	NA
TTTATAG	CTTTATAG	7	8	uPLM	uPLM	0.631578947368421	43	744	0.0577956989247312	NA
TTTATA	CTTTATAG	6	8	uPLM	uPLM	0.6	43	3055	0.0140752864157119	NA
TTATAG	CTTTATAG	6	8	uPLM	uPLM	0.529411764705882	36	843	0.0427046263345196	NA
CTTTAT	CTTTATAG	6	8	uPLM	uPLM	0.85	47	1003	0.0468594217347956	NA
CTTTA	CTTTATAG	5	8	uPLM	uPLM	0.85	47	2022	0.02324431256182	NA
TTTAT	CTTTATAG	5	8	uPLM	uPLM	0.578947368421053	41	4904	0.0083605220228385	NA
TATAG	CTTTATAG	5	8	uPLM	uPLM	0.529411764705882	36	1958	0.0183861082737487	NA
TTATA	CTTTATAG	5	8	uPLM	uPLM	0.631578947368421	42	4339	0.0096796496888684	NA
TTTA	CTTTATAG	4	8	uPLM	uPLM	0.647058823529412	42	7623	0.00550964187327824	NA
TATA	CTTTATAG	4	8	uPLM	uPLM	0.705882352941177	43	5938	0.00724149545301448	NA
TTAT	CTTTATAG	4	8	uPLM	uPLM	0.555555555555556	40	7127	0.00561245966044619	NA
ATAG	CTTTATAG	4	8	uPLM	uPLM	0.529411764705882	33	2877	0.0114702815432742	NA
CCAT	ACTCCATC	4	8	uPLM	uPLM	0.836879432624113	145	12701	0.0114164239036296	NA
CCATTAA	CCATTAAT	7	8	tPLM	uPLM	0.560606060606061	112	588	0.19047619047619	NA
TGAGTGA	GTGAGTGA	7	8	uPLM	miPLM	0.638297872340426	80	266	0.300751879699248	NA
TGAGTG	GTGAGTGA	6	8	uPLM	miPLM	0.558823529411765	63	313	0.201277955271566	NA
ATAGAGA	ATAGAGAA	7	8	tPLM	uPLM	0.769230769230769	91	300	0.303333333333333	NA
ATAGAG	ATAGAGAA	6	8	uPLM	uPLM	0.846153846153846	95	561	0.169340463458111	NA
ATAGA	ATAGAGAA	5	8	uPLM	uPLM	0.75	91	1376	0.0661337209302326	NA
TAGAG	ATAGAGAA	5	8	uPLM	uPLM	1	91	758	0.120052770448549	NA
ATAG	ATAGAGAA	4	8	uPLM	uPLM	0.666666666666667	85	2873	0.029585798816568	NA
TAGA	ATAGAGAA	4	8	uPLM	uPLM	0.636363636363636	73	1657	0.044055522027761	NA
AACCGTA	AAACCGTA	7	8	uPLM	tPLM	0.63448275862069	112	274	0.408759124087591	NA
AAACCG	AAACCGTA	6	8	uPLM	tPLM	0.690909090909091	136	2192	0.062043795620438	NA
GCCCAAG	GCCCAAGC	7	8	uPLM	uPLM	0.541984732824427	42	248	0.169354838709677	NA
GCCCAA	GCCCAAGC	6	8	uPLM	uPLM	0.617391304347826	42	2338	0.0179640718562874	NA
GCCCA	GCCCAAGC	5	8	uPLM	uPLM	0.617391304347826	42	3989	0.0105289546252194	NA
CCCAA	GCCCAAGC	5	8	uPLM	uPLM	0.537878787878788	42	5693	0.00737748111716143	NA
GCCC	GCCCAAGC	4	8	uPLM	uPLM	0.591666666666667	42	5494	0.00764470331270477	NA
GATGGGC	GATGGGCC	7	8	tPLM	miPLM	0.739130434782609	136	258	0.527131782945736	NA
ATGGGC	GATGGGCC	6	8	uPLM	miPLM	0.8828125	162	2459	0.065880439202928	NA
ATGGG	GATGGGCC	5	8	uPLM	miPLM	0.882352941176471	159	3971	0.0400402921178544	NA
TGGGC	GATGGGCC	5	8	uPLM	miPLM	0.868852459016393	160	3987	0.0401304238776022	NA
GGGC	GATGGGCC	4	8	uPLM	miPLM	0.843283582089552	162	5779	0.0280325315798581	NA
GGCC	GATGGGCC	4	8	uPLM	miPLM	0.815126050420168	158	3813	0.041437188565434	NA
TATGGCC	ATATGGCC	7	8	uPLM	miPLM	0.555555555555556	31	121	0.256198347107438	NA
GGCC	ATATGGCC	4	8	uPLM	miPLM	0.640776699029126	39	3809	0.0102389078498294	NA
AGGCCCG	AAGGCCCG	7	8	uPLM	uPLM	0.519685039370079	31	105	0.295238095238095	NA
AGGCCC	AAGGCCCG	6	8	uPLM	uPLM	0.683453237410072	38	2078	0.0182868142444658	NA
GGCCCG	AAGGCCCG	6	8	uPLM	uPLM	0.758064516129032	38	269	0.141263940520446	NA
GGCCC	AAGGCCCG	5	8	uPLM	uPLM	0.590909090909091	37	3049	0.0121351262709085	NA
GCCC	AAGGCCCG	4	8	uPLM	uPLM	0.569343065693431	37	5495	0.00673339399454049	NA
ACGCGCT	GACGCGCT	7	8	tPLM	uPLM	0.707692307692308	20	163	0.122699386503067	NA
GCCGAAC	AGCCGAAC	7	8	tPLM	uPLM	0.597014925373134	15	43	0.348837209302326	NA
CACACA	TCACACAA	6	8	uPLM	uPLM	0.532258064516129	71	1093	0.0649588289112534	NA
ACACA	TCACACAA	5	8	uPLM	uPLM	0.660377358490566	73	2780	0.0262589928057554	NA
ATAAGTA	ATAAGTAC	7	8	uPLM	uPLM	0.588235294117647	23	119	0.19327731092437	NA
TTTATAA	TTTATAAC	7	8	uPLM	uPLM	0.857142857142857	96	640	0.15	NA
TTATAAC	TTTATAAC	7	8	uPLM	uPLM	0.833333333333333	95	143	0.664335664335664	NA
TATAAC	TTTATAAC	6	8	uPLM	uPLM	0.666666666666667	81	402	0.201492537313433	NA
TTATAA	TTTATAAC	6	8	uPLM	uPLM	0.666666666666667	93	759	0.122529644268775	NA
TTTATA	TTTATAAC	6	8	uPLM	uPLM	0.8	96	3051	0.0314650934119961	NA
ATAAC	TTTATAAC	5	8	uPLM	uPLM	0.583333333333333	77	674	0.114243323442137	NA
TTATA	TTTATAAC	5	8	uPLM	uPLM	0.857142857142857	96	4334	0.0221504383940932	NA
TTTAT	TTTATAAC	5	8	uPLM	uPLM	0.785714285714286	93	4901	0.0189757192409712	NA
TATAA	TTTATAAC	5	8	uPLM	uPLM	1	96	4131	0.0232389251997095	NA
TTAT	TTTATAAC	4	8	uPLM	uPLM	0.769230769230769	94	7122	0.0131985397360292	NA
ATAA	TTTATAAC	4	8	uPLM	uPLM	0.75	85	6696	0.0126941457586619	NA
TTTA	TTTATAAC	4	8	uPLM	uPLM	0.916666666666667	93	7621	0.0122031229497441	NA
TATA	TTTATAAC	4	8	uPLM	uPLM	0.846153846153846	96	5934	0.0161779575328615	NA
AAACCGA	TAAACCGA	7	8	tPLM	uPLM	0.977611940298508	422	953	0.442812172088143	NA
TAAACCG	TAAACCGA	7	8	uPLM	uPLM	0.877551020408163	423	1152	0.3671875	NA
AAACCG	TAAACCGA	6	8	uPLM	uPLM	0.962962962962963	424	2171	0.19530170428374	NA
AACCGA	TAAACCGA	6	8	uPLM	uPLM	0.748091603053435	370	1326	0.279034690799397	NA
AACCG	TAAACCGA	5	8	uPLM	uPLM	0.698529411764706	384	3037	0.12644056634837	NA
TCCCCCA	CTCCCCCA	7	8	uPLM	uPLM	0.576271186440678	29	161	0.180124223602484	NA
GGTCC	CGGTCCGG	5	8	tPLM	uPLM	0.666666666666667	35	2102	0.016650808753568	NA
CACACGT	ACACACGT	7	8	tPLM	tPLM	0.56	84	357	0.235294117647059	0.67741935483871
ACACGT	ACACACGT	6	8	tPLM	tPLM	0.571428571428571	91	1510	0.0602649006622517	0.360655737704918
CACGT	ACACACGT	5	8	tPLM	tPLM	0.814569536423841	123	3916	0.0314096016343207	0.323529411764706
ACACG	ACACACGT	5	8	tPLM	tPLM	0.605442176870748	98	2798	0.0350250178699071	0.0454545454545455
ACGT	ACACACGT	4	8	tPLM	tPLM	0.855172413793103	125	6635	0.0188394875659382	0.301369863013699
CACG	ACACACGT	4	8	tPLM	tPLM	0.608108108108108	102	6051	0.0168567178978681	0.349206349206349
TTAATGG	TTAATGGG	7	8	uPLM	uPLM	0.77319587628866	394	707	0.557284299858557	NA
TAATGGG	TTAATGGG	7	8	uPLM	uPLM	0.958762886597938	447	913	0.489594742606791	NA
TAATGG	TTAATGGG	6	8	uPLM	uPLM	0.896907216494845	427	1673	0.255230125523013	NA
AATGGG	TTAATGGG	6	8	uPLM	uPLM	0.842592592592593	442	2018	0.219028741328048	NA
ATGGG	TTAATGGG	5	8	uPLM	uPLM	0.76271186440678	443	3978	0.111362493715435	NA
CACGTGA	CCACGTGA	7	8	tPLM	tPLM	0.666666666666667	85	406	0.20935960591133	0.740740740740741
CCACGTG	CCACGTGA	7	8	tPLM	tPLM	0.671641791044776	85	714	0.119047619047619	0.855072463768116
ACGTGA	CCACGTGA	6	8	tPLM	tPLM	0.839622641509434	84	906	0.0927152317880795	0.797297297297297
CACGTG	CCACGTGA	6	8	tPLM	tPLM	0.676691729323308	85	1364	0.062316715542522	0.867647058823529
CCACGT	CCACGTGA	6	8	tPLM	tPLM	0.725806451612903	85	1599	0.0531582238899312	0.920634920634921
ACGTG	CCACGTGA	5	8	tPLM	tPLM	0.846153846153846	85	3254	0.0261216963736939	0.842857142857143
CACGT	CCACGTGA	5	8	tPLM	tPLM	0.661764705882353	85	3912	0.0217280163599182	0.842857142857143
CACG	CCACGTGA	4	8	tPLM	tPLM	0.862745098039216	85	6026	0.0141055426485231	0.823529411764706
ACGT	CCACGTGA	4	8	tPLM	tPLM	0.687022900763359	85	6633	0.0128147143072516	0.763157894736842
ACACACA	ACACACAC	7	8	uPLM	uPLM	0.634408602150538	259	671	0.385991058122206	NA
CACACAC	ACACACAC	7	8	uPLM	uPLM	0.67741935483871	270	554	0.487364620938628	NA
ACACAC	ACACACAC	6	8	uPLM	uPLM	0.634408602150538	268	1064	0.25187969924812	NA
CACACA	ACACACAC	6	8	uPLM	uPLM	0.612903225806452	258	1188	0.217171717171717	NA
ACACA	ACACACAC	5	8	uPLM	uPLM	0.537634408602151	249	2886	0.0862785862785863	NA
AAATGGC	AAATGGCT	7	8	uPLM	uPLM	0.896907216494845	226	792	0.285353535353535	NA
AATGGCT	AAATGGCT	7	8	uPLM	uPLM	0.646666666666667	243	871	0.278989667049369	NA
AATGGC	AAATGGCT	6	8	uPLM	uPLM	0.763779527559055	243	2612	0.0930321592649311	NA
GGGGCCT	TGGGGCCT	7	8	uPLM	tPLM	0.528	23	46	0.5	NA
GGGCCT	TGGGGCCT	6	8	uPLM	tPLM	0.774834437086093	34	2107	0.0161366872330327	NA
TGGGGC	TGGGGCCT	6	8	uPLM	tPLM	0.513157894736842	25	267	0.0936329588014981	NA
GGCCT	TGGGGCCT	5	8	uPLM	tPLM	0.548387096774194	30	2559	0.0117233294255569	NA
GGGGC	TGGGGCCT	5	8	uPLM	tPLM	0.532544378698225	26	770	0.0337662337662338	NA
GGCC	TGGGGCCT	4	8	uPLM	tPLM	0.513333333333333	30	3813	0.00786782061369001	NA
GGGC	TGGGGCCT	4	8	uPLM	tPLM	0.653846153846154	31	5782	0.00536146662054652	NA
ACCATGG	ACCATGGC	7	8	uPLM	uPLM	0.713375796178344	121	356	0.339887640449438	NA
CCAT	ACCATGGC	4	8	uPLM	uPLM	0.618181818181818	133	12706	0.0104674956713364	NA
TTTAAAG	TTTAAAGC	7	8	uPLM	uPLM	0.692307692307692	43	206	0.20873786407767	NA
TTAAAG	TTTAAAGC	6	8	uPLM	uPLM	0.615384615384615	39	399	0.0977443609022556	NA
TAAAGC	TTTAAAGC	6	8	uPLM	uPLM	0.615384615384615	39	242	0.161157024793388	NA
TAAAG	TTTAAAGC	5	8	uPLM	uPLM	0.692307692307692	39	1313	0.0297029702970297	NA
TTAAA	TTTAAAGC	5	8	uPLM	uPLM	0.538461538461538	40	1633	0.0244947948560931	NA
TTTAA	TTTAAAGC	5	8	uPLM	uPLM	0.615384615384615	44	1759	0.0250142126208073	NA
TTTA	TTTAAAGC	4	8	uPLM	uPLM	0.846153846153846	50	7618	0.00656340246783933	NA
TAAA	TTTAAAGC	4	8	uPLM	uPLM	0.615384615384615	43	6863	0.00626548156782748	NA
GGGTTAA	GGGTTAAA	7	8	uPLM	uPLM	0.565217391304348	115	378	0.304232804232804	NA
GGGTTA	GGGTTAAA	6	8	uPLM	uPLM	0.604790419161677	127	1005	0.12636815920398	NA
GGTTAA	GGGTTAAA	6	8	tPLM	uPLM	0.569230769230769	103	1213	0.0849134377576257	NA
GGTTA	GGGTTAAA	5	8	uPLM	uPLM	0.669117647058823	120	3609	0.0332502078137988	NA
ATATAT	ATATATCG	6	8	uPLM	uPLM	0.692307692307692	20	1566	0.0127713920817369	NA
ATATA	ATATATCG	5	8	uPLM	uPLM	0.5	20	3642	0.00549148819330038	NA
TATA	ATATATCG	4	8	uPLM	uPLM	0.571428571428571	20	5934	0.00337040781934614	NA
ATAT	ATATATCG	4	8	tPLM	uPLM	0.5	20	4614	0.00433463372345037	NA
CCCTTAT	GCCCTTAT	7	8	uPLM	uPLM	0.65	37	244	0.151639344262295	NA
CCTTAT	GCCCTTAT	6	8	uPLM	uPLM	0.642857142857143	36	1093	0.0329368709972553	NA
CCTTA	GCCCTTAT	5	8	uPLM	uPLM	0.773049645390071	38	3297	0.0115256293600243	NA
GCCC	GCCCTTAT	4	8	uPLM	uPLM	0.857142857142857	41	5497	0.00745861378933964	NA
ACAGGCC	TACAGGCC	7	8	tPLM	uPLM	0.700854700854701	36	153	0.235294117647059	NA
AGGCC	TACAGGCC	5	8	uPLM	uPLM	0.5	32	2092	0.0152963671128107	NA
GGCC	TACAGGCC	4	8	uPLM	uPLM	0.65	37	3810	0.00971128608923885	NA
TATAAAA	TTATAAAA	7	8	uPLM	uPLM	0.8	178	831	0.214199759326113	NA
TTATAAA	TTATAAAA	7	8	uPLM	uPLM	0.615384615384615	180	604	0.298013245033113	NA
TTATAA	TTATAAAA	6	8	uPLM	uPLM	1	180	756	0.238095238095238	NA
TATAAA	TTATAAAA	6	8	uPLM	uPLM	0.571428571428571	180	3021	0.0595829195630586	NA
ATAAAA	TTATAAAA	6	8	uPLM	uPLM	0.6	169	1431	0.118099231306778	NA
TAAAA	TTATAAAA	5	8	uPLM	uPLM	0.555555555555556	142	2262	0.0627763041556145	NA
TATAA	TTATAAAA	5	8	uPLM	uPLM	0.666666666666667	178	4133	0.0430679893539802	NA
ATAAA	TTATAAAA	5	8	uPLM	uPLM	0.583333333333333	173	4772	0.0362531433361274	NA
TTATA	TTATAAAA	5	8	uPLM	uPLM	0.571428571428571	180	4334	0.0415320719889248	NA
TATA	TTATAAAA	4	8	uPLM	uPLM	0.666666666666667	180	5934	0.0303336703741153	NA
ATAA	TTATAAAA	4	8	uPLM	uPLM	0.545454545454545	172	6693	0.0256984909607052	NA
GGCCTTT	AGGCCTTT	7	8	uPLM	uPLM	0.722222222222222	66	524	0.125954198473282	NA
AGGCCTT	AGGCCTTT	7	8	uPLM	uPLM	0.720930232558139	62	153	0.405228758169935	NA
GCCTTT	AGGCCTTT	6	8	uPLM	uPLM	0.580357142857143	66	1378	0.0478955007256894	NA
GGCCTT	AGGCCTTT	6	8	uPLM	uPLM	0.643564356435644	66	1181	0.0558848433530906	NA
AGGCCT	AGGCCTTT	6	8	uPLM	uPLM	0.570175438596491	66	314	0.210191082802548	NA
AGGCC	AGGCCTTT	5	8	uPLM	uPLM	0.792682926829268	66	2086	0.0316395014381592	NA
GGCCT	AGGCCTTT	5	8	uPLM	uPLM	0.560344827586207	66	2555	0.0258317025440313	NA
CCTTT	AGGCCTTT	5	8	uPLM	uPLM	0.541666666666667	66	6301	0.0104745278527218	NA
GGCC	AGGCCTTT	4	8	uPLM	uPLM	0.631067961165049	66	3809	0.0173273825150958	NA
ATAAAAG	ATAAAAGA	7	8	uPLM	uPLM	0.727272727272727	80	305	0.262295081967213	NA
TAAAAG	ATAAAAGA	6	8	uPLM	uPLM	0.555555555555556	64	444	0.144144144144144	NA
ATAAAA	ATAAAAGA	6	8	uPLM	uPLM	0.6	68	1432	0.0474860335195531	NA
TAAAA	ATAAAAGA	5	8	uPLM	uPLM	0.555555555555556	64	2240	0.0285714285714286	NA
ATAAA	ATAAAAGA	5	8	uPLM	uPLM	0.583333333333333	70	4775	0.0146596858638743	NA
ATAA	ATAAAAGA	4	8	uPLM	uPLM	0.545454545454545	69	6696	0.0103046594982079	NA
TATAAAT	TATAAATG	7	8	uPLM	miPLM	0.705882352941177	131	1294	0.101236476043277	NA
ATAAATG	TATAAATG	7	8	uPLM	miPLM	0.642857142857143	121	198	0.611111111111111	NA
TAAATG	TATAAATG	6	8	uPLM	miPLM	0.5	105	304	0.345394736842105	NA
ATAAAT	TATAAATG	6	8	uPLM	miPLM	0.666666666666667	128	1845	0.0693766937669377	NA
TATAAA	TATAAATG	6	8	uPLM	miPLM	0.75	131	3022	0.043348775645268	NA
ATAAA	TATAAATG	5	8	uPLM	miPLM	0.666666666666667	128	4769	0.0268400083875026	NA
TAAAT	TATAAATG	5	8	uPLM	miPLM	0.571428571428571	113	2552	0.0442789968652038	NA
TATAA	TATAAATG	5	8	uPLM	miPLM	0.733333333333333	130	4133	0.0314541495281878	NA
ATAA	TATAAATG	4	8	uPLM	miPLM	0.642857142857143	119	6698	0.0177664974619289	NA
TATA	TATAAATG	4	8	uPLM	miPLM	0.857142857142857	132	5934	0.0222446916076845	NA
TAAA	TATAAATG	4	8	uPLM	miPLM	0.571428571428571	113	6875	0.0164363636363636	NA
TGAACCG	TTGAACCG	7	8	uPLM	miPLM	0.694656488549618	160	382	0.418848167539267	NA
AACCG	TTGAACCG	5	8	uPLM	miPLM	0.736842105263158	176	3012	0.0584329349269588	NA
GGTCGGT	GGTCGGTT	7	8	tPLM	tPLM	0.62037037037037	67	175	0.382857142857143	0.0357142857142857
GTCGGTT	GGTCGGTT	7	8	tPLM	tPLM	0.5234375	67	322	0.208074534161491	0.0333333333333333
TCGGTT	GGTCGGTT	6	8	uPLM	tPLM	0.609090909090909	67	1379	0.0485859318346628	NA
CGGTT	GGTCGGTT	5	8	uPLM	tPLM	0.572649572649573	67	3295	0.0203338391502276	NA
GCCACGT	AGCCACGT	7	8	tPLM	tPLM	0.864661654135338	163	814	0.2002457002457	0.807017543859649
AGCCACG	AGCCACGT	7	8	uPLM	tPLM	0.791304347826087	142	212	0.669811320754717	NA
GCCACG	AGCCACGT	6	8	tPLM	tPLM	0.617886178861789	128	827	0.154776299879081	0.608695652173913
CCACGT	AGCCACGT	6	8	tPLM	tPLM	0.912	163	1599	0.101938711694809	0.766666666666667
CACGT	AGCCACGT	5	8	tPLM	tPLM	0.845588235294118	163	3912	0.0416666666666667	0.676470588235294
CACG	AGCCACGT	4	8	tPLM	tPLM	0.72	154	6035	0.0255178127589064	0.703125
ACGT	AGCCACGT	4	8	tPLM	tPLM	0.877862595419847	163	6633	0.0245740992009649	0.608108108108108
ACCGAAC	AACCGAAC	7	8	tPLM	uPLM	0.896	287	435	0.659770114942529	NA
AACCGA	AACCGAAC	6	8	uPLM	uPLM	0.784	273	1308	0.208715596330275	NA
ACCGAA	AACCGAAC	6	8	uPLM	uPLM	0.894736842105263	299	1337	0.223635003739716	NA
AACCG	AACCGAAC	5	8	uPLM	uPLM	0.704545454545455	274	3032	0.0903693931398417	NA
ACAAACA	ACAAACAC	7	8	uPLM	miPLM	0.565217391304348	43	194	0.221649484536082	NA
CAAACAC	ACAAACAC	7	8	uPLM	miPLM	0.739130434782609	55	159	0.345911949685535	NA
CACACAG	TCACACAG	7	8	tPLM	uPLM	0.796116504854369	66	224	0.294642857142857	NA
CACACA	TCACACAG	6	8	uPLM	uPLM	0.553398058252427	47	1122	0.0418894830659537	NA
TTGGGCT	TTGGGCTG	7	8	uPLM	uPLM	0.863013698630137	119	1181	0.100762066045724	NA
TGGGCTG	TTGGGCTG	7	8	uPLM	uPLM	0.922535211267606	122	287	0.425087108013937	NA
TGGGCT	TTGGGCTG	6	8	uPLM	uPLM	0.863945578231292	121	2400	0.0504166666666667	NA
TTGGGC	TTGGGCTG	6	8	uPLM	uPLM	0.877551020408163	122	2525	0.0483168316831683	NA
TTGGG	TTGGGCTG	5	8	uPLM	uPLM	0.945205479452055	125	5999	0.0208368061343557	NA
TGGGC	TTGGGCTG	5	8	uPLM	uPLM	0.716216216216216	119	3991	0.0298170884490103	NA
GGGCT	TTGGGCTG	5	8	uPLM	uPLM	0.71523178807947	114	2858	0.039888033589923	NA
GGGC	TTGGGCTG	4	8	uPLM	uPLM	0.80794701986755	122	5782	0.0210999654098928	NA
TAACGGG	TTAACGGG	7	8	uPLM	uPLM	0.75	45	89	0.50561797752809	NA
TTAACG	TTAACGGG	6	8	uPLM	uPLM	0.615384615384615	40	899	0.0444938820912125	NA
AACGGG	TTAACGGG	6	8	uPLM	uPLM	0.808510638297872	51	354	0.144067796610169	NA
TAACG	TTAACGGG	5	8	uPLM	uPLM	0.562962962962963	51	3335	0.0152923538230885	NA
TGTGT	GTTTGTGT	5	8	uPLM	miPLM	0.553191489361702	176	2970	0.0592592592592593	NA
GCTATAT	GCTATATA	7	8	uPLM	uPLM	0.541666666666667	92	139	0.661870503597122	NA
TATATA	GCTATATA	6	8	uPLM	uPLM	0.583333333333333	116	2376	0.0488215488215488	NA
TATAT	GCTATATA	5	8	uPLM	uPLM	0.625	118	3742	0.031533939070016	NA
ATATA	GCTATATA	5	8	uPLM	uPLM	0.583333333333333	115	3652	0.0314895947426068	NA
TATA	GCTATATA	4	8	uPLM	uPLM	0.5	118	5941	0.0198619760982999	NA
ATATGT	TATATGTG	6	8	uPLM	uPLM	0.625	30	197	0.152284263959391	NA
TATAT	TATATGTG	5	8	uPLM	uPLM	0.533333333333333	41	3735	0.0109772423025435	NA
ATAT	TATATGTG	4	8	tPLM	uPLM	0.727272727272727	41	4614	0.00888599913307326	NA
TATA	TATATGTG	4	8	uPLM	uPLM	0.666666666666667	41	5934	0.00690933602965959	NA
GCCCACA	GGCCCACA	7	8	tPLM	tPLM	0.591304347826087	65	167	0.389221556886228	0.137931034482759
GGCCCAC	GGCCCACA	7	8	tPLM	tPLM	0.966386554621849	91	272	0.334558823529412	0.5
GCCCAC	GGCCCACA	6	8	tPLM	tPLM	0.88695652173913	83	613	0.135399673735726	0.2
GGCCC	GGCCCACA	5	8	uPLM	tPLM	1	91	3048	0.0298556430446194	NA
GCCCA	GGCCCACA	5	8	uPLM	tPLM	1	90	3990	0.0225563909774436	NA
GCCC	GGCCCACA	4	8	uPLM	tPLM	0.958333333333333	91	5494	0.0165635238441937	NA
GGCC	GGCCCACA	4	8	uPLM	tPLM	0.879310344827586	89	3811	0.0233534505379166	NA
CCCA	GGCCCACA	4	8	tPLM	tPLM	0.766666666666667	91	10583	0.00859869602192195	0.08
AGCCCAT	AGCCCATT	7	8	tPLM	uPLM	0.74468085106383	612	1105	0.553846153846154	NA
GCCCATT	AGCCCATT	7	8	uPLM	uPLM	0.780141843971631	621	1478	0.420162381596752	NA
GCCCAT	AGCCCATT	6	8	uPLM	uPLM	0.774647887323944	635	2357	0.269410267288927	NA
AGCCCA	AGCCCATT	6	8	uPLM	uPLM	0.845070422535211	651	2299	0.283166594171379	NA
CCCATT	AGCCCATT	6	8	uPLM	uPLM	0.563380281690141	541	1886	0.286850477200424	NA
GCCCA	AGCCCATT	5	8	uPLM	uPLM	0.815602836879433	655	4016	0.163097609561753	NA
CCCAT	AGCCCATT	5	8	uPLM	uPLM	0.567375886524823	558	3341	0.167015863513918	NA
AGCCC	AGCCCATT	5	8	uPLM	uPLM	0.839160839160839	653	2890	0.225951557093426	NA
CCCA	AGCCCATT	4	8	tPLM	uPLM	0.94	682	10583	0.0644429745818766	NA
GCCC	AGCCCATT	4	8	uPLM	uPLM	0.825174825174825	664	5512	0.120464441219158	NA
ATTGACT	ATTGACTT	7	8	tPLM	tPLM/miPLM	0.660377358490566	75	235	0.319148936170213	0.952380952380952
ATTGAC	ATTGACTT	6	8	tPLM	tPLM/miPLM	0.648148148148148	75	729	0.102880658436214	0
ATATAAA	AATATAAA	7	8	uPLM	uPLM	0.6	202	1359	0.148638704930096	NA
AATATAA	AATATAAA	7	8	uPLM	uPLM	0.9	201	317	0.634069400630915	NA
ATATAA	AATATAAA	6	8	uPLM	uPLM	0.6	202	2203	0.0916931457103949	NA
TATAAA	AATATAAA	6	8	uPLM	uPLM	0.6	201	3032	0.0662928759894459	NA
AATATA	AATATAAA	6	8	uPLM	uPLM	0.666666666666667	187	866	0.215935334872979	NA
ATAAA	AATATAAA	5	8	uPLM	uPLM	0.5	201	4776	0.0420854271356784	NA
ATATA	AATATAAA	5	8	uPLM	uPLM	0.6	203	3651	0.0556012051492742	NA
TATAA	AATATAAA	5	8	uPLM	uPLM	0.571428571428571	199	4144	0.0480212355212355	NA
ATAT	AATATAAA	4	8	tPLM	uPLM	0.615384615384615	202	4624	0.0436851211072664	NA
TATA	AATATAAA	4	8	uPLM	uPLM	0.692307692307692	203	5943	0.0341578327444052	NA
ATAAAGC	TATAAAGC	7	8	uPLM	uPLM	0.611111111111111	77	152	0.506578947368421	NA
TATAAAG	TATAAAGC	7	8	uPLM	uPLM	0.6	81	520	0.155769230769231	NA
TATAAA	TATAAAGC	6	8	uPLM	uPLM	0.523809523809524	79	3030	0.0260726072607261	NA
TATAA	TATAAAGC	5	8	uPLM	uPLM	0.5	76	4143	0.0183441950277577	NA
TAAAG	TATAAAGC	5	8	uPLM	uPLM	0.5	69	1321	0.0522331566994701	NA
TATA	TATAAAGC	4	8	uPLM	uPLM	0.578947368421053	83	5939	0.0139754167368244	NA
CTGGGC	ATCTGGGC	6	8	uPLM	uPLM	0.900763358778626	53	486	0.109053497942387	NA
TGGGC	ATCTGGGC	5	8	uPLM	uPLM	0.746376811594203	50	3988	0.0125376128385155	NA
GGGC	ATCTGGGC	4	8	uPLM	uPLM	0.843971631205674	53	5779	0.00917113687489185	NA
CTAGGCC	CTAGGCCC	7	8	uPLM	uPLM	0.820224719101124	60	101	0.594059405940594	NA
AGGCCC	CTAGGCCC	6	8	uPLM	uPLM	0.640287769784173	73	2078	0.0351299326275265	NA
TAGGCC	CTAGGCCC	6	8	uPLM	uPLM	0.806122448979592	72	869	0.0828538550057537	NA
GGCCC	CTAGGCCC	5	8	uPLM	uPLM	0.773913043478261	73	3048	0.0239501312335958	NA
TAGGC	CTAGGCCC	5	8	uPLM	uPLM	0.794642857142857	73	1981	0.0368500757193337	NA
AGGCC	CTAGGCCC	5	8	uPLM	uPLM	0.693069306930693	70	2089	0.0335088559119196	NA
GCCC	CTAGGCCC	4	8	uPLM	uPLM	0.741666666666667	73	5494	0.0132872224244631	NA
GGCC	CTAGGCCC	4	8	uPLM	uPLM	0.864077669902913	73	3809	0.0191651352060908	NA
ATACCCC	TATACCCC	7	8	uPLM	uPLM	0.657894736842105	25	84	0.297619047619048	NA
TATACCC	TATACCCC	7	8	uPLM	uPLM	0.808988764044944	34	188	0.180851063829787	NA
ATACCC	TATACCCC	6	8	uPLM	uPLM	0.828947368421053	32	444	0.0720720720720721	NA
TACCCC	TATACCCC	6	8	uPLM	uPLM	0.791208791208791	34	359	0.0947075208913649	NA
TACCC	TATACCCC	5	8	uPLM	uPLM	0.827586206896552	34	1633	0.0208205756276791	NA
CACGTGG	ACACGTGG	7	8	tPLM	tPLM	0.904761904761905	403	729	0.55281207133059	0.6
ACACGTG	ACACGTGG	7	8	tPLM	tPLM	0.882352941176471	404	957	0.422152560083595	0.765625
CACGTG	ACACGTGG	6	8	tPLM	tPLM	0.904761904761905	412	1371	0.300510576221736	0.761194029850746
ACGTGG	ACACGTGG	6	8	tPLM	tPLM	0.80952380952381	390	1586	0.245901639344262	0.836065573770492
ACACGT	ACACGTGG	6	8	tPLM	tPLM	0.63265306122449	334	1559	0.214239897370109	0.82258064516129
ACACG	ACACGTGG	5	8	tPLM	tPLM	0.666666666666667	350	2838	0.123326286116984	0.0192307692307692
ACGTG	ACACGTGG	5	8	tPLM	tPLM	0.693877551020408	364	3309	0.110003022061046	0.714285714285714
CACGT	ACACGTGG	5	8	tPLM	tPLM	0.925170068027211	414	3917	0.105693132499362	0.714285714285714
ACGT	ACACGTGG	4	8	tPLM	tPLM	0.891156462585034	410	6642	0.0617283950617284	0.666666666666667
CACG	ACACGTGG	4	8	tPLM	tPLM	0.680272108843537	383	6062	0.0631804684922468	0.769230769230769
TATAAGT	TATAAGTG	7	8	uPLM	uPLM	0.777777777777778	28	139	0.201438848920863	NA
ATAAGT	TATAAGTG	6	8	uPLM	uPLM	0.6	26	223	0.116591928251121	NA
TATAAG	TATAAGTG	6	8	uPLM	uPLM	0.5	26	594	0.0437710437710438	NA
TATAA	TATAAGTG	5	8	uPLM	uPLM	0.75	29	4131	0.00702009198741225	NA
ATAAG	TATAAGTG	5	8	uPLM	uPLM	0.636363636363636	26	1090	0.0238532110091743	NA
TATA	TATAAGTG	4	8	uPLM	uPLM	0.75	29	5934	0.0048870913380519	NA
TAAG	TATAAGTG	4	8	uPLM	uPLM	0.777777777777778	22	1762	0.0124858115777526	NA
ATAA	TATAAGTG	4	8	uPLM	uPLM	0.636363636363636	26	6688	0.00388755980861244	NA
ATATAGG	TATATAGG	7	8	uPLM	uPLM	0.555555555555556	155	208	0.745192307692308	NA
TATATAG	TATATAGG	7	8	uPLM	uPLM	0.65	164	985	0.166497461928934	NA
TATATA	TATATAGG	6	8	uPLM	uPLM	0.777777777777778	174	2371	0.0733867566427668	NA
ATATAG	TATATAGG	6	8	uPLM	uPLM	0.555555555555556	155	1084	0.142988929889299	NA
TATAGG	TATATAGG	6	8	uPLM	uPLM	0.5	151	432	0.349537037037037	NA
ATATA	TATATAGG	5	8	uPLM	uPLM	0.684210526315789	166	3654	0.0454296661193213	NA
TATAG	TATATAGG	5	8	uPLM	uPLM	0.5	153	1972	0.0775862068965517	NA
TATAT	TATATAGG	5	8	uPLM	uPLM	0.65	168	3745	0.0448598130841121	NA
ATAG	TATATAGG	4	8	uPLM	uPLM	0.5	150	2891	0.0518851608439986	NA
ATAT	TATATAGG	4	8	tPLM	uPLM	0.611111111111111	165	4627	0.0356602550248541	NA
TATA	TATATAGG	4	8	uPLM	uPLM	0.666666666666667	168	5944	0.0282637954239569	NA
TATAAGT	TATAAGTC	7	8	uPLM	miPLM	0.5	17	143	0.118881118881119	NA
TATAA	TATAAGTC	5	8	uPLM	miPLM	0.533333333333333	20	4133	0.0048390999274135	NA
TATA	TATAAGTC	4	8	uPLM	miPLM	0.642857142857143	22	5934	0.00370744860128076	NA
TAAG	TATAAGTC	4	8	uPLM	miPLM	0.5	18	1759	0.0102330869812393	NA
TATAATA	TTATAATA	7	8	uPLM	miPLM	0.75	80	229	0.349344978165939	NA
TTATAAT	TTATAATA	7	8	uPLM	miPLM	1	83	215	0.386046511627907	NA
ATAATA	TTATAATA	6	8	uPLM	miPLM	0.6	70	503	0.139165009940358	NA
TTATAA	TTATAATA	6	8	uPLM	miPLM	0.6	80	759	0.105401844532279	NA
TATAAT	TTATAATA	6	8	uPLM	miPLM	0.875	82	648	0.126543209876543	NA
TTATA	TTATAATA	5	8	uPLM	miPLM	0.571428571428571	83	4334	0.0191508998615598	NA
TAATA	TTATAATA	5	8	uPLM	miPLM	0.875	67	1101	0.0608537693006358	NA
TATAA	TTATAATA	5	8	uPLM	miPLM	0.666666666666667	83	4131	0.0200919874122489	NA
TTAT	TTATAATA	4	8	uPLM	miPLM	0.727272727272727	83	7120	0.0116573033707865	NA
ATAA	TTATAATA	4	8	uPLM	miPLM	0.888888888888889	83	6685	0.012415856394914	NA
AATA	TTATAATA	4	8	tPLM	miPLM	0.875	65	4085	0.0159118727050184	NA
TATA	TTATAATA	4	8	uPLM	miPLM	0.666666666666667	83	5934	0.0139871924502865	NA
TTCTTT	CTTCTTTA	6	8	uPLM	uPLM	0.547297297297297	315	5814	0.0541795665634675	NA
GAGATAT	GAGATATA	7	8	tPLM	uPLM	0.928571428571429	42	107	0.392523364485981	NA
GATATA	GAGATATA	6	8	uPLM	uPLM	0.555555555555556	38	483	0.0786749482401656	NA
ATATA	GAGATATA	5	8	uPLM	uPLM	0.5	39	3645	0.0106995884773663	NA
AATGCCC	AATGCCCC	7	8	uPLM	uPLM	0.539325842696629	16	114	0.140350877192982	NA
GCCACGT	GCCACGTA	7	8	tPLM	tPLM	0.804511278195489	143	814	0.175675675675676	0.333333333333333
CCACGTA	GCCACGTA	7	8	tPLM	tPLM	0.815384615384615	142	338	0.420118343195266	0
GCCACG	GCCACGTA	6	8	tPLM	tPLM	0.690265486725664	116	819	0.141636141636142	0.678571428571429
CCACGT	GCCACGTA	6	8	tPLM	tPLM	0.862903225806452	143	1599	0.0894308943089431	0.316666666666667
CACGTA	GCCACGTA	6	8	tPLM	tPLM	0.897196261682243	139	832	0.167067307692308	0.421052631578947
ACGTA	GCCACGTA	5	8	uPLM	tPLM	0.91588785046729	129	2278	0.0566286215978929	NA
CACGT	GCCACGTA	5	8	tPLM	tPLM	0.786764705882353	143	3912	0.0365541922290389	0.279411764705882
CACG	GCCACGTA	4	8	tPLM	tPLM	0.8	138	6031	0.0228817774830045	0.28125
ACGT	GCCACGTA	4	8	tPLM	tPLM	0.816793893129771	143	6633	0.021558872305141	0.243243243243243
AAGACA	TAAGACAG	6	8	uPLM	uPLM	0.511450381679389	47	1396	0.0336676217765043	NA
TCCACGT	ATCCACGT	7	8	tPLM	tPLM	0.829457364341085	150	540	0.277777777777778	0.321428571428571
CCACGT	ATCCACGT	6	8	tPLM	tPLM	0.862903225806452	150	1599	0.0938086303939962	0.3
CACGT	ATCCACGT	5	8	tPLM	tPLM	0.786764705882353	150	3912	0.0383435582822086	0.264705882352941
CACG	ATCCACGT	4	8	tPLM	tPLM	0.769230769230769	143	6033	0.0237029670147522	0.285714285714286
ACGT	ATCCACGT	4	8	tPLM	tPLM	0.816793893129771	150	6633	0.0226142017186793	0.246575342465753
GTGTGAG	GTGTGAGA	7	8	uPLM	uPLM	0.720720720720721	172	371	0.463611859838275	NA
TGTGAGA	GTGTGAGA	7	8	uPLM	uPLM	0.87719298245614	198	684	0.289473684210526	NA
CGGCCCA	CGGCCCAC	7	8	tPLM	uPLM	0.525925925925926	44	556	0.079136690647482	NA
GGCCCAC	CGGCCCAC	7	8	tPLM	uPLM	0.62043795620438	48	277	0.173285198555957	NA
GCCCAC	CGGCCCAC	6	8	tPLM	uPLM	0.507352941176471	42	616	0.0681818181818182	NA
GCCCA	CGGCCCAC	5	8	uPLM	uPLM	0.591240875912409	48	3994	0.0120180270405608	NA
GGCCC	CGGCCCAC	5	8	uPLM	uPLM	0.591240875912409	47	3054	0.0153896529142109	NA
CCCA	CGGCCCAC	4	8	tPLM	uPLM	0.686666666666667	53	10583	0.00500803174903147	NA
GCCC	CGGCCCAC	4	8	uPLM	uPLM	0.570422535211268	48	5499	0.00872885979268958	NA
TTCTTT	TTTCTTTC	6	8	uPLM	miPLM	0.901785714285714	997	5794	0.172074559889541	NA
TTTCTT	TTTCTTTC	6	8	tPLM	miPLM	0.899159663865546	1042	7668	0.135889410537298	NA
AAGGGCC	GAAGGGCC	7	8	uPLM	uPLM	0.634408602150538	16	125	0.128	NA
AGGGCC	GAAGGGCC	6	8	uPLM	uPLM	0.710843373493976	16	259	0.0617760617760618	NA
GGCC	GAAGGGCC	4	8	uPLM	uPLM	0.572815533980582	16	3809	0.00420057757941717	NA
TAGA	ATAGAAAG	4	8	uPLM	miPLM	0.583333333333333	31	1648	0.0188106796116505	NA
GCCCGT	AAGCCCGT	6	8	uPLM	uPLM	0.794520547945205	57	268	0.212686567164179	NA
AAGCCC	AAGCCCGT	6	8	uPLM	uPLM	0.671232876712329	54	1716	0.0314685314685315	NA
AGCCC	AAGCCCGT	5	8	uPLM	uPLM	0.774834437086093	61	2865	0.0212914485165794	NA
GCCC	AAGCCCGT	4	8	uPLM	uPLM	0.76158940397351	61	5498	0.0110949436158603	NA
GGTTA	GGTTATTT	5	8	uPLM	uPLM	0.574626865671642	158	3623	0.0436102677339222	NA
AACCGG	AACCGGCC	6	8	uPLM	uPLM	0.862068965517241	52	1373	0.0378732702112163	NA
AACCG	AACCGGCC	5	8	uPLM	uPLM	0.782608695652174	51	2998	0.0170113408939293	NA
GGCC	AACCGGCC	4	8	uPLM	uPLM	0.824561403508772	51	3810	0.0133858267716535	NA
TATAAGC	TTATAAGC	7	8	uPLM	miPLM	0.615384615384615	33	124	0.266129032258065	NA
TTATAAG	TTATAAGC	7	8	uPLM	miPLM	0.714285714285714	38	221	0.171945701357466	NA
TTATAA	TTATAAGC	6	8	uPLM	miPLM	0.666666666666667	35	760	0.0460526315789474	NA
TATAAG	TTATAAGC	6	8	uPLM	miPLM	0.5	32	598	0.0535117056856187	NA
TATAA	TTATAAGC	5	8	uPLM	miPLM	0.714285714285714	37	4133	0.00895233486571498	NA
ATAAG	TTATAAGC	5	8	uPLM	miPLM	0.615384615384615	33	1093	0.030192131747484	NA
TTATA	TTATAAGC	5	8	uPLM	miPLM	0.625	39	4334	0.00899861559760037	NA
TAAG	TTATAAGC	4	8	uPLM	miPLM	0.583333333333333	28	1766	0.0158550396375991	NA
TATA	TTATAAGC	4	8	uPLM	miPLM	0.846153846153846	39	5934	0.00657229524772497	NA
ATAA	TTATAAGC	4	8	uPLM	miPLM	0.615384615384615	33	6691	0.00493199820654611	NA
TTAT	TTATAAGC	4	8	uPLM	miPLM	0.533333333333333	37	7122	0.0051951698960966	NA
TGTGTGT	TGTGTGTA	7	8	uPLM	uPLM	0.775	225	981	0.229357798165138	NA
GTGTGTA	TGTGTGTA	7	8	uPLM	uPLM	0.505263157894737	134	313	0.428115015974441	NA
TGTGTG	TGTGTGTA	6	8	uPLM	uPLM	0.53	147	1181	0.124470787468247	NA
GTGTGT	TGTGTGTA	6	8	uPLM	uPLM	0.554545454545455	153	1233	0.124087591240876	NA
TGTGT	TGTGTGTA	5	8	uPLM	uPLM	0.547368421052632	157	2944	0.0533288043478261	NA
GTGT	TGTGTGTA	4	8	uPLM	uPLM	0.649122807017544	206	8786	0.0234463919872524	NA
CCGGTT	AGCCGGTT	6	8	uPLM	uPLM	0.641025641025641	45	1348	0.0333827893175074	NA
CGGTT	AGCCGGTT	5	8	uPLM	uPLM	0.717948717948718	46	3295	0.0139605462822458	NA
TCTCAAA	TCTCAAAG	7	8	uPLM	uPLM	0.821052631578947	188	990	0.18989898989899	NA
TGGCAAA	TGGCAAAA	7	8	uPLM	uPLM	0.666666666666667	100	334	0.29940119760479	NA
GACGCTC	CGACGCTC	7	8	uPLM	uPLM	0.725190839694656	44	126	0.349206349206349	NA
GGCCTAA	GGCCTAAG	7	8	tPLM	uPLM	0.851351351351351	79	538	0.146840148698885	NA
GGCCTA	GGCCTAAG	6	8	uPLM	uPLM	0.80794701986755	77	1121	0.0686886708296164	NA
GCCTAA	GGCCTAAG	6	8	uPLM	uPLM	0.654929577464789	61	816	0.0747549019607843	NA
GGCCT	GGCCTAAG	5	8	uPLM	uPLM	0.675324675324675	71	2565	0.0276803118908382	NA
GCCTA	GGCCTAAG	5	8	uPLM	uPLM	0.598684210526316	65	1865	0.0348525469168901	NA
GGCC	GGCCTAAG	4	8	uPLM	uPLM	0.644295302013423	69	3821	0.0180580999738288	NA
CCTTT	CCTTTATT	5	8	uPLM	uPLM	0.761538461538461	208	6309	0.032968774766207	NA
ACCCCTT	ACCCCTTA	7	8	uPLM	uPLM	0.509803921568627	45	229	0.196506550218341	NA
ACCCCT	ACCCCTTA	6	8	uPLM	uPLM	0.518518518518518	43	536	0.0802238805970149	NA
CCTTA	ACCCCTTA	5	8	uPLM	uPLM	0.846153846153846	49	3292	0.0148845686512758	NA
ACCCC	ACCCCTTA	5	8	uPLM	uPLM	0.552147239263804	48	1825	0.0263013698630137	NA
ATATATG	TATATATG	7	8	tPLM	miPLM	0.666666666666667	235	341	0.689149560117302	NA
TATATAT	TATATATG	7	8	uPLM	miPLM	0.705882352941177	271	1376	0.196947674418605	NA
TATATA	TATATATG	6	8	uPLM	miPLM	0.625	271	2367	0.114490916772286	NA
ATATAT	TATATATG	6	8	uPLM	miPLM	0.6	267	1570	0.170063694267516	NA
TATATG	TATATATG	6	8	uPLM	miPLM	0.583333333333333	230	567	0.405643738977072	NA
TATAT	TATATATG	5	8	uPLM	miPLM	0.8	271	3735	0.0725568942436412	NA
ATATA	TATATATG	5	8	uPLM	miPLM	0.857142857142857	271	3642	0.0744096650192202	NA
TATA	TATATATG	4	8	uPLM	miPLM	0.714285714285714	271	5934	0.0456690259521402	NA
ATAT	TATATATG	4	8	tPLM	miPLM	0.769230769230769	271	4614	0.0587342869527525	NA
CGCACGT	TCGCACGT	7	8	tPLM	tPLM	0.628571428571429	28	72	0.388888888888889	0.947368421052632
GCACGT	TCGCACGT	6	8	tPLM	tPLM	0.828571428571429	34	285	0.119298245614035	0.571428571428571
CACGT	TCGCACGT	5	8	tPLM	tPLM	0.514705882352941	37	3912	0.00945807770961145	0.521739130434783
CACG	TCGCACGT	4	8	tPLM	tPLM	0.7	37	6026	0.00614005974112181	0.5625
ACGT	TCGCACGT	4	8	tPLM	tPLM	0.522727272727273	37	6633	0.00557816975727423	0.466666666666667
TGCCGTT	TGCCGTTT	7	8	uPLM	uPLM	0.912621359223301	160	236	0.677966101694915	NA
GCCGTTT	TGCCGTTT	7	8	uPLM	uPLM	0.786885245901639	168	392	0.428571428571429	NA
ATAAACC	ATAAACCC	7	8	uPLM	tPLM/miPLM	0.5	83	265	0.313207547169811	NA
TAAACCC	ATAAACCC	7	8	tPLM	tPLM/miPLM	0.521739130434783	92	206	0.446601941747573	0.5
ATAAA	ATAAACCC	5	8	uPLM	tPLM/miPLM	0.5	91	4788	0.0190058479532164	NA
TTAATGG	CTTAATGG	7	8	uPLM	miPLM	0.789473684210526	137	673	0.203566121842496	NA
CTTAATG	CTTAATGG	7	8	uPLM	miPLM	0.592857142857143	135	444	0.304054054054054	NA
TAATGG	CTTAATGG	6	8	uPLM	miPLM	0.91578947368421	151	1658	0.0910735826296743	NA
CTCACAC	CCTCACAC	7	8	uPLM	uPLM	0.54954954954955	36	290	0.124137931034483	NA
ACAC	CCTCACAC	4	8	uPLM	uPLM	0.529850746268657	44	8956	0.00491290754801251	NA
GTGAGTG	TGTGAGTG	7	8	uPLM	miPLM	0.970149253731343	124	287	0.43205574912892	NA
CACACAG	CACACAGA	7	8	tPLM	uPLM	0.872340425531915	114	219	0.520547945205479	NA
CACACA	CACACAGA	6	8	uPLM	uPLM	0.556701030927835	77	1135	0.06784140969163	NA
TAACC	AATAACCC	5	8	uPLM	uPLM	0.540322580645161	57	3579	0.0159262363788768	NA
CGGTTCA	CGGTTCAA	7	8	uPLM	miPLM	0.780487804878049	159	390	0.407692307692308	NA
CGGTT	CGGTTCAA	5	8	uPLM	miPLM	0.92	183	3299	0.0554713549560473	NA
ACACTCT	ACACTCTC	7	8	uPLM	miPLM	0.930232558139535	179	390	0.458974358974359	NA
CACTCT	ACACTCTC	6	8	uPLM	miPLM	0.525974025974026	196	2289	0.0856269113149847	NA
ACACTC	ACACTCTC	6	8	uPLM	miPLM	0.933333333333333	193	906	0.213024282560706	NA
AGAAAA	GAGAAAAT	6	8	uPLM	uPLM	0.747474747474748	472	6037	0.0781845287394401	NA
CCAT	CCATGGGA	4	8	uPLM	uPLM	0.573099415204678	102	12701	0.00803086371151878	NA
CACTTCA	ACACTTCA	7	8	uPLM	miPLM	0.547619047619048	39	171	0.228070175438596	NA
ACACTTC	ACACTTCA	7	8	uPLM	miPLM	0.666666666666667	47	160	0.29375	NA
CACACGT	TCACACGT	7	8	tPLM	tPLM	0.752212389380531	121	325	0.372307692307692	0.766666666666667
TCACACG	TCACACGT	7	8	uPLM	tPLM	0.75609756097561	118	270	0.437037037037037	NA
ACACGT	TCACACGT	6	8	tPLM	tPLM	0.772727272727273	121	1485	0.0814814814814815	0.377049180327869
CACGT	TCACACGT	5	8	tPLM	tPLM	0.75	132	3912	0.0337423312883436	0.338235294117647
ACACG	TCACACGT	5	8	tPLM	tPLM	0.818181818181818	126	2775	0.0454054054054054	0.0434782608695652
ACGT	TCACACGT	4	8	tPLM	tPLM	0.778625954198473	132	6633	0.0199004975124378	0.315068493150685
CACG	TCACACGT	4	8	tPLM	tPLM	0.81981981981982	127	6031	0.0210578676836346	0.365079365079365
TTAAATA	TTTAAATA	7	8	uPLM	uPLM	0.6	114	351	0.324786324786325	NA
TTAAAT	TTTAAATA	6	8	uPLM	uPLM	0.533333333333333	110	614	0.179153094462541	NA
TAAATA	TTTAAATA	6	8	uPLM	uPLM	0.733333333333333	149	1679	0.0887432995830852	NA
TTTAA	TTTAAATA	5	8	uPLM	uPLM	0.533333333333333	154	1768	0.08710407239819	NA
TAAAT	TTTAAATA	5	8	uPLM	uPLM	0.533333333333333	135	2567	0.0525905726529022	NA
TAAA	TTTAAATA	4	8	uPLM	uPLM	0.533333333333333	144	6881	0.0209271908152885	NA
TTTA	TTTAAATA	4	8	uPLM	uPLM	0.733333333333333	161	7626	0.0211119853134015	NA
TATAGCC	TATAGCCT	7	8	uPLM	uPLM	0.555555555555556	16	78	0.205128205128205	NA
TATA	TATAGCCT	4	8	uPLM	uPLM	0.555555555555556	16	5936	0.00269541778975741	NA
ATTAGGC	CATTAGGC	7	8	uPLM	uPLM	0.721153846153846	50	262	0.190839694656489	NA
TTAGGC	CATTAGGC	6	8	uPLM	uPLM	0.948453608247423	57	819	0.0695970695970696	NA
TAGGC	CATTAGGC	5	8	uPLM	uPLM	0.830357142857143	57	1981	0.0287733467945482	NA
TATAGTT	ATATAGTT	7	8	uPLM	uPLM	0.833333333333333	47	115	0.408695652173913	NA
ATATAGT	ATATAGTT	7	8	uPLM	uPLM	0.75	62	252	0.246031746031746	NA
TATAGT	ATATAGTT	6	8	uPLM	uPLM	1	53	415	0.127710843373494	NA
ATATAG	ATATAGTT	6	8	uPLM	uPLM	0.6	62	1061	0.058435438265787	NA
ATAGT	ATATAGTT	5	8	uPLM	uPLM	0.666666666666667	37	446	0.0829596412556054	NA
TATAG	ATATAGTT	5	8	uPLM	uPLM	0.666666666666667	62	1947	0.0318438623523369	NA
ATAT	ATATAGTT	4	8	tPLM	uPLM	0.545454545454545	62	4614	0.0134373645426961	NA
ATAG	ATATAGTT	4	8	uPLM	uPLM	0.666666666666667	59	2866	0.020586182833217	NA
TATA	ATATAGTT	4	8	uPLM	uPLM	0.5	62	5934	0.010448264239973	NA
GTGGGCT	GTGGGCTC	7	8	uPLM	tPLM	0.566433566433566	39	273	0.142857142857143	NA
TGGGCTC	GTGGGCTC	7	8	uPLM	tPLM	0.631205673758865	43	279	0.154121863799283	NA
GTGGGC	GTGGGCTC	6	8	tPLM	tPLM	0.555555555555556	40	572	0.0699300699300699	0.6
TGGGCT	GTGGGCTC	6	8	uPLM	tPLM	0.829931972789116	57	2397	0.0237797246558198	NA
GGGCT	GTGGGCTC	5	8	uPLM	tPLM	0.682119205298013	49	2856	0.017156862745098	NA
TGGGC	GTGGGCTC	5	8	uPLM	tPLM	0.682432432432432	48	3995	0.0120150187734668	NA
GGGC	GTGGGCTC	4	8	uPLM	tPLM	0.774834437086093	55	5782	0.00951227948806641	NA
ACGT	CATACGTG	4	8	tPLM	uPLM	0.58273381294964	42	6634	0.00633102200783841	NA
CCCAACT	CCCAACTA	7	8	uPLM	uPLM	0.515873015873016	67	318	0.210691823899371	NA
CCAACTA	CCCAACTA	7	8	uPLM	uPLM	0.91304347826087	63	225	0.28	NA
CCCAAC	CCCAACTA	6	8	uPLM	uPLM	0.52	67	958	0.069937369519833	NA
TTGGCCC	CTTGGCCC	7	8	uPLM	miPLM	0.815789473684211	43	276	0.155797101449275	NA
TGGCCC	CTTGGCCC	6	8	uPLM	miPLM	0.88	45	670	0.0671641791044776	NA
GGCCC	CTTGGCCC	5	8	uPLM	miPLM	0.573913043478261	46	3048	0.0150918635170604	NA
GGCC	CTTGGCCC	4	8	uPLM	miPLM	0.640776699029126	46	3809	0.0120766605408244	NA
GCCC	CTTGGCCC	4	8	uPLM	miPLM	0.55	46	5494	0.00837277029486713	NA
CCATTTA	CCATTTAA	7	8	uPLM	uPLM	0.67	185	691	0.267727930535456	NA
ATAAACA	ATAAACAA	7	8	uPLM	uPLM	0.857142857142857	75	239	0.313807531380753	NA
ATAAAC	ATAAACAA	6	8	uPLM	uPLM	0.75	75	649	0.115562403697997	NA
TAAACA	ATAAACAA	6	8	uPLM	uPLM	0.714285714285714	71	322	0.220496894409938	NA
ATAAA	ATAAACAA	5	8	uPLM	uPLM	0.545454545454545	75	4765	0.0157397691500525	NA
TAAAC	ATAAACAA	5	8	uPLM	uPLM	0.714285714285714	71	942	0.0753715498938429	NA
ATAA	ATAAACAA	4	8	uPLM	uPLM	0.666666666666667	75	6685	0.0112191473448018	NA
TAAA	ATAAACAA	4	8	uPLM	uPLM	0.75	74	6857	0.0107918914977395	NA
ACACGT	GAACACGT	6	8	tPLM	tPLM/miPLM	0.591397849462366	54	1474	0.0366350067842605	0.354838709677419
ACACG	GAACACGT	5	8	tPLM	tPLM/miPLM	0.561224489795918	54	2769	0.019501625135428	0.0434782608695652
CACG	GAACACGT	4	8	tPLM	tPLM/miPLM	0.55	54	6026	0.00896116827082642	0.34375
ACACTTC	AACACTTC	7	8	uPLM	miPLM	0.592592592592593	55	195	0.282051282051282	NA
ACAC	AACACTTC	4	8	uPLM	miPLM	0.822916666666667	86	8948	0.00961108627626285	NA
GCCTAAT	GCCTAATT	7	8	uPLM	uPLM	0.671428571428571	104	323	0.321981424148607	NA
GCCTAA	GCCTAATT	6	8	uPLM	uPLM	0.530612244897959	91	844	0.10781990521327	NA
GCCTATA	GCCTATAT	7	8	uPLM	uPLM	0.538461538461538	36	100	0.36	NA
GCGCCAT	GCGCCATG	7	8	uPLM	uPLM	0.852348993288591	35	152	0.230263157894737	NA
CCAT	GCGCCATG	4	8	uPLM	uPLM	0.508771929824561	32	12698	0.00252008190266184	NA
TGGTCC	TGGTCCAT	6	8	tPLM	uPLM	0.503311258278146	71	521	0.136276391554703	NA
AGCCCA	AGCCCACC	6	8	uPLM	miPLM	0.553719008264463	29	2268	0.0127865961199295	NA
GCCCAC	AGCCCACC	6	8	tPLM	miPLM	0.656862745098039	29	605	0.0479338842975207	NA
AGCCC	AGCCCACC	5	8	uPLM	miPLM	0.549180327868853	29	2861	0.0101363159734359	NA
GCCCA	AGCCCACC	5	8	uPLM	miPLM	0.582608695652174	29	3989	0.00726999247931812	NA
GCCC	AGCCCACC	4	8	uPLM	miPLM	0.558333333333333	29	5494	0.0052784856206771	NA
ATTTCGG	AATTTCGG	7	8	uPLM	uPLM	0.76056338028169	66	201	0.328358208955224	NA
GCAATGG	GCAATGGC	7	8	uPLM	uPLM	0.849315068493151	99	219	0.452054794520548	NA
CAATGG	GCAATGGC	6	8	uPLM	uPLM	0.613861386138614	99	1913	0.0517511761630946	NA
TTTGACC	GTTTGACC	7	8	tPLM	tPLM	0.864	121	757	0.159841479524439	0.333333333333333
GTTTGAC	GTTTGACC	7	8	tPLM	tPLM	0.7	106	474	0.223628691983122	1
TTGACC	GTTTGACC	6	8	tPLM	tPLM	0.892561983471074	121	1514	0.0799207397622193	0.0294117647058824
TTGAC	GTTTGACC	5	8	tPLM	tPLM	0.867768595041322	118	5456	0.0216275659824047	0.0232558139534884
AGCGCGT	AGCGCGTC	7	8	tPLM	uPLM	0.544	21	145	0.144827586206897	NA
GCGCGT	AGCGCGTC	6	8	tPLM	uPLM	0.510791366906475	22	368	0.0597826086956522	NA
CGCTTTT	ACGCTTTT	7	8	uPLM	uPLM	0.5	17	46	0.369565217391304	NA
GCCCAAG	GGCCCAAG	7	8	uPLM	uPLM	0.938931297709924	118	248	0.475806451612903	NA
GCCCAA	GGCCCAAG	6	8	uPLM	uPLM	0.72463768115942	110	2346	0.0468883205456095	NA
CCCAA	GGCCCAAG	5	8	uPLM	uPLM	0.795774647887324	117	5694	0.0205479452054795	NA
GCCCA	GGCCCAAG	5	8	uPLM	uPLM	0.712230215827338	113	3994	0.028292438657987	NA
GGCCC	GGCCCAAG	5	8	uPLM	uPLM	0.712230215827338	109	3057	0.0356558717697089	NA
CCCA	GGCCCAAG	4	8	tPLM	uPLM	0.82	118	10583	0.0111499574789757	NA
GGCC	GGCCCAAG	4	8	uPLM	uPLM	0.614285714285714	105	3822	0.0274725274725275	NA
GCCC	GGCCCAAG	4	8	uPLM	uPLM	0.6875	114	5498	0.0207348126591488	NA
GATGGGC	AGATGGGC	7	8	tPLM	miPLM	0.644628099173554	87	259	0.335907335907336	NA
ATGGGC	AGATGGGC	6	8	uPLM	miPLM	0.875	114	2459	0.0463603090687271	NA
TGGGC	AGATGGGC	5	8	uPLM	miPLM	0.7734375	109	3990	0.0273182957393484	NA
ATGGG	AGATGGGC	5	8	uPLM	miPLM	0.784	107	3975	0.0269182389937107	NA
GGGC	AGATGGGC	4	8	uPLM	miPLM	0.835820895522388	114	5779	0.0197265962969372	NA
GCCCATG	GCCCATGT	7	8	uPLM	uPLM	0.673469387755102	70	246	0.284552845528455	NA
GCCCAT	GCCCATGT	6	8	uPLM	uPLM	0.621621621621622	70	2310	0.0303030303030303	NA
GCCCA	GCCCATGT	5	8	uPLM	uPLM	0.6	70	3989	0.0175482577086989	NA
GCCC	GCCCATGT	4	8	uPLM	uPLM	0.575	70	5494	0.0127411721878413	NA
TCGGCC	AATCGGCC	6	8	uPLM	uPLM	0.661764705882353	22	243	0.0905349794238683	NA
GGCC	AATCGGCC	4	8	uPLM	uPLM	0.601941747572815	26	3809	0.0068259385665529	NA
TGTAAT	TGTGTAAT	6	8	uPLM	uPLM	0.659090909090909	223	3387	0.0658399763802775	NA
TAAAATG	TAAAATGT	7	8	uPLM	uPLM	0.876923076923077	446	1239	0.359967715899919	NA
AATGT	TAAAATGT	5	8	uPLM	uPLM	0.948529411764706	488	8507	0.0573645233337252	NA
CGGACCG	CGGACCGA	7	8	uPLM	uPLM	0.777777777777778	12	40	0.3	NA
ATAAATA	ATAAATAG	7	8	uPLM	uPLM	0.789473684210526	271	1284	0.211059190031153	NA
TAAATAG	ATAAATAG	7	8	uPLM	uPLM	0.526315789473684	243	404	0.601485148514851	NA
TAAATA	ATAAATAG	6	8	uPLM	uPLM	0.578947368421053	251	1700	0.147647058823529	NA
ATAAAT	ATAAATAG	6	8	uPLM	uPLM	0.578947368421053	250	1883	0.132766861391397	NA
ATAAA	ATAAATAG	5	8	uPLM	uPLM	0.578947368421053	252	4805	0.0524453694068678	NA
ATATACG	ATATACGG	7	8	tPLM	uPLM	0.5	14	82	0.170731707317073	NA
TATACGG	ATATACGG	7	8	uPLM	uPLM	0.785714285714286	15	32	0.46875	NA
ATATA	ATATACGG	5	8	uPLM	uPLM	0.588235294117647	15	3642	0.00411861614497529	NA
ATACG	ATATACGG	5	8	uPLM	uPLM	0.692307692307692	12	273	0.043956043956044	NA
ATAT	ATATACGG	4	8	tPLM	uPLM	0.6	15	4614	0.00325097529258778	NA
TATA	ATATACGG	4	8	uPLM	uPLM	0.666666666666667	15	5934	0.00252780586450961	NA
GGCCTTT	GGCCTTTG	7	8	uPLM	uPLM	0.905263157894737	72	528	0.136363636363636	NA
GCCTTT	GGCCTTTG	6	8	uPLM	uPLM	0.624	71	1383	0.0513376717281273	NA
GGCCTT	GGCCTTTG	6	8	uPLM	uPLM	0.900990099009901	76	1181	0.0643522438611346	NA
CCTTT	GGCCTTTG	5	8	uPLM	uPLM	0.598484848484849	74	6303	0.0117404410598128	NA
GGCCT	GGCCTTTG	5	8	uPLM	uPLM	0.78448275862069	76	2555	0.0297455968688845	NA
GGCC	GGCCTTTG	4	8	uPLM	uPLM	0.883495145631068	76	3809	0.0199527435022316	NA
GTTTTAT	GGTTTTAT	7	8	uPLM	uPLM	0.545454545454545	74	216	0.342592592592593	NA
GGTTTTA	GGTTTTAT	7	8	uPLM	uPLM	0.818181818181818	89	188	0.473404255319149	NA
TTTTAT	GGTTTTAT	6	8	uPLM	uPLM	0.666666666666667	85	1325	0.0641509433962264	NA
TTTTA	GGTTTTAT	5	8	uPLM	uPLM	0.545454545454545	65	1932	0.0336438923395445	NA
TTTAT	GGTTTTAT	5	8	uPLM	uPLM	0.5	92	4899	0.0187793427230047	NA
TATAACC	TTATAACC	7	8	uPLM	uPLM	0.571428571428571	33	94	0.351063829787234	NA
TTATAAC	TTATAACC	7	8	uPLM	uPLM	0.714285714285714	35	148	0.236486486486486	NA
TTATAA	TTATAACC	6	8	uPLM	uPLM	0.571428571428571	39	758	0.0514511873350923	NA
TATAAC	TTATAACC	6	8	uPLM	uPLM	0.571428571428571	37	391	0.0946291560102302	NA
TATAA	TTATAACC	5	8	uPLM	uPLM	0.857142857142857	41	4131	0.00992495763737594	NA
TTATA	TTATAACC	5	8	uPLM	uPLM	0.75	41	4334	0.00946008306414398	NA
ATAAC	TTATAACC	5	8	uPLM	uPLM	0.5	34	662	0.0513595166163142	NA
TATA	TTATAACC	4	8	uPLM	uPLM	0.857142857142857	41	5934	0.00690933602965959	NA
ATAA	TTATAACC	4	8	uPLM	uPLM	0.642857142857143	39	6687	0.00583221175414984	NA
TTAT	TTATAACC	4	8	uPLM	uPLM	0.666666666666667	41	7120	0.00575842696629213	NA
GTTATAT	GTTATATA	7	8	uPLM	uPLM	0.85	172	271	0.634686346863469	NA
TTATATA	GTTATATA	7	8	uPLM	uPLM	0.842105263157895	182	1450	0.12551724137931	NA
TTATAT	GTTATATA	6	8	uPLM	uPLM	0.789473684210526	182	2239	0.0812862885216615	NA
GTTATA	GTTATATA	6	8	uPLM	uPLM	0.842105263157895	158	494	0.319838056680162	NA
TATATA	GTTATATA	6	8	uPLM	uPLM	0.736842105263158	186	2370	0.0784810126582278	NA
TATAT	GTTATATA	5	8	uPLM	uPLM	0.789473684210526	180	3744	0.0480769230769231	NA
TTATA	GTTATATA	5	8	uPLM	uPLM	0.736842105263158	173	4350	0.0397701149425287	NA
ATATA	GTTATATA	5	8	uPLM	uPLM	0.736842105263158	178	3653	0.0487270736381057	NA
TATA	GTTATATA	4	8	uPLM	uPLM	0.631578947368421	179	5944	0.030114401076716	NA
ATAT	GTTATATA	4	8	tPLM	uPLM	0.578947368421053	174	4629	0.0375891121192482	NA
TTAT	GTTATATA	4	8	uPLM	uPLM	0.578947368421053	158	7151	0.0220948119144176	NA
GGTCGAT	GGTCGATC	7	8	uPLM	uPLM	0.573643410852713	35	160	0.21875	NA
ATATACA	ATATACAT	7	8	tPLM	uPLM	0.545454545454545	83	382	0.217277486910995	NA
TATACAT	ATATACAT	7	8	uPLM	uPLM	0.666666666666667	77	153	0.503267973856209	NA
ATATAC	ATATACAT	6	8	uPLM	uPLM	0.636363636363636	90	755	0.119205298013245	NA
TATACA	ATATACAT	6	8	uPLM	uPLM	0.7	87	570	0.152631578947368	NA
TATAC	ATATACAT	5	8	uPLM	uPLM	0.7	88	1136	0.0774647887323944	NA
ATATA	ATATACAT	5	8	uPLM	uPLM	0.642857142857143	98	3642	0.0269082921471719	NA
ATACA	ATATACAT	5	8	uPLM	uPLM	0.777777777777778	76	828	0.0917874396135266	NA
ATAT	ATATACAT	4	8	tPLM	uPLM	0.818181818181818	98	4614	0.0212397052449068	NA
TATA	ATATACAT	4	8	uPLM	uPLM	0.75	98	5934	0.0165149983147961	NA
ATAC	ATATACAT	4	8	uPLM	uPLM	0.7	83	1998	0.0415415415415415	NA
ATAAATA	ATAAATAC	7	8	uPLM	uPLM	0.714285714285714	316	1298	0.243451463790447	NA
TAAATA	ATAAATAC	6	8	uPLM	uPLM	0.523809523809524	296	1714	0.17269544924154	NA
ATAAAT	ATAAATAC	6	8	uPLM	uPLM	0.523809523809524	292	1900	0.153684210526316	NA
ATAAA	ATAAATAC	5	8	uPLM	uPLM	0.523809523809524	297	4819	0.0616310437850176	NA
TAAACCG	TAAACCGG	7	8	uPLM	uPLM	0.966442953020134	554	1154	0.480069324090121	NA
AAACCGG	TAAACCGG	7	8	uPLM	uPLM	0.790540540540541	500	938	0.533049040511727	NA
AACCGG	TAAACCGG	6	8	uPLM	uPLM	0.75	499	1431	0.348707197763802	NA
AAACCG	TAAACCGG	6	8	uPLM	uPLM	0.905405405405405	538	2190	0.245662100456621	NA
AACCG	TAAACCGG	5	8	uPLM	uPLM	0.675675675675676	497	3057	0.162577690546287	NA
CCAT	CCTCCATT	4	8	uPLM	miPLM	0.718120805369127	264	12718	0.0207579808145935	NA
ATATCC	ATATATCC	6	8	uPLM	uPLM	0.5	25	107	0.233644859813084	NA
ATATAT	ATATATCC	6	8	uPLM	uPLM	0.833333333333333	40	1566	0.0255427841634738	NA
TATAT	ATATATCC	5	8	uPLM	uPLM	0.666666666666667	39	3736	0.0104389721627409	NA
ATATA	ATATATCC	5	8	uPLM	uPLM	0.714285714285714	40	3642	0.0109829763866008	NA
TATA	ATATATCC	4	8	uPLM	uPLM	0.833333333333333	40	5934	0.00674081563869228	NA
ATAT	ATATATCC	4	8	tPLM	uPLM	0.75	39	4615	0.00845070422535211	NA
CCATTTT	CCATTTTT	7	8	uPLM	uPLM	0.855670103092783	695	1523	0.456336178594879	NA
ACGTGGA	CACGTGGA	7	8	tPLM	tPLM	0.929133858267717	244	526	0.463878326996198	0.797101449275362
CACGTGG	CACGTGGA	7	8	tPLM	tPLM	0.947368421052632	250	713	0.350631136044881	0.720930232558139
CACGTG	CACGTGGA	6	8	tPLM	tPLM	0.947368421052632	250	1364	0.183284457478006	0.884057971014493
ACGTGG	CACGTGGA	6	8	tPLM	tPLM	0.842105263157895	243	1564	0.15537084398977	0.907692307692308
ACGTG	CACGTGGA	5	8	tPLM	tPLM	0.688888888888889	223	3281	0.0679670832063395	0.833333333333333
CACGT	CACGTGGA	5	8	tPLM	tPLM	0.926470588235294	250	3912	0.0639059304703476	0.833333333333333
ACGT	CACGTGGA	4	8	tPLM	tPLM	0.961832061068702	250	6633	0.0376903361977989	0.734177215189873
CACG	CACGTGGA	4	8	tPLM	tPLM	0.699248120300752	230	6046	0.0380416804498842	0.867647058823529
CCATTG	CCATTGGA	6	8	uPLM	miPLM	0.504347826086956	89	2122	0.0419415645617342	NA
CCTTTAT	TCCTTTAT	7	8	uPLM	uPLM	0.821428571428571	90	240	0.375	NA
TCCTTTA	TCCTTTAT	7	8	uPLM	uPLM	0.96551724137931	99	196	0.505102040816326	NA
CTTTAT	TCCTTTAT	6	8	uPLM	uPLM	0.714285714285714	85	1017	0.0835791543756146	NA
CCTTTA	TCCTTTAT	6	8	uPLM	uPLM	0.651162790697674	99	758	0.130606860158311	NA
CTTTA	TCCTTTAT	5	8	uPLM	uPLM	0.714285714285714	85	2036	0.0417485265225933	NA
GTATAAA	GTATAAAT	7	8	uPLM	uPLM	0.5	107	280	0.382142857142857	NA
TATAAAT	GTATAAAT	7	8	uPLM	uPLM	0.736842105263158	143	1308	0.109327217125382	NA
TATAAA	GTATAAAT	6	8	uPLM	uPLM	0.777777777777778	142	3037	0.046756667764241	NA
ATAAAT	GTATAAAT	6	8	uPLM	uPLM	0.611111111111111	135	1864	0.0724248927038627	NA
TATAA	GTATAAAT	5	8	uPLM	uPLM	0.666666666666667	137	4152	0.0329961464354528	NA
ATAAA	GTATAAAT	5	8	uPLM	uPLM	0.611111111111111	136	4787	0.0284102778358053	NA
TATA	GTATAAAT	4	8	uPLM	uPLM	0.666666666666667	146	5946	0.0245543222334342	NA
GTAT	GTATAAAT	4	8	uPLM	uPLM	0.833333333333333	137	2576	0.0531832298136646	NA
ATAA	GTATAAAT	4	8	uPLM	uPLM	0.5	130	6713	0.0193654103977357	NA
GTCGGTT	AGTCGGTT	7	8	tPLM	uPLM	0.84375	85	322	0.263975155279503	NA
TCGGTT	AGTCGGTT	6	8	uPLM	uPLM	0.963963963963964	84	1380	0.0608695652173913	NA
CGGTT	AGTCGGTT	5	8	uPLM	uPLM	0.923076923076923	85	3295	0.0257966616084977	NA
CGTGTCA	CGTGTCAG	7	8	tPLM	uPLM	0.645390070921986	66	390	0.169230769230769	NA
CGTGTC	CGTGTCAG	6	8	tPLM	uPLM	0.933333333333333	82	1251	0.0655475619504396	NA
CGTGT	CGTGTCAG	5	8	tPLM	uPLM	0.613333333333333	69	2826	0.024416135881104	NA
CCCTATA	CCCTATAA	7	8	uPLM	uPLM	0.541666666666667	45	109	0.412844036697248	NA
GGACACG	GGGACACG	7	8	tPLM	tPLM	0.793650793650794	35	182	0.192307692307692	0.666666666666667
GACACG	GGGACACG	6	8	tPLM	tPLM	0.689655172413793	35	1238	0.0282714054927302	0.333333333333333
ACACG	GGGACACG	5	8	tPLM	tPLM	0.767857142857143	35	2769	0.012639942217407	0.333333333333333
CACG	GGGACACG	4	8	tPLM	tPLM	0.769911504424779	35	6026	0.00580816461998009	0.0153846153846154
TATAATG	TTATAATG	7	8	uPLM	uPLM	0.545454545454545	38	138	0.27536231884058	NA
TTATAAT	TTATAATG	7	8	uPLM	uPLM	0.636363636363636	41	221	0.18552036199095	NA
TTATAA	TTATAATG	6	8	uPLM	uPLM	0.8	46	757	0.0607661822985469	NA
TATAAT	TTATAATG	6	8	uPLM	uPLM	0.545454545454545	38	656	0.0579268292682927	NA
ATAATG	TTATAATG	6	8	uPLM	uPLM	0.5	34	153	0.222222222222222	NA
TATAA	TTATAATG	5	8	uPLM	uPLM	0.692307692307692	43	4135	0.0103990326481258	NA
TTATA	TTATAATG	5	8	uPLM	uPLM	0.6	46	4335	0.0106113033448674	NA
TATA	TTATAATG	4	8	uPLM	uPLM	0.833333333333333	46	5935	0.00775063184498736	NA
ATAA	TTATAATG	4	8	uPLM	uPLM	0.583333333333333	40	6692	0.00597728631201435	NA
TTAT	TTATAATG	4	8	uPLM	uPLM	0.5	43	7124	0.00603593486805166	NA
CTATAT	AACTATAT	6	8	uPLM	uPLM	0.5	40	923	0.0433369447453954	NA
TAAGGGC	TTAAGGGC	7	8	uPLM	uPLM	0.743055555555556	37	122	0.30327868852459	NA
TAAGGG	TTAAGGGC	6	8	uPLM	uPLM	0.654320987654321	37	856	0.0432242990654206	NA
TTAAGG	TTAAGGGC	6	8	uPLM	uPLM	0.921985815602837	44	1582	0.0278128950695322	NA
TAAGG	TTAAGGGC	5	8	uPLM	uPLM	0.893617021276596	43	3726	0.0115405260332797	NA
GGGC	TTAAGGGC	4	8	uPLM	uPLM	0.978102189781022	44	5780	0.00761245674740484	NA
TTAACG	ATTAACGC	6	8	uPLM	miPLM	0.580882352941177	30	901	0.0332963374028857	NA
TAACG	ATTAACGC	5	8	uPLM	miPLM	0.708609271523179	39	3339	0.0116801437556155	NA
CTCACAA	TCTCACAA	7	8	uPLM	miPLM	0.89622641509434	212	501	0.42315369261477	NA
GCCCGGC	GCCCGGCC	7	8	uPLM	uPLM	0.822222222222222	21	33	0.636363636363636	NA
GCCC	GCCCGGCC	4	8	uPLM	uPLM	0.50887573964497	21	5495	0.00382165605095541	NA
TAAGCC	ACTAAGCC	6	8	uPLM	miPLM	0.567567567567568	30	984	0.0304878048780488	NA
TGCCACG	TTGCCACG	7	8	tPLM	tPLM	0.805755395683453	159	453	0.350993377483444	0.956521739130435
TTGCCAC	TTGCCACG	7	8	uPLM	tPLM	0.595588235294118	126	294	0.428571428571429	NA
GCCACG	TTGCCACG	6	8	tPLM	tPLM	0.571428571428571	132	834	0.158273381294964	0.785714285714286
TGCCAC	TTGCCACG	6	8	uPLM	tPLM	0.654411764705882	139	728	0.190934065934066	NA
CACG	TTGCCACG	4	8	tPLM	tPLM	0.661971830985915	161	6039	0.0266600430534857	0.328125
CGGTT	TAACGGTT	5	8	uPLM	tPLM	0.5	84	3317	0.0253240880313536	NA
TAACG	TAACGGTT	5	8	uPLM	tPLM	0.842857142857143	105	3336	0.0314748201438849	NA
AACACGT	CAACACGT	7	8	tPLM	tPLM	0.626984126984127	67	402	0.166666666666667	0.75
AACACG	CAACACGT	6	8	tPLM	tPLM	0.755244755244755	86	1123	0.0765805877114871	0.0476190476190476
CACGT	CAACACGT	5	8	tPLM	tPLM	0.694444444444444	86	3912	0.0219836400817996	0.308823529411765
ACGT	CAACACGT	4	8	tPLM	tPLM	0.731884057971015	86	6633	0.0129654756520428	0.287671232876712
TAAGGGT	TTAAGGGT	7	8	uPLM	uPLM	0.885350318471338	142	390	0.364102564102564	NA
TTAAGG	TTAAGGGT	6	8	uPLM	uPLM	0.899328859060403	135	1592	0.0847989949748744	NA
TAAGGG	TTAAGGGT	6	8	uPLM	uPLM	0.728395061728395	128	866	0.147806004618938	NA
TAAGG	TTAAGGGT	5	8	uPLM	uPLM	0.87248322147651	137	3733	0.0366997053308331	NA
TGACT	TGACTCTT	5	8	tPLM	uPLM	0.611111111111111	130	3299	0.0394058805698697	NA
GAGGGTA	GAGGGTAA	7	8	uPLM	uPLM	0.512345679012346	58	216	0.268518518518519	NA
GGGTAA	GAGGGTAA	6	8	uPLM	uPLM	0.547297297297297	56	732	0.0765027322404372	NA
GGGTA	GAGGGTAA	5	8	uPLM	uPLM	0.530201342281879	58	1568	0.0369897959183673	NA
AATGGCT	AATGGCTC	7	8	uPLM	uPLM	0.553333333333333	119	871	0.13662456946039	NA
AATGGC	AATGGCTC	6	8	uPLM	uPLM	0.653543307086614	119	2612	0.0455589586523737	NA
TGACTTT	GTGACTTT	7	8	tPLM	uPLM	0.726190476190476	81	750	0.108	NA
TGACTT	GTGACTTT	6	8	tPLM	uPLM	0.592233009708738	81	1737	0.0466321243523316	NA
TGACT	GTGACTTT	5	8	tPLM	uPLM	0.693181818181818	81	3239	0.0250077184316147	NA
AATTC	AATTCAAA	5	8	uPLM	tPLM	0.527131782945736	412	7330	0.0562073669849932	NA
TTAAGGC	GTTAAGGC	7	8	uPLM	uPLM	0.603448275862069	38	318	0.119496855345912	NA
TAAGGC	GTTAAGGC	6	8	uPLM	uPLM	0.598290598290598	38	799	0.0475594493116396	NA
TTAAGG	GTTAAGGC	6	8	uPLM	uPLM	0.567164179104478	41	1581	0.025932953826692	NA
TAAGG	GTTAAGGC	5	8	uPLM	uPLM	0.584615384615385	41	3724	0.0110096670247046	NA
TAAATAA	TAAATAAC	7	8	uPLM	uPLM	0.777777777777778	59	434	0.135944700460829	NA
TAAATA	TAAATAAC	6	8	uPLM	uPLM	0.727272727272727	62	1659	0.0373719107896323	NA
AAATAA	TAAATAAC	6	8	uPLM	uPLM	0.875	54	823	0.0656136087484812	NA
TAAAT	TAAATAAC	5	8	uPLM	uPLM	0.777777777777778	59	2536	0.0232649842271293	NA
ATAAC	TAAATAAC	5	8	uPLM	uPLM	0.875	38	679	0.0559646539027982	NA
AAATA	TAAATAAC	5	8	tPLM	uPLM	0.75	53	2132	0.024859287054409	NA
TAAA	TAAATAAC	4	8	uPLM	uPLM	0.777777777777778	59	6859	0.0086018370024785	NA
AATA	TAAATAAC	4	8	tPLM	uPLM	0.875	54	4075	0.0132515337423313	NA
ATAA	TAAATAAC	4	8	uPLM	uPLM	0.888888888888889	59	6688	0.00882177033492823	NA
TGACCCA	TGACCCAA	7	8	tPLM	uPLM	0.808	139	344	0.40406976744186	NA
GACCCAA	TGACCCAA	7	8	uPLM	uPLM	0.88034188034188	136	382	0.356020942408377	NA
GACCCA	TGACCCAA	6	8	uPLM	uPLM	0.847826086956522	149	1082	0.137707948243993	NA
CCCAA	TGACCCAA	5	8	uPLM	uPLM	0.817518248175182	146	5696	0.0256320224719101	NA
CCCA	TGACCCAA	4	8	tPLM	uPLM	0.78	149	10583	0.0140791835963337	NA
TTACTCT	TTTACTCT	7	8	uPLM	uPLM	0.583333333333333	209	648	0.322530864197531	NA
GCCTAAA	GCCTAAAG	7	8	uPLM	uPLM	0.857142857142857	47	271	0.173431734317343	NA
CCTAAA	GCCTAAAG	6	8	tPLM	uPLM	0.657407407407407	39	1331	0.0293012772351615	NA
GCCTAA	GCCTAAAG	6	8	uPLM	uPLM	0.916666666666667	51	797	0.0639899623588457	NA
GCCTA	GCCTAAAG	5	8	uPLM	uPLM	0.794392523364486	51	1850	0.0275675675675676	NA
TTTATA	ATTTATAG	6	8	uPLM	miPLM	0.517241379310345	438	3123	0.140249759846302	NA
TTACCC	TTACCCCT	6	8	uPLM	uPLM	0.519480519480519	46	659	0.0698027314112291	NA
TATAAAC	TATAAACT	7	8	uPLM	uPLM	0.727272727272727	68	440	0.154545454545455	NA
ATAAACT	TATAAACT	7	8	uPLM	uPLM	0.777777777777778	46	107	0.429906542056075	NA
TATAAA	TATAAACT	6	8	uPLM	uPLM	0.642857142857143	68	3021	0.0225091029460444	NA
ATAAAC	TATAAACT	6	8	uPLM	uPLM	0.545454545454545	61	656	0.0929878048780488	NA
TATAA	TATAAACT	5	8	uPLM	uPLM	0.75	68	4131	0.0164609053497942	NA
TAAAC	TATAAACT	5	8	uPLM	uPLM	0.5	50	956	0.0523012552301255	NA
ATAAA	TATAAACT	5	8	uPLM	uPLM	0.666666666666667	67	4766	0.0140579101972304	NA
TAAA	TATAAACT	4	8	uPLM	uPLM	0.545454545454545	66	6858	0.00962379702537183	NA
TATA	TATAAACT	4	8	uPLM	uPLM	0.75	68	5934	0.0114593865857769	NA
ATAA	TATAAACT	4	8	uPLM	uPLM	0.636363636363636	67	6686	0.0100209392760993	NA
ATTACG	AATTACGG	6	8	uPLM	uPLM	0.507246376811594	39	475	0.0821052631578947	NA
TTACG	AATTACGG	5	8	uPLM	uPLM	0.508620689655172	61	2980	0.0204697986577181	NA
CTTTTAT	TCTTTTAT	7	8	uPLM	uPLM	0.857142857142857	53	203	0.261083743842365	NA
CTTTTA	TCTTTTAT	6	8	uPLM	uPLM	0.714285714285714	52	305	0.170491803278689	NA
TTTTAT	TCTTTTAT	6	8	uPLM	uPLM	0.777777777777778	59	1318	0.0447647951441578	NA
TTTAT	TCTTTTAT	5	8	uPLM	uPLM	0.538461538461538	57	4901	0.0116302795347888	NA
TTTTA	TCTTTTAT	5	8	uPLM	uPLM	0.625	50	1914	0.0261233019853709	NA
TTAT	TCTTTTAT	4	8	uPLM	uPLM	0.5	54	7126	0.00757788380578165	NA
TTTATAG	TTTATAGT	7	8	uPLM	miPLM	0.785714285714286	159	740	0.214864864864865	NA
TTATAGT	TTTATAGT	7	8	uPLM	miPLM	0.636363636363636	139	196	0.709183673469388	NA
TATAGT	TTTATAGT	6	8	uPLM	miPLM	0.545454545454545	135	430	0.313953488372093	NA
TTATAG	TTTATAGT	6	8	uPLM	miPLM	0.818181818181818	155	836	0.185406698564593	NA
TTTATA	TTTATAGT	6	8	uPLM	miPLM	0.733333333333333	159	3051	0.0521140609636185	NA
TTATA	TTTATAGT	5	8	uPLM	miPLM	0.785714285714286	159	4334	0.0366866635902169	NA
TATAG	TTTATAGT	5	8	uPLM	miPLM	0.818181818181818	154	1952	0.0788934426229508	NA
TTTAT	TTTATAGT	5	8	uPLM	miPLM	0.846153846153846	159	4898	0.032462229481421	NA
ATAG	TTTATAGT	4	8	uPLM	miPLM	0.818181818181818	147	2875	0.0511304347826087	NA
TTAT	TTTATAGT	4	8	uPLM	miPLM	1	158	7121	0.0221878949585732	NA
TATA	TTTATAGT	4	8	uPLM	miPLM	0.642857142857143	158	5935	0.0266217354675653	NA
TTTA	TTTATAGT	4	8	uPLM	miPLM	0.833333333333333	154	7623	0.0202020202020202	NA
ACCACGT	ACCACGTG	7	8	tPLM	tPLM	0.738255033557047	101	305	0.331147540983607	0.824324324324324
CCACGTG	ACCACGTG	7	8	tPLM	tPLM	0.768115942028985	100	715	0.13986013986014	0.773333333333333
CACGTG	ACCACGTG	6	8	tPLM	tPLM	0.760869565217391	101	1364	0.0740469208211144	0.783783783783784
CCACGT	ACCACGTG	6	8	tPLM	tPLM	0.683453237410072	99	1601	0.0618363522798251	0.826086956521739
ACGTG	ACCACGTG	5	8	tPLM	tPLM	0.50354609929078	82	3273	0.025053467766575	0.74025974025974
CACGT	ACCACGTG	5	8	tPLM	tPLM	0.732394366197183	101	3912	0.0258179959100205	0.74025974025974
ACGT	ACCACGTG	4	8	tPLM	tPLM	0.772058823529412	101	6633	0.0152268958239107	0.674698795180723
CACG	ACCACGTG	4	8	tPLM	tPLM	0.510791366906475	88	6039	0.0145719489981785	0.767123287671233
TGTCAAA	TGTCAAAT	7	8	uPLM	uPLM	0.542553191489362	225	1089	0.206611570247934	NA
ACCACGT	CACCACGT	7	8	tPLM	tPLM	0.724832214765101	54	305	0.177049180327869	0.285714285714286
CCACGT	CACCACGT	6	8	tPLM	tPLM	0.645390070921986	54	1599	0.0337711069418387	0.327868852459016
CACGT	CACCACGT	5	8	tPLM	tPLM	0.694444444444444	54	3912	0.0138036809815951	0.289855072463768
ACGT	CACCACGT	4	8	tPLM	tPLM	0.731884057971015	54	6633	0.00814111261872456	0.27027027027027
ACGT	ACGTGGTT	4	8	tPLM	tPLM	0.548780487804878	90	6642	0.013550135501355	0.27027027027027
TTTATAA	TTTATAAT	7	8	uPLM	uPLM	0.5	121	640	0.1890625	NA
TTATAAT	TTTATAAT	7	8	uPLM	uPLM	0.666666666666667	119	217	0.548387096774194	NA
TATAAT	TTTATAAT	6	8	uPLM	uPLM	0.75	115	653	0.176110260336907	NA
TTATA	TTTATAAT	5	8	uPLM	uPLM	0.5	121	4334	0.0279187817258883	NA
TTTAT	TTTATAAT	5	8	uPLM	uPLM	0.538461538461538	121	4898	0.0247039608003267	NA
TATAA	TTTATAAT	5	8	uPLM	uPLM	0.583333333333333	121	4131	0.0292907286371339	NA
TTAT	TTTATAAT	4	8	uPLM	uPLM	0.636363636363636	121	7120	0.0169943820224719	NA
ATAA	TTTATAAT	4	8	uPLM	uPLM	0.777777777777778	115	6691	0.0171872664773576	NA
TTTA	TTTATAAT	4	8	uPLM	uPLM	0.636363636363636	121	7618	0.0158834339721712	NA
TATA	TTTATAAT	4	8	uPLM	uPLM	0.583333333333333	119	5936	0.0200471698113208	NA
GGCCTCA	GGGCCTCA	7	8	uPLM	uPLM	0.956204379562044	97	182	0.532967032967033	NA
GGGCCTC	GGGCCTCA	7	8	uPLM	uPLM	0.635036496350365	76	202	0.376237623762376	NA
GGGCCT	GGGCCTCA	6	8	uPLM	uPLM	0.909722222222222	97	2107	0.0460370194589464	NA
GGCCT	GGGCCTCA	5	8	uPLM	uPLM	0.691780821917808	90	2562	0.0351288056206089	NA
GGCC	GGGCCTCA	4	8	uPLM	uPLM	0.659574468085106	84	3822	0.021978021978022	NA
GGGC	GGGCCTCA	4	8	uPLM	uPLM	0.802721088435374	94	5782	0.0162573503977862	NA
TATACCC	TTATACCC	7	8	uPLM	uPLM	0.978021978021978	84	188	0.446808510638298	NA
ATACCC	TTATACCC	6	8	uPLM	uPLM	0.717391304347826	66	460	0.143478260869565	NA
TACCC	TTATACCC	5	8	uPLM	uPLM	0.893617021276596	83	1634	0.0507955936352509	NA
TTTTCT	TTTTCTCT	6	8	uPLM	uPLM	0.628099173553719	1122	6897	0.162679425837321	NA
AGCCGGC	AAGCCGGC	7	8	tPLM	uPLM	0.841584158415842	33	81	0.407407407407407	NA
TTTATAG	TTTTATAG	7	8	uPLM	uPLM	0.857142857142857	219	740	0.295945945945946	NA
TTTTATA	TTTTATAG	7	8	uPLM	uPLM	0.692307692307692	210	736	0.285326086956522	NA
TTTTAT	TTTTATAG	6	8	uPLM	uPLM	0.75	210	1326	0.158371040723982	NA
TTATAG	TTTTATAG	6	8	uPLM	uPLM	0.75	215	836	0.257177033492823	NA
TTTATA	TTTTATAG	6	8	uPLM	uPLM	0.8	219	3051	0.071779744346116	NA
TTATA	TTTTATAG	5	8	uPLM	uPLM	0.857142857142857	219	4334	0.0505306875865252	NA
TTTTA	TTTTATAG	5	8	uPLM	uPLM	0.5	170	1953	0.0870455709165387	NA
TATAG	TTTTATAG	5	8	uPLM	uPLM	0.75	214	1952	0.109631147540984	NA
TTTAT	TTTTATAG	5	8	uPLM	uPLM	0.923076923076923	219	4898	0.0447121273989383	NA
ATAG	TTTTATAG	4	8	uPLM	uPLM	0.75	208	2874	0.0723729993041058	NA
TTAT	TTTTATAG	4	8	uPLM	uPLM	0.916666666666667	218	7121	0.030613677854234	NA
TATA	TTTTATAG	4	8	uPLM	uPLM	0.6	218	5935	0.0367312552653749	NA
TTTA	TTTTATAG	4	8	uPLM	uPLM	0.769230769230769	211	7626	0.0276685024914765	NA
CGGCCCA	CGGCCCAT	7	8	tPLM	uPLM	0.662251655629139	254	590	0.430508474576271	NA
CGGCCC	CGGCCCAT	6	8	uPLM	uPLM	0.615894039735099	249	667	0.373313343328336	NA
GCCCAT	CGGCCCAT	6	8	uPLM	uPLM	0.64968152866242	263	2344	0.112201365187713	NA
GGCCC	CGGCCCAT	5	8	uPLM	uPLM	0.718954248366013	274	3071	0.0892217518723543	NA
CCCAT	CGGCCCAT	5	8	uPLM	uPLM	0.509933774834437	240	3274	0.0733048259010385	NA
GCCCA	CGGCCCAT	5	8	uPLM	uPLM	0.718954248366013	279	4007	0.0696281507362116	NA
GCCC	CGGCCCAT	4	8	uPLM	uPLM	0.69620253164557	280	5511	0.0508074759571766	NA
CCCA	CGGCCCAT	4	8	tPLM	uPLM	0.898089171974522	296	10584	0.0279667422524565	NA
GGCC	CGGCCCAT	4	8	uPLM	uPLM	0.62987012987013	263	3843	0.0684361176164455	NA
GTTCGGT	AGTTCGGT	7	8	uPLM	uPLM	0.769911504424779	70	414	0.169082125603865	NA
TTCGGT	AGTTCGGT	6	8	uPLM	uPLM	0.635036496350365	70	1398	0.050071530758226	NA
CGTCATT	CGTCATTA	7	8	uPLM	uPLM	0.736111111111111	76	397	0.191435768261965	NA
TTTTTCT	TTTTTCTC	7	8	uPLM	uPLM	0.644295302013423	1035	3583	0.28886408037957	NA
TTTTCT	TTTTTCTC	6	8	uPLM	uPLM	0.711409395973154	1178	7014	0.167949814656401	NA
TGACACG	CTGACACG	7	8	uPLM	uPLM	0.972222222222222	68	416	0.163461538461538	NA
GACACG	CTGACACG	6	8	tPLM	uPLM	0.744827586206897	70	1238	0.0565428109854604	NA
TGACAC	CTGACACG	6	8	uPLM	uPLM	0.648148148148148	54	643	0.0839813374805599	NA
ACACG	CTGACACG	5	8	tPLM	uPLM	0.807017543859649	65	2774	0.0234318673395818	NA
CACG	CTGACACG	4	8	tPLM	uPLM	0.808695652173913	67	6029	0.0111129540553989	NA
ATAAATT	ATAAATTG	7	8	uPLM	uPLM	0.625	46	232	0.198275862068966	NA
ATAAAT	ATAAATTG	6	8	uPLM	uPLM	0.583333333333333	56	1843	0.0303852414541508	NA
ATAAA	ATAAATTG	5	8	uPLM	uPLM	0.583333333333333	56	4767	0.0117474302496329	NA
ATAA	ATAAATTG	4	8	uPLM	uPLM	0.545454545454545	54	6689	0.00807295559874421	NA
CCCTAGT	CCCTAGTC	7	8	uPLM	uPLM	0.881889763779528	34	155	0.219354838709677	NA
TATTGGG	CTATTGGG	7	8	uPLM	uPLM	0.885416666666667	125	822	0.152068126520681	NA
CTATTGG	CTATTGGG	7	8	uPLM	uPLM	0.528985507246377	105	369	0.284552845528455	NA
ATTGGG	CTATTGGG	6	8	uPLM	uPLM	0.884210526315789	124	1795	0.0690807799442897	NA
TATTGG	CTATTGGG	6	8	uPLM	uPLM	0.788990825688073	126	2043	0.0616740088105727	NA
TTGGG	CTATTGGG	5	8	uPLM	uPLM	0.593103448275862	126	5999	0.0210035005834306	NA
ATTGG	CTATTGGG	5	8	uPLM	uPLM	0.741379310344828	126	5748	0.0219206680584551	NA
CACCCC	ACACCCCA	6	8	uPLM	uPLM	0.644067796610169	24	173	0.138728323699422	NA
ACCCC	ACACCCCA	5	8	uPLM	uPLM	0.6375	34	1825	0.0186301369863014	NA
CCCA	ACACCCCA	4	8	tPLM	uPLM	0.635802469135803	34	10585	0.00321209258384506	NA
AACCGGT	AACCGGTC	7	8	uPLM	uPLM	0.736486486486487	128	571	0.224168126094571	NA
ACCGGT	AACCGGTC	6	8	uPLM	uPLM	0.883561643835616	144	713	0.201963534361851	NA
AACCGG	AACCGGTC	6	8	uPLM	uPLM	0.76027397260274	139	1385	0.100361010830325	NA
AACCG	AACCGGTC	5	8	uPLM	uPLM	0.684931506849315	135	3013	0.0448058413541321	NA
TTGAC	TTGACGCG	5	8	tPLM	uPLM	0.864406779661017	25	5453	0.00458463231248854	NA
TATAAGA	TATAAGAT	7	8	tPLM	miPLM	0.583333333333333	28	255	0.109803921568627	NA
TATAA	TATAAGAT	5	8	uPLM	miPLM	0.583333333333333	28	4131	0.00677801984991528	NA
TAAGA	TATAAGAT	5	8	uPLM	miPLM	0.555555555555556	23	729	0.0315500685871056	NA
TAAG	TATAAGAT	4	8	uPLM	miPLM	0.555555555555556	23	1760	0.0130681818181818	NA
TATA	TATAAGAT	4	8	uPLM	miPLM	0.583333333333333	28	5934	0.0047185709470846	NA
ATAAAGG	ATAAAGGT	7	8	tPLM	uPLM	0.571428571428571	28	178	0.157303370786517	NA
TAAAGGT	ATAAAGGT	7	8	uPLM	uPLM	0.636363636363636	26	55	0.472727272727273	NA
TAAAG	ATAAAGGT	5	8	uPLM	uPLM	0.538461538461538	28	1304	0.0214723926380368	NA
CGCCACG	ACGCCACG	7	8	tPLM	uPLM	0.736263736263736	56	180	0.311111111111111	NA
GCCACG	ACGCCACG	6	8	tPLM	uPLM	0.694736842105263	56	792	0.0707070707070707	NA
CACG	ACGCCACG	4	8	tPLM	uPLM	0.77	56	6026	0.00929306339196814	NA
ACGTGG	ACGTGGTG	6	8	tPLM	tPLM	0.688888888888889	51	1561	0.0326713645099295	0.327868852459016
ACGTG	ACGTGGTG	5	8	tPLM	tPLM	0.54014598540146	49	3260	0.0150306748466258	0.289855072463768
ACGT	ACGTGGTG	4	8	tPLM	tPLM	0.818181818181818	55	6633	0.00829187396351575	0.27027027027027
AATACCG	AAATACCG	7	8	uPLM	uPLM	0.677083333333333	32	117	0.273504273504274	NA
GGGACCA	TGGGACCA	7	8	tPLM	tPLM	0.707547169811321	45	140	0.321428571428571	0.55
GGACCA	TGGGACCA	6	8	tPLM	tPLM	0.592233009708738	34	518	0.0656370656370656	0.421052631578947
GGGACC	TGGGACCA	6	8	tPLM	tPLM	0.615384615384615	44	404	0.108910891089109	0.565217391304348
GGACC	TGGGACCA	5	8	tPLM	tPLM	0.551470588235294	45	2039	0.0220696419813634	0.368421052631579
ACGT	ACGTTTGG	4	8	tPLM	uPLM	0.894736842105263	81	6633	0.0122116689280868	NA
TGGCCC	CCTGGCCC	6	8	uPLM	uPLM	0.586666666666667	11	669	0.0164424514200299	NA
GGCCCCA	TGGCCCCA	7	8	tPLM	tPLM	0.756756756756757	23	80	0.2875	0.176470588235294
GGCCCC	TGGCCCCA	6	8	uPLM	tPLM	0.597402597402597	22	127	0.173228346456693	NA
TGGCCC	TGGCCCCA	6	8	uPLM	tPLM	0.779220779220779	23	670	0.0343283582089552	NA
GCCCCA	TGGCCCCA	6	8	uPLM	tPLM	0.63265306122449	24	250	0.096	NA
GGCCC	TGGCCCCA	5	8	uPLM	tPLM	0.539130434782609	24	3048	0.0078740157480315	NA
GCCC	TGGCCCCA	4	8	uPLM	tPLM	0.516666666666667	24	5494	0.00436840189297415	NA
GGCC	TGGCCCCA	4	8	uPLM	tPLM	0.601941747572815	24	3809	0.00630086636912575	NA
TTGGGCT	TTGGGCTT	7	8	uPLM	uPLM	0.985074626865672	799	1177	0.678844519966015	NA
TGGGCTT	TTGGGCTT	7	8	uPLM	uPLM	0.985185185185185	801	1694	0.4728453364817	NA
GGGCTT	TTGGGCTT	6	8	uPLM	uPLM	0.840579710144927	761	1932	0.393892339544513	NA
TGGGCT	TTGGGCTT	6	8	uPLM	uPLM	0.985185185185185	800	2397	0.33375052148519	NA
TTGGGC	TTGGGCTT	6	8	uPLM	uPLM	0.970802919708029	801	2522	0.317605075337034	NA
TTGGG	TTGGGCTT	5	8	uPLM	uPLM	0.917241379310345	801	5999	0.133522253708951	NA
TGGGC	TTGGGCTT	5	8	uPLM	uPLM	0.823529411764706	776	4010	0.193516209476309	NA
GGGCT	TTGGGCTT	5	8	uPLM	uPLM	0.820143884892086	761	2887	0.263595427779702	NA
GGGC	TTGGGCTT	4	8	uPLM	uPLM	0.920863309352518	795	5785	0.13742437337943	NA
CAAAACA	CAAAACAA	7	8	uPLM	miPLM	0.772727272727273	145	290	0.5	NA
AAATTGA	AAAATTGA	7	8	uPLM	miPLM	0.562841530054645	625	2097	0.298044825941822	NA
ATAAAAA	ATAAAAAC	7	8	uPLM	uPLM	0.777777777777778	108	590	0.183050847457627	NA
TAAAAAC	ATAAAAAC	7	8	uPLM	uPLM	0.75	90	211	0.42654028436019	NA
ATAAAA	ATAAAAAC	6	8	uPLM	uPLM	0.777777777777778	108	1429	0.0755773268019594	NA
TAAAAA	ATAAAAAC	6	8	uPLM	uPLM	0.777777777777778	114	1078	0.105751391465677	NA
AAAAC	ATAAAAAC	5	8	uPLM	uPLM	0.75	61	1119	0.0545129579982127	NA
ATAAA	ATAAAAAC	5	8	uPLM	uPLM	0.727272727272727	117	4765	0.0245540398740818	NA
TAAAA	ATAAAAAC	5	8	uPLM	uPLM	0.75	91	2250	0.0404444444444444	NA
ATAA	ATAAAAAC	4	8	uPLM	uPLM	0.7	110	6692	0.0164375373580395	NA
TAAA	ATAAAAAC	4	8	uPLM	uPLM	0.6	106	6867	0.0154361438765108	NA
AATTACG	AAATTACG	7	8	uPLM	uPLM	0.595744680851064	64	241	0.265560165975104	NA
ATTACG	AAATTACG	6	8	uPLM	uPLM	0.553191489361702	61	456	0.133771929824561	NA
CACG	ACCCCACG	4	8	tPLM	uPLM	0.5	12	6026	0.00199137072685032	NA
ACACT	ACACTTCT	5	8	uPLM	uPLM	0.509090909090909	31	1147	0.027027027027027	NA
AAAACGG	AAAACGGC	7	8	uPLM	uPLM	0.937062937062937	188	574	0.327526132404181	NA
AAACGGC	AAAACGGC	7	8	tPLM	uPLM	0.848684210526316	188	459	0.40958605664488	NA
GCACGTG	GCACGTGA	7	8	tPLM	tPLM	0.635036496350365	63	221	0.285067873303167	0.794117647058823
CACGTGA	GCACGTGA	7	8	tPLM	tPLM	0.902097902097902	80	412	0.194174757281553	0.777777777777778
ACGTGA	GCACGTGA	6	8	tPLM	tPLM	0.766423357664234	70	921	0.0760043431053203	0.766233766233766
CACGTG	GCACGTGA	6	8	tPLM	tPLM	0.970802919708029	86	1364	0.063049853372434	0.940298507462687
CACGT	GCACGTGA	5	8	tPLM	tPLM	0.95	86	3912	0.0219836400817996	0.859154929577465
ACGTG	GCACGTGA	5	8	tPLM	tPLM	0.719424460431655	76	3264	0.0232843137254902	0.859154929577465
CACG	GCACGTGA	4	8	tPLM	tPLM	0.72992700729927	77	6035	0.0127589063794532	0.867647058823529
ACGT	GCACGTGA	4	8	tPLM	tPLM	0.956204379562044	86	6633	0.0129654756520428	0.734177215189873
GCCCAGT	GCCCAGTA	7	8	uPLM	uPLM	0.912698412698413	85	243	0.349794238683128	NA
CCCAGTA	GCCCAGTA	7	8	uPLM	uPLM	0.714285714285714	72	157	0.45859872611465	NA
GCCCAG	GCCCAGTA	6	8	uPLM	uPLM	0.92	85	493	0.172413793103448	NA
GCCCA	GCCCAGTA	5	8	uPLM	uPLM	0.854838709677419	84	3990	0.0210526315789474	NA
CCCA	GCCCAGTA	4	8	tPLM	uPLM	0.766666666666667	85	10583	0.00803174903146556	NA
GCCC	GCCCAGTA	4	8	uPLM	uPLM	0.821705426356589	85	5494	0.0154714233709501	NA
TACACAC	TACACACA	7	8	uPLM	uPLM	0.846153846153846	80	136	0.588235294117647	NA
GGCTTAT	GGGCTTAT	7	8	uPLM	uPLM	0.833333333333333	207	419	0.494033412887828	NA
GGGCTTA	GGGCTTAT	7	8	uPLM	uPLM	0.974789915966387	211	532	0.396616541353383	NA
GGCTTA	GGGCTTAT	6	8	uPLM	uPLM	0.851851851851852	211	1121	0.188224799286351	NA
GGGCTT	GGGCTTAT	6	8	uPLM	uPLM	0.950819672131147	211	1892	0.111522198731501	NA
GGGCT	GGGCTTAT	5	8	uPLM	uPLM	0.926829268292683	210	2848	0.0737359550561798	NA
GGGC	GGGCTTAT	4	8	uPLM	uPLM	0.873134328358209	211	5779	0.0365115071811732	NA
TGTCTCT	TTGTCTCT	7	8	uPLM	uPLM	0.773972602739726	445	1426	0.312061711079944	NA
TTGTCT	TTGTCTCT	6	8	tPLM	uPLM	0.504424778761062	246	1426	0.172510518934081	NA
TTTTGTG	TTTTGTGT	7	8	uPLM	uPLM	0.705882352941177	183	424	0.431603773584906	NA
TTTGTGT	TTTTGTGT	7	8	uPLM	uPLM	0.657142857142857	181	459	0.394335511982571	NA
TACTTAT	GTACTTAT	7	8	uPLM	uPLM	0.681818181818182	24	136	0.176470588235294	NA
CTTAT	GTACTTAT	5	8	uPLM	uPLM	0.772727272727273	27	1485	0.0181818181818182	NA
CTTA	GTACTTAT	4	8	uPLM	uPLM	0.590909090909091	24	2603	0.0092201306185171	NA
TTAT	GTACTTAT	4	8	uPLM	uPLM	0.5	24	7126	0.00336794835812518	NA
TAAATAG	TTAAATAG	7	8	uPLM	miPLM	0.909090909090909	87	357	0.243697478991597	NA
TTAAATA	TTAAATAG	7	8	uPLM	miPLM	0.818181818181818	83	302	0.274834437086093	NA
AAATAG	TTAAATAG	6	8	uPLM	miPLM	0.636363636363636	79	475	0.166315789473684	NA
TAAATA	TTAAATAG	6	8	uPLM	miPLM	0.833333333333333	87	1661	0.0523780854906683	NA
TTAAAT	TTAAATAG	6	8	uPLM	miPLM	0.727272727272727	67	577	0.116117850953206	NA
TTAAA	TTAAATAG	5	8	uPLM	miPLM	0.636363636363636	75	1637	0.0458155161881491	NA
AAATA	TTAAATAG	5	8	tPLM	miPLM	0.545454545454545	71	2141	0.033162073797291	NA
TAAAT	TTAAATAG	5	8	uPLM	miPLM	0.727272727272727	80	2542	0.03147128245476	NA
ATAG	TTAAATAG	4	8	uPLM	miPLM	0.818181818181818	74	2878	0.0257123002084781	NA
AATA	TTAAATAG	4	8	tPLM	miPLM	0.636363636363636	78	4078	0.019127023050515	NA
TAAA	TTAAATAG	4	8	uPLM	miPLM	0.727272727272727	84	6861	0.0122431132487976	NA
TTAA	TTAAATAG	4	8	tPLM	miPLM	0.545454545454545	68	2505	0.0271457085828343	NA
TTTATAA	CTTTATAA	7	8	uPLM	uPLM	0.684210526315789	134	652	0.205521472392638	NA
CTTTATA	CTTTATAA	7	8	tPLM	uPLM	0.857142857142857	146	566	0.257950530035336	NA
CTTTAT	CTTTATAA	6	8	uPLM	uPLM	0.9	146	1003	0.145563310069791	NA
TTTATA	CTTTATAA	6	8	uPLM	uPLM	0.65	135	3062	0.0440888308295232	NA
TTATA	CTTTATAA	5	8	uPLM	uPLM	0.684210526315789	141	4339	0.0324959668126296	NA
TATAA	CTTTATAA	5	8	uPLM	uPLM	0.666666666666667	138	4139	0.0333413868084078	NA
CTTTA	CTTTATAA	5	8	uPLM	uPLM	0.9	146	2022	0.0722057368941642	NA
TTTAT	CTTTATAA	5	8	uPLM	uPLM	0.631578947368421	136	4908	0.0277098614506927	NA
ATAA	CTTTATAA	4	8	uPLM	uPLM	0.5	131	6700	0.0195522388059701	NA
TTAT	CTTTATAA	4	8	uPLM	uPLM	0.611111111111111	141	7125	0.0197894736842105	NA
TATA	CTTTATAA	4	8	uPLM	uPLM	0.666666666666667	138	5942	0.0232245035341636	NA
TTTA	CTTTATAA	4	8	uPLM	uPLM	0.611111111111111	137	7627	0.0179625016389144	NA
TCTATAA	TTCTATAA	7	8	uPLM	uPLM	0.545454545454545	89	311	0.286173633440514	NA
TTCTATA	TTCTATAA	7	8	uPLM	uPLM	0.875	90	207	0.434782608695652	NA
TCTATA	TTCTATAA	6	8	uPLM	uPLM	0.636363636363636	93	786	0.118320610687023	NA
TTCTAT	TTCTATAA	6	8	uPLM	uPLM	0.75	79	284	0.278169014084507	NA
CTATAA	TTCTATAA	6	8	uPLM	uPLM	0.5	90	806	0.11166253101737	NA
CTATA	TTCTATAA	5	8	uPLM	uPLM	0.5	90	1823	0.0493691716950082	NA
TCTAT	TTCTATAA	5	8	uPLM	uPLM	0.777777777777778	93	1053	0.0883190883190883	NA
CTAT	TTCTATAA	4	8	uPLM	uPLM	0.5	87	2331	0.0373230373230373	NA
ATAAGGC	AATAAGGC	7	8	uPLM	uPLM	0.52	81	320	0.253125	NA
AATAAGG	AATAAGGC	7	8	uPLM	uPLM	0.728395061728395	71	370	0.191891891891892	NA
TAAGGC	AATAAGGC	6	8	uPLM	uPLM	0.585585585585586	81	796	0.101758793969849	NA
TAAGG	AATAAGGC	5	8	uPLM	uPLM	0.5	81	3724	0.0217508055853921	NA
CTCATTT	TCTCATTT	7	8	uPLM	uPLM	0.633333333333333	136	416	0.326923076923077	NA
GGGCTTA	GGGCTTAA	7	8	uPLM	uPLM	0.902439024390244	189	535	0.353271028037383	NA
GGCTTAA	GGGCTTAA	7	8	uPLM	uPLM	0.783783783783784	192	436	0.440366972477064	NA
GGGCTT	GGGCTTAA	6	8	uPLM	uPLM	0.880952380952381	191	1893	0.100898045430534	NA
GGCTTA	GGGCTTAA	6	8	uPLM	uPLM	0.79136690647482	189	1124	0.168149466192171	NA
GGGCT	GGGCTTAA	5	8	uPLM	uPLM	0.858267716535433	190	2849	0.0666900666900667	NA
GGGC	GGGCTTAA	4	8	uPLM	uPLM	0.865671641791045	192	5779	0.0332237411316837	NA
TCACCAT	TCACCATT	7	8	tPLM	tPLM	0.826666666666667	136	423	0.321513002364066	1
CACCATT	TCACCATT	7	8	tPLM	tPLM	0.543103448275862	136	553	0.245931283905967	1
CCAT	TCACCATT	4	8	uPLM	tPLM	0.533898305084746	136	12695	0.0107128790862544	NA
GGCCCGG	AGGCCCGG	7	8	uPLM	uPLM	0.514970059880239	14	56	0.25	NA
CACTATA	CACTATAT	7	8	uPLM	uPLM	0.727272727272727	58	114	0.508771929824561	NA
CTATAT	CACTATAT	6	8	uPLM	uPLM	0.5	59	925	0.0637837837837838	NA
CACTAT	CACTATAT	6	8	uPLM	uPLM	0.545454545454545	54	145	0.372413793103448	NA
TGTGTGG	TGTGTGGT	7	8	uPLM	tPLM	0.819444444444444	134	461	0.290672451193059	NA
[truncated: 11,376 more rows]

## Sheet: Supplementary Table 2b
Supplementary Table 2b: Redundancy estimation for the 3’-PLMs in A. thaliana
PLM1	PLM2	length_PLM1	length_PLM2	type_PLM1	type_PLM2	functional_window_overlap (Jaccard index)	PLM_containing_gene_sets_intersect_number	PLM_containing_gene_sets_union_number	PLM_containing_gene_sets_overlap (Jaccard index)	shared_transcription_factors (Jaccard index)
TCAATTT	TTCAATTT	7	8	uPLM	uPLM	0.7	152	468	0.324786324786325	NA
TTCAAT	TTCAATTT	6	8	uPLM	uPLM	0.787878787878788	184	1392	0.132183908045977	NA
CAATTT	TTCAATTT	6	8	uPLM	uPLM	0.576923076923077	109	815	0.133742331288344	NA
TTCAA	TTCAATTT	5	8	uPLM	uPLM	0.52	184	5624	0.0327169274537696	NA
AATTT	TTCAATTT	5	8	uPLM	uPLM	0.657142857142857	168	5484	0.0306345733041575	NA
TCAAT	TTCAATTT	5	8	uPLM	uPLM	0.541666666666667	184	4485	0.041025641025641	NA
TTCA	TTCAATTT	4	8	uPLM	uPLM	0.565217391304348	184	11554	0.0159252207027869	NA
AAAACT	AAAAACTT	6	8	uPLM	uPLM	0.5	122	966	0.126293995859213	NA
GACGTCG	GACGTCGG	7	8	tPLM	tPLM	0.714285714285714	23	106	0.216981132075472	1
GACGTC	GACGTCGG	6	8	tPLM	tPLM	0.714285714285714	23	216	0.106481481481481	0.2
CGTCG	GACGTCGG	5	8	uPLM	tPLM	0.58955223880597	24	1406	0.0170697012802276	NA
GACG	GACGTCGG	4	8	tPLM	tPLM	0.505494505494505	28	8184	0.00342130987292278	0.25
CGTC	GACGTCGG	4	8	tPLM	tPLM	0.53072625698324	29	8191	0.00354047124893175	0.25
ATGTTAT	TATGTTAT	7	8	uPLM	uPLM	0.752	321	1125	0.285333333333333	NA
ATGTTA	TATGTTAT	6	8	uPLM	uPLM	0.873015873015873	363	3026	0.119960343688037	NA
TTAT	TATGTTAT	4	8	uPLM	uPLM	0.73109243697479	371	17732	0.0209226257613354	NA
TATTAAA	TATTAAAT	7	8	uPLM	uPLM	0.75	134	537	0.249534450651769	NA
ATTAAAT	TATTAAAT	7	8	uPLM	uPLM	0.631578947368421	100	358	0.279329608938547	NA
ATTAAA	TATTAAAT	6	8	uPLM	uPLM	0.655172413793103	139	1795	0.0774373259052925	NA
TATTAA	TATTAAAT	6	8	uPLM	uPLM	0.72	134	1425	0.0940350877192982	NA
ATTAA	TATTAAAT	5	8	tPLM	uPLM	0.666666666666667	136	3669	0.0370673207958572	NA
TGAAGGC	TGAAGGCG	7	8	uPLM	uPLM	0.777027027027027	84	352	0.238636363636364	NA
TACAAAC	TACAAACA	7	8	uPLM	miPLM	0.905982905982906	552	1164	0.474226804123711	NA
ACAAACA	TACAAACA	7	8	uPLM	miPLM	0.829787234042553	588	2264	0.259717314487633	NA
ACAAAC	TACAAACA	6	8	uPLM	miPLM	0.852941176470588	586	4247	0.137979750412056	NA
CAAAC	TACAAACA	5	8	uPLM	miPLM	0.866666666666667	587	8839	0.0664102274012897	NA
TGTATCC	TTGTATCC	7	8	uPLM	uPLM	0.88	74	166	0.44578313253012	NA
TATC	TTGTATCC	4	8	tPLM	uPLM	0.585365853658537	72	10923	0.00659159571546278	NA
TTATAAA	TTATAAAA	7	8	uPLM	uPLM	0.916666666666667	172	401	0.428927680798005	NA
TATAAA	TTATAAAA	6	8	uPLM	uPLM	0.578947368421053	172	1561	0.110185778347213	NA
TAATGTT	TAATGTTG	7	8	uPLM	uPLM	0.80672268907563	205	1269	0.161544523246651	NA
AATGTTG	TAATGTTG	7	8	uPLM	uPLM	0.838983050847458	219	929	0.235737351991389	NA
AATGTT	TAATGTTG	6	8	uPLM	uPLM	0.787234042553192	236	5021	0.0470025891256722	NA
ATGTTG	TAATGTTG	6	8	uPLM	uPLM	0.756756756756757	195	1949	0.100051308363263	NA
AATGT	TAATGTTG	5	8	uPLM	uPLM	0.75	236	11010	0.0214350590372389	NA
TAATG	TAATGTTG	5	8	uPLM	uPLM	0.900900900900901	224	6449	0.0347340672972554	NA
AATCTTT	AATCTTTG	7	8	uPLM	miPLM	0.909090909090909	52	288	0.180555555555556	NA
ATCTTT	AATCTTTG	6	8	uPLM	miPLM	0.714285714285714	52	818	0.0635696821515892	NA
AATCTT	AATCTTTG	6	8	tPLM	miPLM	0.769230769230769	52	731	0.0711354309165527	NA
ATCTT	AATCTTTG	5	8	uPLM	miPLM	0.75	47	1498	0.0313751668891856	NA
TTATAAC	ATTATAAC	7	8	uPLM	uPLM	0.631578947368421	136	468	0.290598290598291	NA
ATTAT	ATTATAAC	5	8	tPLM	uPLM	0.557142857142857	135	5756	0.023453787352328	NA
ATTA	ATTATAAC	4	8	uPLM	uPLM	0.518518518518518	156	13535	0.0115256741780569	NA
AACTTT	AACTTTAT	6	8	uPLM	uPLM	0.64	133	977	0.136131013306039	NA
ACTTT	AACTTTAT	5	8	tPLM	uPLM	0.64	134	2115	0.0633569739952719	NA
TTTAT	AACTTTAT	5	8	uPLM	uPLM	0.58974358974359	165	7683	0.021475985942991	NA
CTTTA	AACTTTAT	5	8	uPLM	uPLM	0.694444444444444	177	2964	0.0597165991902834	NA
ACTT	AACTTTAT	4	8	tPLM	uPLM	0.56	130	4093	0.0317615440996824	NA
TATAAC	TATATAAC	6	8	uPLM	uPLM	0.91304347826087	334	2102	0.158896289248335	NA
ATAT	TATATAAC	4	8	tPLM	uPLM	0.617391304347826	304	11197	0.0271501294989729	NA
ATAA	TATATAAC	4	8	uPLM	uPLM	0.834782608695652	347	18107	0.0191638592809411	NA
TATA	TATATAAC	4	8	uPLM	uPLM	0.730434782608696	319	11179	0.0285356471956347	NA
TTGATGT	TTGATGTA	7	8	uPLM	uPLM	0.9	211	614	0.343648208469055	NA
TGATGTA	TTGATGTA	7	8	tPLM	uPLM	0.944444444444444	219	525	0.417142857142857	NA
TGATGT	TTGATGTA	6	8	tPLM	uPLM	0.821917808219178	185	1433	0.129099790648988	NA
GATGTA	TTGATGTA	6	8	uPLM	uPLM	0.831325301204819	224	1230	0.182113821138211	NA
ATGTA	TTGATGTA	5	8	uPLM	uPLM	0.654205607476635	227	8514	0.0266619685224336	NA
TGTA	TTGATGTA	4	8	uPLM	uPLM	0.53030303030303	227	17750	0.0127887323943662	NA
ACATCAT	ACATCATA	7	8	tPLM	uPLM	0.707317073170732	128	530	0.241509433962264	NA
CATCATA	ACATCATA	7	8	uPLM	uPLM	0.862068965517241	106	326	0.325153374233129	NA
ACATCA	ACATCATA	6	8	tPLM	uPLM	0.722222222222222	123	1465	0.0839590443686007	NA
TCATA	ACATCATA	5	8	uPLM	uPLM	0.617021276595745	128	6513	0.0196530016889298	NA
GATAAAT	TGATAAAT	7	8	uPLM	uPLM	0.695652173913043	84	253	0.33201581027668	NA
ATAAAT	TGATAAAT	6	8	uPLM	uPLM	0.761904761904762	84	1868	0.0449678800856531	NA
ATAAA	TGATAAAT	5	8	uPLM	uPLM	0.625	83	5892	0.0140868974881195	NA
TAATATA	CTAATATA	7	8	uPLM	uPLM	0.5	39	473	0.0824524312896406	NA
TAATAT	CTAATATA	6	8	uPLM	uPLM	0.631578947368421	45	1196	0.0376254180602007	NA
CTAATA	CTAATATA	6	8	uPLM	uPLM	0.6875	45	392	0.114795918367347	NA
AATATA	CTAATATA	6	8	uPLM	uPLM	0.578947368421053	40	1428	0.0280112044817927	NA
ATTTTAT	TATTTTAT	7	8	uPLM	uPLM	0.866666666666667	190	635	0.299212598425197	NA
TATTTTA	TATTTTAT	7	8	uPLM	uPLM	0.9375	214	467	0.458244111349036	NA
TATTTT	TATTTTAT	6	8	tPLM	uPLM	0.882352941176471	214	1677	0.127608825283244	NA
ATTTTA	TATTTTAT	6	8	uPLM	uPLM	0.75	214	1627	0.131530424093423	NA
ATTTT	TATTTTAT	5	8	uPLM	uPLM	0.789473684210526	209	5106	0.0409322365844105	NA
TGTAACA	TGTAACAA	7	8	uPLM	uPLM	0.792207792207792	296	740	0.4	NA
GTAACA	TGTAACAA	6	8	uPLM	uPLM	0.548148148148148	325	2448	0.132761437908497	NA
GTAACAC	TGTAACAC	7	8	uPLM	uPLM	0.550387596899225	124	363	0.341597796143251	NA
TGTAACA	TGTAACAC	7	8	uPLM	uPLM	0.887323943661972	112	722	0.155124653739612	NA
GTAACA	TGTAACAC	6	8	uPLM	uPLM	0.529850746268657	124	2447	0.0506742950551696	NA
TGTAAC	TGTAACAC	6	8	uPLM	uPLM	0.651376146788991	124	2403	0.0516021639617145	NA
GTAAC	TGTAACAC	5	8	tPLM	uPLM	0.525925925925926	124	5059	0.0245107728800158	NA
TGTA	TGTAACAC	4	8	uPLM	uPLM	0.537878787878788	124	17750	0.00698591549295775	NA
GATACA	AGGATACA	6	8	uPLM	uPLM	0.587719298245614	83	1696	0.048938679245283	NA
GATAC	AGGATACA	5	8	uPLM	uPLM	0.78125	78	2440	0.0319672131147541	NA
ATACA	AGGATACA	5	8	uPLM	uPLM	0.621212121212121	89	9716	0.00916014820913956	NA
GATA	AGGATACA	4	8	tPLM	uPLM	0.6875	70	9690	0.00722394220846233	NA
ATAC	AGGATACA	4	8	uPLM	uPLM	0.632352941176471	90	14158	0.00635683006074304	NA
TGTATC	TGTATCCT	6	8	uPLM	uPLM	0.810810810810811	103	1884	0.0546709129511677	NA
TGTAT	TGTATCCT	5	8	uPLM	uPLM	0.781512605042017	103	9241	0.0111459798723082	NA
GTAT	TGTATCCT	4	8	uPLM	uPLM	0.80952380952381	104	14111	0.00737013677273049	NA
TGTA	TGTATCCT	4	8	uPLM	uPLM	0.671428571428571	104	17750	0.00585915492957746	NA
TGTCTTT	TGTCTTTG	7	8	uPLM	uPLM	0.769230769230769	293	1353	0.216555801921656	NA
AATCTTT	AATCTTTT	7	8	uPLM	uPLM	0.6875	115	315	0.365079365079365	NA
ATCTTTT	AATCTTTT	7	8	uPLM	uPLM	0.5625	102	282	0.361702127659574	NA
AATCTT	AATCTTTT	6	8	tPLM	uPLM	0.8125	127	746	0.170241286863271	NA
ATCTTT	AATCTTTT	6	8	uPLM	uPLM	0.875	132	828	0.159420289855072	NA
ATCTT	AATCTTTT	5	8	uPLM	uPLM	0.6875	115	1520	0.0756578947368421	NA
AAATTTG	AAATTTGT	7	8	uPLM	miPLM	0.68	104	436	0.238532110091743	NA
TAATGTA	GTAATGTA	7	8	uPLM	uPLM	0.629213483146067	166	823	0.201701093560146	NA
GTAATG	GTAATGTA	6	8	tPLM	uPLM	0.56	196	2019	0.0970777612679544	NA
AATGTA	GTAATGTA	6	8	uPLM	uPLM	0.723684210526316	167	2368	0.0705236486486486	NA
ATGTA	GTAATGTA	5	8	uPLM	uPLM	0.654205607476635	196	8514	0.023020906741837	NA
GTAAT	GTAATGTA	5	8	tPLM	uPLM	0.588235294117647	196	7217	0.0271580989330747	NA
TAATG	GTAATGTA	5	8	uPLM	uPLM	0.7	196	6437	0.0304489669100513	NA
TGTA	GTAATGTA	4	8	uPLM	uPLM	0.53030303030303	196	17750	0.0110422535211268	NA
TAATGAC	TAATGACA	7	8	uPLM	uPLM	0.807692307692308	50	114	0.43859649122807	NA
TAATGA	TAATGACA	6	8	uPLM	uPLM	0.904761904761905	49	801	0.0611735330836454	NA
AAAAGAG	CAAAAGAG	7	8	uPLM	uPLM	0.851851851851852	384	1700	0.225882352941176	NA
CTATT	TCACTATT	5	8	uPLM	miPLM	0.7	142	4819	0.0294666943349243	NA
ATGTTAC	AATGTTAC	7	8	tPLM	miPLM	0.732142857142857	241	673	0.358098068350669	NA
AATGTTA	AATGTTAC	7	8	uPLM	miPLM	0.752293577981651	241	1221	0.197379197379197	NA
ATGTTA	AATGTTAC	6	8	uPLM	miPLM	0.700854700854701	241	3010	0.0800664451827243	NA
AATGTT	AATGTTAC	6	8	uPLM	miPLM	0.581560283687943	241	5021	0.047998406691894	NA
TGTTAC	AATGTTAC	6	8	uPLM	miPLM	0.634920634920635	234	2326	0.100601891659501	NA
AATGT	AATGTTAC	5	8	uPLM	miPLM	0.554054054054054	241	11010	0.02188919164396	NA
GTTAC	AATGTTAC	5	8	tPLM	miPLM	0.624	232	4716	0.0491942324003393	NA
TTAC	AATGTTAC	4	8	uPLM	miPLM	0.589928057553957	241	16374	0.0147184560889215	NA
ATTAATT	CATTAATT	7	8	tPLM	tPLM	0.606060606060606	79	432	0.18287037037037	0.5
CATTAAT	CATTAATT	7	8	tPLM	tPLM	0.545454545454545	75	263	0.285171102661597	0.666666666666667
TTAATT	CATTAATT	6	8	tPLM	tPLM	0.571428571428571	89	1745	0.0510028653295129	0.25
ATTAAT	CATTAATT	6	8	tPLM	tPLM	0.575757575757576	88	832	0.105769230769231	0.75
CATTAA	CATTAATT	6	8	tPLM	tPLM	0.848484848484849	103	872	0.118119266055046	0.666666666666667
ATTAA	CATTAATT	5	8	tPLM	tPLM	0.787878787878788	99	3679	0.0269094862734439	0.75
TAATT	CATTAATT	5	8	tPLM	tPLM	0.634615384615385	112	5615	0.019946571682992	0.125
TTAAT	CATTAATT	5	8	tPLM	tPLM	0.727272727272727	93	3444	0.0270034843205575	0.75
ATTA	CATTAATT	4	8	uPLM	tPLM	0.611111111111111	112	13526	0.00828034895756321	NA
CATTAAT	CATTAATA	7	8	tPLM	uPLM	0.9	94	232	0.405172413793103	NA
ATTAATA	CATTAATA	7	8	uPLM	uPLM	0.666666666666667	82	404	0.202970297029703	NA
TTAATA	CATTAATA	6	8	uPLM	uPLM	0.625	88	1259	0.0698967434471803	NA
CATTAA	CATTAATA	6	8	tPLM	uPLM	0.714285714285714	100	863	0.115874855156431	NA
ATTAAT	CATTAATA	6	8	tPLM	uPLM	0.95	96	812	0.118226600985222	NA
TAATA	CATTAATA	5	8	uPLM	uPLM	0.607142857142857	94	4117	0.0228321593393248	NA
TTAAT	CATTAATA	5	8	tPLM	uPLM	0.833333333333333	98	3427	0.028596440035016	NA
ATTAA	CATTAATA	5	8	tPLM	uPLM	0.769230769230769	99	3667	0.0269975456776657	NA
GTTACAC	GTTACACA	7	8	uPLM	uPLM	0.542372881355932	97	324	0.299382716049383	NA
GTTACA	GTTACACA	6	8	uPLM	uPLM	0.592592592592593	97	2387	0.0406367825722664	NA
TACAC	GTTACACA	5	8	uPLM	uPLM	0.53781512605042	97	5062	0.0191623864085342	NA
GTTAC	GTTACACA	5	8	tPLM	uPLM	0.528925619834711	97	4707	0.0206076056936478	NA
TTACA	GTTACACA	5	8	uPLM	uPLM	0.512	97	10756	0.00901822238750465	NA
TCAATTA	TTCAATTA	7	8	uPLM	uPLM	0.545454545454545	38	130	0.292307692307692	NA
ACATA	TGAACATA	5	8	uPLM	uPLM	0.525	142	8935	0.0158925573587017	NA
ACAT	TGAACATA	4	8	tPLM	uPLM	0.633333333333333	141	15226	0.00926047550243005	NA
TGATTAA	TTGATTAA	7	8	uPLM	uPLM	0.92156862745098	223	513	0.434697855750487	NA
TTGATTA	TTGATTAA	7	8	uPLM	uPLM	0.520833333333333	150	485	0.309278350515464	NA
GATTAA	TTGATTAA	6	8	uPLM	uPLM	0.574468085106383	150	806	0.186104218362283	NA
TGATT	TTGATTAA	5	8	tPLM	uPLM	0.596153846153846	187	4156	0.044995187680462	NA
GATTA	TTGATTAA	5	8	uPLM	uPLM	0.531914893617021	154	2032	0.0757874015748032	NA
TTCATCG	CTTCATCG	7	8	uPLM	miPLM	0.721428571428571	187	554	0.337545126353791	NA
ATGAAAG	AATGAAAG	7	8	uPLM	uPLM	0.6	48	155	0.309677419354839	NA
AATGAAA	AATGAAAG	7	8	uPLM	uPLM	0.666666666666667	57	602	0.0946843853820598	NA
AATGAA	AATGAAAG	6	8	uPLM	uPLM	0.7	57	1232	0.0462662337662338	NA
ATGTGTA	ATGTGTAT	7	8	uPLM	miPLM	0.929203539823009	308	817	0.376988984088127	NA
ATGTGT	ATGTGTAT	6	8	uPLM	miPLM	0.827067669172932	316	2867	0.110219741890478	NA
GTGTAT	ATGTGTAT	6	8	uPLM	miPLM	0.856060606060606	322	2051	0.156996587030717	NA
ATGTG	ATGTGTAT	5	8	uPLM	miPLM	0.707964601769911	251	4230	0.059338061465721	NA
GTGTA	ATGTGTAT	5	8	uPLM	miPLM	0.82089552238806	319	5383	0.0592606353334572	NA
TGTAT	ATGTGTAT	5	8	uPLM	miPLM	0.956140350877193	319	9243	0.0345126041328573	NA
TGTA	ATGTGTAT	4	8	uPLM	miPLM	0.814814814814815	321	17751	0.0180834882541829	NA
GTAT	ATGTGTAT	4	8	uPLM	miPLM	0.881889763779528	321	14112	0.0227465986394558	NA
CAAAT	GTACAAAT	5	8	uPLM	miPLM	0.5	77	7961	0.00967215173973119	NA
AAAT	GTACAAAT	4	8	uPLM	miPLM	0.515151515151515	73	17434	0.00418722037398187	NA
ATAAACT	TATAAACT	7	8	uPLM	uPLM	0.833333333333333	84	244	0.344262295081967	NA
TATAAAC	TATAAACT	7	8	uPLM	uPLM	0.944444444444444	88	271	0.324723247232472	NA
TATAAA	TATAAACT	6	8	uPLM	uPLM	0.681818181818182	84	1566	0.053639846743295	NA
ATAAAC	TATAAACT	6	8	uPLM	uPLM	0.722222222222222	80	656	0.121951219512195	NA
ATAAA	TATAAACT	5	8	uPLM	uPLM	0.576923076923077	85	5895	0.0144189991518236	NA
ATTATTG	TATTATTG	7	8	tPLM	miPLM	0.592592592592593	105	369	0.284552845528455	NA
TATTATT	TATTATTG	7	8	uPLM	miPLM	0.684210526315789	96	580	0.16551724137931	NA
ATTATT	TATTATTG	6	8	tPLM	miPLM	0.517241379310345	105	1983	0.0529500756429652	NA
TTATTG	TATTATTG	6	8	tPLM	miPLM	0.535714285714286	101	1225	0.0824489795918367	NA
TCTTGTA	GTCTTGTA	7	8	uPLM	miPLM	0.685393258426966	86	806	0.106699751861042	NA
CTTGTA	GTCTTGTA	6	8	uPLM	miPLM	0.635416666666667	86	2051	0.0419307654802535	NA
TACAAAC	TACAAACC	7	8	uPLM	uPLM	0.758928571428571	145	1130	0.128318584070796	NA
ACAAAC	TACAAACC	6	8	uPLM	uPLM	0.62589928057554	147	4245	0.0346289752650177	NA
CAAAC	TACAAACC	5	8	uPLM	uPLM	0.64963503649635	147	8838	0.01663272233537	NA
ATTAATG	ATTAATGG	7	8	tPLM	uPLM	0.705882352941177	34	202	0.168316831683168	NA
TTAATG	ATTAATGG	6	8	tPLM	uPLM	0.7	36	661	0.0544629349470499	NA
ATTAAT	ATTAATGG	6	8	tPLM	uPLM	0.789473684210526	37	808	0.0457920792079208	NA
ATTAA	ATTAATGG	5	8	tPLM	uPLM	0.576923076923077	37	3666	0.0100927441352973	NA
TTAAT	ATTAATGG	5	8	tPLM	uPLM	0.625	37	3425	0.0108029197080292	NA
TTTGAA	TTTTGAAT	6	8	tPLM	uPLM	0.503401360544218	429	5601	0.0765934654525978	NA
TTGAAT	TTTTGAAT	6	8	tPLM	uPLM	0.641975308641975	340	2191	0.15518028297581	NA
TTGAA	TTTTGAAT	5	8	uPLM	uPLM	0.683544303797468	361	6003	0.0601365983674829	NA
TGAAT	TTTTGAAT	5	8	uPLM	uPLM	0.565656565656566	379	6469	0.0585871077446282	NA
CATTTCA	CATTTCAT	7	8	uPLM	uPLM	0.568627450980392	103	340	0.302941176470588	NA
ATTTCA	CATTTCAT	6	8	uPLM	uPLM	0.653061224489796	117	1567	0.0746649649010849	NA
TTTCAT	CATTTCAT	6	8	uPLM	uPLM	0.816326530612245	149	2195	0.0678815489749431	NA
TTTCA	CATTTCAT	5	8	uPLM	uPLM	0.94	160	5928	0.0269905533063428	NA
TTCAT	CATTTCAT	5	8	uPLM	uPLM	0.877551020408163	151	4873	0.0309870716191258	NA
ATTTC	CATTTCAT	5	8	uPLM	uPLM	0.709090909090909	139	4501	0.0308820262163964	NA
ATTT	CATTTCAT	4	8	uPLM	uPLM	0.510416666666667	168	19128	0.00878293601003764	NA
TTCA	CATTTCAT	4	8	uPLM	uPLM	0.938775510204082	163	11559	0.0141015658794013	NA
CTTATAT	CCTTATAT	7	8	uPLM	uPLM	0.844155844155844	62	654	0.0948012232415902	NA
CTTATA	CCTTATAT	6	8	uPLM	uPLM	0.822784810126582	62	1611	0.0384854127870888	NA
TTATA	CCTTATAT	5	8	uPLM	uPLM	0.584615384615385	45	4844	0.00928984310487201	NA
TATAT	CCTTATAT	5	8	uPLM	uPLM	0.538461538461538	44	4363	0.0100848040339216	NA
ATAT	CCTTATAT	4	8	tPLM	uPLM	0.511111111111111	57	11152	0.00511119081779053	NA
AAAT	AAATCCAA	4	8	uPLM	miPLM	0.647727272727273	301	17446	0.017253238564714	NA
ATTGATT	TATTGATT	7	8	uPLM	uPLM	0.8125	101	347	0.291066282420749	NA
TATTGAT	TATTGATT	7	8	uPLM	uPLM	0.777777777777778	106	297	0.356902356902357	NA
TATTGA	TATTGATT	6	8	uPLM	uPLM	0.608695652173913	106	942	0.112526539278132	NA
TTGATT	TATTGATT	6	8	uPLM	uPLM	0.608695652173913	106	1379	0.0768672951414068	NA
AAGTTTC	AAGTTTCT	7	8	uPLM	miPLM	0.625	39	115	0.339130434782609	NA
AGTTTCT	AAGTTTCT	7	8	uPLM	miPLM	0.75	44	120	0.366666666666667	NA
AGTTTC	AAGTTTCT	6	8	uPLM	miPLM	0.777777777777778	48	333	0.144144144144144	NA
AAGTTT	AAGTTTCT	6	8	uPLM	miPLM	0.583333333333333	49	815	0.0601226993865031	NA
AGTTT	AAGTTTCT	5	8	uPLM	miPLM	0.7	49	1647	0.0297510625379478	NA
TTTCT	AAGTTTCT	5	8	uPLM	miPLM	0.636363636363636	44	2352	0.0187074829931973	NA
GTTTC	AAGTTTCT	5	8	uPLM	miPLM	0.5	36	841	0.0428061831153389	NA
AGTT	AAGTTTCT	4	8	uPLM	miPLM	0.583333333333333	49	3558	0.0137717818999438	NA
GTTT	AAGTTTCT	4	8	uPLM	miPLM	0.583333333333333	45	5148	0.00874125874125874	NA
TTCT	AAGTTTCT	4	8	uPLM	miPLM	0.5	32	3484	0.00918484500574053	NA
AACAATT	AACAATTT	7	8	uPLM	uPLM	0.896825396825397	618	1523	0.405778069599475	NA
ACAATTT	AACAATTT	7	8	uPLM	uPLM	0.906976744186046	632	1605	0.393769470404984	NA
ACAATT	AACAATTT	6	8	uPLM	uPLM	0.847826086956522	632	3843	0.164454852979443	NA
ATTT	AACAATTT	4	8	uPLM	uPLM	0.677165354330709	626	19134	0.0327166300825755	NA
ATATTTT	ATATTTTA	7	8	tPLM	tPLM	0.818181818181818	110	412	0.266990291262136	1
TATTTTA	ATATTTTA	7	8	uPLM	tPLM	0.588235294117647	124	470	0.263829787234043	NA
ATTTTA	ATATTTTA	6	8	uPLM	tPLM	0.55	125	1629	0.0767341927562922	NA
TATTTT	ATATTTTA	6	8	tPLM	tPLM	0.647058823529412	127	1677	0.0757304710793083	1
ATATTT	ATATTTTA	6	8	tPLM	tPLM	0.6875	127	1325	0.0958490566037736	1
ATTTT	ATATTTTA	5	8	uPLM	tPLM	0.578947368421053	127	5101	0.0248970790041168	NA
GATATGT	GATATGTA	7	8	uPLM	uPLM	0.790123456790123	123	393	0.312977099236641	NA
ATATGTA	GATATGTA	7	8	uPLM	uPLM	0.776699029126214	149	1365	0.109157509157509	NA
ATATGT	GATATGTA	6	8	uPLM	uPLM	0.627906976744186	150	3768	0.0398089171974522	NA
TATGTA	GATATGTA	6	8	uPLM	uPLM	0.555555555555556	132	3455	0.038205499276411	NA
ATGTA	GATATGTA	5	8	uPLM	uPLM	0.553719008264463	142	8522	0.0166627552217789	NA
ATAT	GATATGTA	4	8	tPLM	uPLM	0.67032967032967	139	11158	0.0124574296468901	NA
GATA	GATATGTA	4	8	tPLM	uPLM	0.651685393258427	127	9693	0.0131022387289797	NA
CTAATAA	TCTAATAA	7	8	tPLM	uPLM	0.705882352941177	64	185	0.345945945945946	NA
TCTAATA	TCTAATAA	7	8	uPLM	uPLM	0.833333333333333	78	147	0.530612244897959	NA
CTAATA	TCTAATAA	6	8	uPLM	uPLM	0.882352941176471	71	402	0.176616915422886	NA
TAATAA	TCTAATAA	6	8	uPLM	uPLM	0.8	77	1745	0.0441260744985673	NA
TAATA	TCTAATAA	5	8	uPLM	uPLM	0.68	81	4111	0.0197032352225736	NA
AATAA	TCTAATAA	5	8	tPLM	uPLM	0.739130434782609	77	5490	0.0140255009107468	NA
GTATTGA	GTATTGAA	7	8	uPLM	uPLM	0.645161290322581	120	393	0.305343511450382	NA
ATTGAA	GTATTGAA	6	8	uPLM	uPLM	0.85	109	1970	0.0553299492385787	NA
TTGAA	GTATTGAA	5	8	uPLM	uPLM	0.701492537313433	95	5939	0.0159959589156424	NA
TATT	GTATTGAA	4	8	tPLM	uPLM	0.7	111	13577	0.0081755910731384	NA
CTAATAA	ACTAATAA	7	8	tPLM	uPLM	0.733333333333333	56	179	0.312849162011173	NA
TAATAA	ACTAATAA	6	8	uPLM	uPLM	0.65	63	1745	0.0361031518624642	NA
CTAATA	ACTAATAA	6	8	uPLM	uPLM	0.933333333333333	66	393	0.16793893129771	NA
TAATA	ACTAATAA	5	8	uPLM	uPLM	0.56	66	4112	0.0160505836575875	NA
AATAA	ACTAATAA	5	8	tPLM	uPLM	0.608695652173913	64	5489	0.0116596830023684	NA
TTAATTT	GTTAATTT	7	8	uPLM	uPLM	0.727272727272727	88	703	0.125177809388336	NA
TAATTT	GTTAATTT	6	8	uPLM	uPLM	0.818181818181818	92	1942	0.0473738414006179	NA
TTAATT	GTTAATTT	6	8	tPLM	uPLM	0.564102564102564	83	1731	0.047949162333911	NA
GTTTATT	GTTTATTT	7	8	uPLM	uPLM	0.75	91	249	0.365461847389558	NA
GTTTAT	GTTTATTT	6	8	uPLM	uPLM	0.923076923076923	106	618	0.171521035598705	NA
GTTT	GTTTATTT	4	8	uPLM	uPLM	0.5	74	5176	0.0142967542503864	NA
ACTTATT	TACTTATT	7	8	uPLM	uPLM	0.541666666666667	39	183	0.213114754098361	NA
ACTTAT	TACTTATT	6	8	uPLM	uPLM	0.72	45	531	0.0847457627118644	NA
AGTTT	AGTTTCAT	5	8	uPLM	uPLM	0.5	57	1670	0.0341317365269461	NA
AGTT	AGTTTCAT	4	8	uPLM	uPLM	0.6	65	3573	0.0181919955219703	NA
GTTT	AGTTTCAT	4	8	uPLM	uPLM	0.6	60	5164	0.0116189000774593	NA
TTATATG	TTTATATG	7	8	uPLM	uPLM	0.684210526315789	87	264	0.329545454545455	NA
TTTATAT	TTTATATG	7	8	uPLM	uPLM	0.571428571428571	84	706	0.118980169971671	NA
TATATG	TTTATATG	6	8	uPLM	uPLM	0.619047619047619	87	843	0.103202846975089	NA
TTTATA	TTTATATG	6	8	uPLM	uPLM	0.571428571428571	84	1595	0.0526645768025078	NA
TGTACTA	TTGTACTA	7	8	uPLM	uPLM	0.776785714285714	161	412	0.390776699029126	NA
TTGTACT	TTGTACTA	7	8	uPLM	uPLM	0.803571428571429	170	665	0.255639097744361	NA
TTGTAC	TTGTACTA	6	8	uPLM	uPLM	0.766129032258065	185	1914	0.0966562173458725	NA
TGTACT	TTGTACTA	6	8	uPLM	uPLM	0.776785714285714	172	1389	0.123830093592513	NA
TGTAC	TTGTACTA	5	8	uPLM	uPLM	0.6875	159	2992	0.0531417112299465	NA
TTGTA	TTGTACTA	5	8	uPLM	uPLM	0.701986754966887	197	12006	0.0164084624354489	NA
GTACT	TTGTACTA	5	8	uPLM	uPLM	0.714285714285714	165	1966	0.0839267548321465	NA
GTAC	TTGTACTA	4	8	tPLM	uPLM	0.517857142857143	134	3088	0.0433937823834197	NA
TGTA	TTGTACTA	4	8	uPLM	uPLM	0.648648648648649	200	17754	0.0112650670271488	NA
TTCA	TTATTCAC	4	8	uPLM	uPLM	0.565217391304348	63	11554	0.00545265708845421	NA
ATTC	TTATTCAC	4	8	uPLM	uPLM	0.583333333333333	57	6987	0.0081580077286389	NA
GGATACA	GGATACAA	7	8	uPLM	uPLM	0.777777777777778	73	170	0.429411764705882	NA
GATAC	GGATACAA	5	8	uPLM	uPLM	0.657894736842105	73	2430	0.0300411522633745	NA
GATA	GGATACAA	4	8	tPLM	uPLM	0.772727272727273	75	9670	0.0077559462254395	NA
ATTGTA	TATTGTAT	6	8	uPLM	uPLM	0.5	180	2512	0.071656050955414	NA
GTATTTA	TGTATTTA	7	8	uPLM	uPLM	0.741379310344828	279	630	0.442857142857143	NA
TGTATTT	TGTATTTA	7	8	uPLM	uPLM	0.541666666666667	258	1690	0.152662721893491	NA
TGTAT	TGTATTTA	5	8	uPLM	uPLM	0.507042253521127	275	9291	0.0295985362178452	NA
GTATT	TGTATTTA	5	8	uPLM	uPLM	0.706293706293706	324	7236	0.0447761194029851	NA
GTAT	TGTATTTA	4	8	uPLM	uPLM	0.642857142857143	319	14118	0.022595268451622	NA
TTTA	TGTATTTA	4	8	uPLM	uPLM	0.551401869158878	293	16602	0.0176484760872184	NA
ATTT	TGTATTTA	4	8	uPLM	uPLM	0.769911504424779	323	19131	0.0168835920756887	NA
CTACTAC	CTACTACA	7	8	tPLM	uPLM	0.67741935483871	125	389	0.32133676092545	NA
TACTACA	CTACTACA	7	8	uPLM	uPLM	0.706666666666667	121	524	0.230916030534351	NA
ACTACA	CTACTACA	6	8	uPLM	uPLM	0.92	158	1967	0.0803253685815963	NA
CATTGTA	TCATTGTA	7	8	uPLM	uPLM	0.957746478873239	179	512	0.349609375	NA
TCATTGT	TCATTGTA	7	8	uPLM	uPLM	0.676470588235294	180	792	0.227272727272727	NA
ATTGTA	TCATTGTA	6	8	uPLM	uPLM	0.848101265822785	179	2512	0.0712579617834395	NA
CATTGT	TCATTGTA	6	8	uPLM	uPLM	0.666666666666667	120	1250	0.096	NA
ATTGT	TCATTGTA	5	8	uPLM	uPLM	0.530769230769231	180	9763	0.0184369558537335	NA
TGTA	TCATTGTA	4	8	uPLM	uPLM	0.522727272727273	180	17750	0.0101408450704225	NA
CATT	TCATTGTA	4	8	uPLM	uPLM	0.621621621621622	180	16632	0.0108225108225108	NA
TTTTTTT	TTTTTTTT	7	8	uPLM	uPLM	0.6	599	1087	0.551057957681693	NA
TTTTTT	TTTTTTTT	6	8	uPLM	uPLM	0.555555555555556	623	1799	0.346303501945525	NA
TTTTT	TTTTTTTT	5	8	uPLM	uPLM	0.703703703703704	738	4247	0.173769719802213	NA
ACAATTG	TACAATTG	7	8	uPLM	uPLM	0.727272727272727	108	359	0.3008356545961	NA
TACAAT	TACAATTG	6	8	uPLM	uPLM	0.706521739130435	123	2921	0.0421088668264293	NA
ACAAT	TACAATTG	5	8	uPLM	uPLM	0.560344827586207	123	9172	0.0134103794156127	NA
GATAACA	AGATAACA	7	8	uPLM	uPLM	0.589147286821705	171	593	0.288364249578415	NA
ATAACA	AGATAACA	6	8	uPLM	uPLM	0.666666666666667	220	4230	0.0520094562647754	NA
GATA	AGATAACA	4	8	tPLM	uPLM	0.673469387755102	180	9710	0.0185375901132853	NA
ATAA	AGATAACA	4	8	uPLM	uPLM	0.865384615384615	219	18101	0.0120987790729794	NA
ACTGTAT	CACTGTAT	7	8	uPLM	uPLM	0.541666666666667	18	151	0.119205298013245	NA
CTGTAT	CACTGTAT	6	8	uPLM	uPLM	0.71875	35	876	0.0399543378995434	NA
TTTCAAT	CTTTCAAT	7	8	uPLM	miPLM	0.625	71	597	0.11892797319933	NA
TTCAAT	CTTTCAAT	6	8	uPLM	miPLM	0.604166666666667	70	1412	0.0495750708215297	NA
TTTCAA	CTTTCAAT	6	8	uPLM	miPLM	0.791666666666667	86	2025	0.0424691358024691	NA
TCAAT	CTTTCAAT	5	8	uPLM	miPLM	0.533333333333333	81	4494	0.0180240320427236	NA
TTCAA	CTTTCAAT	5	8	uPLM	miPLM	0.620689655172414	87	5627	0.0154611693620046	NA
TTTCA	CTTTCAAT	5	8	uPLM	miPLM	0.642857142857143	86	5924	0.0145172180958812	NA
TTCA	CTTTCAAT	4	8	uPLM	miPLM	0.578947368421053	87	11557	0.00752790516570044	NA
TAATATT	ATAATATT	7	8	uPLM	uPLM	0.933333333333333	142	318	0.446540880503145	NA
ATAATAT	ATAATATT	7	8	uPLM	uPLM	0.541666666666667	141	606	0.232673267326733	NA
TAATAT	ATAATATT	6	8	uPLM	uPLM	0.571428571428571	131	1211	0.108175061932287	NA
ATTCTTA	ATTCTTAT	7	8	tPLM	uPLM	0.624113475177305	279	1124	0.248220640569395	NA
TTCTTA	ATTCTTAT	6	8	uPLM	uPLM	0.868131868131868	261	2804	0.0930813124108417	NA
TGGCCT	CTGGCCTC	6	8	uPLM	uPLM	0.52046783625731	38	996	0.0381526104417671	NA
GGCCT	CTGGCCTC	5	8	uPLM	uPLM	0.743589743589744	37	1311	0.0282227307398932	NA
TTCATGA	ATTCATGA	7	8	uPLM	uPLM	0.943396226415094	128	323	0.396284829721362	NA
TTCA	ATTCATGA	4	8	uPLM	uPLM	0.548387096774194	112	11570	0.00968020743301642	NA
TGAAATA	TTGAAATA	7	8	uPLM	uPLM	0.789473684210526	94	329	0.285714285714286	NA
TCTGTAA	TCTGTAAA	7	8	uPLM	uPLM	0.584615384615385	174	649	0.268104776579353	NA
CTGTAAA	TCTGTAAA	7	8	uPLM	uPLM	0.881481481481482	252	651	0.387096774193548	NA
TGTAAA	TCTGTAAA	6	8	uPLM	uPLM	0.895104895104895	260	4725	0.055026455026455	NA
CTGTAA	TCTGTAAA	6	8	uPLM	uPLM	0.865671641791045	247	1791	0.137911781127862	NA
TCTGTA	TCTGTAAA	6	8	uPLM	uPLM	0.553846153846154	170	1470	0.115646258503401	NA
CTGTA	TCTGTAAA	5	8	uPLM	uPLM	0.776978417266187	240	4122	0.0582241630276565	NA
TGTAA	TCTGTAAA	5	8	uPLM	uPLM	0.811688311688312	259	11566	0.0223932215113263	NA
TAAA	TCTGTAAA	4	8	uPLM	uPLM	0.6	257	19074	0.0134738387333543	NA
TGTA	TCTGTAAA	4	8	uPLM	uPLM	0.782312925170068	257	17753	0.0144764265194615	NA
ACATTAA	ACATTAAT	7	8	uPLM	uPLM	0.900826446280992	305	1004	0.303784860557769	NA
ACATTA	ACATTAAT	6	8	uPLM	uPLM	0.566666666666667	269	3365	0.0799405646359584	NA
CATTA	ACATTAAT	5	8	uPLM	uPLM	0.6	233	5070	0.045956607495069	NA
ACATT	ACATTAAT	5	8	uPLM	uPLM	0.594771241830065	287	10265	0.0279590842669264	NA
CATT	ACATTAAT	4	8	uPLM	uPLM	0.674074074074074	308	16643	0.0185062789160608	NA
TAAT	ACATTAAT	4	8	uPLM	uPLM	0.591304347826087	289	14870	0.0194351042367182	NA
AAAATAT	AAAATATT	7	8	tPLM	tPLM	0.615384615384615	208	771	0.269779507133593	1
TTTTAC	ATTTTACA	6	8	tPLM	uPLM	0.842592592592593	484	3354	0.144305307096005	NA
TTTACA	ATTTTACA	6	8	uPLM	uPLM	0.603305785123967	426	3954	0.107738998482549	NA
TTACA	ATTTTACA	5	8	uPLM	uPLM	0.5	452	10788	0.0418984056358917	NA
TTTAC	ATTTTACA	5	8	uPLM	uPLM	0.764705882352941	484	8042	0.0601840338224322	NA
TTAC	ATTTTACA	4	8	uPLM	uPLM	0.654676258992806	484	16374	0.0295590570416514	NA
ATTT	ATTTTACA	4	8	uPLM	uPLM	0.715596330275229	479	19133	0.0250352793602676	NA
GTAGT	GTAGTTTG	5	8	uPLM	uPLM	0.823529411764706	99	3166	0.0312697409981049	NA
TACATAT	GTACATAT	7	8	uPLM	uPLM	0.847058823529412	174	1069	0.162768942937325	NA
GTACATA	GTACATAT	7	8	uPLM	uPLM	0.695652173913043	188	648	0.290123456790123	NA
ACATAT	GTACATAT	6	8	uPLM	uPLM	0.891304347826087	190	2899	0.0655398413245947	NA
GTACAT	GTACATAT	6	8	uPLM	uPLM	0.83695652173913	186	1297	0.143407864302236	NA
TACATA	GTACATAT	6	8	uPLM	uPLM	0.795918367346939	186	3222	0.0577281191806331	NA
ACATA	GTACATAT	5	8	uPLM	uPLM	0.653225806451613	190	8936	0.0212623097582811	NA
GTACA	GTACATAT	5	8	uPLM	uPLM	0.83695652173913	187	3146	0.0594405594405594	NA
TACAT	GTACATAT	5	8	uPLM	uPLM	0.656	191	9177	0.0208129018197668	NA
ACAT	GTACATAT	4	8	tPLM	uPLM	0.778947368421053	189	15227	0.0124121626058974	NA
GTAC	GTACATAT	4	8	tPLM	uPLM	0.682352941176471	156	3053	0.0510972813625942	NA
ATAT	GTACATAT	4	8	tPLM	uPLM	0.529411764705882	169	11169	0.0151311666218999	NA
TAAAT	GTATAAAT	5	8	uPLM	uPLM	0.573170731707317	151	6415	0.0235385814497272	NA
AAAT	GTATAAAT	4	8	uPLM	uPLM	0.75609756097561	189	17436	0.0108396421197522	NA
AGTACAT	AAGTACAT	7	8	uPLM	uPLM	0.702380952380952	117	334	0.350299401197605	NA
AGTACA	AAGTACAT	6	8	uPLM	uPLM	0.545454545454545	119	1374	0.086608442503639	NA
GTACAT	AAGTACAT	6	8	uPLM	uPLM	0.513513513513513	119	1318	0.090288315629742	NA
AGTAC	AAGTACAT	5	8	uPLM	uPLM	0.595238095238095	100	1375	0.0727272727272727	NA
GTACA	AAGTACAT	5	8	uPLM	uPLM	0.513513513513513	121	3166	0.0382185723310171	NA
GTAC	AAGTACAT	4	8	tPLM	uPLM	0.69047619047619	118	3045	0.038752052545156	NA
ATGAAAT	ATGAAATG	7	8	uPLM	uPLM	0.952380952380952	83	433	0.191685912240185	NA
TTTAAAT	TTTAAATA	7	8	tPLM	uPLM	0.541666666666667	131	612	0.214052287581699	NA
TTAAAT	TTTAAATA	6	8	uPLM	uPLM	0.591836734693878	144	1842	0.0781758957654723	NA
TTAAA	TTTAAATA	5	8	uPLM	uPLM	0.559322033898305	162	6236	0.0259781911481719	NA
TTTAA	TTTAAATA	5	8	uPLM	uPLM	0.64	161	5467	0.029449423815621	NA
TAAAT	TTTAAATA	5	8	uPLM	uPLM	0.563636363636364	154	6395	0.0240813135261923	NA
AAATA	TTTAAATA	5	8	tPLM	uPLM	0.548387096774194	166	8596	0.0193113075849232	NA
AAAT	TTTAAATA	4	8	uPLM	uPLM	0.53030303030303	176	17432	0.0100963744837081	NA
TATTGAT	ATATTGAT	7	8	uPLM	uPLM	0.833333333333333	97	297	0.326599326599327	NA
ATATTGA	ATATTGAT	7	8	uPLM	uPLM	0.517241379310345	97	337	0.287833827893175	NA
TATTGA	ATATTGAT	6	8	uPLM	uPLM	0.652173913043478	97	942	0.102972399150743	NA
ATTGAT	ATATTGAT	6	8	uPLM	uPLM	0.517241379310345	97	1250	0.0776	NA
TTATACA	ATTATACA	7	8	uPLM	uPLM	0.939759036144578	352	972	0.362139917695473	NA
TATACA	ATTATACA	6	8	uPLM	uPLM	0.71551724137931	366	3648	0.100328947368421	NA
TTATAC	ATTATACA	6	8	uPLM	uPLM	0.930232558139535	350	1697	0.206246317030053	NA
TATAC	ATTATACA	5	8	uPLM	uPLM	0.691666666666667	367	5744	0.0638927576601671	NA
ATACA	ATTATACA	5	8	uPLM	uPLM	0.661157024793388	365	9717	0.0375630338581867	NA
TTAT	ATTATACA	4	8	uPLM	uPLM	0.868131868131868	364	17727	0.0205336492356293	NA
ATTA	ATTATACA	4	8	uPLM	uPLM	0.505494505494505	310	13583	0.022822645954502	NA
ATAC	ATTATACA	4	8	uPLM	uPLM	0.658730158730159	366	14159	0.0258492831414648	NA
TATA	ATTATACA	4	8	uPLM	uPLM	0.897727272727273	362	11149	0.0324692797560319	NA
TATTAAC	TATTAACC	7	8	uPLM	uPLM	0.647058823529412	29	137	0.211678832116788	NA
ATTAAC	TATTAACC	6	8	uPLM	uPLM	0.529411764705882	26	350	0.0742857142857143	NA
GAATCAA	TGAATCAA	7	8	tPLM	uPLM	0.869565217391304	79	207	0.381642512077295	NA
TGAATCA	TGAATCAA	7	8	uPLM	uPLM	0.547619047619048	99	410	0.241463414634146	NA
AATCAA	TGAATCAA	6	8	uPLM	uPLM	0.68	87	1189	0.0731707317073171	NA
AATCA	TGAATCAA	5	8	tPLM	uPLM	0.560975609756098	99	4592	0.0215592334494774	NA
AATC	TGAATCAA	4	8	uPLM	uPLM	0.512820512820513	86	8553	0.0100549514790132	NA
GATACA	TAGATACA	6	8	uPLM	miPLM	0.69811320754717	137	1711	0.0800701344243133	NA
ATACA	TAGATACA	5	8	uPLM	miPLM	0.717741935483871	158	9716	0.0162618361465624	NA
GATAC	TAGATACA	5	8	uPLM	miPLM	0.789473684210526	132	2455	0.0537678207739308	NA
ATAC	TAGATACA	4	8	uPLM	miPLM	0.7265625	159	14158	0.0112303997739794	NA
GATA	TAGATACA	4	8	tPLM	miPLM	0.642857142857143	133	9696	0.01371699669967	NA
ATAAAGG	AATAAAGG	7	8	tPLM	uPLM	0.526315789473684	36	104	0.346153846153846	NA
AATAAAG	AATAAAGG	7	8	uPLM	uPLM	0.777777777777778	48	380	0.126315789473684	NA
AATAAA	AATAAAGG	6	8	uPLM	uPLM	0.772727272727273	59	2890	0.0204152249134948	NA
ATAAAG	AATAAAGG	6	8	uPLM	uPLM	0.666666666666667	44	671	0.0655737704918033	NA
AATAA	AATAAAGG	5	8	tPLM	uPLM	0.708333333333333	59	5486	0.0107546481954065	NA
ATAAA	AATAAAGG	5	8	uPLM	uPLM	0.782608695652174	59	5891	0.0100152775420132	NA
TTATTAT	TTATTATC	7	8	uPLM	uPLM	0.72	86	748	0.114973262032086	NA
TTATTA	TTATTATC	6	8	uPLM	uPLM	0.535714285714286	77	1820	0.0423076923076923	NA
ATTATC	TTATTATC	6	8	uPLM	uPLM	0.75	97	730	0.132876712328767	NA
TATTAT	TTATTATC	6	8	uPLM	uPLM	0.653846153846154	83	1601	0.051842598376015	NA
TTATT	TTATTATC	5	8	tPLM	uPLM	0.567567567567568	97	7234	0.0134089024053083	NA
TTATC	TTATTATC	5	8	tPLM	uPLM	0.617647058823529	97	2553	0.0379945162553858	NA
TATT	TTATTATC	4	8	tPLM	uPLM	0.5	97	13568	0.00714917452830189	NA
CTCTC	GCTCTCAC	5	8	tPLM	uPLM	0.821656050955414	83	7314	0.0113480995351381	NA
GATAAAT	GATAAATG	7	8	uPLM	uPLM	0.791666666666667	47	253	0.185770750988142	NA
ATAAATG	GATAAATG	7	8	uPLM	uPLM	0.652173913043478	38	326	0.116564417177914	NA
TAAATG	GATAAATG	6	8	uPLM	uPLM	0.636363636363636	37	625	0.0592	NA
ATAAAT	GATAAATG	6	8	uPLM	uPLM	0.64	39	1876	0.0207889125799574	NA
TATAAAG	ATATAAAG	7	8	uPLM	miPLM	0.846153846153846	76	193	0.393782383419689	NA
ATATAAA	ATATAAAG	7	8	uPLM	miPLM	0.578947368421053	73	656	0.111280487804878	NA
ATAAAG	ATATAAAG	6	8	uPLM	miPLM	0.666666666666667	68	665	0.102255639097744	NA
TATAAA	ATATAAAG	6	8	uPLM	miPLM	0.6	77	1561	0.0493273542600897	NA
ATAAA	ATATAAAG	5	8	uPLM	miPLM	0.5	76	5892	0.0128988458927359	NA
TACATAT	ATACATAT	7	8	uPLM	uPLM	0.680555555555556	341	1052	0.324144486692015	NA
ACATAT	ATACATAT	6	8	uPLM	uPLM	0.550561797752809	341	2898	0.117667356797792	NA
TACATA	ATACATAT	6	8	uPLM	uPLM	0.538461538461538	341	3217	0.105999378302767	NA
ACAT	ATACATAT	4	8	tPLM	uPLM	0.583333333333333	341	15225	0.0223973727422003	NA
CGAAATT	CGAAATTT	7	8	uPLM	miPLM	0.714285714285714	13	36	0.361111111111111	NA
AATTTCA	AAATTTCA	7	8	uPLM	uPLM	0.725	208	573	0.363001745200698	NA
ATTTCA	AAATTTCA	6	8	uPLM	uPLM	0.666666666666667	206	1552	0.132731958762887	NA
AAATTT	AAATTTCA	6	8	uPLM	uPLM	0.842105263157895	228	1579	0.144395186827106	NA
AAATT	AAATTTCA	5	8	uPLM	uPLM	0.76	242	7378	0.0328002168609379	NA
TTTCA	AAATTTCA	5	8	uPLM	uPLM	0.791666666666667	241	5921	0.0407025840229691	NA
AATTT	AAATTTCA	5	8	uPLM	uPLM	0.627906976744186	212	5498	0.0385594761731539	NA
ATTTC	AAATTTCA	5	8	uPLM	uPLM	0.844444444444444	240	4474	0.0536432722396066	NA
AAAT	AAATTTCA	4	8	uPLM	uPLM	0.612903225806452	242	17430	0.0138841078600115	NA
TTCA	AAATTTCA	4	8	uPLM	uPLM	0.75	236	11560	0.0204152249134948	NA
ATTCACA	ATTCACAT	7	8	uPLM	miPLM	0.676923076923077	206	901	0.228634850166482	NA
TTCA	ATTCACAT	4	8	uPLM	miPLM	0.511111111111111	161	11601	0.0138781139556935	NA
TTTATGA	TTTATGAA	7	8	uPLM	uPLM	0.95	199	511	0.389432485322896	NA
TTTAT	TTTATGAA	5	8	uPLM	uPLM	0.704545454545455	175	7695	0.0227420402858999	NA
TTTA	TTTATGAA	4	8	uPLM	uPLM	0.612903225806452	199	16569	0.0120103808316736	NA
TATAAAC	TATAAACA	7	8	uPLM	uPLM	0.941176470588235	113	270	0.418518518518519	NA
TATAAA	TATAAACA	6	8	uPLM	uPLM	0.666666666666667	110	1564	0.0703324808184143	NA
ATAAAC	TATAAACA	6	8	uPLM	uPLM	0.8125	101	659	0.153262518968134	NA
ATAAA	TATAAACA	5	8	uPLM	uPLM	0.56	108	5896	0.0183175033921303	NA
CAAAT	TACAAATT	5	8	uPLM	miPLM	0.526315789473684	231	7961	0.0290164552191936	NA
ACAAA	AAACAAAT	5	8	tPLM	uPLM	0.875	93	1827	0.0509031198686371	NA
AAAC	AAACAAAT	4	8	uPLM	uPLM	0.666666666666667	98	3859	0.0253951800984711	NA
ACAA	AAACAAAT	4	8	uPLM	uPLM	0.875	94	3541	0.0265461733973454	NA
TCTTTAT	TCTTTATT	7	8	uPLM	uPLM	0.928571428571429	146	278	0.525179856115108	NA
CTTTATT	TCTTTATT	7	8	uPLM	uPLM	0.785714285714286	124	333	0.372372372372372	NA
CTTTAT	TCTTTATT	6	8	uPLM	uPLM	0.785714285714286	124	604	0.205298013245033	NA
TATTACA	TATTACAC	7	8	uPLM	uPLM	0.685314685314685	205	1358	0.150957290132548	NA
ATTACAC	TATTACAC	7	8	uPLM	uPLM	0.657342657342657	192	684	0.280701754385965	NA
TTACAC	TATTACAC	6	8	uPLM	uPLM	0.848684210526316	252	2228	0.11310592459605	NA
ATTACA	TATTACAC	6	8	uPLM	uPLM	0.643356643356643	202	3842	0.0525767829255596	NA
TACAC	TATTACAC	5	8	uPLM	uPLM	0.758389261744966	231	5091	0.0453741897466117	NA
ATTAC	TATTACAC	5	8	tPLM	uPLM	0.853146853146853	243	7440	0.0326612903225806	NA
TTACA	TATTACAC	5	8	uPLM	uPLM	0.786666666666667	246	10770	0.0228412256267409	NA
TTAC	TATTACAC	4	8	uPLM	uPLM	0.89261744966443	254	16380	0.0155067155067155	NA
AGACG	GAAGACGG	5	8	uPLM	uPLM	0.790849673202614	130	3648	0.0356359649122807	NA
GACG	GAAGACGG	4	8	tPLM	uPLM	0.578947368421053	123	8192	0.0150146484375	NA
AACAAT	AACAATAG	6	8	uPLM	uPLM	0.512658227848101	166	3537	0.0469324286118179	NA
CAATA	AACAATAG	5	8	uPLM	uPLM	0.537974683544304	189	6532	0.02893447642376	NA
AATA	AACAATAG	4	8	tPLM	uPLM	0.536423841059603	231	17083	0.0135222150676111	NA
TGCAAAA	TTGCAAAA	7	8	uPLM	uPLM	0.666666666666667	61	130	0.469230769230769	NA
TTGCAAA	TTGCAAAA	7	8	uPLM	uPLM	0.846153846153846	66	136	0.485294117647059	NA
TGCAAA	TTGCAAAA	6	8	uPLM	uPLM	0.666666666666667	61	262	0.232824427480916	NA
TGCAA	TTGCAAAA	5	8	uPLM	uPLM	0.666666666666667	62	487	0.127310061601643	NA
TCATTAA	ATCATTAA	7	8	uPLM	tPLM	0.933333333333333	68	246	0.276422764227642	NA
ATCATTA	ATCATTAA	7	8	tPLM	tPLM	0.666666666666667	60	229	0.262008733624454	0.692307692307692
TCATTA	ATCATTAA	6	8	uPLM	tPLM	0.5	69	1070	0.0644859813084112	NA
CATTAA	ATCATTAA	6	8	tPLM	tPLM	0.5	69	863	0.0799536500579374	0.166666666666667
ATTAA	ATCATTAA	5	8	tPLM	tPLM	0.538461538461538	68	3667	0.0185437687482956	0.142857142857143
ATCAT	ATCATTAA	5	8	tPLM	tPLM	0.636363636363636	69	2318	0.0297670405522002	0.416666666666667
TCAATTA	TCAATTAA	7	8	uPLM	uPLM	0.833333333333333	42	128	0.328125	NA
CAATTA	TCAATTAA	6	8	uPLM	uPLM	0.5	44	559	0.0787119856887299	NA
ATGATAA	AATGATAA	7	8	uPLM	uPLM	0.695652173913043	66	270	0.244444444444444	NA
ATGATA	AATGATAA	6	8	uPLM	uPLM	0.571428571428571	66	919	0.0718171926006529	NA
TATTATT	TATTATTC	7	8	uPLM	uPLM	0.666666666666667	90	598	0.150501672240803	NA
ATTATTC	TATTATTC	7	8	tPLM	uPLM	0.6	116	442	0.262443438914027	NA
ATTATT	TATTATTC	6	8	tPLM	uPLM	0.733333333333333	109	1991	0.0547463586137619	NA
TATTAT	TATTATTC	6	8	uPLM	uPLM	0.703703703703704	100	1604	0.0623441396508728	NA
TTATTC	TATTATTC	6	8	uPLM	uPLM	0.827586206896552	114	1168	0.0976027397260274	NA
TATTC	TATTATTC	5	8	tPLM	uPLM	0.741935483870968	107	2424	0.0441419141914191	NA
TTATT	TATTATTC	5	8	tPLM	uPLM	0.605263157894737	115	7236	0.0158927584300719	NA
ATTAT	TATTATTC	5	8	tPLM	uPLM	0.523809523809524	113	5730	0.0197207678883072	NA
TATT	TATTATTC	4	8	tPLM	uPLM	0.534883720930233	116	13569	0.0085488982238927	NA
ATTC	TATTATTC	4	8	uPLM	uPLM	0.774193548387097	117	6981	0.0167597765363128	NA
GTAC	GTACAAAG	4	8	tPLM	uPLM	0.6	83	3028	0.0274108322324967	NA
TCGCAG	TCGCAGTT	6	8	uPLM	miPLM	0.695121951219512	41	499	0.0821643286573146	NA
TGTACTG	TTGTACTG	7	8	uPLM	uPLM	0.694117647058824	61	172	0.354651162790698	NA
GTACT	TTGTACTG	5	8	uPLM	uPLM	0.586538461538462	67	1942	0.0345005149330587	NA
GTAC	TTGTACTG	4	8	tPLM	uPLM	0.682352941176471	69	3031	0.022764764104256	NA
TCTTTTT	ATCTTTTT	7	8	uPLM	uPLM	0.727272727272727	99	365	0.271232876712329	NA
ATCTTTT	ATCTTTTT	7	8	uPLM	uPLM	0.818181818181818	105	263	0.399239543726236	NA
ATCTTT	ATCTTTTT	6	8	uPLM	uPLM	0.785714285714286	126	818	0.154034229828851	NA
ATCTT	ATCTTTTT	5	8	uPLM	uPLM	0.833333333333333	113	1506	0.0750332005312085	NA
TTGAATA	GTTGAATA	7	8	uPLM	uPLM	0.588235294117647	78	637	0.122448979591837	NA
TGAATA	GTTGAATA	6	8	uPLM	uPLM	0.75	102	2193	0.0465116279069767	NA
TTGAAT	GTTGAATA	6	8	tPLM	uPLM	0.947368421052632	96	2088	0.0459770114942529	NA
TGAAT	GTTGAATA	5	8	uPLM	uPLM	0.75	103	6398	0.0160987808690216	NA
TTGAA	GTTGAATA	5	8	uPLM	uPLM	0.913793103448276	96	5921	0.0162134774531329	NA
GAATA	GTTGAATA	5	8	tPLM	uPLM	0.558823529411765	80	3424	0.0233644859813084	NA
AATA	GTTGAATA	4	8	tPLM	uPLM	0.516483516483517	99	17067	0.00580066795570399	NA
ATGTACA	AATGTACA	7	8	uPLM	uPLM	0.844444444444444	283	820	0.345121951219512	NA
AATGTAC	AATGTACA	7	8	uPLM	uPLM	0.985185185185185	305	611	0.499181669394435	NA
ATGTAC	AATGTACA	6	8	uPLM	uPLM	0.740740740740741	263	1513	0.173826834104428	NA
TGTACA	AATGTACA	6	8	uPLM	uPLM	0.622222222222222	231	1109	0.208295761947701	NA
ATGTA	AATGTACA	5	8	uPLM	uPLM	0.792592592592593	289	8537	0.0338526414431299	NA
TGTAC	AATGTACA	5	8	uPLM	uPLM	0.57037037037037	235	3024	0.0777116402116402	NA
AATGT	AATGTACA	5	8	uPLM	uPLM	0.791139240506329	305	11017	0.0276844876100572	NA
GTACA	AATGTACA	5	8	uPLM	uPLM	0.622222222222222	241	3213	0.0750077808901338	NA
TGTA	AATGTACA	4	8	uPLM	uPLM	0.816326530612245	310	17752	0.0174628210905813	NA
ATATGAA	TATATGAA	7	8	uPLM	uPLM	0.761904761904762	123	356	0.345505617977528	NA
TATATGA	TATATGAA	7	8	uPLM	uPLM	0.875	120	273	0.43956043956044	NA
TATATG	TATATGAA	6	8	uPLM	uPLM	0.761904761904762	123	840	0.146428571428571	NA
ATATGA	TATATGAA	6	8	uPLM	uPLM	0.533333333333333	123	1092	0.112637362637363	NA
TATTTGA	TATTTGAA	7	8	tPLM	tPLM/miPLM	0.545454545454545	219	973	0.225077081192189	0
TATTT	TATTTGAA	5	8	tPLM	tPLM/miPLM	0.566037735849057	185	7114	0.0260050604441945	0.0909090909090909
TTGAA	TATTTGAA	5	8	uPLM	tPLM/miPLM	0.777777777777778	219	5914	0.0370307744335475	NA
TATT	TATTTGAA	4	8	tPLM	tPLM/miPLM	0.527272727272727	195	13592	0.0143466745144202	0.0714285714285714
AATAAAA	GAATAAAA	7	8	uPLM	uPLM	0.842105263157895	193	1307	0.147666411629686	NA
GAATAAA	GAATAAAA	7	8	uPLM	uPLM	0.888888888888889	194	424	0.457547169811321	NA
GAATAA	GAATAAAA	6	8	uPLM	uPLM	0.653846153846154	198	1016	0.19488188976378	NA
AATAAA	GAATAAAA	6	8	uPLM	uPLM	0.80952380952381	196	2892	0.0677731673582296	NA
ATAAAA	GAATAAAA	6	8	uPLM	uPLM	0.68	196	2791	0.0702257255463991	NA
ATAAA	GAATAAAA	5	8	uPLM	uPLM	0.739130434782609	196	5893	0.03325979976243	NA
AATAA	GAATAAAA	5	8	tPLM	uPLM	0.739130434782609	197	5487	0.0359030435574995	NA
ATGATA	ACATGATA	6	8	uPLM	uPLM	0.7	51	943	0.0540827147401909	NA
GATA	ACATGATA	4	8	tPLM	uPLM	0.606060606060606	75	9670	0.0077559462254395	NA
TTACACA	TTACACAT	7	8	uPLM	uPLM	0.920863309352518	338	1179	0.286683630195081	NA
TACACAT	TTACACAT	7	8	uPLM	uPLM	0.917293233082707	330	922	0.357917570498915	NA
ACACAT	TTACACAT	6	8	uPLM	uPLM	0.897810218978102	331	2848	0.11622191011236	NA
TACACA	TTACACAT	6	8	uPLM	uPLM	0.829931972789116	331	3156	0.104879594423321	NA
TTACAC	TTACACAT	6	8	uPLM	uPLM	0.956521739130435	343	2220	0.154504504504505	NA
TTACA	TTACACAT	5	8	uPLM	uPLM	0.903703703703704	338	10761	0.0314097202862188	NA
CACAT	TTACACAT	5	8	uPLM	uPLM	0.583333333333333	250	4178	0.0598372426998564	NA
TACAC	TTACACAT	5	8	uPLM	uPLM	0.873134328358209	322	5083	0.0633484162895928	NA
ACAT	TTACACAT	4	8	tPLM	uPLM	0.636363636363636	310	15258	0.0203172106435968	NA
TTAC	TTACACAT	4	8	uPLM	uPLM	0.77124183006536	339	16378	0.020698497985102	NA
TACAGTA	TACAGTAT	7	8	tPLM	uPLM	0.821428571428571	82	252	0.325396825396825	NA
TTTTCAT	TTTTCATA	7	8	uPLM	uPLM	0.702127659574468	190	852	0.223004694835681	NA
TTTCATA	TTTTCATA	7	8	uPLM	uPLM	0.5	220	1061	0.207351555136664	NA
TTCATA	TTTTCATA	6	8	uPLM	uPLM	0.714285714285714	217	1931	0.112377006732263	NA
TTTTCA	TTTTCATA	6	8	uPLM	uPLM	0.714285714285714	220	2669	0.0824278756088423	NA
TTTCAT	TTTTCATA	6	8	uPLM	uPLM	0.63265306122449	187	2209	0.0846536894522408	NA
TTCAT	TTTTCATA	5	8	uPLM	uPLM	0.66	194	4882	0.0397378123719787	NA
TTTCA	TTTTCATA	5	8	uPLM	uPLM	0.833333333333333	217	5923	0.0366368394394732	NA
TTCA	TTTTCATA	4	8	uPLM	uPLM	0.755102040816326	217	11557	0.0187764990914597	NA
GGTTTTT	GGTTTTTT	7	8	uPLM	uPLM	0.728260869565217	234	835	0.280239520958084	NA
CTTTTTA	CCTTTTTA	7	8	uPLM	uPLM	0.692307692307692	38	269	0.141263940520446	NA
ACATAAC	ACATAACT	7	8	uPLM	uPLM	0.543046357615894	158	880	0.179545454545455	NA
ACATA	ACATAACT	5	8	uPLM	uPLM	0.519736842105263	172	8963	0.0191900033470936	NA
ATAA	ACATAACT	4	8	uPLM	uPLM	0.864864864864865	196	18104	0.0108263367211666	NA
ACAT	ACATAACT	4	8	tPLM	uPLM	0.585365853658537	184	15241	0.0120726986418214	NA
CTTACA	CTCTTACA	6	8	uPLM	uPLM	0.524475524475524	106	1406	0.0753911806543385	NA
TTACA	CTCTTACA	5	8	uPLM	uPLM	0.848275862068966	161	10767	0.0149530974273242	NA
TTAC	CTCTTACA	4	8	uPLM	uPLM	0.831168831168831	166	16380	0.0101343101343101	NA
TTTCTT	TTTCTTCA	6	8	tPLM	miPLM	0.733333333333333	83	1424	0.0582865168539326	NA
TTTCT	TTTCTTCA	5	8	uPLM	miPLM	0.833333333333333	82	2348	0.034923339011925	NA
TTCT	TTTCTTCA	4	8	uPLM	miPLM	0.727272727272727	64	3486	0.0183591508892714	NA
ATACATT	ATACATTA	7	8	uPLM	uPLM	0.831460674157303	257	1055	0.243601895734597	NA
TACATTA	ATACATTA	7	8	uPLM	uPLM	0.82051282051282	229	775	0.295483870967742	NA
TACATT	ATACATTA	6	8	uPLM	uPLM	0.719512195121951	228	2543	0.0896578843885175	NA
ACATTA	ATACATTA	6	8	uPLM	uPLM	0.616666666666667	257	3315	0.077526395173454	NA
ATACAT	ATACATTA	6	8	uPLM	uPLM	0.573643410852713	257	4002	0.0642178910544728	NA
CATTA	ATACATTA	5	8	uPLM	uPLM	0.7875	220	5021	0.0438159729137622	NA
ATACA	ATACATTA	5	8	uPLM	uPLM	0.6	254	9718	0.0261370652397613	NA
ACATT	ATACATTA	5	8	uPLM	uPLM	0.573643410852713	257	10233	0.0251148245871201	NA
ACAT	ATACATTA	4	8	tPLM	uPLM	0.533980582524272	245	15237	0.0160792806983002	NA
ATAC	ATACATTA	4	8	uPLM	uPLM	0.587301587301587	257	14158	0.0181522813956774	NA
CATT	ATACATTA	4	8	uPLM	uPLM	0.666666666666667	257	16632	0.0154521404521405	NA
ATTA	ATACATTA	4	8	uPLM	uPLM	0.542168674698795	222	13561	0.0163704741538235	NA
CAATA	ACAATAGA	5	8	uPLM	uPLM	0.521739130434783	108	6470	0.0166924265842349	NA
AATA	ACAATAGA	4	8	tPLM	uPLM	0.592592592592593	108	17063	0.0063294848502608	NA
TATTATA	TATTATAT	7	8	uPLM	uPLM	0.736842105263158	172	483	0.356107660455487	NA
ATTATAT	TATTATAT	7	8	uPLM	uPLM	0.666666666666667	172	574	0.299651567944251	NA
ATTATA	TATTATAT	6	8	uPLM	uPLM	0.518518518518518	172	1521	0.113083497698882	NA
TATTAT	TATTATAT	6	8	uPLM	uPLM	0.636363636363636	172	1587	0.108380592312539	NA
AAATAAA	AAATAAAG	7	8	uPLM	uPLM	0.923076923076923	135	882	0.153061224489796	NA
AATAAAG	AAATAAAG	7	8	uPLM	uPLM	0.733333333333333	133	371	0.358490566037736	NA
AAATAA	AAATAAAG	6	8	uPLM	uPLM	0.6	135	2053	0.0657574281539211	NA
ATAAAG	AAATAAAG	6	8	uPLM	uPLM	0.714285714285714	128	663	0.193061840120664	NA
AATAAA	AAATAAAG	6	8	uPLM	uPLM	0.571428571428571	135	2890	0.0467128027681661	NA
AATAA	AAATAAAG	5	8	tPLM	uPLM	0.521739130434783	135	5486	0.0246080933284725	NA
ATAAA	AAATAAAG	5	8	uPLM	uPLM	0.521739130434783	135	5891	0.0229163130198608	NA
TTCAAAA	TTCAAAAT	7	8	uPLM	uPLM	1	30	114	0.263157894736842	NA
TTCAAA	TTCAAAAT	6	8	tPLM	uPLM	1	30	250	0.12	NA
TTTATTA	TTTATTAA	7	8	uPLM	uPLM	0.909090909090909	286	866	0.330254041570439	NA
TTATTAA	TTTATTAA	7	8	uPLM	uPLM	0.76	283	659	0.429438543247344	NA
TTTATT	TTTATTAA	6	8	uPLM	uPLM	0.647058823529412	301	3716	0.0810010764262648	NA
TTATTA	TTTATTAA	6	8	uPLM	uPLM	0.76	283	1818	0.155665566556656	NA
TATTAA	TTTATTAA	6	8	uPLM	uPLM	0.703703703703704	285	1436	0.198467966573816	NA
ATTAA	TTTATTAA	5	8	tPLM	uPLM	0.655172413793103	289	3678	0.0785753126699293	NA
TATTA	TTTATTAA	5	8	uPLM	uPLM	0.5	297	5752	0.05163421418637	NA
TTATT	TTTATTAA	5	8	tPLM	uPLM	0.594594594594595	301	7234	0.041609068288637	NA
TTTAT	TTTATTAA	5	8	uPLM	uPLM	0.594594594594595	301	7671	0.0392386911745535	NA
TATT	TTTATTAA	4	8	tPLM	uPLM	0.523809523809524	301	13568	0.0221845518867925	NA
TCAAATA	TCAAATAC	7	8	uPLM	uPLM	0.601503759398496	184	1123	0.163846838824577	NA
CAAAT	TCAAATAC	5	8	uPLM	uPLM	0.571428571428571	222	8029	0.0276497695852535	NA
AATA	TCAAATAC	4	8	tPLM	uPLM	0.609022556390977	274	17079	0.0160430938579542	NA
ATTAC	TTCATTAC	5	8	tPLM	uPLM	0.507352941176471	170	7435	0.0228648285137861	NA
TTCAT	TTCATTAC	5	8	uPLM	uPLM	0.518072289156627	116	4922	0.0235676554246241	NA
CATTA	TTCATTAC	5	8	uPLM	uPLM	0.727272727272727	159	5007	0.0317555422408628	NA
TTAC	TTCATTAC	4	8	uPLM	uPLM	0.552447552447552	179	16377	0.0109299627526409	NA
TTCA	TTCATTAC	4	8	uPLM	uPLM	0.55421686746988	147	11589	0.0126844421434119	NA
ATTA	TTCATTAC	4	8	uPLM	uPLM	0.650602409638554	161	13547	0.0118845500848896	NA
CATT	TTCATTAC	4	8	uPLM	uPLM	0.577235772357724	177	16637	0.010638937308409	NA
TTCCATA	ATTCCATA	7	8	uPLM	uPLM	0.503703703703704	101	588	0.171768707482993	NA
TTAATAA	TTAATAAG	7	8	uPLM	uPLM	0.857142857142857	72	592	0.121621621621622	NA
TAATAAG	TTAATAAG	7	8	uPLM	uPLM	0.904761904761905	74	246	0.300813008130081	NA
TAATAA	TTAATAAG	6	8	uPLM	uPLM	0.904761904761905	75	1743	0.0430292598967298	NA
AATAAG	TTAATAAG	6	8	uPLM	uPLM	1	74	744	0.0994623655913978	NA
TTAATA	TTAATAAG	6	8	uPLM	uPLM	0.904761904761905	74	1250	0.0592	NA
AATAA	TTAATAAG	5	8	tPLM	uPLM	0.91304347826087	77	5486	0.0140357273058695	NA
TAATA	TTAATAAG	5	8	uPLM	uPLM	0.84	77	4111	0.018730235952323	NA
TTAAT	TTAATAAG	5	8	tPLM	uPLM	0.8	75	3427	0.0218850306390429	NA
ATTTTAT	GATTTTAT	7	8	uPLM	uPLM	0.529411764705882	97	623	0.15569823434992	NA
GATTTTA	GATTTTAT	7	8	tPLM	uPLM	0.769230769230769	96	187	0.513368983957219	NA
GATTTT	GATTTTAT	6	8	uPLM	uPLM	0.714285714285714	83	696	0.119252873563218	NA
ATTTTA	GATTTTAT	6	8	uPLM	uPLM	0.571428571428571	107	1629	0.0656844689993861	NA
GATTT	GATTTTAT	5	8	uPLM	uPLM	0.75	102	1962	0.0519877675840979	NA
ATTTT	GATTTTAT	5	8	uPLM	uPLM	0.684210526315789	109	5101	0.0213683591452656	NA
GATT	GATTTTAT	4	8	uPLM	uPLM	0.764705882352941	109	4996	0.0218174539631705	NA
TTCATTT	ATTCATTT	7	8	uPLM	uPLM	0.8	103	426	0.241784037558685	NA
ATTCATT	ATTCATTT	7	8	uPLM	uPLM	0.6875	100	329	0.303951367781155	NA
ATTCAT	ATTCATTT	6	8	uPLM	uPLM	0.526315789473684	93	842	0.110451306413302	NA
TCATTT	ATTCATTT	6	8	uPLM	uPLM	0.666666666666667	103	1003	0.102691924227318	NA
CATTT	ATTCATTT	5	8	uPLM	uPLM	0.571428571428571	103	2789	0.0369307995697383	NA
CAAAT	CTACAAAT	5	8	uPLM	uPLM	0.614035087719298	163	8005	0.0203622735790131	NA
AAAT	CTACAAAT	4	8	uPLM	uPLM	0.574074074074074	190	17447	0.0108901243766837	NA
TTATAT	GATTATAT	6	8	uPLM	uPLM	0.630434782608696	139	2039	0.0681706718979892	NA
ATTATA	GATTATAT	6	8	uPLM	uPLM	0.58695652173913	131	1567	0.0835992342054882	NA
GATTAT	GATTATAT	6	8	uPLM	uPLM	0.5	104	765	0.135947712418301	NA
TTATA	GATTATAT	5	8	uPLM	uPLM	0.555555555555556	143	4861	0.0294178152643489	NA
ATTAT	GATTATAT	5	8	tPLM	uPLM	0.686274509803922	157	5746	0.027323355377654	NA
TATAT	GATTATAT	5	8	uPLM	uPLM	0.653061224489796	149	4373	0.0340727189572376	NA
GATTA	GATTATAT	5	8	uPLM	uPLM	0.543478260869565	122	2016	0.060515873015873	NA
ATTA	GATTATAT	4	8	uPLM	uPLM	0.612903225806452	173	13530	0.0127864005912786	NA
ATGATTA	ATGATTAG	7	8	tPLM	tPLM	0.55	117	1232	0.0949675324675325	0.5
GTATCAA	TGTATCAA	7	8	uPLM	miPLM	0.740740740740741	257	612	0.419934640522876	NA
TATCAA	TGTATCAA	6	8	uPLM	miPLM	0.71551724137931	234	2587	0.0904522613065327	NA
TATCA	TGTATCAA	5	8	uPLM	miPLM	0.758620689655172	257	6053	0.0424582851478606	NA
TATC	TGTATCAA	4	8	tPLM	miPLM	0.689655172413793	260	10955	0.0237334550433592	NA
CGGGTT	GACGGGTT	6	8	uPLM	uPLM	0.532544378698225	38	854	0.0444964871194379	NA
GACG	GACGGGTT	4	8	tPLM	uPLM	0.775641025641026	51	8183	0.00623243309299768	NA
GTATCAA	GTATCAAT	7	8	uPLM	uPLM	0.815126050420168	120	575	0.208695652173913	NA
TATCAA	GTATCAAT	6	8	uPLM	uPLM	0.69811320754717	101	2546	0.0396700706991359	NA
TATCA	GTATCAAT	5	8	uPLM	uPLM	0.63716814159292	104	6032	0.0172413793103448	NA
TATC	GTATCAAT	4	8	tPLM	uPLM	0.669811320754717	107	10934	0.0097859886592281	NA
ATTTTAT	ATTTTATA	7	8	uPLM	uPLM	0.625	134	631	0.212361331220285	NA
ATTTTA	ATTTTATA	6	8	uPLM	uPLM	0.65	154	1627	0.0946527350952674	NA
ATTTT	ATTTTATA	5	8	uPLM	uPLM	0.684210526315789	154	5101	0.0301901587923936	NA
GTTTGTA	GTTTGTAT	7	8	uPLM	uPLM	0.980952380952381	420	1103	0.380779691749773	NA
TTTGTAT	GTTTGTAT	7	8	uPLM	uPLM	0.935779816513762	415	2145	0.193473193473193	NA
TTTGTA	GTTTGTAT	6	8	uPLM	uPLM	0.806201550387597	420	6076	0.0691244239631336	NA
GTTTGT	GTTTGTAT	6	8	uPLM	uPLM	0.727272727272727	420	4390	0.0956719817767654	NA
TTGTAT	GTTTGTAT	6	8	uPLM	uPLM	0.925233644859813	407	4428	0.0919150858175248	NA
TTGTA	GTTTGTAT	5	8	uPLM	uPLM	0.717241379310345	420	11999	0.0350029169097425	NA
TGTAT	GTTTGTAT	5	8	uPLM	uPLM	0.910714285714286	418	9242	0.0452283055615668	NA
TGTA	GTTTGTAT	4	8	uPLM	uPLM	0.787878787878788	420	17750	0.0236619718309859	NA
GTAT	GTTTGTAT	4	8	uPLM	uPLM	0.769230769230769	418	14113	0.029618082618862	NA
TATGTAT	ATATGTAT	7	8	uPLM	uPLM	0.543689320388349	367	1413	0.259731068648266	NA
ATATGTA	ATATGTAT	7	8	uPLM	uPLM	0.549019607843137	367	1364	0.269061583577713	NA
ATGTAT	ATATGTAT	6	8	uPLM	uPLM	0.554455445544555	367	3326	0.11034275405893	NA
TATGTA	ATATGTAT	6	8	uPLM	uPLM	0.554455445544555	367	3437	0.106779167878964	NA
ATGTA	ATATGTAT	5	8	uPLM	uPLM	0.523364485981308	367	8514	0.0431054733380315	NA
TGTAT	ATATGTAT	5	8	uPLM	uPLM	0.509090909090909	367	9240	0.0397186147186147	NA
TGAATA	AATGAATA	6	8	uPLM	uPLM	0.759493670886076	270	2199	0.122783083219645	NA
AATGA	AATGAATA	5	8	tPLM	uPLM	0.80952380952381	241	5149	0.0468052048941542	NA
GAATA	AATGAATA	5	8	tPLM	uPLM	0.577464788732394	213	3465	0.0614718614718615	NA
ATGAA	AATGAATA	5	8	uPLM	uPLM	0.588785046728972	277	9164	0.0302269751200349	NA
TGAAT	AATGAATA	5	8	uPLM	uPLM	0.828947368421053	277	6398	0.0432947796186308	NA
AATA	AATGAATA	4	8	tPLM	uPLM	0.531914893617021	271	17069	0.0158767356025543	NA
GTTTAT	TTGTTTAT	6	8	uPLM	uPLM	0.6875	107	642	0.166666666666667	NA
GTTT	TTGTTTAT	4	8	uPLM	uPLM	0.733333333333333	108	5167	0.0209018772982388	NA
TAACAAA	TAACAAAA	7	8	uPLM	miPLM	0.75	48	97	0.494845360824742	NA
TAACAA	TAACAAAA	6	8	uPLM	miPLM	0.75	48	172	0.27906976744186	NA
TAACA	TAACAAAA	5	8	uPLM	miPLM	0.75	48	326	0.147239263803681	NA
TAAC	TAACAAAA	4	8	uPLM	miPLM	1	52	889	0.0584926884139483	NA
TATAAG	TATAAGAA	6	8	uPLM	uPLM	0.785234899328859	480	2603	0.184402612370342	NA
GAATAAA	GGAATAAA	7	8	uPLM	uPLM	0.777777777777778	44	421	0.104513064133017	NA
GGAATAA	GGAATAAA	7	8	tPLM	uPLM	0.866666666666667	38	82	0.463414634146341	NA
GGAATA	GGAATAAA	6	8	uPLM	uPLM	0.733333333333333	35	157	0.222929936305732	NA
AATAAA	GGAATAAA	6	8	uPLM	uPLM	0.714285714285714	45	2890	0.0155709342560554	NA
GAATAA	GGAATAAA	6	8	uPLM	uPLM	0.576923076923077	45	1016	0.0442913385826772	NA
AATAA	GGAATAAA	5	8	tPLM	uPLM	0.652173913043478	45	5486	0.00820269777615749	NA
ATAAA	GGAATAAA	5	8	uPLM	uPLM	0.652173913043478	45	5891	0.00763877100662027	NA
ATTGATA	ATTGATAT	7	8	uPLM	miPLM	0.777777777777778	120	309	0.388349514563107	NA
ATTGAT	ATTGATAT	6	8	uPLM	miPLM	0.774193548387097	127	1256	0.101114649681529	NA
GATAT	ATTGATAT	5	8	tPLM	miPLM	0.724137931034483	119	1752	0.0679223744292237	NA
AAAAAAT	AAAAAATA	7	8	uPLM	tPLM	0.588235294117647	453	1718	0.263678696158324	NA
AAAAATA	AAAAAATA	7	8	tPLM	tPLM	0.936507936507937	646	1713	0.377116170461179	0.7
AAAAAT	AAAAAATA	6	8	uPLM	tPLM	0.693548387096774	523	3666	0.14266230223677	NA
AAAATA	AAAAAATA	6	8	tPLM	tPLM	0.608695652173913	518	3753	0.138022915001332	0.7
AAAAAA	AAAAAATA	6	8	uPLM	tPLM	0.557377049180328	464	3023	0.15348991068475	NA
AAAAT	AAAAAATA	5	8	uPLM	tPLM	0.544117647058823	546	8790	0.0621160409556314	NA
AAAAA	AAAAAATA	5	8	uPLM	tPLM	0.626865671641791	543	7949	0.068310479305573	NA
ATTCAAA	ATTCAAAA	7	8	tPLM	uPLM	0.746478873239437	337	919	0.366702937976061	NA
ATTCAA	ATTCAAAA	6	8	tPLM	uPLM	0.676056338028169	319	2039	0.156449239823443	NA
TTCAA	ATTCAAAA	5	8	uPLM	uPLM	0.704225352112676	344	5702	0.0603297088740793	NA
ATTCA	ATTCAAAA	5	8	uPLM	uPLM	0.597222222222222	285	4523	0.0630112757019677	NA
TTCA	ATTCAAAA	4	8	uPLM	uPLM	0.647887323943662	364	11612	0.0313468825353083	NA
CATTGAT	CATTGATT	7	8	uPLM	uPLM	0.647058823529412	51	125	0.408	NA
ATTGAT	CATTGATT	6	8	uPLM	uPLM	0.5	58	1251	0.0463629096722622	NA
TTGATT	CATTGATT	6	8	uPLM	uPLM	0.625	58	1380	0.0420289855072464	NA
GATT	CATTGATT	4	8	uPLM	uPLM	0.941176470588235	54	5001	0.0107978404319136	NA
TACATGA	TACATGAA	7	8	uPLM	uPLM	0.664285714285714	260	924	0.281385281385281	NA
TACATG	TACATGAA	6	8	uPLM	uPLM	0.811881188118812	235	1660	0.141566265060241	NA
ACATGA	TACATGAA	6	8	uPLM	uPLM	0.607843137254902	260	2958	0.0878972278566599	NA
ACATG	TACATGAA	5	8	tPLM	uPLM	0.728155339805825	227	3910	0.0580562659846547	NA
ATGAA	TACATGAA	5	8	uPLM	uPLM	0.677685950413223	239	9185	0.0260206859009254	NA
TACAT	TACATGAA	5	8	uPLM	uPLM	0.614814814814815	245	9192	0.0266536118363795	NA
ACAT	TACATGAA	4	8	tPLM	uPLM	0.714285714285714	252	15233	0.0165430315761833	NA
TTGTTAT	TTTGTTAT	7	8	uPLM	miPLM	0.888059701492537	705	1786	0.394736842105263	NA
TTAT	TTTGTTAT	4	8	uPLM	miPLM	0.71900826446281	681	17757	0.0383510728163541	NA
CATTTAT	CATTTATT	7	8	uPLM	uPLM	1	137	327	0.418960244648318	NA
ATTTATT	CATTTATT	7	8	uPLM	uPLM	0.85	129	800	0.16125	NA
ATTTAT	CATTTATT	6	8	uPLM	uPLM	0.653846153846154	129	2059	0.0626517727051967	NA
TTTATT	CATTTATT	6	8	uPLM	uPLM	0.558823529411765	135	3718	0.0363098440021517	NA
ATTTA	CATTTATT	5	8	uPLM	uPLM	0.527777777777778	137	5474	0.0250274022652539	NA
CATTT	CATTTATT	5	8	uPLM	uPLM	0.904761904761905	137	2787	0.049156799425906	NA
TTTAT	CATTTATT	5	8	uPLM	uPLM	0.513513513513513	137	7671	0.017859470733933	NA
TTATT	CATTTATT	5	8	tPLM	uPLM	0.513513513513513	136	7235	0.0187975120939876	NA
GTAATGA	GTAATGAA	7	8	tPLM	uPLM	0.557046979865772	180	750	0.24	NA
AATGA	GTAATGAA	5	8	tPLM	uPLM	0.614457831325301	125	5168	0.024187306501548	NA
GTAAT	GTAATGAA	5	8	tPLM	uPLM	0.683333333333333	180	7217	0.0249411112650686	NA
TAATG	GTAATGAA	5	8	uPLM	uPLM	0.525	154	6463	0.0238279436794058	NA
ATGAA	GTAATGAA	5	8	uPLM	uPLM	0.775700934579439	180	9164	0.0196420776953296	NA
TAAT	GTAATGAA	4	8	uPLM	uPLM	0.819277108433735	168	14852	0.0113116078642607	NA
ATATTAC	TATATTAC	7	8	uPLM	uPLM	0.67741935483871	215	650	0.330769230769231	NA
TATTAC	TATATTAC	6	8	tPLM	uPLM	0.655913978494624	216	1690	0.127810650887574	NA
ATTAC	TATATTAC	5	8	tPLM	uPLM	0.762295081967213	285	7423	0.0383941802505725	NA
ATAT	TATATTAC	4	8	tPLM	uPLM	0.763440860215054	263	11169	0.0235473184707673	NA
TATA	TATATTAC	4	8	uPLM	uPLM	0.903225806451613	279	11150	0.0250224215246637	NA
TTAC	TATATTAC	4	8	uPLM	uPLM	0.669064748201439	285	16374	0.017405643092708	NA
ATTA	TATATTAC	4	8	uPLM	uPLM	0.580645161290323	257	13554	0.0189611922679652	NA
AACT	TCAAACTT	4	8	uPLM	miPLM	0.644067796610169	222	16198	0.0137053957278676	NA
ATATGA	TAATATGA	6	8	uPLM	uPLM	0.633333333333333	81	1092	0.0741758241758242	NA
TAATAT	TAATATGA	6	8	uPLM	uPLM	0.9	80	1197	0.0668337510442774	NA
TAATA	TAATATGA	5	8	uPLM	uPLM	0.571428571428571	78	4114	0.0189596499756928	NA
AATAT	TAATATGA	5	8	tPLM	uPLM	0.542857142857143	81	4854	0.0166872682323857	NA
AATTTAC	TAATTTAC	7	8	uPLM	uPLM	0.816793893129771	279	1059	0.263456090651558	NA
TTTTTCA	TTTTTTCA	7	8	uPLM	uPLM	0.62962962962963	257	963	0.266874350986501	NA
TTTTCA	TTTTTTCA	6	8	uPLM	uPLM	0.607142857142857	257	2669	0.0962907455976021	NA
CAAAAAA	CAAAAAAA	7	8	uPLM	uPLM	0.5	122	250	0.488	NA
CAAAAA	CAAAAAAA	6	8	uPLM	uPLM	0.5	122	529	0.23062381852552	NA
TTTTATT	CTTTTATT	7	8	uPLM	uPLM	0.583333333333333	194	1389	0.13966882649388	NA
CTTTTAT	CTTTTATT	7	8	uPLM	uPLM	0.875	200	360	0.555555555555556	NA
ACACAT	ACACATAA	6	8	uPLM	miPLM	0.5875	275	2875	0.0956521739130435	NA
CACAT	ACACATAA	5	8	uPLM	miPLM	0.611111111111111	241	4158	0.057960557960558	NA
ACATA	ACACATAA	5	8	uPLM	miPLM	0.587096774193548	282	8967	0.0314486450317832	NA
ATAA	ACACATAA	4	8	uPLM	miPLM	0.761904761904762	305	18109	0.0168424540283837	NA
ACAT	ACACATAA	4	8	tPLM	miPLM	0.666666666666667	293	15246	0.0192181555817919	NA
TTGTAAC	TTTGTAAC	7	8	uPLM	uPLM	0.838709677419355	461	1067	0.432052483598875	NA
TTTGTAA	TTTGTAAC	7	8	uPLM	uPLM	0.904761904761905	493	2331	0.211497211497211	NA
TTGTAA	TTTGTAAC	6	8	uPLM	uPLM	0.932330827067669	508	5354	0.0948823309675009	NA
TGTAAC	TTTGTAAC	6	8	uPLM	uPLM	0.879032258064516	478	2433	0.196465269214961	NA
TTTGTA	TTTGTAAC	6	8	uPLM	uPLM	0.807142857142857	495	6089	0.0812941369683035	NA
TTGTA	TTTGTAAC	5	8	uPLM	uPLM	0.855172413793103	508	11999	0.0423368614051171	NA
GTAAC	TTTGTAAC	5	8	tPLM	uPLM	0.876811594202899	507	5060	0.100197628458498	NA
TGTAA	TTTGTAAC	5	8	uPLM	uPLM	0.832214765100671	508	11565	0.0439256376999568	NA
TGTA	TTTGTAAC	4	8	uPLM	uPLM	0.828571428571429	506	17752	0.0285038305543037	NA
TGTATTA	ATGTATTA	7	8	uPLM	uPLM	0.663934426229508	265	921	0.287730727470141	NA
ATGTAT	ATGTATTA	6	8	uPLM	uPLM	0.60431654676259	277	3402	0.0814226925338036	NA
GTATTA	ATGTATTA	6	8	uPLM	uPLM	0.590163934426229	242	1478	0.163734776725304	NA
GTATT	ATGTATTA	5	8	uPLM	uPLM	0.782312925170068	342	7245	0.0472049689440994	NA
ATGTA	ATGTATTA	5	8	uPLM	uPLM	0.590277777777778	304	8563	0.0355015765502744	NA
TGTAT	ATGTATTA	5	8	uPLM	uPLM	0.589041095890411	313	9280	0.0337284482758621	NA
TGTA	ATGTATTA	4	8	uPLM	uPLM	0.520958083832335	343	17760	0.0193130630630631	NA
GTAT	ATGTATTA	4	8	uPLM	uPLM	0.722222222222222	346	14118	0.0245077206403173	NA
GTAGTAG	TGTAGTAG	7	8	uPLM	uPLM	0.774193548387097	143	431	0.331786542923434	NA
TGTAGTA	TGTAGTAG	7	8	uPLM	uPLM	0.642857142857143	107	474	0.225738396624473	NA
TGTAGT	TGTAGTAG	6	8	uPLM	uPLM	0.771428571428571	128	1661	0.0770620108368453	NA
GTAGT	TGTAGTAG	5	8	uPLM	uPLM	0.728571428571429	127	3199	0.039699906220694	NA
TGTAG	TGTAGTAG	5	8	uPLM	uPLM	0.710843373493976	143	5349	0.0267339689661619	NA
TGTA	TGTAGTAG	4	8	uPLM	uPLM	0.850340136054422	158	17752	0.00890040558810275	NA
CAATAAA	CAATAAAA	7	8	uPLM	uPLM	1	199	425	0.468235294117647	NA
AATAAAA	CAATAAAA	7	8	uPLM	uPLM	0.789473684210526	192	1309	0.146676852559206	NA
ATAAAA	CAATAAAA	6	8	uPLM	uPLM	0.64	198	2790	0.0709677419354839	NA
AATAAA	CAATAAAA	6	8	uPLM	uPLM	0.761904761904762	198	2891	0.0684884123140782	NA
CAATAA	CAATAAAA	6	8	tPLM	uPLM	0.533333333333333	199	1312	0.151676829268293	NA
ATAAA	CAATAAAA	5	8	uPLM	uPLM	0.695652173913043	198	5892	0.0336048879837067	NA
AATAA	CAATAAAA	5	8	tPLM	uPLM	0.695652173913043	198	5487	0.0360852925095681	NA
GTTTTAC	GTTTTACA	7	8	uPLM	uPLM	0.921052631578947	245	487	0.503080082135524	NA
TTTTAC	GTTTTACA	6	8	tPLM	uPLM	0.703703703703704	262	3354	0.0781156827668456	NA
TTTACA	GTTTTACA	6	8	uPLM	uPLM	0.737864077669903	261	3897	0.0669745958429561	NA
TTACA	GTTTTACA	5	8	uPLM	uPLM	0.608	261	10757	0.0242632704285581	NA
TTTAC	GTTTTACA	5	8	uPLM	uPLM	0.638655462184874	262	8042	0.0325789604575976	NA
TTAC	GTTTTACA	4	8	uPLM	uPLM	0.546762589928058	262	16374	0.0160009771589105	NA
TACAGAT	TTACAGAT	7	8	uPLM	uPLM	0.794871794871795	130	398	0.326633165829146	NA
TTACAGA	TTACAGAT	7	8	uPLM	uPLM	0.784810126582278	130	585	0.222222222222222	NA
TTACAG	TTACAGAT	6	8	uPLM	uPLM	0.645833333333333	130	1486	0.0874831763122476	NA
TACAG	TTACAGAT	5	8	uPLM	uPLM	0.508474576271186	129	4079	0.0316253983819564	NA
TATTAGA	TATTAGAT	7	8	uPLM	uPLM	0.5	39	167	0.233532934131737	NA
TATTAG	TATTAGAT	6	8	uPLM	uPLM	0.642857142857143	36	342	0.105263157894737	NA
AACATAC	AAACATAC	7	8	uPLM	uPLM	0.906779661016949	264	621	0.42512077294686	NA
AAACAT	AAACATAC	6	8	uPLM	uPLM	0.813793103448276	295	6005	0.0491257285595337	NA
ACATAC	AAACATAC	6	8	uPLM	uPLM	0.864406779661017	260	1717	0.151426907396622	NA
ACATA	AAACATAC	5	8	uPLM	uPLM	0.859375	286	8944	0.0319767441860465	NA
CATAC	AAACATAC	5	8	uPLM	uPLM	0.779661016949153	235	3393	0.0692602416740348	NA
AACAT	AAACATAC	5	8	uPLM	uPLM	0.833333333333333	287	10940	0.0262340036563071	NA
ACAT	AAACATAC	4	8	tPLM	uPLM	0.711864406779661	272	15248	0.0178384050367261	NA
ATAC	AAACATAC	4	8	uPLM	uPLM	0.936507936507937	294	14159	0.0207641782611766	NA
TAATCA	ATAATCAT	6	8	tPLM	tPLM	0.520833333333333	120	1016	0.118110236220472	0.5
AATCAT	ATAATCAT	6	8	tPLM	tPLM	0.936170212765957	178	1713	0.103911266783421	0.454545454545455
TAATC	ATAATCAT	5	8	uPLM	tPLM	0.977777777777778	176	3031	0.0580666446717255	NA
AATCA	ATAATCAT	5	8	tPLM	tPLM	0.829787234042553	171	4602	0.0371577574967405	0.5
TAAT	ATAATCAT	4	8	uPLM	tPLM	0.506666666666667	174	14847	0.0117195393008689	NA
AATC	ATAATCAT	4	8	uPLM	tPLM	0.8	168	8553	0.0196422307962119	NA
ACTTTTA	TACTTTTA	7	8	tPLM	uPLM	0.928571428571429	63	231	0.272727272727273	NA
TACTTT	TACTTTTA	6	8	uPLM	uPLM	0.857142857142857	64	471	0.13588110403397	NA
ACTTTT	TACTTTTA	6	8	tPLM	uPLM	0.866666666666667	67	848	0.0790094339622641	NA
ACTTT	TACTTTTA	5	8	tPLM	uPLM	0.875	71	2073	0.0342498794018331	NA
ACTT	TACTTTTA	4	8	tPLM	uPLM	0.75	66	4052	0.0162882527147088	NA
TGTACTG	TGTACTGT	7	8	uPLM	uPLM	0.595959595959596	64	195	0.328205128205128	NA
GTACTGT	TGTACTGT	7	8	uPLM	uPLM	0.7734375	108	235	0.459574468085106	NA
TGTACT	TGTACTGT	6	8	uPLM	uPLM	0.823529411764706	104	1361	0.0764144011756062	NA
TGTAC	TGTACTGT	5	8	uPLM	uPLM	0.777777777777778	93	2962	0.0313977042538825	NA
GTACT	TGTACTGT	5	8	uPLM	uPLM	0.808080808080808	89	1946	0.0457348406988695	NA
GTAC	TGTACTGT	4	8	tPLM	uPLM	0.585858585858586	83	3043	0.0272757147551758	NA
TGTA	TGTACTGT	4	8	uPLM	uPLM	0.638297872340426	107	17751	0.00602782941806095	NA
TACAAAC	TACAAACG	7	8	uPLM	uPLM	0.807017543859649	93	1131	0.0822281167108753	NA
ACAAACG	TACAAACG	7	8	uPLM	uPLM	0.932038834951456	95	329	0.288753799392097	NA
ACAAAC	TACAAACG	6	8	uPLM	uPLM	0.666666666666667	95	4246	0.0223739990579369	NA
CAAAC	TACAAACG	5	8	uPLM	uPLM	0.690647482014389	96	8838	0.0108621860149355	NA
ATTATGA	ATTATGAA	7	8	tPLM	uPLM	0.747899159663866	336	918	0.366013071895425	NA
TATCAAT	TATCAATA	7	8	uPLM	uPLM	0.826086956521739	92	283	0.325088339222615	NA
ATCAATA	TATCAATA	7	8	uPLM	uPLM	0.958333333333333	103	371	0.277628032345013	NA
ATCAAT	TATCAATA	6	8	uPLM	uPLM	0.884615384615385	102	1134	0.0899470899470899	NA
TCAATA	TATCAATA	6	8	uPLM	uPLM	0.621621621621622	103	1323	0.0778533635676493	NA
ACCCAAA	ACCCAAAA	7	8	uPLM	uPLM	0.577464788732394	238	624	0.381410256410256	NA
ATTACAT	TATTACAT	7	8	uPLM	uPLM	0.75	376	1424	0.264044943820225	NA
TATTACA	TATTACAT	7	8	uPLM	uPLM	0.836734693877551	377	1303	0.289332310053722	NA
TATTAC	TATTACAT	6	8	tPLM	uPLM	0.64367816091954	283	1715	0.165014577259475	NA
ATTACA	TATTACAT	6	8	uPLM	uPLM	0.831578947368421	372	3789	0.0981789390340459	NA
TTACAT	TATTACAT	6	8	uPLM	uPLM	0.705357142857143	371	4054	0.0915145535273804	NA
TTACA	TATTACAT	5	8	uPLM	uPLM	0.580152671755725	365	10768	0.0338967310549777	NA
TACAT	TATTACAT	5	8	uPLM	uPLM	0.581395348837209	360	9194	0.0391559712856211	NA
ATTAC	TATTACAT	5	8	tPLM	uPLM	0.672131147540984	377	7423	0.0507880910683012	NA
ACAT	TATTACAT	4	8	tPLM	uPLM	0.676767676767677	360	15242	0.0236189476446661	NA
TTAC	TATTACAT	4	8	uPLM	uPLM	0.589928057553957	377	16374	0.0230243068278979	NA
ACATACA	TACATACA	7	8	uPLM	uPLM	0.858407079646018	393	1103	0.356300997280145	NA
TACATAC	TACATACA	7	8	uPLM	uPLM	0.99009900990099	395	640	0.6171875	NA
ACATAC	TACATACA	6	8	uPLM	uPLM	0.87962962962963	389	1690	0.230177514792899	NA
TACATA	TACATACA	6	8	uPLM	uPLM	0.900990099009901	370	3244	0.114056720098644	NA
CATACA	TACATACA	6	8	uPLM	uPLM	0.861386138613861	360	2015	0.178660049627792	NA
ACATA	TACATACA	5	8	uPLM	uPLM	0.826446280991736	397	8935	0.0444320089535534	NA
ATACA	TACATACA	5	8	uPLM	uPLM	0.855932203389831	397	9715	0.0408646423057128	NA
CATAC	TACATACA	5	8	uPLM	uPLM	0.910891089108911	374	3356	0.111442193087008	NA
TACAT	TACATACA	5	8	uPLM	uPLM	0.827868852459016	397	9177	0.0432603247248556	NA
ACAT	TACATACA	4	8	tPLM	uPLM	0.831683168316832	388	15234	0.0254693448864382	NA
ATAC	TACATACA	4	8	uPLM	uPLM	0.801587301587302	397	14158	0.0280406837123888	NA
TGTATTC	TTGTATTC	7	8	uPLM	uPLM	0.64	241	664	0.362951807228916	NA
TTGTATT	TTGTATTC	7	8	uPLM	uPLM	0.723270440251572	291	2059	0.141330743079165	NA
TTGTAT	TTGTATTC	6	8	uPLM	uPLM	0.577922077922078	246	4502	0.0546423811639271	NA
GTATTC	TTGTATTC	6	8	uPLM	uPLM	0.651315789473684	250	1087	0.229990800367985	NA
GTATT	TTGTATTC	5	8	uPLM	uPLM	0.778481012658228	307	7260	0.0422865013774105	NA
TGTAT	TTGTATTC	5	8	uPLM	uPLM	0.598726114649682	275	9298	0.0295762529576253	NA
TTGTA	TTGTATTC	5	8	uPLM	uPLM	0.580110497237569	310	12022	0.0257860588920313	NA
TGTA	TTGTATTC	4	8	uPLM	uPLM	0.533707865168539	323	17760	0.0181869369369369	NA
GTAT	TTGTATTC	4	8	uPLM	uPLM	0.72258064516129	312	14132	0.0220775544862723	NA
AAAACC	AAAACCCA	6	8	uPLM	uPLM	0.875	273	3142	0.0868873329089752	NA
AATAAT	AAATAATG	6	8	tPLM	uPLM	0.761904761904762	76	1471	0.0516655336505778	NA
TTAATAT	TTAATATA	7	8	uPLM	uPLM	0.941176470588235	163	378	0.431216931216931	NA
TAATATA	TTAATATA	7	8	uPLM	uPLM	0.823529411764706	151	479	0.315240083507307	NA
TTAATA	TTAATATA	6	8	uPLM	uPLM	0.75	159	1251	0.127098321342926	NA
AATATA	TTAATATA	6	8	uPLM	uPLM	0.888888888888889	157	1429	0.109867039888034	NA
TAATAT	TTAATATA	6	8	uPLM	uPLM	0.842105263157895	160	1199	0.133444537114262	NA
TTAAT	TTAATATA	5	8	tPLM	uPLM	0.666666666666667	163	3425	0.0475912408759124	NA
TAATA	TTAATATA	5	8	uPLM	uPLM	0.64	163	4111	0.0396497202627098	NA
TATATGA	TATATGAT	7	8	uPLM	miPLM	0.857142857142857	101	270	0.374074074074074	NA
ATATGAT	TATATGAT	7	8	uPLM	miPLM	0.75	101	288	0.350694444444444	NA
TATATG	TATATGAT	6	8	uPLM	miPLM	0.571428571428571	101	840	0.120238095238095	NA
CGAAATT	TCGAAATT	7	8	uPLM	uPLM	0.714285714285714	14	37	0.378378378378378	NA
TCGAAAT	TCGAAATT	7	8	uPLM	uPLM	0.714285714285714	15	39	0.384615384615385	NA
AATGTTT	AATGTTTT	7	8	uPLM	uPLM	0.606896551724138	679	1794	0.378483835005574	NA
ATGTTT	AATGTTTT	6	8	uPLM	uPLM	0.576086956521739	818	6142	0.13318137414523	NA
AATGTT	AATGTTTT	6	8	uPLM	uPLM	0.597765363128492	817	5168	0.158088235294118	NA
AATGT	AATGTTTT	5	8	uPLM	uPLM	0.636871508379888	895	11079	0.0807834642115714	NA
GTTTTTG	GTTTTTGT	7	8	uPLM	tPLM	0.782945736434108	692	1749	0.395654659805603	NA
TTCAA	TTCAAAAG	5	8	uPLM	uPLM	0.565789473684211	181	5678	0.0318774216273336	NA
AAAAG	TTCAAAAG	5	8	tPLM	uPLM	0.550724637681159	150	5163	0.0290528762347472	NA
TTCA	TTCAAAAG	4	8	uPLM	uPLM	0.533333333333333	191	11598	0.0164683566132092	NA
TTATTAC	TTATTACA	7	8	uPLM	uPLM	0.571428571428571	350	866	0.404157043879908	NA
TATTACA	TTATTACA	7	8	uPLM	uPLM	0.97979797979798	538	1310	0.410687022900763	NA
TATTAC	TTATTACA	6	8	tPLM	uPLM	0.622448979591837	386	1780	0.21685393258427	NA
ATTACA	TTATTACA	6	8	uPLM	uPLM	0.792452830188679	486	3843	0.126463700234192	NA
TTACA	TTATTACA	5	8	uPLM	uPLM	0.570422535211268	503	10798	0.0465827005000926	NA
ATTAC	TTATTACA	5	8	tPLM	uPLM	0.80327868852459	545	7423	0.0734204499528493	NA
ATTA	TTATTACA	4	8	uPLM	uPLM	0.52	477	13594	0.03508900985729	NA
TTAC	TTATTACA	4	8	uPLM	uPLM	0.705035971223022	545	16374	0.0332844753878099	NA
TTAT	TTATTACA	4	8	uPLM	uPLM	0.85	542	17727	0.0305748293563491	NA
TTACAAG	TTACAAGA	7	8	uPLM	uPLM	0.774509803921569	285	811	0.351418002466091	NA
TACAAGA	TTACAAGA	7	8	uPLM	uPLM	0.891566265060241	270	721	0.374479889042996	NA
TTACAA	TTACAAGA	6	8	uPLM	uPLM	0.664	290	5204	0.0557263643351268	NA
TACAAG	TTACAAGA	6	8	uPLM	uPLM	0.707547169811321	275	2113	0.130146710837672	NA
TTACA	TTACAAGA	5	8	uPLM	uPLM	0.625	290	10756	0.0269616957976943	NA
TTAC	TTACAAGA	4	8	uPLM	uPLM	0.597122302158273	290	16374	0.0177110052522291	NA
AAAAA	AAAAATGC	5	8	uPLM	uPLM	0.645833333333333	75	7835	0.00957243139757498	NA
ATAATTA	AATAATTA	7	8	tPLM	tPLM	0.739130434782609	111	361	0.307479224376731	0.6
AATAATT	AATAATTA	7	8	tPLM	tPLM	0.681818181818182	91	444	0.204954954954955	0.80952380952381
ATAATT	AATAATTA	6	8	tPLM	tPLM	0.642857142857143	112	1500	0.0746666666666667	0.45
AATAAT	AATAATTA	6	8	tPLM	tPLM	0.583333333333333	95	1487	0.0638870208473436	0.45
TGAAATT	ATGAAATT	7	8	uPLM	uPLM	0.552631578947368	147	602	0.244186046511628	NA
ATGAAAT	ATGAAATT	7	8	uPLM	uPLM	0.551724137931034	130	467	0.278372591006424	NA
TGAAAT	ATGAAATT	6	8	uPLM	uPLM	0.533333333333333	164	1892	0.0866807610993657	NA
GAAATT	ATGAAATT	6	8	uPLM	uPLM	0.5	151	1471	0.102651257647859	NA
ATATTTG	AATATTTG	7	8	tPLM	miPLM	0.839080459770115	312	966	0.322981366459627	NA
TATT	AATATTTG	4	8	tPLM	miPLM	0.5	305	13623	0.0223886075020186	NA
ATAT	AATATTTG	4	8	tPLM	miPLM	0.565656565656566	318	11189	0.0284207703994995	NA
AATA	AATATTTG	4	8	tPLM	miPLM	0.556603773584906	350	17073	0.02050020500205	NA
ATTT	AATATTTG	4	8	uPLM	miPLM	0.69811320754717	357	19131	0.0186608122941822	NA
ATCAATA	ATCAATAA	7	8	uPLM	uPLM	0.678571428571429	144	386	0.373056994818653	NA
TCAATA	ATCAATAA	6	8	uPLM	uPLM	0.621621621621622	160	1322	0.121028744326778	NA
ATCAAT	ATCAATAA	6	8	uPLM	uPLM	0.580645161290323	133	1159	0.114754098360656	NA
CAATAA	ATCAATAA	6	8	tPLM	uPLM	0.766666666666667	159	1313	0.121096725057121	NA
AATAA	ATCAATAA	5	8	tPLM	uPLM	1	154	5492	0.028040786598689	NA
TGAATGA	ATGAATGA	7	8	uPLM	uPLM	0.68	90	243	0.37037037037037	NA
ATGAAT	ATGAATGA	6	8	uPLM	uPLM	0.681818181818182	81	745	0.108724832214765	NA
GAATGA	ATGAATGA	6	8	uPLM	uPLM	0.777777777777778	96	520	0.184615384615385	NA
TTAGTTC	ATTAGTTC	7	8	uPLM	uPLM	0.803030303030303	158	521	0.303262955854127	NA
ATTT	AAACATTT	4	8	uPLM	uPLM	0.511278195488722	622	19135	0.0325058792788085	NA
ATATAAA	CATATAAA	7	8	uPLM	uPLM	0.653846153846154	113	695	0.162589928057554	NA
CATATAA	CATATAAA	7	8	tPLM	uPLM	0.896551724137931	156	356	0.438202247191011	NA
ATATAA	CATATAAA	6	8	uPLM	uPLM	0.928571428571429	156	1986	0.0785498489425982	NA
TATAAA	CATATAAA	6	8	uPLM	uPLM	0.730769230769231	122	1595	0.0764890282131661	NA
ATATA	CATATAAA	5	8	uPLM	uPLM	0.742857142857143	156	4381	0.0356083086053412	NA
ATAAA	CATATAAA	5	8	uPLM	uPLM	0.884615384615385	142	5905	0.024047417442845	NA
TATAA	CATATAAA	5	8	uPLM	uPLM	0.8125	155	4322	0.0358630263766775	NA
CATATTT	CATATTTT	7	8	uPLM	tPLM/miPLM	0.875	61	149	0.409395973154362	NA
ATATTTT	CATATTTT	7	8	tPLM	tPLM/miPLM	0.888888888888889	67	396	0.169191919191919	0.5
ATATTT	CATATTTT	6	8	tPLM	tPLM/miPLM	0.5	68	1325	0.0513207547169811	0.5
CATATT	CATATTTT	6	8	uPLM	tPLM/miPLM	0.666666666666667	68	455	0.149450549450549	NA
TAAACTT	TAAACTTT	7	8	uPLM	uPLM	0.92	217	505	0.42970297029703	NA
AGGACG	ACAGGACG	6	8	uPLM	uPLM	0.710526315789474	21	329	0.0638297872340425	NA
GGACG	ACAGGACG	5	8	uPLM	uPLM	0.619469026548673	27	1614	0.016728624535316	NA
ACATAAC	TACATAAC	7	8	uPLM	uPLM	0.75609756097561	209	838	0.249403341288783	NA
TACATAA	TACATAAC	7	8	uPLM	uPLM	0.825688073394495	208	1297	0.160370084811103	NA
TACATA	TACATAAC	6	8	uPLM	uPLM	0.887755102040816	206	3220	0.0639751552795031	NA
ACATA	TACATAAC	5	8	uPLM	uPLM	0.725806451612903	209	8935	0.0233911583659765	NA
TACAT	TACATAAC	5	8	uPLM	uPLM	0.728	208	9178	0.0226628895184136	NA
ACAT	TACATAAC	4	8	tPLM	uPLM	0.873684210526316	208	15226	0.0136608432943649	NA
ATAA	TACATAAC	4	8	uPLM	uPLM	0.583333333333333	202	18107	0.0111559065554758	NA
ATTTTT	ATTTTTCA	6	8	uPLM	uPLM	0.625	78	1356	0.0575221238938053	NA
ATTTT	ATTTTTCA	5	8	uPLM	uPLM	0.545454545454545	83	5106	0.0162553858206032	NA
TCAATAT	ATCAATAT	7	8	uPLM	uPLM	0.634146341463415	139	438	0.317351598173516	NA
ATCAATA	ATCAATAT	7	8	uPLM	uPLM	0.785714285714286	124	385	0.322077922077922	NA
ATCAAT	ATCAATAT	6	8	uPLM	uPLM	0.925925925925926	135	1136	0.118838028169014	NA
TCAATA	ATCAATAT	6	8	uPLM	uPLM	0.536585365853659	127	1334	0.0952023988005997	NA
TCAAT	ATCAATAT	5	8	uPLM	uPLM	0.541666666666667	139	4485	0.0309921962095875	NA
AATAT	ATCAATAT	5	8	tPLM	uPLM	0.742857142857143	138	4855	0.0284243048403708	NA
ACTTTAT	TACTTTAT	7	8	tPLM	uPLM	0.571428571428571	33	214	0.154205607476636	NA
ACTTTA	TACTTTAT	6	8	uPLM	uPLM	0.666666666666667	33	367	0.0899182561307902	NA
TACTTT	TACTTTAT	6	8	uPLM	uPLM	0.833333333333333	36	463	0.0777537796976242	NA
CTTTAT	TACTTTAT	6	8	uPLM	uPLM	0.615384615384615	32	581	0.0550774526678141	NA
ACTTT	TACTTTAT	5	8	tPLM	uPLM	0.625	36	2072	0.0173745173745174	NA
ACTT	TACTTTAT	4	8	tPLM	uPLM	0.714285714285714	36	4046	0.00889767671774592	NA
TACATTG	TACATTGT	7	8	uPLM	uPLM	0.56140350877193	118	372	0.317204301075269	NA
ACATTGT	TACATTGT	7	8	uPLM	uPLM	0.813559322033898	168	520	0.323076923076923	NA
TACATT	TACATTGT	6	8	uPLM	uPLM	0.746478873239437	179	2520	0.071031746031746	NA
CATTGT	TACATTGT	6	8	uPLM	uPLM	0.807017543859649	160	1215	0.131687242798354	NA
ACATTG	TACATTGT	6	8	uPLM	uPLM	0.779661016949153	159	1216	0.130756578947368	NA
ACAT	TACATTGT	4	8	tPLM	uPLM	0.532608695652174	183	15227	0.0120181256977737	NA
CATT	TACATTGT	4	8	uPLM	uPLM	0.513513513513513	185	16632	0.0111231361231361	NA
CATAAT	ACATAATC	6	8	uPLM	uPLM	0.547945205479452	181	3372	0.0536773428232503	NA
ATAAT	ACATAATC	5	8	tPLM	uPLM	0.511904761904762	114	6329	0.018012324221836	NA
ATAA	ACATAATC	4	8	uPLM	uPLM	0.833333333333333	181	18100	0.01	NA
ACAT	ACATAATC	4	8	tPLM	uPLM	0.504587155963303	170	15236	0.0111577841953269	NA
TAAT	ACATAATC	4	8	uPLM	uPLM	0.608695652173913	166	14855	0.0111746886570178	NA
TGTACAT	TTGTACAT	7	8	uPLM	uPLM	0.513513513513513	208	781	0.266325224071703	NA
TTGTACA	TTGTACAT	7	8	uPLM	uPLM	0.532710280373832	208	724	0.287292817679558	NA
TGTACA	TTGTACAT	6	8	uPLM	uPLM	0.678571428571429	208	1028	0.202334630350195	NA
TTGTAC	TTGTACAT	6	8	uPLM	uPLM	0.532710280373832	208	1895	0.10976253298153	NA
GTACAT	TTGTACAT	6	8	uPLM	uPLM	0.678571428571429	208	1292	0.160990712074303	NA
TGTAC	TTGTACAT	5	8	uPLM	uPLM	0.717948717948718	206	2949	0.0698541878602916	NA
GTACA	TTGTACAT	5	8	uPLM	uPLM	0.678571428571429	208	3142	0.0661998726925525	NA
GTAC	TTGTACAT	4	8	tPLM	uPLM	0.854838709677419	202	3024	0.0667989417989418	NA
ACAT	TTGTACAT	4	8	tPLM	uPLM	0.678571428571429	206	15227	0.013528600512248	NA
CTCATTT	CTCATTTC	7	8	uPLM	uPLM	0.523809523809524	83	527	0.157495256166983	NA
TCGGCCC	ATCGGCCC	7	8	uPLM	uPLM	0.596153846153846	19	83	0.228915662650602	NA
ATACAAC	GATACAAC	7	8	uPLM	uPLM	0.871621621621622	198	1153	0.17172593235039	NA
GATACAA	GATACAAC	7	8	uPLM	uPLM	0.635658914728682	151	810	0.18641975308642	NA
TACAAC	GATACAAC	6	8	uPLM	uPLM	0.627906976744186	157	2049	0.0766227428013665	NA
GATACA	GATACAAC	6	8	uPLM	uPLM	0.65891472868217	155	1732	0.0894919168591224	NA
ATACAA	GATACAAC	6	8	uPLM	uPLM	0.813953488372093	169	4605	0.0366992399565689	NA
ATACA	GATACAAC	5	8	uPLM	uPLM	0.914728682170543	184	9729	0.0189125295508274	NA
GATAC	GATACAAC	5	8	uPLM	uPLM	0.581395348837209	115	2511	0.0457984866587017	NA
ATAC	GATACAAC	4	8	uPLM	uPLM	0.917293233082707	190	14166	0.0134123958774531	NA
GTAC	ATTTGTAC	4	8	tPLM	miPLM	0.53968253968254	72	3025	0.023801652892562	NA
TAAAATA	TAAAATAA	7	8	uPLM	uPLM	0.882352941176471	207	476	0.434873949579832	NA
AAAATAA	TAAAATAA	7	8	uPLM	uPLM	0.823529411764706	200	700	0.285714285714286	NA
AAATAA	TAAAATAA	6	8	uPLM	uPLM	0.75	201	2059	0.0976202039825158	NA
AATAA	TAAAATAA	5	8	tPLM	uPLM	0.583333333333333	203	5490	0.036976320582878	NA
TACAAAG	TACAAAGA	7	8	uPLM	uPLM	0.666666666666667	403	1244	0.32395498392283	NA
ACAAAGA	TACAAAGA	7	8	uPLM	uPLM	0.581081081081081	403	1981	0.203432609793034	NA
TTACAAC	TTACAACC	7	8	uPLM	uPLM	0.777777777777778	74	746	0.0991957104557641	NA
TACAACC	TTACAACC	7	8	uPLM	uPLM	0.919540229885057	80	208	0.384615384615385	NA
TTACAA	TTACAACC	6	8	uPLM	uPLM	0.648	81	5204	0.015564950038432	NA
TACAAC	TTACAACC	6	8	uPLM	uPLM	0.741935483870968	74	2015	0.0367245657568238	NA
TTACA	TTACAACC	5	8	uPLM	uPLM	0.622047244094488	80	10757	0.00743701775587989	NA
TTAC	TTACAACC	4	8	uPLM	uPLM	0.58273381294964	81	16374	0.00494686698424331	NA
TATATTA	TTATATTA	7	8	uPLM	uPLM	0.875	148	426	0.347417840375587	NA
TTATATT	TTATATTA	7	8	uPLM	uPLM	1	158	454	0.348017621145374	NA
TTATAT	TTATATTA	6	8	uPLM	uPLM	0.551724137931034	158	2001	0.0789605197401299	NA
TATATT	TTATATTA	6	8	uPLM	uPLM	0.8	154	1522	0.101182654402103	NA
ATATTA	TTATATTA	6	8	uPLM	uPLM	0.571428571428571	154	1585	0.0971608832807571	NA
TTGTATA	TTTGTATA	7	8	uPLM	uPLM	0.696551724137931	630	1580	0.39873417721519	NA
TTTGTAT	TTTGTATA	7	8	uPLM	uPLM	0.644295302013423	627	2298	0.272845953002611	NA
TGTATA	TTTGTATA	6	8	uPLM	uPLM	0.659420289855073	608	3153	0.192832223279416	NA
TTGTAT	TTTGTATA	6	8	uPLM	uPLM	0.643835616438356	629	4571	0.137606650623496	NA
TTTGTA	TTTGTATA	6	8	uPLM	uPLM	0.570588235294118	655	6206	0.105543022881083	NA
TTGTA	TTTGTATA	5	8	uPLM	uPLM	0.635838150289017	739	12045	0.0613532586135326	NA
TGTAT	TTTGTATA	5	8	uPLM	uPLM	0.664429530201342	708	9317	0.0759901255769024	NA
GTAT	TTTGTATA	4	8	uPLM	uPLM	0.795918367346939	767	14129	0.0542855120673792	NA
TATA	TTTGTATA	4	8	uPLM	uPLM	0.608695652173913	681	11248	0.0605440967283073	NA
TGTA	TTTGTATA	4	8	uPLM	uPLM	0.588235294117647	768	17767	0.0432262058873192	NA
AAGCCTT	CAAGCCTT	7	8	uPLM	uPLM	0.909774436090226	127	513	0.247563352826511	NA
ACTGAAT	ACTGAATT	7	8	uPLM	uPLM	0.828358208955224	175	604	0.289735099337748	NA
TGAATT	ACTGAATT	6	8	uPLM	uPLM	0.792857142857143	175	3771	0.0464067886502254	NA
TATTTTT	ATATTTTT	7	8	tPLM	tPLM	0.833333333333333	149	451	0.330376940133038	1
ATATTTT	ATATTTTT	7	8	tPLM	tPLM	0.75	150	412	0.364077669902913	1
ATTTTT	ATATTTTT	6	8	uPLM	tPLM	0.916666666666667	141	1372	0.102769679300292	NA
TATTTT	ATATTTTT	6	8	tPLM	tPLM	0.611111111111111	166	1678	0.098927294398093	1
ATATTT	ATATTTTT	6	8	tPLM	tPLM	0.555555555555556	160	1332	0.12012012012012	1
ATTTT	ATATTTTT	5	8	uPLM	tPLM	0.631578947368421	167	5101	0.0327386786904529	NA
GAATAA	TTGAATAA	6	8	uPLM	uPLM	0.807692307692308	160	1016	0.15748031496063	NA
AATAA	TTGAATAA	5	8	tPLM	uPLM	0.76	157	5489	0.0286026598651849	NA
AACAATA	TAACAATA	7	8	uPLM	uPLM	0.580645161290323	295	1490	0.197986577181208	NA
AACAAT	TAACAATA	6	8	uPLM	uPLM	0.615942028985507	303	3557	0.0851841439415238	NA
ACAATA	TAACAATA	6	8	uPLM	uPLM	0.512048192771084	296	3505	0.084450784593438	NA
CAATA	TAACAATA	5	8	uPLM	uPLM	0.644927536231884	332	6546	0.0507179957225787	NA
ACAAT	TAACAATA	5	8	uPLM	uPLM	0.512048192771084	347	9233	0.0375825842088162	NA
AATA	TAACAATA	4	8	tPLM	uPLM	0.6	386	17085	0.0225929177641206	NA
ATGTATC	TATGTATC	7	8	uPLM	uPLM	0.826666666666667	172	486	0.353909465020576	NA
TATGTAT	TATGTATC	7	8	uPLM	uPLM	0.601941747572815	172	1413	0.121726822363765	NA
TGTATC	TATGTATC	6	8	uPLM	uPLM	0.626262626262626	172	1883	0.0913436006372809	NA
ATGTAT	TATGTATC	6	8	uPLM	uPLM	0.613861386138614	172	3326	0.0517137702946482	NA
TATGTA	TATGTATC	6	8	uPLM	uPLM	0.613861386138614	172	3437	0.0500436427116672	NA
ATGTA	TATGTATC	5	8	uPLM	uPLM	0.579439252336449	172	8514	0.0202020202020202	NA
TGTAT	TATGTATC	5	8	uPLM	uPLM	0.563636363636364	172	9240	0.0186147186147186	NA
TATTA	TATTAGTA	5	8	uPLM	uPLM	0.625	91	5751	0.0158233350721614	NA
TATT	TATTAGTA	4	8	tPLM	uPLM	0.767441860465116	94	13568	0.00692806603773585	NA
ATTA	TATTAGTA	4	8	uPLM	uPLM	0.62962962962963	94	13526	0.00694957858938341	NA
CATTT	ACATTTAT	5	8	uPLM	uPLM	0.521739130434783	74	2796	0.0264663805436338	NA
CATAAT	ACATAATA	6	8	uPLM	uPLM	0.780821917808219	320	3372	0.0948991696322657	NA
AATA	ACATAATA	4	8	tPLM	uPLM	0.56	308	17075	0.0180380673499268	NA
TAAT	ACATAATA	4	8	uPLM	uPLM	0.596491228070175	287	14873	0.0192967121629799	NA
ATAA	ACATAATA	4	8	uPLM	uPLM	0.567164179104478	312	18108	0.0172299536116634	NA
TTATAAC	TTATAACA	7	8	uPLM	uPLM	0.745454545454545	154	439	0.350797266514806	NA
TTATAA	TTATAACA	6	8	uPLM	uPLM	0.658536585365854	120	1024	0.1171875	NA
TATAA	TTATAACA	5	8	uPLM	uPLM	0.780487804878049	139	4336	0.0320571955719557	NA
TTATA	TTATAACA	5	8	uPLM	uPLM	0.926829268292683	152	4829	0.0314764961689791	NA
ACAACAC	TACAACAC	7	8	uPLM	uPLM	0.503355704697987	176	989	0.177957532861476	NA
TACAACA	TACAACAC	7	8	uPLM	uPLM	0.714285714285714	176	1418	0.124118476727786	NA
TACAAC	TACAACAC	6	8	uPLM	uPLM	0.775280898876405	170	2015	0.0843672456575682	NA
CCTTTT	CCTTTTGT	6	8	uPLM	uPLM	0.662337662337662	120	1767	0.067911714770798	NA
TAAACT	ATAAACTA	6	8	uPLM	uPLM	0.76056338028169	181	1700	0.106470588235294	NA
ATAA	ATAAACTA	4	8	uPLM	uPLM	0.628865979381443	192	18100	0.0106077348066298	NA
TAAA	ATAAACTA	4	8	uPLM	uPLM	0.563636363636364	192	19071	0.0100676419694825	NA
AAAA	TGCAAAAT	4	8	uPLM	uPLM	0.62015503875969	199	19573	0.0101670668778419	NA
CTGTAT	ACTGTATT	6	8	uPLM	uPLM	0.5	106	941	0.112646121147715	NA
ACTGTA	ACTGTATT	6	8	uPLM	uPLM	0.725352112676056	143	1400	0.102142857142857	NA
GTATT	ACTGTATT	5	8	uPLM	uPLM	0.887323943661972	171	7234	0.0236383743433785	NA
CTGTA	ACTGTATT	5	8	uPLM	uPLM	0.590909090909091	139	4134	0.0336236090953072	NA
TGTAT	ACTGTATT	5	8	uPLM	uPLM	0.687943262411348	153	9258	0.0165262475696695	NA
TGTA	ACTGTATT	4	8	uPLM	uPLM	0.604938271604938	167	17754	0.00940633096766926	NA
GTAT	ACTGTATT	4	8	uPLM	uPLM	0.827338129496403	170	14112	0.012046485260771	NA
CATTA	CATTATTA	5	8	uPLM	uPLM	0.511111111111111	285	5106	0.0558166862514689	NA
CATT	CATTATTA	4	8	uPLM	uPLM	0.808823529411765	394	16645	0.0236707720036047	NA
TTAT	CATTATTA	4	8	uPLM	uPLM	0.644444444444444	387	17744	0.0218101893597836	NA
ATAATGA	ATAATGAA	7	8	uPLM	uPLM	0.823529411764706	111	258	0.430232558139535	NA
TAATGAA	ATAATGAA	7	8	uPLM	uPLM	0.882352941176471	118	333	0.354354354354354	NA
ATAATG	ATAATGAA	6	8	uPLM	uPLM	0.833333333333333	116	612	0.189542483660131	NA
TAATGA	ATAATGAA	6	8	uPLM	uPLM	0.842105263157895	120	802	0.149625935162095	NA
AATGAA	ATAATGAA	6	8	uPLM	uPLM	0.8	118	1236	0.0954692556634304	NA
TAGGACG	TAGGACGC	7	8	uPLM	uPLM	0.71875	9	39	0.230769230769231	NA
AGGACG	TAGGACGC	6	8	uPLM	uPLM	0.9375	7	325	0.0215384615384615	NA
GGACG	TAGGACGC	5	8	uPLM	uPLM	0.566371681415929	9	1614	0.00557620817843866	NA
ACAATAA	ACAATAAA	7	8	uPLM	uPLM	0.526315789473684	227	949	0.239199157007376	NA
CAATAA	ACAATAAA	6	8	tPLM	uPLM	0.697674418604651	181	1364	0.132697947214076	NA
AATAA	ACAATAAA	5	8	tPLM	uPLM	0.534883720930233	171	5548	0.0308219178082192	NA
ATAAA	ACAATAAA	5	8	uPLM	uPLM	0.534883720930233	162	5962	0.0271720899027172	NA
AATA	ACAATAAA	4	8	tPLM	uPLM	0.530864197530864	233	17063	0.0136552775010256	NA
GAAGCGT	AGAAGCGT	7	8	uPLM	miPLM	0.818181818181818	89	229	0.388646288209607	NA
GATAATA	TGATAATA	7	8	tPLM	uPLM	0.7	51	120	0.425	NA
TAATAAG	TAATAAGA	7	8	uPLM	uPLM	0.9	127	243	0.522633744855967	NA
AATAAGA	TAATAAGA	7	8	uPLM	uPLM	0.894736842105263	117	353	0.331444759206799	NA
AATAAG	TAATAAGA	6	8	uPLM	uPLM	0.904761904761905	127	741	0.171390013495277	NA
TAATAA	TAATAAGA	6	8	uPLM	uPLM	0.9	127	1741	0.0729465824238943	NA
AATAA	TAATAAGA	5	8	tPLM	uPLM	0.826086956521739	127	5486	0.0231498359460445	NA
TAATA	TAATAAGA	5	8	uPLM	uPLM	0.76	127	4111	0.0308927268304549	NA
TATTT	CAATATTT	5	8	tPLM	uPLM	0.525641025641026	212	7165	0.0295882763433357	NA
TATT	CAATATTT	4	8	tPLM	uPLM	0.5	263	13602	0.0193353918541391	NA
ATTT	CAATATTT	4	8	uPLM	uPLM	0.526315789473684	294	19131	0.0153677277716795	NA
AATATTA	AATATTAT	7	8	uPLM	uPLM	0.708333333333333	155	434	0.357142857142857	NA
ATATTAT	AATATTAT	7	8	uPLM	uPLM	0.842105263157895	151	496	0.304435483870968	NA
ATATTA	AATATTAT	6	8	uPLM	uPLM	0.5	144	1592	0.0904522613065327	NA
TATTAT	AATATTAT	6	8	uPLM	uPLM	0.56	138	1604	0.0860349127182045	NA
ATATT	AATATTAT	5	8	tPLM	uPLM	0.515151515151515	154	4713	0.0326755781879907	NA
ATATGT	TAATATGT	6	8	uPLM	uPLM	0.563218390804598	296	3860	0.0766839378238342	NA
AATA	TAATATGT	4	8	tPLM	uPLM	0.566433566433566	365	17086	0.021362519021421	NA
TATGTAA	TATGTAAA	7	8	uPLM	uPLM	0.709302325581395	303	1176	0.25765306122449	NA
ATGTAAA	TATGTAAA	7	8	tPLM	uPLM	0.535087719298246	303	1616	0.1875	NA
TATGTA	TATGTAAA	6	8	uPLM	uPLM	0.588235294117647	301	3439	0.0875254434428613	NA
ATGTAA	TATGTAAA	6	8	uPLM	uPLM	0.5	303	4354	0.0695911805236564	NA
ATGTA	TATGTAAA	5	8	uPLM	uPLM	0.570093457943925	303	8514	0.0355884425651867	NA
TAAA	TATGTAAA	4	8	uPLM	uPLM	0.554545454545455	303	19071	0.0158879974830895	NA
CTATAAT	CTATAATA	7	8	uPLM	uPLM	0.818181818181818	46	148	0.310810810810811	NA
CTATAA	CTATAATA	6	8	uPLM	uPLM	0.7	45	404	0.111386138613861	NA
CTATA	CTATAATA	5	8	uPLM	uPLM	0.620689655172414	46	1626	0.028290282902829	NA
AATGTAA	AATGTAAT	7	8	uPLM	uPLM	0.814814814814815	344	1270	0.270866141732283	NA
ATGTAAT	AATGTAAT	7	8	uPLM	uPLM	0.611111111111111	344	1402	0.245363766048502	NA
ATGTAA	AATGTAAT	6	8	uPLM	uPLM	0.540983606557377	344	4354	0.0790078089113459	NA
TGTAAT	AATGTAAT	6	8	uPLM	uPLM	0.758620689655172	342	3611	0.0947106064801994	NA
AATGTA	AATGTAAT	6	8	uPLM	uPLM	0.840579710144927	319	2364	0.134940778341794	NA
ATGTA	AATGTAAT	5	8	uPLM	uPLM	0.587155963302752	339	8519	0.0397934029815706	NA
GTAAT	AATGTAAT	5	8	tPLM	uPLM	0.554621848739496	344	7217	0.0476652348621311	NA
TGTA	AATGTAAT	4	8	uPLM	uPLM	0.5	344	17750	0.0193802816901408	NA
TTACAGA	GTTACAGA	7	8	uPLM	uPLM	0.844444444444444	129	593	0.217537942664418	NA
TTACAG	GTTACAGA	6	8	uPLM	uPLM	0.694444444444444	129	1494	0.0863453815261044	NA
GTTACA	GTTACAGA	6	8	uPLM	uPLM	0.638655462184874	128	2396	0.0534223706176962	NA
TACAGA	GTTACAGA	6	8	uPLM	uPLM	0.506944444444444	129	2239	0.0576150066994194	NA
TTACA	GTTACAGA	5	8	uPLM	uPLM	0.558823529411765	131	10762	0.0121724586508084	NA
GTTAC	GTTACAGA	5	8	tPLM	uPLM	0.56390977443609	129	4715	0.0273594909862142	NA
TACAG	GTTACAGA	5	8	uPLM	uPLM	0.526315789473684	128	4087	0.0313188157572792	NA
TTAC	GTTACAGA	4	8	uPLM	uPLM	0.62589928057554	137	16374	0.00836692317088066	NA
GTACAAA	AGTACAAA	7	8	uPLM	uPLM	0.651162790697674	180	686	0.262390670553936	NA
AGTACAA	AGTACAAA	7	8	uPLM	uPLM	0.786666666666667	184	552	0.333333333333333	NA
AGTACA	AGTACAAA	6	8	uPLM	uPLM	0.670454545454545	184	1350	0.136296296296296	NA
GTACAA	AGTACAAA	6	8	uPLM	uPLM	0.655172413793103	182	1584	0.11489898989899	NA
AGTAC	AGTACAAA	5	8	uPLM	uPLM	0.819672131147541	158	1358	0.116347569955817	NA
GTACA	AGTACAAA	5	8	uPLM	uPLM	0.629213483146067	180	3148	0.0571791613722999	NA
GTAC	AGTACAAA	4	8	tPLM	uPLM	0.950819672131147	177	3027	0.0584737363726462	NA
AACTTTA	CAACTTTA	7	8	tPLM	uPLM	0.636363636363636	41	170	0.241176470588235	NA
AACTTT	CAACTTTA	6	8	uPLM	uPLM	0.625	45	933	0.0482315112540193	NA
ACTTT	CAACTTTA	5	8	tPLM	uPLM	0.625	44	2073	0.0212252773757839	NA
AACTT	CAACTTTA	5	8	uPLM	uPLM	0.833333333333333	44	1725	0.0255072463768116	NA
ACTT	CAACTTTA	4	8	tPLM	uPLM	0.714285714285714	44	4047	0.0108722510501606	NA
ATTGTAA	ATTGTAAT	7	8	uPLM	miPLM	0.871794871794872	437	1221	0.357903357903358	NA
TTGTAAT	ATTGTAAT	7	8	uPLM	miPLM	0.683760683760684	374	1640	0.228048780487805	NA
TTGTAA	ATTGTAAT	6	8	uPLM	miPLM	0.798561151079137	477	5364	0.0889261744966443	NA
ATTGTA	ATTGTAAT	6	8	uPLM	miPLM	0.658119658119658	369	2629	0.140357550399391	NA
TGTAAT	ATTGTAAT	6	8	uPLM	miPLM	0.743589743589744	410	3686	0.111231687466088	NA
TGTAA	ATTGTAAT	5	8	uPLM	miPLM	0.738562091503268	485	11567	0.0419296273882597	NA
GTAAT	ATTGTAAT	5	8	tPLM	miPLM	0.722627737226277	451	7253	0.0621811664138977	NA
ATTGT	ATTGTAAT	5	8	uPLM	miPLM	0.9	487	9763	0.0498822083376011	NA
TTGTA	ATTGTAAT	5	8	uPLM	miPLM	0.758389261744966	481	12005	0.0400666389004581	NA
TGTA	ATTGTAAT	4	8	uPLM	miPLM	0.705479452054795	484	17753	0.0272629978031882	NA
TTACT	AATTACTG	5	8	tPLM	uPLM	0.539130434782609	82	5590	0.0146690518783542	NA
TTCAAAA	TTCAAAAA	7	8	uPLM	uPLM	0.666666666666667	44	118	0.372881355932203	NA
TCAAAAA	TTCAAAAA	7	8	uPLM	uPLM	0.666666666666667	39	124	0.314516129032258	NA
CAAAAA	TTCAAAAA	6	8	uPLM	uPLM	0.75	39	538	0.0724907063197026	NA
TTCAAA	TTCAAAAA	6	8	tPLM	uPLM	0.666666666666667	44	254	0.173228346456693	NA
CTTCTAC	TCTTCTAC	7	8	uPLM	miPLM	0.617647058823529	174	419	0.41527446300716	NA
TCTTCTA	TCTTCTAC	7	8	uPLM	miPLM	0.673076923076923	204	992	0.205645161290323	NA
CTTCTA	TCTTCTAC	6	8	uPLM	miPLM	0.515923566878981	159	1634	0.0973072215422277	NA
CTATGTA	CCTATGTA	7	8	uPLM	uPLM	0.678571428571429	44	460	0.0956521739130435	NA
TATGTA	CCTATGTA	6	8	uPLM	uPLM	0.564356435643564	44	3437	0.0128018620890311	NA
ATGTA	CCTATGTA	5	8	uPLM	uPLM	0.532710280373832	44	8514	0.00516795865633075	NA
AACTTTA	AAACTTTA	7	8	tPLM	uPLM	0.571428571428571	90	201	0.447761194029851	NA
AAACTTT	AAACTTTA	7	8	uPLM	uPLM	0.933333333333333	125	425	0.294117647058824	NA
AAACTT	AAACTTTA	6	8	uPLM	uPLM	0.933333333333333	125	953	0.131164742917104	NA
ACTTTA	AAACTTTA	6	8	uPLM	uPLM	0.5	91	398	0.228643216080402	NA
AACTTT	AAACTTTA	6	8	uPLM	uPLM	0.875	124	934	0.132762312633833	NA
AACTT	AAACTTTA	5	8	uPLM	uPLM	0.857142857142857	115	1734	0.066320645905421	NA
ACTTT	AAACTTTA	5	8	tPLM	uPLM	0.764705882352941	122	2075	0.0587951807228916	NA
AAACT	AAACTTTA	5	8	uPLM	uPLM	0.714285714285714	84	1493	0.0562625586068319	NA
ACTT	AAACTTTA	4	8	tPLM	uPLM	0.866666666666667	118	4053	0.0291142363681224	NA
GAGAAAA	GAGAAAAA	7	8	uPLM	uPLM	0.6	51	111	0.459459459459459	NA
GAGAAA	GAGAAAAA	6	8	uPLM	uPLM	0.6	51	221	0.230769230769231	NA
AGAA	GAGAAAAA	4	8	uPLM	uPLM	0.625	58	3129	0.0185362735698306	NA
ACGCCTC	GACGCCTC	7	8	uPLM	uPLM	0.579881656804734	25	153	0.163398692810458	NA
CGCCTC	GACGCCTC	6	8	uPLM	uPLM	0.722222222222222	22	448	0.0491071428571429	NA
TGTGTTT	TGTGTTTG	7	8	uPLM	uPLM	0.642335766423358	361	2017	0.178978681209717	NA
TGTGTT	TGTGTTTG	6	8	uPLM	uPLM	0.633093525179856	361	4095	0.0881562881562882	NA
ACATACA	ACATACAA	7	8	uPLM	miPLM	0.944954128440367	359	1099	0.326660600545951	NA
CATACAA	ACATACAA	7	8	uPLM	miPLM	0.838095238095238	314	883	0.355605889014723	NA
ATACAA	ACATACAA	6	8	uPLM	miPLM	0.777777777777778	329	4606	0.0714285714285714	NA
ACATAC	ACATACAA	6	8	uPLM	miPLM	0.990291262135922	357	1684	0.211995249406176	NA
CATACA	ACATACAA	6	8	uPLM	miPLM	0.844660194174757	318	2019	0.157503714710253	NA
CATAC	ACATACAA	5	8	uPLM	miPLM	0.822429906542056	325	3367	0.0965250965250965	NA
ACATA	ACATACAA	5	8	uPLM	miPLM	0.858333333333333	359	8935	0.0401790710688304	NA
ATACA	ACATACAA	5	8	uPLM	miPLM	0.872881355932203	356	9718	0.0366330520683268	NA
ATAC	ACATACAA	4	8	uPLM	miPLM	0.817460317460317	359	14158	0.0253566887978528	NA
ACAT	ACATACAA	4	8	tPLM	miPLM	0.815533980582524	345	15239	0.0226392807927029	NA
ATTGTTA	AATTGTTA	7	8	uPLM	uPLM	0.531468531468531	265	1085	0.244239631336406	NA
AATTGT	AATTGTTA	6	8	uPLM	uPLM	0.551948051948052	296	3345	0.0884902840059791	NA
ACACATT	ACACATTT	7	8	uPLM	uPLM	0.594059405940594	192	821	0.233861144945189	NA
CACATT	ACACATTT	6	8	uPLM	uPLM	0.697674418604651	192	1661	0.115593016255268	NA
CACAT	ACACATTT	5	8	uPLM	uPLM	0.756410256410256	190	4087	0.0464888671397113	NA
CATT	ACACATTT	4	8	uPLM	uPLM	0.540540540540541	192	16632	0.0115440115440115	NA
ACAT	ACACATTT	4	8	tPLM	uPLM	0.636363636363636	189	15228	0.0124113475177305	NA
ATTT	ACACATTT	4	8	uPLM	uPLM	0.529411764705882	190	19130	0.00993204391008887	NA
TAAAG	TCATAAAG	5	8	uPLM	uPLM	0.516129032258065	92	3714	0.0247711362412493	NA
ACATTCA	ACATTCAA	7	8	uPLM	miPLM	0.861386138613861	230	690	0.333333333333333	NA
ACATTC	ACATTCAA	6	8	uPLM	miPLM	0.840425531914894	217	1435	0.151219512195122	NA
ACATT	ACATTCAA	5	8	uPLM	miPLM	0.674418604651163	230	10233	0.0224763021596795	NA
ACAT	ACATTCAA	4	8	tPLM	miPLM	0.583333333333333	222	15233	0.0145736230552091	NA
CATT	ACATTCAA	4	8	uPLM	miPLM	0.783783783783784	230	16632	0.0138287638287638	NA
GTTTATT	GTTTATTA	7	8	uPLM	miPLM	0.615384615384615	61	244	0.25	NA
GTTTAT	GTTTATTA	6	8	uPLM	miPLM	0.785714285714286	70	619	0.113085621970921	NA
GTTT	GTTTATTA	4	8	uPLM	miPLM	0.6	50	5165	0.00968054211035818	NA
ATAT	CCCTATAT	4	8	tPLM	uPLM	0.601694915254237	42	11157	0.00376445280989513	NA
TATA	CCCTATAT	4	8	uPLM	uPLM	0.711864406779661	43	11153	0.00385546489733704	NA
ATAT	GTATATAA	4	8	tPLM	uPLM	0.710843373493976	205	11160	0.0183691756272401	NA
TATA	GTATATAA	4	8	uPLM	uPLM	0.565656565656566	205	11157	0.0183741149054405	NA
ATAA	GTATATAA	4	8	uPLM	uPLM	0.686868686868687	217	18101	0.0119882879398928	NA
TATAAAT	TATAAATG	7	8	uPLM	miPLM	0.75	70	454	0.154185022026432	NA
ATAAATG	TATAAATG	7	8	uPLM	miPLM	0.833333333333333	82	317	0.258675078864353	NA
ATAAAT	TATAAATG	6	8	uPLM	miPLM	0.714285714285714	82	1868	0.0438972162740899	NA
TAAATG	TATAAATG	6	8	uPLM	miPLM	0.9375	78	619	0.126009693053312	NA
TATAAA	TATAAATG	6	8	uPLM	miPLM	0.789473684210526	82	1561	0.0525304292120436	NA
ATAAA	TATAAATG	5	8	uPLM	miPLM	0.652173913043478	81	5892	0.0137474541751527	NA
TTAACT	TTTAACTT	6	8	uPLM	uPLM	0.555555555555556	42	299	0.140468227424749	NA
GTATG	TGTATGCT	5	8	uPLM	uPLM	0.522522522522523	74	3283	0.022540359427353	NA
GTAT	TGTATGCT	4	8	uPLM	uPLM	0.619047619047619	82	14111	0.00581106937849904	NA
ATCAATT	TATCAATT	7	8	uPLM	uPLM	0.739130434782609	74	323	0.229102167182663	NA
ATCAAT	TATCAATT	6	8	uPLM	uPLM	0.62962962962963	74	1136	0.0651408450704225	NA
GATTTAT	GATTTATT	7	8	uPLM	miPLM	0.695652173913043	116	255	0.454901960784314	NA
ATTTATT	GATTTATT	7	8	uPLM	miPLM	0.782608695652174	120	812	0.147783251231527	NA
GATTTA	GATTTATT	6	8	uPLM	miPLM	0.88	140	730	0.191780821917808	NA
TTTATT	GATTTATT	6	8	uPLM	miPLM	0.628571428571429	135	3721	0.0362805697393174	NA
ATTTAT	GATTTATT	6	8	uPLM	miPLM	0.678571428571429	126	2065	0.0610169491525424	NA
TTTAT	GATTTATT	5	8	uPLM	miPLM	0.621621621621622	139	7672	0.0181178310740355	NA
GATTT	GATTTATT	5	8	uPLM	miPLM	0.52	90	2005	0.0448877805486284	NA
TTATT	GATTTATT	5	8	tPLM	miPLM	0.578947368421053	135	7239	0.0186489846663904	NA
ATTTA	GATTTATT	5	8	uPLM	miPLM	0.638888888888889	140	5474	0.0255754475703325	NA
TATT	GATTTATT	4	8	tPLM	miPLM	0.511627906976744	136	13572	0.0100206307102859	NA
GATT	GATTTATT	4	8	uPLM	miPLM	0.6	111	5025	0.022089552238806	NA
TTGTATG	TTGTATGA	7	8	uPLM	uPLM	0.679611650485437	252	911	0.276619099890231	NA
TGTATGA	TTGTATGA	7	8	uPLM	uPLM	0.928571428571429	238	519	0.458574181117534	NA
TTGTAT	TTGTATGA	6	8	uPLM	uPLM	0.669902912621359	251	4416	0.056838768115942	NA
GTATGA	TTGTATGA	6	8	uPLM	uPLM	0.658227848101266	194	838	0.231503579952267	NA
TGTATG	TTGTATGA	6	8	uPLM	uPLM	0.706521739130435	241	1970	0.122335025380711	NA
TGTAT	TTGTATGA	5	8	uPLM	uPLM	0.636363636363636	252	9240	0.0272727272727273	NA
GTATG	TTGTATGA	5	8	uPLM	uPLM	0.769230769230769	252	3275	0.0769465648854962	NA
TATGA	TTGTATGA	5	8	uPLM	uPLM	0.670212765957447	241	6140	0.0392508143322476	NA
GTAT	TTGTATGA	4	8	uPLM	uPLM	0.555555555555556	252	14111	0.0178584083339239	NA
TGTA	TTGTATGA	4	8	uPLM	uPLM	0.53030303030303	252	17750	0.0141971830985915	NA
ATAAACA	CATAAACA	7	8	uPLM	uPLM	0.647058823529412	307	1893	0.162176439513999	NA
ATAA	CATAAACA	4	8	uPLM	uPLM	0.508196721311475	299	18108	0.016512038877844	NA
TAAA	CATAAACA	4	8	uPLM	uPLM	0.571428571428571	304	19074	0.015937925972528	NA
AATAAAA	AATAAAAC	7	8	uPLM	uPLM	0.894736842105263	208	1310	0.158778625954198	NA
AATAAA	AATAAAAC	6	8	uPLM	uPLM	0.857142857142857	216	2890	0.0747404844290657	NA
ATAAAA	AATAAAAC	6	8	uPLM	uPLM	0.72	216	2789	0.0774471136608103	NA
ATAAA	AATAAAAC	5	8	uPLM	uPLM	0.782608695652174	216	5891	0.0366661008317773	NA
AATAA	AATAAAAC	5	8	tPLM	uPLM	0.782608695652174	216	5486	0.039372949325556	NA
TTTTAGT	TTTTAGTG	7	8	uPLM	uPLM	0.869565217391304	52	272	0.191176470588235	NA
TGTAATA	TTGTAATA	7	8	uPLM	uPLM	0.978021978021978	497	1212	0.41006600660066	NA
TTGTAAT	TTGTAATA	7	8	uPLM	uPLM	0.819148936170213	447	1581	0.282732447817837	NA
TTGTAA	TTGTAATA	6	8	uPLM	uPLM	0.684210526315789	501	5354	0.0935748972730669	NA
GTAATA	TTGTAATA	6	8	tPLM	uPLM	0.645161290322581	372	1754	0.212086659064994	NA
TGTAAT	TTGTAATA	6	8	uPLM	uPLM	0.893617021276596	477	3633	0.131296449215524	NA
TGTAA	TTGTAATA	5	8	uPLM	uPLM	0.610738255033557	501	11565	0.0433203631647211	NA
GTAAT	TTGTAATA	5	8	tPLM	uPLM	0.764705882352941	501	7217	0.0694194263544409	NA
TTGTA	TTGTAATA	5	8	uPLM	uPLM	0.627586206896552	501	11999	0.0417534794566214	NA
TGTA	TTGTAATA	4	8	uPLM	uPLM	0.592857142857143	497	17754	0.0279936915624648	NA
AATA	TTGTAATA	4	8	tPLM	uPLM	0.592592592592593	481	17083	0.0281566469589651	NA
TACATTG	GTACATTG	7	8	uPLM	uPLM	0.8	63	313	0.201277955271566	NA
GTACATT	GTACATTG	7	8	uPLM	uPLM	0.689655172413793	71	341	0.208211143695015	NA
ACATTG	GTACATTG	6	8	uPLM	uPLM	0.76	70	1191	0.0587741393786734	NA
TACATT	GTACATTG	6	8	uPLM	uPLM	0.597014925373134	71	2514	0.02824184566428	NA
GTAC	GTACATTG	4	8	tPLM	uPLM	0.689655172413793	71	3018	0.0235255135851557	NA
ATTGTTT	TATTGTTT	7	8	uPLM	uPLM	0.760869565217391	521	2012	0.258946322067594	NA
TATTGTT	TATTGTTT	7	8	uPLM	uPLM	0.88	540	1512	0.357142857142857	NA
TATTGT	TATTGTTT	6	8	uPLM	uPLM	0.846153846153846	540	3658	0.147621651175506	NA
ATTGTT	TATTGTTT	6	8	uPLM	uPLM	0.82089552238806	540	4791	0.112711333750783	NA
TATTG	TATTGTTT	5	8	uPLM	uPLM	0.972727272727273	529	7152	0.0739653243847875	NA
ATTGT	TATTGTTT	5	8	uPLM	uPLM	0.846153846153846	540	9763	0.0553108675612005	NA
AAGCGA	AAGCGAAA	6	8	uPLM	miPLM	0.708333333333333	40	321	0.124610591900312	NA
CATGTAC	CATGTACA	7	8	uPLM	uPLM	0.798507462686567	159	346	0.459537572254335	NA
ATGTACA	CATGTACA	7	8	uPLM	uPLM	0.850746268656716	177	805	0.219875776397516	NA
ATGTAC	CATGTACA	6	8	uPLM	uPLM	0.746268656716418	161	1494	0.107764390896921	NA
CATGTA	CATGTACA	6	8	uPLM	uPLM	0.649253731343284	142	1657	0.0856970428485214	NA
TGTACA	CATGTACA	6	8	uPLM	uPLM	0.626865671641791	137	1082	0.126617375231054	NA
ATGTA	CATGTACA	5	8	uPLM	uPLM	0.798507462686567	178	8527	0.0208748680661428	NA
TGTAC	CATGTACA	5	8	uPLM	uPLM	0.574626865671642	137	3001	0.0456514495168277	NA
GTACA	CATGTACA	5	8	uPLM	uPLM	0.626865671641791	143	3190	0.0448275862068966	NA
CATGT	CATGTACA	5	8	tPLM	uPLM	0.634328358208955	144	3992	0.0360721442885772	NA
TGTA	CATGTACA	4	8	uPLM	uPLM	0.886524822695035	191	17750	0.0107605633802817	NA
AAAATTC	AAAATTCA	7	8	uPLM	uPLM	0.55	119	371	0.320754716981132	NA
AAAATT	AAAATTCA	6	8	uPLM	uPLM	0.816326530612245	201	3308	0.0607617896009673	NA
AAAAT	AAAATTCA	5	8	uPLM	uPLM	0.866666666666667	200	8680	0.0230414746543779	NA
AATTC	AAAATTCA	5	8	uPLM	uPLM	0.761904761904762	180	2557	0.0703949941337505	NA
AAATT	AAAATTCA	5	8	uPLM	uPLM	0.8	201	7378	0.0272431553266468	NA
TTCA	AAAATTCA	4	8	uPLM	uPLM	0.686274509803922	197	11558	0.0170444713618273	NA
ATTC	AAAATTCA	4	8	uPLM	uPLM	0.613636363636364	172	7010	0.0245363766048502	NA
AAAT	AAAATTCA	4	8	uPLM	uPLM	0.645161290322581	201	17430	0.0115318416523236	NA
ATAATGT	AATAATGT	7	8	uPLM	uPLM	0.669291338582677	374	1043	0.358581016299137	NA
AATGT	AATAATGT	5	8	uPLM	uPLM	0.845637583892617	491	11011	0.0445917718644991	NA
TAATG	AATAATGT	5	8	uPLM	uPLM	0.78740157480315	435	6494	0.0669849091469048	NA
ATAA	AATAATGT	4	8	uPLM	uPLM	0.755905511811024	477	18115	0.0263317692520011	NA
AATA	AATAATGT	4	8	tPLM	uPLM	0.637795275590551	466	17089	0.0272690034525133	NA
TAAT	AATAATGT	4	8	uPLM	uPLM	0.535433070866142	436	14896	0.0292696025778733	NA
AATCTTT	AATCTTTA	7	8	uPLM	miPLM	0.666666666666667	53	291	0.18213058419244	NA
ATCTTTA	AATCTTTA	7	8	uPLM	miPLM	0.538461538461538	52	186	0.279569892473118	NA
ATCTTT	AATCTTTA	6	8	uPLM	miPLM	0.642857142857143	54	820	0.0658536585365854	NA
AATCTT	AATCTTTA	6	8	tPLM	miPLM	0.692307692307692	56	731	0.0766073871409029	NA
ATCTT	AATCTTTA	5	8	uPLM	miPLM	0.818181818181818	55	1494	0.036813922356091	NA
TGGGCCC	TGGGCCCT	7	8	tPLM	tPLM	0.562962962962963	26	85	0.305882352941176	0.413793103448276
GGGCCCT	TGGGCCCT	7	8	tPLM	tPLM	0.900900900900901	36	52	0.692307692307692	0.153846153846154
GGGCCC	TGGGCCCT	6	8	tPLM	tPLM	0.801801801801802	31	95	0.326315789473684	0.444444444444444
ACATCAT	AACATCAT	7	8	tPLM	tPLM	0.780952380952381	214	582	0.367697594501718	0.5
AACAT	AACATCAT	5	8	uPLM	tPLM	0.548387096774194	238	10960	0.0217153284671533	NA
CGTCG	GCGTCGAA	5	8	uPLM	uPLM	0.551724137931034	17	1419	0.0119802677942213	NA
CGTC	GCGTCGAA	4	8	tPLM	uPLM	0.857142857142857	33	8193	0.00402782863419993	NA
AGTAAA	GAGTAAAT	6	8	uPLM	uPLM	0.576576576576577	95	3059	0.031055900621118	NA
TTACAA	TTACAAAA	6	8	uPLM	uPLM	0.777777777777778	896	5247	0.170764246235944	NA
TTACA	TTACAAAA	5	8	uPLM	uPLM	0.739130434782609	897	10798	0.0830709390627894	NA
TTAC	TTACAAAA	4	8	uPLM	uPLM	0.827338129496403	939	16374	0.0573470135580799	NA
TAGAGCT	TAGAGCTT	7	8	uPLM	uPLM	0.823529411764706	119	347	0.342939481268012	NA
CTTTGTA	CTTTGTAC	7	8	tPLM	uPLM	0.578947368421053	138	1254	0.110047846889952	NA
TTTGTAC	CTTTGTAC	7	8	uPLM	uPLM	0.664179104477612	139	873	0.15922107674685	NA
TTGTAC	CTTTGTAC	6	8	uPLM	uPLM	0.703125	141	1909	0.0738606600314301	NA
TTTGTA	CTTTGTAC	6	8	uPLM	uPLM	0.578947368421053	142	6089	0.0233207423222204	NA
TTGTA	CTTTGTAC	5	8	uPLM	uPLM	0.651612903225806	151	12003	0.0125801882862618	NA
TGTAC	CTTTGTAC	5	8	uPLM	uPLM	0.693693693693694	133	2969	0.0447962276860896	NA
GTAC	CTTTGTAC	4	8	tPLM	uPLM	0.522522522522523	113	3060	0.0369281045751634	NA
TGTA	CTTTGTAC	4	8	uPLM	uPLM	0.598684210526316	150	17755	0.00844832441565756	NA
CTATTAT	TCTATTAT	7	8	uPLM	miPLM	0.571428571428571	40	129	0.310077519379845	NA
TCTATTA	TCTATTAT	7	8	uPLM	miPLM	0.888888888888889	40	102	0.392156862745098	NA
CTATTA	TCTATTAT	6	8	uPLM	miPLM	0.5	40	324	0.123456790123457	NA
TCTATT	TCTATTAT	6	8	uPLM	miPLM	0.615384615384615	40	426	0.0938967136150235	NA
ATAATAT	ATAATATA	7	8	uPLM	uPLM	0.769230769230769	225	624	0.360576923076923	NA
TAATATA	ATAATATA	7	8	uPLM	uPLM	0.652173913043478	191	524	0.364503816793893	NA
AATATA	ATAATATA	6	8	uPLM	uPLM	0.782608695652174	208	1463	0.142173615857826	NA
TAATAT	ATAATATA	6	8	uPLM	uPLM	0.68	201	1243	0.161705551086082	NA
ATAATA	ATAATATA	6	8	uPLM	uPLM	0.916666666666667	240	1672	0.143540669856459	NA
AATAT	ATAATATA	5	8	tPLM	uPLM	0.657142857142857	248	4854	0.0510918829831067	NA
TAATA	ATAATATA	5	8	uPLM	uPLM	0.92	244	4115	0.0592952612393682	NA
ATATA	ATAATATA	5	8	uPLM	uPLM	0.657142857142857	248	4381	0.0566080803469527	NA
AAGTATC	TAAGTATC	7	8	uPLM	miPLM	0.567375886524823	66	424	0.155660377358491	NA
TTATTTC	TTATTTCT	7	8	uPLM	uPLM	0.588235294117647	81	335	0.241791044776119	NA
AATGA	AATGAGTA	5	8	tPLM	miPLM	0.536842105263158	109	5149	0.0211691590600117	NA
GAGGCGG	GAGGCGGC	7	8	uPLM	tPLM	0.726415094339623	34	205	0.165853658536585	NA
GAGGCG	GAGGCGGC	6	8	uPLM	tPLM	0.709677419354839	28	385	0.0727272727272727	NA
ATATACA	AATATACA	7	8	tPLM	uPLM	0.747967479674797	368	1460	0.252054794520548	NA
TATACA	AATATACA	6	8	uPLM	uPLM	0.719424460431655	403	3700	0.108918918918919	NA
ATATAC	AATATACA	6	8	uPLM	uPLM	0.536585365853659	288	1906	0.151101783840504	NA
ATACA	AATATACA	5	8	uPLM	uPLM	0.673611111111111	420	9751	0.0430725053840632	NA
TATAC	AATATACA	5	8	uPLM	uPLM	0.735714285714286	416	5784	0.0719225449515906	NA
TATA	AATATACA	4	8	uPLM	uPLM	0.682926829268293	412	11188	0.0368251698248123	NA
ATAC	AATATACA	4	8	uPLM	uPLM	0.682432432432432	439	14175	0.0309700176366843	NA
AATA	AATATACA	4	8	tPLM	uPLM	0.658536585365854	447	17072	0.0261832239925023	NA
ATAT	AATATACA	4	8	tPLM	uPLM	0.577235772357724	386	11217	0.0344120531336364	NA
AAAGATT	AAAGATTC	7	8	tPLM	tPLM	0.505882352941176	143	998	0.143286573146293	0
AAGATT	AAAGATTC	6	8	tPLM	tPLM	0.505747126436782	150	2328	0.0644329896907216	0.142857142857143
AATGCAA	AATGCAAA	7	8	uPLM	miPLM	0.563492063492063	257	904	0.28429203539823	NA
GATGTAA	AGATGTAA	7	8	uPLM	uPLM	0.699115044247788	155	540	0.287037037037037	NA
GATGTA	AGATGTAA	6	8	uPLM	uPLM	0.725663716814159	168	1272	0.132075471698113	NA
ATGTAA	AGATGTAA	6	8	uPLM	uPLM	0.926229508196721	213	4354	0.0489205328433624	NA
TGTAA	AGATGTAA	5	8	uPLM	uPLM	0.758389261744966	213	11565	0.0184176394293126	NA
ATGTA	AGATGTAA	5	8	uPLM	uPLM	0.864406779661017	205	8522	0.0240553860596104	NA
TGTA	AGATGTAA	4	8	uPLM	uPLM	0.737588652482269	213	17750	0.012	NA
ATAATCT	AATAATCT	7	8	uPLM	uPLM	0.744186046511628	98	366	0.26775956284153	NA
AATCT	AATAATCT	5	8	uPLM	uPLM	0.871794871794872	102	3366	0.0303030303030303	NA
TAATC	AATAATCT	5	8	uPLM	uPLM	0.782608695652174	108	3028	0.035667107001321	NA
AATC	AATAATCT	4	8	uPLM	uPLM	0.681818181818182	98	8552	0.0114593077642657	NA
CTAATT	ACTAATTT	6	8	uPLM	miPLM	0.932885906040268	409	3077	0.132921676958076	NA
TCTTTAT	TCTTTATA	7	8	uPLM	uPLM	0.769230769230769	51	273	0.186813186813187	NA
CTTTAT	TCTTTATA	6	8	uPLM	uPLM	0.75	46	582	0.0790378006872852	NA
TAAAA	TAAAAAAC	5	8	uPLM	uPLM	0.766423357664234	413	12938	0.0319214716339465	NA
TAAA	TAAAAAAC	4	8	uPLM	uPLM	0.802919708029197	444	19080	0.0232704402515723	NA
ATAAATG	ATAAATGG	7	8	uPLM	uPLM	0.833333333333333	48	317	0.151419558359621	NA
ATAAAT	ATAAATGG	6	8	uPLM	uPLM	0.714285714285714	48	1868	0.0256959314775161	NA
TAAATG	ATAAATGG	6	8	uPLM	uPLM	0.823529411764706	47	616	0.0762987012987013	NA
ATAAA	ATAAATGG	5	8	uPLM	uPLM	0.583333333333333	46	5893	0.0078058713728152	NA
TCAATGT	TCAATGTA	7	8	uPLM	uPLM	0.950704225352113	267	916	0.291484716157205	NA
ATGTA	TCAATGTA	5	8	uPLM	uPLM	0.753521126760563	247	8549	0.0288922681015323	NA
AATGT	TCAATGTA	5	8	uPLM	uPLM	0.907894736842105	278	11014	0.0252406028690757	NA
TGTA	TCAATGTA	4	8	uPLM	uPLM	0.7125	278	17754	0.0156584431677368	NA
GTGTGTA	AGTGTGTA	7	8	uPLM	uPLM	0.681818181818182	121	663	0.182503770739065	NA
GTGTA	AGTGTGTA	5	8	uPLM	uPLM	0.660377358490566	124	5395	0.0229842446709917	NA
TGTA	AGTGTGTA	4	8	uPLM	uPLM	0.65625	135	17754	0.00760392024332545	NA
GGTTTTT	TGGTTTTT	7	8	uPLM	uPLM	0.820754716981132	384	881	0.435868331441544	NA
TACATCA	TACATCAA	7	8	tPLM	uPLM	0.934210526315789	228	543	0.419889502762431	NA
ACATCAA	TACATCAA	7	8	uPLM	uPLM	0.9125	234	729	0.320987654320988	NA
ACATCA	TACATCAA	6	8	tPLM	uPLM	0.868421052631579	203	1496	0.135695187165775	NA
TACATC	TACATCAA	6	8	uPLM	uPLM	0.795698924731183	237	1320	0.179545454545455	NA
TACAT	TACATCAA	5	8	uPLM	uPLM	0.622950819672131	239	9177	0.0260433692927972	NA
ACAT	TACATCAA	4	8	tPLM	uPLM	0.797752808988764	236	15228	0.0154977672708169	NA
TAAAATG	ATAAAATG	7	8	uPLM	uPLM	0.642857142857143	135	367	0.367847411444142	NA
ATAAAAT	ATAAAATG	7	8	uPLM	uPLM	0.944444444444444	137	728	0.188186813186813	NA
ATAAAA	ATAAAATG	6	8	uPLM	uPLM	0.653846153846154	137	2791	0.0490863489788606	NA
ATAAA	ATAAAATG	5	8	uPLM	uPLM	0.708333333333333	137	5893	0.0232479212625148	NA
TTTCATT	TTTCATTC	7	8	uPLM	uPLM	0.580645161290323	92	848	0.108490566037736	NA
TTCATTC	TTTCATTC	7	8	uPLM	uPLM	0.761904761904762	82	225	0.364444444444444	NA
TTCATT	TTTCATTC	6	8	uPLM	uPLM	0.5	81	1600	0.050625	NA
ATTC	TTTCATTC	4	8	uPLM	uPLM	0.580645161290323	86	6987	0.0123085730642622	NA
GTGTAC	GTGTGTAC	6	8	uPLM	uPLM	0.653333333333333	40	453	0.0883002207505519	NA
GTAC	GTGTGTAC	4	8	tPLM	uPLM	0.671232876712329	41	3019	0.0135806558463067	NA
ATTTTCT	CATTTTCT	7	8	uPLM	uPLM	0.666666666666667	56	270	0.207407407407407	NA
TTTTCT	CATTTTCT	6	8	uPLM	uPLM	0.6	56	989	0.0566228513650152	NA
TTTCT	CATTTTCT	5	8	uPLM	uPLM	0.545454545454545	51	2352	0.0216836734693878	NA
TTCT	CATTTTCT	4	8	uPLM	uPLM	0.75	37	3486	0.01061388410786	NA
ATTATCA	ATTATCAA	7	8	uPLM	uPLM	0.823529411764706	84	206	0.407766990291262	NA
ATTATC	ATTATCAA	6	8	uPLM	uPLM	0.607142857142857	95	730	0.13013698630137	NA
TTATC	ATTATCAA	5	8	tPLM	uPLM	0.5	95	2553	0.0372111241676459	NA
AAACTAC	CAAACTAC	7	8	uPLM	uPLM	0.844827586206897	62	339	0.182890855457227	NA
TAATGA	TCTAATGA	6	8	uPLM	uPLM	0.583333333333333	35	808	0.0433168316831683	NA
ATATCAA	ATATCAAA	7	8	uPLM	uPLM	0.55	90	282	0.319148936170213	NA
ATATCA	ATATCAAA	6	8	uPLM	uPLM	0.761904761904762	106	803	0.13200498132005	NA
ATATC	ATATCAAA	5	8	tPLM	uPLM	0.708333333333333	106	1754	0.0604332953249715	NA
AAAA	ACCAAAAT	4	8	uPLM	uPLM	0.557046979865772	458	19579	0.0233924102354564	NA
AAAATGT	AAAATGTT	7	8	uPLM	uPLM	0.543307086614173	484	2030	0.238423645320197	NA
AAAATG	AAAATGTT	6	8	uPLM	uPLM	0.797297297297297	414	2843	0.145620823074217	NA
AAATGT	AAAATGTT	6	8	uPLM	uPLM	0.829268292682927	482	3273	0.147265505652307	NA
AAAAT	AAAATGTT	5	8	uPLM	uPLM	0.63768115942029	387	8776	0.0440975387420237	NA
AAAT	AAAATGTT	4	8	uPLM	uPLM	0.898550724637681	475	17439	0.0272378003325879	NA
CTTATTA	CTTATTAT	7	8	uPLM	uPLM	0.538461538461538	45	137	0.328467153284672	NA
CTTATT	CTTATTAT	6	8	uPLM	uPLM	0.846153846153846	58	485	0.119587628865979	NA
ACATTAC	ACATTACA	7	8	uPLM	uPLM	0.990291262135922	495	773	0.640362225097025	NA
CATTACA	ACATTACA	7	8	uPLM	uPLM	0.944954128440367	500	1104	0.452898550724638	NA
ACATTA	ACATTACA	6	8	uPLM	uPLM	0.84297520661157	495	3320	0.149096385542169	NA
ATTACA	ACATTACA	6	8	uPLM	uPLM	0.822429906542056	444	3840	0.115625	NA
TTACA	ACATTACA	5	8	uPLM	uPLM	0.824	500	10756	0.0464856824098178	NA
ACATT	ACATTACA	5	8	uPLM	uPLM	0.798449612403101	500	10233	0.0488615264340858	NA
ATTAC	ACATTACA	5	8	tPLM	uPLM	0.8	487	7436	0.0654922001075847	NA
ACAT	ACATTACA	4	8	tPLM	uPLM	0.815533980582524	482	15243	0.0316210719674605	NA
TTAC	ACATTACA	4	8	uPLM	uPLM	0.741007194244604	500	16374	0.0305362159521192	NA
CATT	ACATTACA	4	8	uPLM	uPLM	0.68503937007874	486	16646	0.0291962032920822	NA
TAATCCA	TAATCCAA	7	8	tPLM	uPLM	0.636363636363636	39	74	0.527027027027027	NA
ATTAAT	CCATTAAT	6	8	tPLM	uPLM	0.5	38	813	0.046740467404674	NA
TATTGTA	TATTGTAC	7	8	uPLM	uPLM	0.502994011976048	152	1183	0.128486897717667	NA
TATTGT	TATTGTAC	6	8	uPLM	uPLM	0.5	164	3694	0.0443963183540877	NA
ATTGT	TATTGTAC	5	8	uPLM	uPLM	0.517045454545455	174	9789	0.0177750536316273	NA
TATTG	TATTGTAC	5	8	uPLM	uPLM	0.564102564102564	171	7170	0.0238493723849372	NA
AATGTGT	GAATGTGT	7	8	uPLM	uPLM	0.80952380952381	131	852	0.153755868544601	NA
GAATGT	GAATGTGT	6	8	uPLM	uPLM	0.837209302325581	110	1261	0.0872323552735924	NA
AATGTG	GAATGTGT	6	8	uPLM	uPLM	0.794117647058823	121	1865	0.0648793565683646	NA
ATGTGT	GAATGTGT	6	8	uPLM	uPLM	0.653846153846154	130	2862	0.0454227812718379	NA
ATGTG	GAATGTGT	5	8	uPLM	uPLM	0.941176470588235	122	4168	0.0292706333973129	NA
AATGT	GAATGTGT	5	8	uPLM	uPLM	0.574324324324324	131	11010	0.0118982742960945	NA
TTTCA	ATGTTTCA	5	8	uPLM	uPLM	0.938775510204082	157	5929	0.0264800134930005	NA
TTCA	ATGTTTCA	4	8	uPLM	uPLM	0.978723404255319	157	11563	0.0135777912306495	NA
AAACACA	CAAACACA	7	8	uPLM	uPLM	0.633802816901408	368	2080	0.176923076923077	NA
CAAAC	CAAACACA	5	8	uPLM	uPLM	0.666666666666667	368	8838	0.0416383797239194	NA
TCTTGTA	TCTTGTAC	7	8	uPLM	uPLM	0.646464646464647	116	809	0.143386897404203	NA
TTGTAC	TCTTGTAC	6	8	uPLM	uPLM	0.630630630630631	117	1897	0.0616763310490248	NA
CTTGTA	TCTTGTAC	6	8	uPLM	uPLM	0.619047619047619	116	2054	0.056475170399221	NA
TGTAC	TCTTGTAC	5	8	uPLM	uPLM	0.735632183908046	115	2951	0.0389698407319553	NA
TTGTA	TCTTGTAC	5	8	uPLM	uPLM	0.510344827586207	119	11999	0.00991749312442704	NA
GTAC	TCTTGTAC	4	8	tPLM	uPLM	0.783783783783784	105	3032	0.0346306068601583	NA
TGTA	TCTTGTAC	4	8	uPLM	uPLM	0.525925925925926	119	17750	0.00670422535211268	NA
TATGTAA	GTATGTAA	7	8	uPLM	uPLM	0.851485148514851	183	1195	0.153138075313808	NA
GTATGTA	GTATGTAA	7	8	uPLM	uPLM	0.861111111111111	192	639	0.300469483568075	NA
GTATGT	GTATGTAA	6	8	uPLM	uPLM	0.752	192	1868	0.102783725910064	NA
TATGTA	GTATGTAA	6	8	uPLM	uPLM	0.836363636363636	194	3445	0.0563134978229318	NA
ATGTAA	GTATGTAA	6	8	uPLM	uPLM	0.827868852459016	202	4354	0.0463941203491043	NA
TGTAA	GTATGTAA	5	8	uPLM	uPLM	0.677852348993289	202	11565	0.0174664937310852	NA
GTATG	GTATGTAA	5	8	uPLM	uPLM	0.900990099009901	188	3289	0.0571602310732746	NA
ATGTA	GTATGTAA	5	8	uPLM	uPLM	0.824561403508772	197	8519	0.0231247799037446	NA
TGTA	GTATGTAA	4	8	uPLM	uPLM	0.700729927007299	202	17750	0.0113802816901408	NA
GTAT	GTATGTAA	4	8	uPLM	uPLM	0.801587301587302	202	14111	0.0143150733470342	NA
TTGTAAA	TTGTAAAG	7	8	uPLM	uPLM	0.827586206896552	213	1634	0.130354957160343	NA
TGTAAAG	TTGTAAAG	7	8	uPLM	uPLM	0.80672268907563	212	696	0.304597701149425	NA
TTGTAA	TTGTAAAG	6	8	uPLM	uPLM	0.708955223880597	212	5355	0.0395891690009337	NA
TGTAAA	TTGTAAAG	6	8	uPLM	uPLM	0.680851063829787	213	4725	0.0450793650793651	NA
TGTAA	TTGTAAAG	5	8	uPLM	uPLM	0.644295302013423	213	11565	0.0184176394293126	NA
TTGTA	TTGTAAAG	5	8	uPLM	uPLM	0.662068965517241	213	11999	0.0177514792899408	NA
TAAA	TTGTAAAG	4	8	uPLM	uPLM	0.688524590163934	211	19073	0.0110627588738007	NA
TGTA	TTGTAAAG	4	8	uPLM	uPLM	0.617021276595745	212	17751	0.0119429891273731	NA
AATGATT	AATGATTT	7	8	tPLM	tPLM	0.606060606060606	147	448	0.328125	0.555555555555556
ATGATTT	AATGATTT	7	8	uPLM	tPLM	0.714285714285714	116	317	0.365930599369085	NA
TGATTT	AATGATTT	6	8	uPLM	tPLM	0.818181818181818	136	1038	0.13102119460501	NA
TGATT	AATGATTT	5	8	tPLM	tPLM	0.5	144	4126	0.0349006301502666	0.4
GATTT	AATGATTT	5	8	uPLM	tPLM	0.714285714285714	129	1978	0.0652173913043478	NA
GATT	AATGATTT	4	8	uPLM	tPLM	0.80952380952381	133	5015	0.0265204386839482	NA
TAAAAT	TAAAATTA	6	8	uPLM	uPLM	0.547619047619048	158	2644	0.0597579425113464	NA
AAAAT	TAAAATTA	5	8	uPLM	uPLM	0.522727272727273	158	8679	0.0182048623113262	NA
ATAAATT	ATAAATTC	7	8	uPLM	uPLM	0.791666666666667	69	601	0.114808652246256	NA
ATAAAT	ATAAATTC	6	8	uPLM	uPLM	0.730769230769231	77	1882	0.040913921360255	NA
TAAATT	ATAAATTC	6	8	uPLM	uPLM	0.6	91	2128	0.0427631578947368	NA
AATTC	ATAAATTC	5	8	uPLM	uPLM	0.657142857142857	84	2543	0.033031852143138	NA
TAAAT	ATAAATTC	5	8	uPLM	uPLM	0.51063829787234	91	6371	0.0142834719824203	NA
ATAAA	ATAAATTC	5	8	uPLM	uPLM	0.566666666666667	73	5909	0.0123540362159418	NA
ATTC	ATAAATTC	4	8	uPLM	uPLM	0.774193548387097	86	6986	0.0123103349556255	NA
ATTA	TATTATGT	4	8	uPLM	uPLM	0.593406593406593	233	13555	0.017189229066765	NA
TTAT	TATTATGT	4	8	uPLM	uPLM	0.728155339805825	260	17726	0.0146677197337245	NA
TTCTTTA	TTCTTTAA	7	8	uPLM	uPLM	0.525	197	752	0.261968085106383	NA
TCTTTAA	TTCTTTAA	7	8	uPLM	uPLM	0.8375	293	771	0.380025940337224	NA
CTTTAA	TTCTTTAA	6	8	uPLM	uPLM	0.8125	289	1606	0.179950186799502	NA
TCTTTA	TTCTTTAA	6	8	uPLM	uPLM	0.764044943820225	302	2521	0.119793732645775	NA
TTTAA	TTCTTTAA	5	8	uPLM	uPLM	0.5375	225	5560	0.0404676258992806	NA
ATTC	ATTCTCAT	4	8	uPLM	uPLM	0.63265306122449	87	7004	0.0124214734437464	NA
TCATT	TCATTAAG	5	8	tPLM	uPLM	0.571428571428571	55	3762	0.0146198830409357	NA
TACATTT	TACATTTT	7	8	uPLM	uPLM	0.861538461538462	620	1629	0.380601596071209	NA
ACATTTT	TACATTTT	7	8	uPLM	uPLM	0.859154929577465	665	2220	0.29954954954955	NA
TACATT	TACATTTT	6	8	uPLM	uPLM	0.549180327868853	441	2738	0.161066471877283	NA
ACATTT	TACATTTT	6	8	uPLM	uPLM	0.841379310344828	665	5162	0.128826036419992	NA
ACATT	TACATTTT	5	8	uPLM	uPLM	0.662251655629139	616	10282	0.059910523244505	NA
ATTT	TACATTTT	4	8	uPLM	uPLM	0.786885245901639	655	19138	0.0342251018915247	NA
CATT	TACATTTT	4	8	uPLM	uPLM	0.75187969924812	637	16660	0.0382352941176471	NA
CAAATGT	ACAAATGT	7	8	uPLM	uPLM	0.690140845070423	193	567	0.340388007054674	NA
AAATGT	ACAAATGT	6	8	uPLM	uPLM	0.504950495049505	205	3324	0.0616726835138387	NA
TATTGCA	TATTGCAA	7	8	uPLM	uPLM	0.540540540540541	59	160	0.36875	NA
ATTGCAA	TATTGCAA	7	8	uPLM	uPLM	0.666666666666667	81	326	0.248466257668712	NA
TATTGC	TATTGCAA	6	8	uPLM	uPLM	0.588235294117647	56	304	0.184210526315789	NA
TGGTACA	TGGTACAT	7	8	uPLM	uPLM	0.791666666666667	59	220	0.268181818181818	NA
TGAATT	CTGAATTA	6	8	uPLM	uPLM	0.835714285714286	139	3771	0.0368602492707505	NA
GAATTA	CTGAATTA	6	8	uPLM	uPLM	0.706293706293706	118	2297	0.0513713539399216	NA
GATTAA	TCGATTAA	6	8	uPLM	uPLM	0.67741935483871	30	737	0.0407055630936228	NA
GATTA	TCGATTAA	5	8	uPLM	uPLM	0.612903225806452	28	1969	0.0142204164550533	NA
GATT	TCGATTAA	4	8	uPLM	uPLM	0.68	28	5004	0.00559552358113509	NA
ATTCAAG	ATTCAAGT	7	8	uPLM	uPLM	0.6	64	265	0.241509433962264	NA
ATTCAA	ATTCAAGT	6	8	tPLM	uPLM	0.5	64	1936	0.0330578512396694	NA
TTCA	ATTCAAGT	4	8	uPLM	uPLM	0.521739130434783	64	11554	0.00553920720096936	NA
ATTC	ATTCAAGT	4	8	uPLM	uPLM	0.774193548387097	64	6981	0.00916774101131643	NA
TTTGCTT	TTTTGCTT	7	8	uPLM	miPLM	0.887931034482759	561	1354	0.414327917282127	NA
CTTTGTA	TCTTTGTA	7	8	tPLM	uPLM	0.889655172413793	539	1282	0.420436817472699	NA
TTTGTA	TCTTTGTA	6	8	uPLM	uPLM	0.889655172413793	550	6110	0.0900163666121113	NA
TTGTA	TCTTTGTA	5	8	uPLM	uPLM	0.870967741935484	572	12011	0.0476230122387811	NA
TGTA	TCTTTGTA	4	8	uPLM	uPLM	0.910344827586207	575	17759	0.0323779492088518	NA
AAGATTT	AAGATTTT	7	8	uPLM	miPLM	0.944444444444444	135	368	0.366847826086957	NA
AGATTTT	AAGATTTT	7	8	uPLM	miPLM	0.705882352941177	109	250	0.436	NA
GATTTT	AAGATTTT	6	8	uPLM	miPLM	0.647058823529412	107	698	0.153295128939828	NA
AGATTT	AAGATTTT	6	8	uPLM	miPLM	0.882352941176471	119	678	0.175516224188791	NA
ATTTT	AAGATTTT	5	8	uPLM	miPLM	0.8	131	5105	0.0256611165523996	NA
AGATT	AAGATTTT	5	8	uPLM	miPLM	0.944444444444444	133	1941	0.0685213807315817	NA
GATTT	AAGATTTT	5	8	uPLM	miPLM	0.882352941176471	123	1967	0.0625317742755465	NA
GATT	AAGATTTT	4	8	uPLM	miPLM	1	131	5000	0.0262	NA
TGATATT	ATGATATT	7	8	tPLM	tPLM	0.777777777777778	92	270	0.340740740740741	1
ATGATAT	ATGATATT	7	8	uPLM	tPLM	0.7	92	300	0.306666666666667	NA
ATGATA	ATGATATT	6	8	uPLM	tPLM	0.5	92	919	0.100108813928183	NA
GATAT	ATGATATT	5	8	tPLM	tPLM	0.583333333333333	92	1738	0.0529344073647871	1
GAAAACA	TGAAAACA	7	8	uPLM	uPLM	0.888888888888889	50	137	0.364963503649635	NA
TGAAAAC	TGAAAACA	7	8	uPLM	uPLM	0.75	44	92	0.478260869565217	NA
TGAAAA	TGAAAACA	6	8	uPLM	uPLM	0.75	47	511	0.0919765166340509	NA
GAAAAC	TGAAAACA	6	8	uPLM	uPLM	0.888888888888889	50	298	0.167785234899329	NA
TGAAA	TGAAAACA	5	8	uPLM	uPLM	0.8	50	1608	0.0310945273631841	NA
TGAA	TGAAAACA	4	8	uPLM	uPLM	0.8	50	3559	0.0140488901376791	NA
ACAATAC	TACAATAC	7	8	uPLM	uPLM	0.664233576642336	175	717	0.244072524407252	NA
TACAATA	TACAATAC	7	8	uPLM	uPLM	0.625	119	808	0.147277227722772	NA
ACAATA	TACAATAC	6	8	uPLM	uPLM	0.801724137931034	177	3393	0.0521662245800177	NA
TACAAT	TACAATAC	6	8	uPLM	uPLM	0.927083333333333	169	2929	0.0576988733356094	NA
AATAC	TACAATAC	5	8	uPLM	uPLM	0.837837837837838	177	6255	0.0282973621103118	NA
ACAAT	TACAATAC	5	8	uPLM	uPLM	0.801724137931034	177	9172	0.0192978630614915	NA
CAATA	TACAATAC	5	8	uPLM	uPLM	0.728971962616822	158	6489	0.0243488981353059	NA
AATA	TACAATAC	4	8	tPLM	uPLM	0.51304347826087	169	17071	0.00989983012125827	NA
ATAC	TACAATAC	4	8	uPLM	uPLM	0.738095238095238	177	14158	0.012501765786128	NA
TATTC	TATTCCAT	5	8	tPLM	uPLM	0.5	37	2414	0.0153272576636288	NA
AATATAA	AAATATAA	7	8	uPLM	uPLM	0.944444444444444	172	513	0.335282651072125	NA
ATATAA	AAATATAA	6	8	uPLM	uPLM	0.607142857142857	175	1986	0.0881168177240685	NA
AATATA	AAATATAA	6	8	uPLM	uPLM	0.944444444444444	172	1426	0.120617110799439	NA
TATAA	AAATATAA	5	8	uPLM	uPLM	0.53125	172	4324	0.0397779833487512	NA
CGCTCC	ACCGCTCC	6	8	uPLM	uPLM	0.677685950413223	42	318	0.132075471698113	NA
ATAAGAT	AATAAGAT	7	8	tPLM	uPLM	0.67741935483871	131	343	0.381924198250729	NA
AATAAGA	AATAAGAT	7	8	uPLM	uPLM	0.80952380952381	121	353	0.342776203966006	NA
AATAAG	AATAAGAT	6	8	uPLM	uPLM	0.826086956521739	127	745	0.170469798657718	NA
AATAA	AATAAGAT	5	8	tPLM	uPLM	0.76	128	5489	0.0233193660047367	NA
TTAAAG	TTTAAAGC	6	8	uPLM	uPLM	0.578125	67	1218	0.055008210180624	NA
TAAAG	TTTAAAGC	5	8	uPLM	uPLM	0.538461538461538	68	3669	0.0185336603979286	NA
TGTATCA	TTGTATCA	7	8	uPLM	miPLM	0.929577464788732	251	570	0.440350877192982	NA
TTGTATC	TTGTATCA	7	8	uPLM	miPLM	0.886075949367089	267	732	0.364754098360656	NA
TTGTAT	TTGTATCA	6	8	uPLM	miPLM	0.686274509803922	267	4415	0.060475651189128	NA
GTATCA	TTGTATCA	6	8	uPLM	miPLM	0.819444444444444	228	894	0.25503355704698	NA
TGTATC	TTGTATCA	6	8	uPLM	miPLM	0.707070707070707	267	1883	0.141795007966012	NA
TGTAT	TTGTATCA	5	8	uPLM	miPLM	0.636363636363636	267	9240	0.0288961038961039	NA
GTAT	TTGTATCA	4	8	uPLM	miPLM	0.555555555555556	267	14111	0.0189214088299908	NA
TGTA	TTGTATCA	4	8	uPLM	miPLM	0.53030303030303	267	17750	0.0150422535211268	NA
GTGTA	TCTGTGTA	5	8	uPLM	miPLM	0.549618320610687	98	5380	0.0182156133828996	NA
TGTA	TCTGTGTA	4	8	uPLM	miPLM	0.545454545454545	98	17750	0.00552112676056338	NA
TTGATTA	ATTGATTA	7	8	uPLM	uPLM	0.535714285714286	84	419	0.200477326968974	NA
ATTGATT	ATTGATTA	7	8	uPLM	uPLM	0.6	74	361	0.204986149584488	NA
ATTGAT	ATTGATTA	6	8	uPLM	uPLM	0.586206896551724	93	1250	0.0744	NA
TTGATT	ATTGATTA	6	8	uPLM	uPLM	0.739130434782609	93	1379	0.0674401740391588	NA
GATTA	ATTGATTA	5	8	uPLM	uPLM	0.615384615384615	84	1970	0.0426395939086294	NA
GATT	ATTGATTA	4	8	uPLM	uPLM	0.7	80	5009	0.0159712517468557	NA
TTAT	GTTTTATG	4	8	uPLM	uPLM	0.576158940397351	354	17747	0.0199470333014031	NA
TTTAATC	TTTAATCC	7	8	uPLM	uPLM	0.714285714285714	54	420	0.128571428571429	NA
TTAATC	TTTAATCC	6	8	uPLM	uPLM	0.720930232558139	54	1054	0.0512333965844402	NA
TTTAAT	TTTAATCC	6	8	uPLM	uPLM	0.533333333333333	49	2190	0.0223744292237443	NA
TTTAA	TTTAATCC	5	8	uPLM	uPLM	0.681818181818182	54	5450	0.00990825688073394	NA
TAATC	TTTAATCC	5	8	uPLM	uPLM	0.704545454545455	54	3026	0.0178453403833444	NA
AATC	TTTAATCC	4	8	uPLM	uPLM	0.717948717948718	52	8542	0.00608756731444627	NA
ACTACA	AGACTACA	6	8	uPLM	miPLM	0.614285714285714	92	1960	0.0469387755102041	NA
ATATAAA	ATATAAAT	7	8	uPLM	uPLM	0.85	224	683	0.32796486090776	NA
TATAAAT	ATATAAAT	7	8	uPLM	uPLM	0.65	199	498	0.399598393574297	NA
TATAAA	ATATAAAT	6	8	uPLM	uPLM	0.857142857142857	237	1579	0.150094996833439	NA
ATAAAT	ATATAAAT	6	8	uPLM	uPLM	0.782608695652174	239	1884	0.126857749469214	NA
ATATAA	ATATAAAT	6	8	uPLM	uPLM	0.714285714285714	255	1986	0.128398791540786	NA
ATATA	ATATAAAT	5	8	uPLM	uPLM	0.571428571428571	255	4381	0.0582058890664232	NA
ATAAA	ATATAAAT	5	8	uPLM	uPLM	0.869565217391304	253	5893	0.0429322925504836	NA
TATAA	ATATAAAT	5	8	uPLM	uPLM	0.625	255	4321	0.0590141171025226	NA
GCCCGAG	GCCCGAGT	7	8	uPLM	uPLM	0.735294117647059	19	110	0.172727272727273	NA
GCCCG	GCCCGAGT	5	8	uPLM	uPLM	0.725925925925926	19	849	0.0223792697290931	NA
TACATG	CTACATGT	6	8	uPLM	uPLM	0.655172413793103	71	1635	0.0434250764525994	NA
CTACAT	CTACATGT	6	8	uPLM	uPLM	0.647727272727273	71	1143	0.0621172353455818	NA
ACATG	CTACATGT	5	8	tPLM	uPLM	0.695121951219512	71	3877	0.0183131287077637	NA
CATGT	CTACATGT	5	8	tPLM	uPLM	0.670588235294118	71	3945	0.0179974651457541	NA
ACAT	CTACATGT	4	8	tPLM	uPLM	0.678571428571429	71	15225	0.00466338259441708	NA
TGTATTG	ATGTATTG	7	8	uPLM	uPLM	0.925925925925926	272	950	0.286315789473684	NA
ATGTAT	ATGTATTG	6	8	uPLM	uPLM	0.808	228	3370	0.0676557863501484	NA
ATGTA	ATGTATTG	5	8	uPLM	uPLM	0.841269841269841	248	8538	0.0290466151323495	NA
TATTG	ATGTATTG	5	8	uPLM	uPLM	0.546666666666667	204	7209	0.0282979608822305	NA
TGTAT	ATGTATTG	5	8	uPLM	uPLM	0.850393700787402	251	9261	0.0271029046539251	NA
GTATT	ATGTATTG	5	8	uPLM	uPLM	0.698717948717949	251	7255	0.0345968297725706	NA
GTAT	ATGTATTG	4	8	uPLM	uPLM	0.731034482758621	262	14121	0.0185539267757241	NA
TGTA	ATGTATTG	4	8	uPLM	uPLM	0.946969696969697	272	17750	0.0153239436619718	NA
TATATAT	ATATATAT	7	8	uPLM	uPLM	0.5	238	605	0.393388429752066	NA
TATATA	ATATATAT	6	8	uPLM	uPLM	0.625	256	1187	0.215669755686605	NA
ATATAT	ATATATAT	6	8	uPLM	uPLM	0.736842105263158	254	1108	0.229241877256318	NA
TAAAAAT	TAAAAATG	7	8	uPLM	uPLM	0.875	170	873	0.194730813287514	NA
AAAATG	TAAAAATG	6	8	uPLM	uPLM	0.5625	170	2773	0.0613054453660296	NA
AAAAAT	TAAAAATG	6	8	uPLM	uPLM	0.818181818181818	170	3532	0.0481313703284258	NA
AAAAT	TAAAAATG	5	8	uPLM	uPLM	0.739130434782609	169	8680	0.0194700460829493	NA
AAAT	TAAAAATG	4	8	uPLM	uPLM	0.555555555555556	170	17430	0.00975329890992542	NA
GTATG	AGTATGTA	5	8	uPLM	uPLM	0.532608695652174	76	3276	0.0231990231990232	NA
TATACAT	TATACATG	7	8	uPLM	uPLM	0.783132530120482	169	984	0.171747967479675	NA
TATACA	TATACATG	6	8	uPLM	uPLM	0.528	170	3653	0.046537092800438	NA
ATACAT	TATACATG	6	8	uPLM	uPLM	0.522388059701492	174	4004	0.0434565434565435	NA
TATAC	TATACATG	5	8	uPLM	uPLM	0.547619047619048	171	5749	0.0297443033571056	NA
TATA	TATACATG	4	8	uPLM	uPLM	0.806818181818182	176	11144	0.0157932519741565	NA
ATAC	TATACATG	4	8	uPLM	uPLM	0.5	175	14159	0.012359629917367	NA
ACCGGGG	CACCGGGG	7	8	uPLM	uPLM	0.602040816326531	16	62	0.258064516129032	NA
TTATATC	ATTATATC	7	8	uPLM	uPLM	0.652173913043478	50	201	0.248756218905473	NA
ATTATAT	ATTATATC	7	8	uPLM	uPLM	0.64	53	581	0.0912220309810671	NA
ATTATA	ATTATATC	6	8	uPLM	uPLM	0.516129032258065	55	1526	0.0360419397116645	NA
TTATAT	ATTATATC	6	8	uPLM	uPLM	0.633333333333333	59	2002	0.0294705294705295	NA
TATATC	ATTATATC	6	8	uPLM	uPLM	0.538461538461538	49	614	0.0798045602605863	NA
ATTAT	ATTATATC	5	8	tPLM	uPLM	0.5	60	5726	0.0104785190359762	NA
ATATC	ATTATATC	5	8	tPLM	uPLM	0.76	56	1758	0.0318543799772469	NA
GTGTGCG	TGTGTGCG	7	8	uPLM	uPLM	0.845360824742268	35	81	0.432098765432099	NA
TATACAA	GTATACAA	7	8	tPLM	uPLM	0.93859649122807	243	1541	0.157689811810513	NA
GTATACA	GTATACAA	7	8	tPLM	uPLM	0.542056074766355	157	381	0.412073490813648	NA
ATACAA	GTATACAA	6	8	uPLM	uPLM	0.981308411214953	239	4580	0.0521834061135371	NA
TATACA	GTATACAA	6	8	uPLM	uPLM	0.922413793103448	243	3647	0.0666301069372087	NA
TATAC	GTATACAA	5	8	uPLM	uPLM	0.891666666666667	243	5744	0.0423050139275766	NA
ATACA	GTATACAA	5	8	uPLM	uPLM	0.875	242	9716	0.0249073692877727	NA
TATA	GTATACAA	4	8	uPLM	uPLM	0.690265486725664	218	11169	0.0195183096069478	NA
ATAC	GTATACAA	4	8	uPLM	uPLM	0.849206349206349	243	14158	0.0171634411640062	NA
GTAT	GTATACAA	4	8	uPLM	uPLM	0.849206349206349	243	14111	0.0172206080362837	NA
TGTTGTA	CTGTTGTA	7	8	uPLM	uPLM	0.763636363636364	145	1400	0.103571428571429	NA
TGTTGT	CTGTTGTA	6	8	uPLM	uPLM	0.567567567567568	146	4891	0.0298507462686567	NA
GTTGTA	CTGTTGTA	6	8	uPLM	uPLM	0.89247311827957	143	2067	0.0691823899371069	NA
TTGTA	CTGTTGTA	5	8	uPLM	uPLM	0.627586206896552	148	11999	0.0123343611967664	NA
TGTA	CTGTTGTA	4	8	uPLM	uPLM	0.689393939393939	148	17750	0.00833802816901408	NA
TATTAAT	TATTAATA	7	8	uPLM	uPLM	0.791666666666667	87	494	0.176113360323887	NA
ATTAATA	TATTAATA	7	8	uPLM	uPLM	0.590909090909091	83	391	0.21227621483376	NA
ATTAAT	TATTAATA	6	8	tPLM	uPLM	0.95	82	814	0.100737100737101	NA
TTAATA	TATTAATA	6	8	uPLM	uPLM	0.56	84	1251	0.0671462829736211	NA
TATTAA	TATTAATA	6	8	uPLM	uPLM	0.76	87	1421	0.0612244897959184	NA
ATTAA	TATTAATA	5	8	tPLM	uPLM	0.703703703703704	87	3667	0.0237251158985547	NA
TAATA	TATTAATA	5	8	uPLM	uPLM	0.551724137931034	85	4114	0.0206611570247934	NA
TTAAT	TATTAATA	5	8	tPLM	uPLM	0.76	87	3426	0.0253940455341506	NA
TTTTGAT	ATTTTGAT	7	8	uPLM	uPLM	0.733333333333333	87	314	0.277070063694268	NA
ATTTT	ATTTTGAT	5	8	uPLM	uPLM	0.684210526315789	109	5101	0.0213683591452656	NA
TAAATCT	TAAATCTT	7	8	uPLM	uPLM	0.75	109	311	0.35048231511254	NA
AAATCT	TAAATCTT	6	8	uPLM	uPLM	0.692307692307692	109	1485	0.0734006734006734	NA
TAAAT	TAAATCTT	5	8	uPLM	uPLM	0.574468085106383	109	6371	0.0171087741327892	NA
AATCT	TAAATCTT	5	8	uPLM	uPLM	0.771428571428571	109	3358	0.032459797498511	NA
AATC	TAAATCTT	4	8	uPLM	uPLM	0.702702702702703	107	8542	0.0125263404354952	NA
TGTATTT	TGTATTTT	7	8	uPLM	uPLM	0.855932203389831	590	1622	0.363748458692972	NA
TGTAT	TGTATTTT	5	8	uPLM	uPLM	0.918181818181818	590	9240	0.0638528138528139	NA
GTATT	TGTATTTT	5	8	uPLM	uPLM	0.721428571428571	590	7234	0.0815593032900194	NA
GTAT	TGTATTTT	4	8	uPLM	uPLM	0.801587301587302	590	14111	0.041811352845298	NA
TGTA	TGTATTTT	4	8	uPLM	uPLM	0.765151515151515	590	17750	0.0332394366197183	NA
ATTGTAA	TATTGTAA	7	8	uPLM	miPLM	0.894736842105263	370	1198	0.308848080133556	NA
TATTGTA	TATTGTAA	7	8	uPLM	miPLM	0.982608695652174	394	1138	0.34622144112478	NA
TATTGT	TATTGTAA	6	8	uPLM	miPLM	0.876923076923077	397	3658	0.108529250956807	NA
TTGTAA	TATTGTAA	6	8	uPLM	miPLM	0.715277777777778	380	5371	0.0707503258238689	NA
ATTGTA	TATTGTAA	6	8	uPLM	miPLM	0.675438596491228	294	2614	0.112471308339709	NA
TTGTA	TATTGTAA	5	8	uPLM	miPLM	0.681818181818182	386	12010	0.0321398834304746	NA
TATTG	TATTGTAA	5	8	uPLM	miPLM	0.888888888888889	379	7159	0.0529403547981562	NA
TGTAA	TATTGTAA	5	8	uPLM	miPLM	0.664556962025316	389	11573	0.0336127192603474	NA
ATTGT	TATTGTAA	5	8	uPLM	miPLM	0.876923076923077	397	9763	0.0406637304107344	NA
TGTA	TATTGTAA	4	8	uPLM	miPLM	0.629139072847682	389	17758	0.0219056200022525	NA
TGGGCCC	TTGGGCCC	7	8	tPLM	tPLM	0.726495726495726	34	79	0.430379746835443	0.103448275862069
GGGCCC	TTGGGCCC	6	8	tPLM	tPLM	0.872549019607843	37	91	0.406593406593407	0.111111111111111
ACAATAA	ACAATAAC	7	8	uPLM	uPLM	0.696629213483146	134	982	0.136456211812627	NA
CAATAAC	ACAATAAC	7	8	uPLM	uPLM	0.644628099173554	173	600	0.288333333333333	NA
ACAATA	ACAATAAC	6	8	uPLM	uPLM	0.672413793103448	173	3393	0.0509873268493958	NA
ACAAT	ACAATAAC	5	8	uPLM	uPLM	0.672413793103448	173	9172	0.0188617531617968	NA
CAATA	ACAATAAC	5	8	uPLM	uPLM	0.827956989247312	171	6472	0.0264215080346106	NA
AATA	ACAATAAC	4	8	tPLM	uPLM	0.574257425742574	164	17072	0.00960637300843486	NA
ATAA	ACAATAAC	4	8	uPLM	uPLM	0.626168224299065	169	18104	0.00933495360141405	NA
ATTAACA	ATTAACAA	7	8	uPLM	uPLM	0.701030927835051	295	817	0.361077111383109	NA
ATTA	ATTAACAA	4	8	uPLM	uPLM	0.658227848101266	289	13569	0.0212985481612499	NA
ACATTCA	ACATTCAT	7	8	uPLM	uPLM	0.53448275862069	152	716	0.212290502793296	NA
ATTCA	ACATTCAT	5	8	uPLM	uPLM	0.571428571428571	128	4436	0.0288548241659152	NA
TTCAT	ACATTCAT	5	8	uPLM	uPLM	0.558441558441558	107	4927	0.0217170692104729	NA
TTCA	ACATTCAT	4	8	uPLM	uPLM	0.597402597402597	138	11594	0.0119027082973952	NA
ATTTCTT	AATTTCTT	7	8	uPLM	miPLM	0.846153846153846	124	349	0.355300859598854	NA
AATTTCT	AATTTCTT	7	8	tPLM	miPLM	0.857142857142857	129	257	0.501945525291829	NA
TTTCTT	AATTTCTT	6	8	tPLM	miPLM	0.6875	120	1433	0.0837404047452896	NA
AATTTC	AATTTCTT	6	8	uPLM	miPLM	0.705882352941177	129	791	0.163084702907712	NA
TTTCT	AATTTCTT	5	8	uPLM	miPLM	0.769230769230769	112	2364	0.0473773265651438	NA
TTCT	AATTTCTT	4	8	uPLM	miPLM	0.538461538461538	77	3519	0.0218812162546178	NA
TATATCA	TATATCAA	7	8	uPLM	uPLM	0.894736842105263	99	296	0.334459459459459	NA
ATATCAA	TATATCAA	7	8	uPLM	uPLM	0.823529411764706	87	278	0.31294964028777	NA
TATATC	TATATCAA	6	8	uPLM	uPLM	0.85	99	603	0.164179104477612	NA
ATATCA	TATATCAA	6	8	uPLM	uPLM	0.85	99	803	0.123287671232877	NA
ATATC	TATATCAA	5	8	tPLM	uPLM	0.708333333333333	99	1754	0.056442417331813	NA
TAAATCT	TTAAATCT	7	8	uPLM	uPLM	0.805555555555556	79	311	0.254019292604502	NA
TTAAAT	TTAAATCT	6	8	uPLM	uPLM	0.545454545454545	72	1815	0.0396694214876033	NA
AAATCT	TTAAATCT	6	8	uPLM	uPLM	0.743589743589744	79	1485	0.0531986531986532	NA
TTAAA	TTAAATCT	5	8	uPLM	uPLM	0.518518518518518	78	6221	0.0125381771419386	NA
TAAAT	TTAAATCT	5	8	uPLM	uPLM	0.52	78	6372	0.012241054613936	NA
AATCT	TTAAATCT	5	8	uPLM	uPLM	0.828571428571429	79	3358	0.0235259082787373	NA
AATC	TTAAATCT	4	8	uPLM	uPLM	0.625	78	8541	0.0091324200913242	NA
AATGATT	AAATGATT	7	8	tPLM	tPLM	0.6875	132	444	0.297297297297297	0.555555555555556
AAATGAT	AAATGATT	7	8	tPLM	tPLM	0.536585365853659	133	557	0.238779174147217	0.1
TGATT	AAATGATT	5	8	tPLM	tPLM	0.567567567567568	127	4124	0.0307953443258972	0.4
GATT	AAATGATT	4	8	uPLM	tPLM	0.772727272727273	107	5022	0.0213062524890482	NA
CTTATAT	ACTTATAT	7	8	uPLM	uPLM	0.766233766233766	160	654	0.244648318042813	NA
CTTATA	ACTTATAT	6	8	uPLM	uPLM	0.746835443037975	160	1611	0.0993171942892613	NA
TATAT	ACTTATAT	5	8	uPLM	uPLM	0.593220338983051	125	4380	0.0285388127853881	NA
TTATA	ACTTATAT	5	8	uPLM	uPLM	0.644067796610169	125	4862	0.0257095845331139	NA
TATA	ACTTATAT	4	8	uPLM	uPLM	0.521276595744681	152	11152	0.0136298421807747	NA
TTAT	ACTTATAT	4	8	uPLM	uPLM	0.553191489361702	159	17725	0.0089703808180536	NA
ATAT	ACTTATAT	4	8	tPLM	uPLM	0.666666666666667	155	11152	0.0138988522238164	NA
CCTACTA	CCTACTAC	7	8	uPLM	uPLM	0.610169491525424	23	130	0.176923076923077	NA
AGTGAAG	AGTGAAGG	7	8	uPLM	uPLM	0.558333333333333	85	502	0.169322709163347	NA
ATATAGT	ATATAGTT	7	8	uPLM	uPLM	0.620689655172414	93	238	0.390756302521008	NA
TATAGTT	ATATAGTT	7	8	uPLM	uPLM	0.78125	107	293	0.36518771331058	NA
TATAGT	ATATAGTT	6	8	uPLM	uPLM	0.647058823529412	101	663	0.152337858220211	NA
TATAG	ATATAGTT	5	8	uPLM	uPLM	0.555555555555556	99	1752	0.0565068493150685	NA
AATGTTG	AATGTTGC	7	8	uPLM	uPLM	0.533742331288344	117	960	0.121875	NA
AATGTT	AATGTTGC	6	8	uPLM	uPLM	0.666666666666667	145	5041	0.0287641341003769	NA
ATGTTG	AATGTTGC	6	8	uPLM	uPLM	0.572413793103448	116	1957	0.059274399591211	NA
AATGT	AATGTTGC	5	8	uPLM	uPLM	0.707602339181287	154	11021	0.0139733236548408	NA
TATTATA	TTATTATA	7	8	uPLM	uPLM	0.633333333333333	213	542	0.392988929889299	NA
TTATTAT	TTATTATA	7	8	uPLM	uPLM	0.733333333333333	218	791	0.275600505689001	NA
TTATTA	TTATTATA	6	8	uPLM	uPLM	0.733333333333333	228	1844	0.123644251626898	NA
ATTATA	TTATTATA	6	8	uPLM	uPLM	0.9	248	1545	0.160517799352751	NA
TATTAT	TTATTATA	6	8	uPLM	uPLM	0.733333333333333	231	1628	0.141891891891892	NA
TATTA	TTATTATA	5	8	uPLM	uPLM	0.681818181818182	268	5752	0.0465924895688456	NA
TTATT	TTATTATA	5	8	tPLM	uPLM	0.810810810810811	272	7234	0.0376002211777716	NA
TTATA	TTATTATA	5	8	uPLM	uPLM	0.658536585365854	259	4840	0.0535123966942149	NA
ATTAT	TTATTATA	5	8	tPLM	uPLM	0.75	272	5726	0.047502619629759	NA
TATT	TTATTATA	4	8	tPLM	uPLM	0.714285714285714	272	13568	0.0200471698113208	NA
ATTA	TTATTATA	4	8	uPLM	uPLM	0.555555555555556	272	13526	0.0201094188969392	NA
ACATCA	ACATCAGA	6	8	tPLM	uPLM	0.519480519480519	57	1468	0.0388283378746594	NA
TACATAA	TACATAAG	7	8	uPLM	uPLM	0.94392523364486	217	1298	0.167180277349769	NA
TACATA	TACATAAG	6	8	uPLM	uPLM	0.883495145631068	201	3235	0.0621329211746522	NA
TACAT	TACATAAG	5	8	uPLM	uPLM	0.829268292682927	219	9177	0.0238640078457012	NA
ACATA	TACATAAG	5	8	uPLM	uPLM	0.827868852459016	219	8935	0.0245103525461668	NA
ATAA	TACATAAG	4	8	uPLM	uPLM	0.519083969465649	218	18101	0.0120435335064361	NA
ACAT	TACATAAG	4	8	tPLM	uPLM	0.815533980582524	213	15231	0.0139846365964152	NA
ATACAAT	TATACAAT	7	8	uPLM	uPLM	0.804878048780488	255	999	0.255255255255255	NA
TATACAA	TATACAAT	7	8	tPLM	uPLM	0.582608695652174	260	1542	0.168612191958495	NA
TATACA	TATACAAT	6	8	uPLM	uPLM	0.586206896551724	261	3647	0.0715656704140389	NA
TACAAT	TATACAAT	6	8	uPLM	uPLM	0.6	239	2943	0.0812096500169895	NA
ATACAA	TATACAAT	6	8	uPLM	uPLM	0.601851851851852	255	4582	0.0556525534701004	NA
ACAAT	TATACAAT	5	8	uPLM	uPLM	0.572649572649573	257	9176	0.0280078465562337	NA
TATAC	TATACAAT	5	8	uPLM	uPLM	0.566666666666667	261	5744	0.0454387186629526	NA
ATACA	TATACAAT	5	8	uPLM	uPLM	0.537190082644628	258	9718	0.0265486725663717	NA
TATA	TATACAAT	4	8	uPLM	uPLM	0.80952380952381	261	11144	0.0234206748025843	NA
ATAC	TATACAAT	4	8	uPLM	uPLM	0.53968253968254	261	14158	0.0184348071761548	NA
ATCAATA	GATCAATA	7	8	uPLM	uPLM	0.791666666666667	49	370	0.132432432432432	NA
ATCAAT	GATCAATA	6	8	uPLM	uPLM	0.730769230769231	47	1134	0.0414462081128748	NA
TCAATA	GATCAATA	6	8	uPLM	uPLM	0.513513513513513	49	1322	0.0370650529500756	NA
CTTTATT	CTTTATTG	7	8	uPLM	miPLM	0.647058823529412	50	314	0.159235668789809	NA
TTTATTG	CTTTATTG	7	8	uPLM	miPLM	0.55	48	394	0.121827411167513	NA
CTTTAT	CTTTATTG	6	8	uPLM	miPLM	0.647058823529412	50	585	0.0854700854700855	NA
TGATTTA	TTGATTTA	7	8	uPLM	uPLM	0.567567567567568	125	355	0.352112676056338	NA
GATTTA	TTGATTTA	6	8	uPLM	uPLM	0.648648648648649	139	780	0.178205128205128	NA
TGATTT	TTGATTTA	6	8	uPLM	uPLM	0.513513513513513	108	1103	0.0979147778785131	NA
TTGATT	TTGATTTA	6	8	uPLM	uPLM	0.621621621621622	148	1420	0.104225352112676	NA
ATTTA	TTGATTTA	5	8	uPLM	uPLM	0.780487804878049	174	5489	0.031699763162689	NA
TGATT	TTGATTTA	5	8	tPLM	uPLM	0.921052631578947	184	4123	0.0446276982779529	NA
TTTA	TTGATTTA	4	8	uPLM	uPLM	0.596774193548387	189	16569	0.0114068441064639	NA
ATAAACA	AATAAACA	7	8	uPLM	uPLM	0.566176470588235	471	1893	0.248811410459588	NA
AATA	AATAAACA	4	8	tPLM	uPLM	0.926829268292683	470	17064	0.0275433661509611	NA
TAAA	AATAAACA	4	8	uPLM	uPLM	0.7	471	19071	0.0246971842063867	NA
ATAA	AATAAACA	4	8	uPLM	uPLM	0.802083333333333	471	18100	0.0260220994475138	NA
ATAATTT	ATAATTTA	7	8	tPLM	uPLM	0.558823529411765	124	722	0.171745152354571	NA
TAATTTA	ATAATTTA	7	8	uPLM	uPLM	0.782608695652174	123	426	0.288732394366197	NA
TAATTT	ATAATTTA	6	8	uPLM	uPLM	0.59375	124	1942	0.0638516992790937	NA
AATTTA	ATAATTTA	6	8	uPLM	uPLM	0.5	120	1834	0.0654307524536532	NA
AATTT	ATAATTTA	5	8	uPLM	uPLM	0.5	120	5472	0.0219298245614035	NA
TATGAAA	TTATGAAA	7	8	uPLM	uPLM	0.918918918918919	566	1760	0.321590909090909	NA
AAAA	AGTAAAAT	4	8	uPLM	uPLM	0.643410852713178	279	19573	0.014254329944311	NA
TGTTGTA	ATGTTGTA	7	8	uPLM	miPLM	0.779816513761468	316	1409	0.224272533711852	NA
ATGTTGT	ATGTTGTA	7	8	uPLM	miPLM	0.604026845637584	328	1463	0.224196855775803	NA
GTTGTA	ATGTTGTA	6	8	uPLM	miPLM	0.91304347826087	314	2076	0.151252408477842	NA
TGTTGT	ATGTTGTA	6	8	uPLM	miPLM	0.578231292517007	319	4898	0.0651286239281339	NA
ATGTTG	ATGTTGTA	6	8	uPLM	miPLM	0.902173913043478	311	1925	0.161558441558442	NA
TTGTA	ATGTTGTA	5	8	uPLM	miPLM	0.627586206896552	328	11999	0.0273356113009417	NA
TGTA	ATGTTGTA	4	8	uPLM	miPLM	0.689393939393939	326	17752	0.0183641279855791	NA
GACTTA	TAGACTTA	6	8	uPLM	uPLM	0.591666666666667	61	973	0.0626927029804728	NA
GTGTGTA	GTGTGTAT	7	8	uPLM	uPLM	0.961832061068702	282	651	0.433179723502304	NA
GTGTAT	GTGTGTAT	6	8	uPLM	uPLM	0.933823529411765	283	2056	0.137645914396887	NA
TGTAT	GTGTGTAT	5	8	uPLM	uPLM	0.83969465648855	269	9259	0.0290528134787774	NA
GTGTA	GTGTGTAT	5	8	uPLM	uPLM	0.984848484848485	284	5384	0.0527488855869242	NA
GTAT	GTGTGTAT	4	8	uPLM	uPLM	0.748299319727891	276	14123	0.0195425901012533	NA
TGTA	GTGTGTAT	4	8	uPLM	uPLM	0.977443609022556	287	17751	0.0161681032054532	NA
AATATCA	AATATCAT	7	8	tPLM	tPLM	0.523809523809524	159	581	0.273666092943201	1
TGTATCC	TGTATCCA	7	8	uPLM	uPLM	0.840909090909091	64	166	0.385542168674699	NA
TCGCAGC	TCGCAGCT	7	8	uPLM	uPLM	0.740740740740741	20	56	0.357142857142857	NA
TAATAGA	ATAATAGA	7	8	uPLM	miPLM	1	44	134	0.328358208955224	NA
ATAATAG	ATAATAGA	7	8	tPLM	miPLM	0.909090909090909	47	106	0.443396226415094	NA
TAATAG	ATAATAGA	6	8	uPLM	miPLM	0.666666666666667	45	305	0.147540983606557	NA
ATAGA	ATAATAGA	5	8	uPLM	miPLM	0.523809523809524	42	1610	0.0260869565217391	NA
TATCAA	TATCAATG	6	8	uPLM	miPLM	0.795180722891566	137	2527	0.0542144835773645	NA
TATCA	TATCAATG	5	8	uPLM	miPLM	0.75	137	6016	0.0227726063829787	NA
TCAAT	TATCAATG	5	8	uPLM	miPLM	0.676470588235294	109	4513	0.0241524484821626	NA
TATC	TATCAATG	4	8	tPLM	miPLM	0.825	137	10921	0.0125446387693435	NA
ATATTTC	AATATTTC	7	8	tPLM	miPLM	0.878787878787879	247	732	0.337431693989071	NA
TATTTC	AATATTTC	6	8	uPLM	miPLM	0.593220338983051	167	1367	0.122165325530358	NA
AATATT	AATATTTC	6	8	tPLM	miPLM	0.627118644067797	191	1326	0.144042232277526	NA
AATAT	AATATTTC	5	8	tPLM	miPLM	0.593220338983051	205	4900	0.0418367346938776	NA
ATATT	AATATTTC	5	8	tPLM	miPLM	0.559322033898305	197	4766	0.041334452370961	NA
TATTT	AATATTTC	5	8	tPLM	miPLM	0.666666666666667	209	7122	0.0293456894130862	NA
ATTTC	AATATTTC	5	8	uPLM	miPLM	0.76271186440678	201	4522	0.0444493586908448	NA
ATTT	AATATTTC	4	8	uPLM	miPLM	0.614583333333333	251	19128	0.0131221246340443	NA
TATT	AATATTTC	4	8	tPLM	miPLM	0.629032258064516	227	13592	0.0167010005885815	NA
AATTGAT	AATTGATT	7	8	uPLM	uPLM	0.952380952380952	124	302	0.410596026490066	NA
ATTGATT	AATTGATT	7	8	uPLM	uPLM	0.666666666666667	98	368	0.266304347826087	NA
ATTGAT	AATTGATT	6	8	uPLM	uPLM	0.689655172413793	124	1250	0.0992	NA
TTGATT	AATTGATT	6	8	uPLM	uPLM	0.869565217391304	124	1379	0.0899202320522118	NA
TGATT	AATTGATT	5	8	tPLM	uPLM	0.555555555555556	124	4118	0.0301117047110248	NA
GATT	AATTGATT	4	8	uPLM	uPLM	0.681818181818182	96	5024	0.0191082802547771	NA
TACAATA	TACAATAT	7	8	uPLM	uPLM	0.698412698412698	191	750	0.254666666666667	NA
ATAT	TACAATAT	4	8	tPLM	uPLM	0.619718309859155	191	11147	0.0171346550641428	NA
AATA	TACAATAT	4	8	tPLM	uPLM	0.54320987654321	191	17063	0.0111938111703686	NA
TGTACT	TGTACTCT	6	8	uPLM	uPLM	0.703296703296703	81	1359	0.0596026490066225	NA
TGTAC	TGTACTCT	5	8	uPLM	uPLM	0.768292682926829	81	2949	0.0274669379450661	NA
GTACT	TGTACTCT	5	8	uPLM	uPLM	0.85	83	1927	0.0430721328489881	NA
TGTA	TGTACTCT	4	8	uPLM	uPLM	0.515151515151515	83	17750	0.00467605633802817	NA
GTAC	TGTACTCT	4	8	tPLM	uPLM	0.826086956521739	73	3028	0.024108322324967	NA
TAAATAA	TAAATAAG	7	8	uPLM	uPLM	0.75	68	692	0.0982658959537572	NA
TAAATA	TAAATAAG	6	8	uPLM	uPLM	0.681818181818182	68	1502	0.0452729693741678	NA
AATAAG	TAAATAAG	6	8	uPLM	uPLM	0.636363636363636	61	748	0.0815508021390374	NA
AAATAA	TAAATAAG	6	8	uPLM	uPLM	0.75	66	2055	0.0321167883211679	NA
AATAA	TAAATAAG	5	8	tPLM	uPLM	0.583333333333333	65	5489	0.0118418655492804	NA
TTGTTTG	TTTGTTTG	7	8	uPLM	miPLM	0.992857142857143	1136	2165	0.524711316397229	NA
GTTTCAT	TGTTTCAT	7	8	uPLM	uPLM	0.659574468085106	367	998	0.367735470941884	NA
GTTTTTG	TGTTTTTG	7	8	uPLM	uPLM	0.9	843	1754	0.480615735461802	NA
AAAGT	AAAGTAAT	5	8	tPLM	tPLM	0.628787878787879	290	9872	0.0293760129659643	0
GTAAT	AAAGTAAT	5	8	tPLM	tPLM	0.603174603174603	279	7228	0.0385998893193138	1
TAAT	AAAGTAAT	4	8	uPLM	tPLM	0.819277108433735	276	14854	0.0185808536421166	NA
TCGC	CATATCGC	4	8	uPLM	uPLM	0.566473988439306	32	6894	0.00464171743545112	NA
TTAT	TCTCTTAT	4	8	uPLM	miPLM	0.576158940397351	369	17751	0.0207875612641541	NA
AATTTTT	AATTTTTC	7	8	uPLM	uPLM	0.818181818181818	58	374	0.155080213903743	NA
ATTTTTC	AATTTTTC	7	8	uPLM	uPLM	0.538461538461538	48	247	0.194331983805668	NA
AATTTT	AATTTTTC	6	8	uPLM	uPLM	0.714285714285714	59	1355	0.0435424354243542	NA
ATTTTT	AATTTTTC	6	8	uPLM	uPLM	0.75	59	1346	0.0438335809806835	NA
ATTTT	AATTTTTC	5	8	uPLM	uPLM	0.526315789473684	59	5101	0.0115663595373456	NA
TTTATAT	ATTTATAT	7	8	uPLM	uPLM	0.863636363636364	238	708	0.336158192090395	NA
ATTTATA	ATTTATAT	7	8	uPLM	uPLM	0.909090909090909	242	592	0.408783783783784	NA
TTTATA	ATTTATAT	6	8	uPLM	uPLM	0.863636363636364	238	1597	0.14902943018159	NA
ATTTAT	ATTTATAT	6	8	uPLM	uPLM	0.875	246	2051	0.119941491955144	NA
TTATAT	ATTTATAT	6	8	uPLM	uPLM	0.724137931034483	246	2001	0.122938530734633	NA
TTTAT	ATTTATAT	5	8	uPLM	uPLM	0.567567567567568	246	7671	0.0320688306609308	NA
ATTTA	ATTTATAT	5	8	uPLM	uPLM	0.583333333333333	246	5474	0.0449397150164414	NA
TTATA	ATTTATAT	5	8	uPLM	uPLM	0.512820512820513	243	4830	0.0503105590062112	NA
TATAT	ATTTATAT	5	8	uPLM	uPLM	0.6	243	4348	0.0558877644894204	NA
CTTGTAT	ACTTGTAT	7	8	uPLM	uPLM	0.775	230	740	0.310810810810811	NA
ACTTGTA	ACTTGTAT	7	8	uPLM	uPLM	0.882882882882883	241	711	0.338959212376934	NA
CTTGTA	ACTTGTAT	6	8	uPLM	uPLM	0.728813559322034	224	2080	0.107692307692308	NA
TTGTAT	ACTTGTAT	6	8	uPLM	uPLM	0.693548387096774	229	4439	0.0515881955395359	NA
TGTAT	ACTTGTAT	5	8	uPLM	uPLM	0.716535433070866	238	9255	0.0257158292814695	NA
TTGTA	ACTTGTAT	5	8	uPLM	uPLM	0.675496688741722	249	12003	0.0207448137965509	NA
TGTA	ACTTGTAT	4	8	uPLM	uPLM	0.621621621621622	252	17751	0.0141963833023492	NA
GTAT	ACTTGTAT	4	8	uPLM	uPLM	0.857142857142857	253	14111	0.0179292750336617	NA
TGATTAT	TGATTATA	7	8	uPLM	uPLM	0.625	104	433	0.240184757505774	NA
GATTATA	TGATTATA	7	8	uPLM	uPLM	0.588235294117647	87	238	0.365546218487395	NA
TGATTA	TGATTATA	6	8	tPLM	uPLM	0.558139534883721	103	1128	0.0913120567375887	NA
GATTAT	TGATTATA	6	8	uPLM	uPLM	0.676470588235294	96	723	0.132780082987552	NA
GATTA	TGATTATA	5	8	uPLM	uPLM	0.685714285714286	102	1986	0.0513595166163142	NA
TGATT	TGATTATA	5	8	tPLM	uPLM	0.707317073170732	115	4130	0.0278450363196126	NA
GATT	TGATTATA	4	8	uPLM	uPLM	0.5	77	5046	0.0152596115735236	NA
ACTTTAT	ACTTTATT	7	8	tPLM	uPLM	0.857142857142857	117	218	0.536697247706422	NA
CTTTATT	ACTTTATT	7	8	uPLM	uPLM	0.785714285714286	102	328	0.310975609756098	NA
CTTTAT	ACTTTATT	6	8	uPLM	uPLM	0.785714285714286	103	598	0.172240802675585	NA
ACTTTA	ACTTTATT	6	8	uPLM	uPLM	0.714285714285714	103	385	0.267532467532468	NA
ACTTT	ACTTTATT	5	8	tPLM	uPLM	0.764705882352941	114	2082	0.0547550432276657	NA
ACTT	ACTTTATT	4	8	tPLM	uPLM	0.647058823529412	104	4066	0.0255779636005903	NA
AATAAAT	AATAAATC	7	8	uPLM	miPLM	0.833333333333333	117	820	0.142682926829268	NA
ATAAATC	AATAAATC	7	8	uPLM	miPLM	0.541666666666667	86	240	0.358333333333333	NA
ATAAAT	AATAAATC	6	8	uPLM	miPLM	0.875	121	1877	0.0644645711241343	NA
AATAAA	AATAAATC	6	8	uPLM	miPLM	0.8	118	2902	0.0406616126809097	NA
ATAAA	AATAAATC	5	8	uPLM	miPLM	0.807692307692308	124	5897	0.021027641173478	NA
AATAA	AATAAATC	5	8	tPLM	miPLM	0.740740740740741	119	5497	0.0216481717300346	NA
TAAAT	AATAAATC	5	8	uPLM	miPLM	0.51063829787234	130	6371	0.0204049599748862	NA
TAAACAT	ATAAACAT	7	8	uPLM	uPLM	0.78	373	1094	0.340950639853748	NA
ATAAACA	ATAAACAT	7	8	uPLM	uPLM	0.617647058823529	393	1893	0.207606973058637	NA
AAACAT	ATAAACAT	6	8	uPLM	uPLM	0.579310344827586	393	6005	0.0654454621149042	NA
AACAT	ATAAACAT	5	8	uPLM	uPLM	0.622222222222222	393	10932	0.0359495060373216	NA
TAAA	ATAAACAT	4	8	uPLM	uPLM	0.763636363636364	393	19071	0.0206072046562844	NA
ATAA	ATAAACAT	4	8	uPLM	uPLM	0.855670103092783	390	18103	0.0215433905982434	NA
ACAT	ATAAACAT	4	8	tPLM	uPLM	0.555555555555556	363	15255	0.023795476892822	NA
GTACAAA	GTACAAAC	7	8	uPLM	uPLM	0.569767441860465	88	680	0.129411764705882	NA
GTACAA	GTACAAAC	6	8	uPLM	uPLM	0.574712643678161	88	1580	0.0556962025316456	NA
GTACA	GTACAAAC	5	8	uPLM	uPLM	0.550561797752809	88	3142	0.0280076384468491	NA
GTAC	GTACAAAC	4	8	tPLM	uPLM	0.836065573770492	88	3018	0.0291583830351226	NA
ATACAAT	ATACAATT	7	8	uPLM	uPLM	0.788235294117647	295	1004	0.293824701195219	NA
ACAATT	ATACAATT	6	8	uPLM	uPLM	0.521739130434783	306	3843	0.0796252927400468	NA
TACAAT	ATACAATT	6	8	uPLM	uPLM	0.592233009708738	275	2952	0.0931571815718157	NA
ATACAA	ATACAATT	6	8	uPLM	uPLM	0.594594594594595	293	4589	0.063848332970146	NA
ACAAT	ATACAATT	5	8	uPLM	uPLM	0.566666666666667	301	9177	0.0327993897787948	NA
ATACA	ATACAATT	5	8	uPLM	uPLM	0.532258064516129	296	9725	0.0304370179948586	NA
ATAC	ATACAATT	4	8	uPLM	uPLM	0.546875	306	14158	0.0216132222065263	NA
ACTTACA	ACTTACAT	7	8	uPLM	miPLM	0.822916666666667	139	433	0.321016166281755	NA
CTTACAT	ACTTACAT	7	8	uPLM	miPLM	0.520833333333333	93	372	0.25	NA
CTTACA	ACTTACAT	6	8	uPLM	miPLM	0.78125	134	1366	0.0980966325036603	NA
TTACAT	ACTTACAT	6	8	uPLM	miPLM	0.694214876033058	147	4061	0.0361979807929082	NA
TTACA	ACTTACAT	5	8	uPLM	miPLM	0.578571428571429	151	10765	0.0140269391546679	NA
TACAT	ACTTACAT	5	8	uPLM	miPLM	0.579710144927536	155	9182	0.0168808538444783	NA
TTAC	ACTTACAT	4	8	uPLM	miPLM	0.690647482014389	160	16374	0.00977158910467815	NA
ACAT	ACTTACAT	4	8	tPLM	miPLM	0.666666666666667	153	15232	0.0100446428571429	NA
AAAA	TTGAAAAT	4	8	uPLM	uPLM	0.775193798449612	535	19573	0.0273335717570122	NA
TTTTCAA	TTTTCAAA	7	8	uPLM	uPLM	0.555555555555556	100	349	0.286532951289398	NA
TTTCAAA	TTTTCAAA	7	8	uPLM	uPLM	0.9	91	235	0.387234042553191	NA
TTAATGA	CTTAATGA	7	8	uPLM	uPLM	0.652173913043478	34	280	0.121428571428571	NA
TAATGA	CTTAATGA	6	8	uPLM	uPLM	0.782608695652174	38	804	0.0472636815920398	NA
TTAATG	CTTAATGA	6	8	tPLM	uPLM	0.782608695652174	40	662	0.0604229607250755	NA
TTAAT	CTTAATGA	5	8	tPLM	uPLM	0.84	42	3425	0.0122627737226277	NA
TAGAGAA	TAGAGAAA	7	8	uPLM	uPLM	0.75	31	61	0.508196721311475	NA
TAGAG	TAGAGAAA	5	8	uPLM	uPLM	0.5	28	162	0.172839506172839	NA
ACATATG	ACATATGA	7	8	uPLM	miPLM	0.5	120	433	0.277136258660508	NA
TATGA	ACATATGA	5	8	uPLM	miPLM	0.71875	153	6137	0.0249307479224377	NA
ATAT	ACATATGA	4	8	tPLM	miPLM	0.91025641025641	152	11156	0.0136249551810685	NA
ATATAAA	GATATAAA	7	8	uPLM	miPLM	0.611111111111111	65	653	0.0995405819295559	NA
GATATAA	GATATAAA	7	8	uPLM	miPLM	0.785714285714286	64	150	0.426666666666667	NA
TATAAA	GATATAAA	6	8	uPLM	miPLM	0.631578947368421	65	1562	0.0416133162612036	NA
GATATA	GATATAAA	6	8	uPLM	miPLM	0.545454545454545	66	630	0.104761904761905	NA
ATAAA	GATATAAA	5	8	uPLM	miPLM	0.521739130434783	65	5892	0.0110319076714189	NA
GATAT	GATATAAA	5	8	tPLM	miPLM	0.5	66	1738	0.0379746835443038	NA
TTTGAAC	TTTGAACA	7	8	uPLM	uPLM	0.957746478873239	367	927	0.395900755124056	NA
TTTGAA	TTTGAACA	6	8	tPLM	uPLM	0.842105263157895	351	5602	0.0626561942163513	NA
TTACTA	TTACTAAT	6	8	uPLM	miPLM	0.911764705882353	87	722	0.120498614958449	NA
AGAA	AGAAAAAA	4	8	uPLM	uPLM	0.6	115	3160	0.0363924050632911	NA
TATTCAA	ATATTCAA	7	8	uPLM	tPLM/miPLM	0.637931034482759	167	561	0.297682709447415	NA
ATTCAA	ATATTCAA	6	8	tPLM	tPLM/miPLM	0.827586206896552	199	1959	0.101582440020419	0
TATTCA	ATATTCAA	6	8	uPLM	tPLM/miPLM	0.5	136	1187	0.114574557708509	NA
ATATT	ATATTCAA	5	8	tPLM	tPLM/miPLM	0.568965517241379	168	4766	0.0352496852706672	0.0588235294117647
ATTCA	ATATTCAA	5	8	uPLM	tPLM/miPLM	0.645161290322581	185	4423	0.0418268143793805	NA
TTCAA	ATATTCAA	5	8	uPLM	tPLM/miPLM	0.862068965517241	200	5646	0.0354233085370174	NA
TATTC	ATATTCAA	5	8	tPLM	tPLM/miPLM	0.517241379310345	143	2493	0.0573606097071801	0
TTCA	ATATTCAA	4	8	uPLM	tPLM/miPLM	0.793103448275862	204	11572	0.017628759073626	NA
ATTC	ATATTCAA	4	8	uPLM	tPLM/miPLM	0.53448275862069	160	7043	0.0227175919352549	NA
TATT	ATATTCAA	4	8	tPLM	tPLM/miPLM	0.639344262295082	207	13583	0.0152396377825223	0
GATGTAA	GATGTAAA	7	8	uPLM	uPLM	0.776595744680851	160	506	0.316205533596838	NA
ATGTAAA	GATGTAAA	7	8	tPLM	uPLM	0.771929824561403	184	1616	0.113861386138614	NA
GATGTA	GATGTAAA	6	8	uPLM	uPLM	0.650485436893204	152	1259	0.120730738681493	NA
TGTAAA	GATGTAAA	6	8	uPLM	uPLM	0.624113475177305	184	4725	0.0389417989417989	NA
ATGTAA	GATGTAAA	6	8	uPLM	uPLM	0.707317073170732	184	4354	0.0422599908130455	NA
TGTAA	GATGTAAA	5	8	uPLM	uPLM	0.58	184	11565	0.0159100734976221	NA
ATGTA	GATGTAAA	5	8	uPLM	uPLM	0.625	175	8523	0.0205326762876921	NA
TAAA	GATGTAAA	4	8	uPLM	uPLM	0.767857142857143	184	19071	0.00964815688742069	NA
TGTA	GATGTAAA	4	8	uPLM	uPLM	0.538461538461538	182	17752	0.0102523659305994	NA
TTGCAAT	TTGCAATA	7	8	uPLM	uPLM	0.534090909090909	94	494	0.190283400809717	NA
ACGGTT	CACGGTTG	6	8	uPLM	uPLM	0.753521126760563	46	1115	0.0412556053811659	NA
ATAGAG	ATAGAGAA	6	8	uPLM	uPLM	0.5	27	68	0.397058823529412	NA
TTGACTA	TTGACTAG	7	8	tPLM	tPLM	0.644927536231884	69	564	0.122340425531915	0.108108108108108
TGACTA	TTGACTAG	6	8	uPLM	tPLM	0.62	70	1549	0.0451904454486766	NA
ATAGA	TCAATAGA	5	8	uPLM	miPLM	0.714285714285714	38	1604	0.0236907730673317	NA
CTACAT	ATCTACAT	6	8	uPLM	uPLM	0.513333333333333	125	1217	0.102711585866886	NA
TAAATAA	GTAAATAA	7	8	uPLM	uPLM	0.80952380952381	88	699	0.125894134477825	NA
AAATAA	GTAAATAA	6	8	uPLM	uPLM	0.80952380952381	85	2063	0.041202132816287	NA
TAAATA	GTAAATAA	6	8	uPLM	uPLM	0.818181818181818	93	1504	0.0618351063829787	NA
AATAA	GTAAATAA	5	8	tPLM	uPLM	0.782608695652174	94	5487	0.0171314014944414	NA
TTTAATA	TTTTAATA	7	8	uPLM	uPLM	0.529411764705882	102	437	0.233409610983982	NA
TTTATTC	TTTATTCA	7	8	uPLM	uPLM	0.615384615384615	205	472	0.434322033898305	NA
TTATTCA	TTTATTCA	7	8	uPLM	uPLM	0.65	273	682	0.400293255131965	NA
TATTCA	TTTATTCA	6	8	uPLM	uPLM	0.896551724137931	266	1108	0.240072202166065	NA
TTATTC	TTTATTCA	6	8	uPLM	uPLM	0.896551724137931	269	1169	0.23011120615911	NA
TTTATT	TTTATTCA	6	8	uPLM	uPLM	0.764705882352941	273	3716	0.0734660925726588	NA
TATTC	TTTATTCA	5	8	tPLM	uPLM	0.866666666666667	273	2414	0.113090306545153	NA
ATTCA	TTTATTCA	5	8	uPLM	uPLM	0.590909090909091	273	4386	0.0622435020519836	NA
TTATT	TTTATTCA	5	8	tPLM	uPLM	0.702702702702703	273	7234	0.0377384572850429	NA
TTTAT	TTTATTCA	5	8	uPLM	uPLM	0.702702702702703	273	7671	0.0355885803676183	NA
TATT	TTTATTCA	4	8	tPLM	uPLM	0.619047619047619	273	13568	0.0201208726415094	NA
ATTC	TTTATTCA	4	8	uPLM	uPLM	0.78125	259	6995	0.0370264474624732	NA
TTCA	TTTATTCA	4	8	uPLM	uPLM	0.565217391304348	273	11554	0.0236281807166349	NA
TTGATAT	TTGATATT	7	8	uPLM	tPLM	0.897058823529412	302	835	0.361676646706587	NA
TGATA	TTGATATT	5	8	uPLM	tPLM	0.652173913043478	301	6162	0.048847776695878	NA
ATATT	TTGATATT	5	8	tPLM	tPLM	0.540983606557377	206	4808	0.0428452579034942	0.470588235294118
TATT	TTGATATT	4	8	tPLM	tPLM	0.661290322580645	270	13600	0.0198529411764706	0.615384615384615
AAAAT	AAAATCCA	5	8	uPLM	uPLM	0.53448275862069	133	8705	0.0152785755313038	NA
AATC	AAAATCCA	4	8	uPLM	uPLM	0.5	128	8571	0.0149340800373352	NA
GGTTTTA	TGGTTTTA	7	8	uPLM	uPLM	0.7	37	83	0.44578313253012	NA
GTTTTA	TGGTTTTA	6	8	uPLM	uPLM	0.692307692307692	50	610	0.0819672131147541	NA
GGTTTT	TGGTTTTA	6	8	uPLM	uPLM	0.777777777777778	45	267	0.168539325842697	NA
GTTTT	TGGTTTTA	5	8	uPLM	uPLM	0.818181818181818	50	2123	0.023551577955723	NA
GTTT	TGGTTTTA	4	8	uPLM	uPLM	0.75	50	5144	0.00972006220839813	NA
TGTAATA	TGTAATAC	7	8	uPLM	uPLM	0.595505617977528	122	1208	0.100993377483444	NA
GTAATAC	TGTAATAC	7	8	uPLM	uPLM	0.702702702702703	118	254	0.464566929133858	NA
TAATAC	TGTAATAC	6	8	uPLM	uPLM	0.633802816901408	102	1293	0.0788863109048724	NA
GTAATA	TGTAATAC	6	8	tPLM	uPLM	0.691176470588235	108	1639	0.0658938377059182	NA
TGTAAT	TGTAATAC	6	8	uPLM	uPLM	0.609195402298851	122	3609	0.0338043779440288	NA
AATA	TGTAATAC	4	8	tPLM	uPLM	0.614457831325301	120	17065	0.00703193671256959	NA
TATATTT	TATATTTG	7	8	uPLM	uPLM	0.619047619047619	84	451	0.186252771618625	NA
ATATTT	TATATTTG	6	8	tPLM	uPLM	0.761904761904762	89	1341	0.0663683818046234	NA
TATATT	TATATTTG	6	8	uPLM	uPLM	0.518518518518518	90	1533	0.0587084148727984	NA
AACATTA	TAACATTA	7	8	uPLM	miPLM	0.755555555555556	335	1346	0.24888558692422	NA
TAACATT	TAACATTA	7	8	uPLM	miPLM	0.813953488372093	333	1251	0.266187050359712	NA
ACATTA	TAACATTA	6	8	uPLM	miPLM	0.627450980392157	327	3379	0.0967741935483871	NA
AACATT	TAACATTA	6	8	uPLM	miPLM	0.681818181818182	345	4795	0.0719499478623566	NA
TAACAT	TAACATTA	6	8	uPLM	miPLM	0.829457364341085	340	2875	0.118260869565217	NA
CATTA	TAACATTA	5	8	uPLM	miPLM	0.534883720930233	257	5118	0.0502149277061352	NA
ACATT	TAACATTA	5	8	uPLM	miPLM	0.653846153846154	357	10267	0.0347715983247297	NA
AACAT	TAACATTA	5	8	uPLM	miPLM	0.660377358490566	355	10968	0.0323668854850474	NA
CATT	TAACATTA	4	8	uPLM	miPLM	0.739130434782609	377	16646	0.0226480836236934	NA
AAAATA	AAAATAGT	6	8	tPLM	miPLM	0.596491228070175	150	3638	0.0412314458493678	NA
AAAAT	AAAATAGT	5	8	uPLM	miPLM	0.517857142857143	148	8705	0.0170017231476163	NA
AGATCTT	AGATCTTG	7	8	tPLM	miPLM	0.685714285714286	129	502	0.256972111553785	NA
ACATTGT	AACATTGT	7	8	uPLM	uPLM	0.741379310344828	150	522	0.28735632183908	NA
[truncated: 13,927 more rows]

## Sheet: Supplementary Table 2c
Supplementary Table 2c: Redundancy estimation for the 5’-PLMs in Z. mays
PLM1	PLM2	length_PLM1	length_PLM2	type_PLM1	type_PLM2	functional_window_overlap (Jaccard index)	PLM_containing_gene_sets_intersect_number	PLM_containing_gene_sets_union_number	PLM_containing_gene_sets_overlap (Jaccard index)	shared_transcription_factors (Jaccard index)
GGTATGT	GGTATGTT	7	8	uPLM	uPLM	0.666666666666667	57	72	0.791666666666667	NA
TCAAATC	CTCAAATC	7	8	uPLM	uPLM	0.615384615384615	53	123	0.430894308943089	NA
TTTGAGC	TTTGAGCT	7	8	uPLM	uPLM	0.5	54	70	0.771428571428571	NA
CCCAT	TCCCCATT	5	8	uPLM	uPLM	0.593333333333333	120	6325	0.0189723320158103	NA
TTTGGGC	GTTTGGGC	7	8	uPLM	uPLM	0.924657534246575	259	946	0.273784355179704	NA
TTTGGG	GTTTGGGC	6	8	uPLM	uPLM	0.620481927710843	218	2538	0.0858944050433412	NA
CTCAGGT	ACTCAGGT	7	8	uPLM	uPLM	0.863636363636364	66	116	0.568965517241379	NA
CCCTATA	TCCCTATA	7	8	uPLM	uPLM	0.636363636363636	35	136	0.257352941176471	NA
TCCCTAT	TCCCTATA	7	8	uPLM	uPLM	0.7	35	59	0.593220338983051	NA
GGAGTTG	GGAGTTGG	7	8	uPLM	uPLM	0.775510204081633	276	663	0.416289592760181	NA
GTTGAAT	AGTTGAAT	7	8	uPLM	uPLM	0.555555555555556	56	76	0.736842105263158	NA
TATATGG	TATATGGG	7	8	uPLM	uPLM	0.615384615384615	33	146	0.226027397260274	NA
ATATGGG	TATATGGG	7	8	uPLM	uPLM	0.5	31	59	0.525423728813559	NA
TATATG	TATATGGG	6	8	uPLM	uPLM	0.583333333333333	33	433	0.0762124711316397	NA
TATGGG	TATATGGG	6	8	uPLM	uPLM	0.5	30	147	0.204081632653061	NA
ATATG	TATATGGG	5	8	uPLM	uPLM	0.5	31	653	0.0474732006125574	NA
TATGG	TATATGGG	5	8	uPLM	uPLM	0.5	30	426	0.0704225352112676	NA
TATAT	TATATGGG	5	8	uPLM	uPLM	0.642857142857143	37	2305	0.0160520607375271	NA
TATA	TATATGGG	4	8	uPLM	uPLM	0.666666666666667	37	3918	0.00944359367023992	NA
ATAT	TATATGGG	4	8	tPLM	uPLM	0.583333333333333	37	2829	0.0130788264404383	NA
ATCAGAA	AATCAGAA	7	8	uPLM	uPLM	0.571428571428571	48	66	0.727272727272727	NA
AATCAGA	AATCAGAA	7	8	tPLM	uPLM	0.714285714285714	50	64	0.78125	NA
CTTGTAT	CTTGTATG	7	8	uPLM	uPLM	0.555555555555556	56	73	0.767123287671233	NA
CATCTGT	CATCTGTT	7	8	uPLM	miPLM	0.5	48	54	0.888888888888889	NA
CATACTT	TCATACTT	7	8	uPLM	uPLM	0.5	56	75	0.746666666666667	NA
TCATACT	TCATACTT	7	8	uPLM	uPLM	0.625	55	70	0.785714285714286	NA
TCATAC	TCATACTT	6	8	uPLM	uPLM	0.5	55	105	0.523809523809524	NA
GGTCCAC	GGTCCACA	7	8	tPLM	tPLM	0.912698412698413	138	451	0.305986696230599	0.25
GTATAT	GTATATGG	6	8	uPLM	uPLM	0.733333333333333	15	617	0.0243111831442464	NA
GTATA	GTATATGG	5	8	uPLM	uPLM	0.545454545454545	9	707	0.0127298444130127	NA
TATGG	GTATATGG	5	8	uPLM	uPLM	0.545454545454545	8	426	0.0187793427230047	NA
TATA	GTATATGG	4	8	uPLM	uPLM	0.583333333333333	14	3919	0.00357233988262312	NA
ATAT	GTATATGG	4	8	tPLM	uPLM	0.5	13	2831	0.00459201695513953	NA
TTATTTT	TTATTTTC	7	8	uPLM	uPLM	0.666666666666667	62	120	0.516666666666667	NA
TATTTTC	TTATTTTC	7	8	uPLM	uPLM	0.5	51	114	0.447368421052632	NA
CCACA	CGTCCACA	5	8	uPLM	uPLM	0.555555555555556	134	4024	0.0333001988071571	NA
CCAC	CGTCCACA	4	8	tPLM	uPLM	0.555555555555556	82	6626	0.0123754904920012	NA
TATAGCA	TTATAGCA	7	8	uPLM	uPLM	0.75	27	85	0.317647058823529	NA
TTATAGC	TTATAGCA	7	8	uPLM	uPLM	0.6	27	157	0.171974522292994	NA
ATAGCA	TTATAGCA	6	8	uPLM	uPLM	0.875	26	170	0.152941176470588	NA
TATAGC	TTATAGCA	6	8	uPLM	uPLM	0.666666666666667	27	387	0.0697674418604651	NA
ATAGC	TTATAGCA	5	8	uPLM	uPLM	0.666666666666667	23	655	0.0351145038167939	NA
TTATA	TTATAGCA	5	8	uPLM	uPLM	0.545454545454545	27	2355	0.0114649681528662	NA
TATAG	TTATAGCA	5	8	uPLM	uPLM	0.6	27	1692	0.0159574468085106	NA
ATAG	TTATAGCA	4	8	uPLM	uPLM	0.75	23	2436	0.00944170771756979	NA
TAGC	TTATAGCA	4	8	uPLM	uPLM	0.75	21	1228	0.0171009771986971	NA
TATA	TTATAGCA	4	8	uPLM	uPLM	1	28	3918	0.0071465033180194	NA
CAAGATT	CAAGATTT	7	8	uPLM	uPLM	0.571428571428571	56	69	0.811594202898551	NA
TTACCTC	TTACCTCA	7	8	uPLM	uPLM	0.5	46	66	0.696969696969697	NA
CTTTC	GCTTTCGG	5	8	uPLM	uPLM	0.772727272727273	62	4884	0.0126945126945127	NA
GCGTTGA	GCGTTGAG	7	8	tPLM	uPLM	0.571428571428571	45	50	0.9	NA
TGAATTG	TGAATTGA	7	8	uPLM	uPLM	0.666666666666667	58	73	0.794520547945205	NA
ATAGAAA	AATAGAAA	7	8	uPLM	uPLM	0.666666666666667	54	63	0.857142857142857	NA
TTAGCAC	TTTAGCAC	7	8	uPLM	uPLM	0.571428571428571	51	59	0.864406779661017	NA
GCTTTGG	GCTTTGGT	7	8	uPLM	uPLM	0.719298245614035	56	308	0.181818181818182	NA
CTTTGG	GCTTTGGT	6	8	uPLM	uPLM	0.75609756097561	40	486	0.0823045267489712	NA
TACCTGC	TACCTGCA	7	8	uPLM	uPLM	0.5	63	88	0.715909090909091	NA
GGGTTTT	GGGGTTTT	7	8	uPLM	uPLM	0.666666666666667	49	198	0.247474747474747	NA
ACTCTGC	CACTCTGC	7	8	uPLM	uPLM	0.523489932885906	95	301	0.315614617940199	NA
CACTCT	CACTCTGC	6	8	uPLM	uPLM	0.502890173410405	108	1460	0.073972602739726	NA
GGCTATA	TGGCTATA	7	8	uPLM	uPLM	0.5	18	104	0.173076923076923	NA
GCTA	TGGCTATA	4	8	uPLM	uPLM	0.5	13	1189	0.0109335576114382	NA
CTCACAC	CTCACACT	7	8	uPLM	uPLM	0.681034482758621	77	500	0.154	NA
CACACT	CTCACACT	6	8	uPLM	uPLM	0.69620253164557	62	753	0.0823373173970783	NA
CACAC	CTCACACT	5	8	uPLM	uPLM	0.511904761904762	48	3162	0.015180265654649	NA
ACGATTT	CACGATTT	7	8	uPLM	uPLM	0.555555555555556	61	80	0.7625	NA
CACGATT	CACGATTT	7	8	uPLM	uPLM	0.666666666666667	62	79	0.784810126582278	NA
CGATTT	CACGATTT	6	8	uPLM	uPLM	0.555555555555556	49	119	0.411764705882353	NA
ATAG	ATCGATAG	4	8	uPLM	uPLM	0.545454545454545	57	2433	0.0234278668310728	NA
ACCAGAA	CACCAGAA	7	8	tPLM	tPLM	0.571428571428571	53	57	0.929824561403509	0
CACTC	CTCACTCC	5	8	uPLM	uPLM	0.927536231884058	265	6483	0.0408761375906216	NA
TATTTAT	TATTTATA	7	8	uPLM	uPLM	0.5	296	567	0.522045855379189	NA
ATTTATA	TATTTATA	7	8	uPLM	uPLM	0.5625	333	687	0.48471615720524	NA
TTTATA	TATTTATA	6	8	uPLM	uPLM	0.625	361	1603	0.2252027448534	NA
TTATA	TATTTATA	5	8	uPLM	uPLM	0.5625	360	2408	0.149501661129568	NA
TTTAT	TATTTATA	5	8	uPLM	uPLM	0.5	335	2545	0.131630648330059	NA
TATA	TATTTATA	4	8	uPLM	uPLM	0.5	347	3985	0.0870765370138018	NA
TGGG	GCAATGGG	4	8	tPLM	uPLM	0.5	43	6746	0.00637414764304773	NA
TTTATAG	ATTTATAG	7	8	uPLM	uPLM	0.571428571428571	273	595	0.458823529411765	NA
ATTTATA	ATTTATAG	7	8	uPLM	uPLM	0.533333333333333	276	652	0.423312883435583	NA
TTATAG	ATTTATAG	6	8	uPLM	uPLM	0.571428571428571	280	771	0.363164721141375	NA
TTTATA	ATTTATAG	6	8	uPLM	uPLM	0.714285714285714	292	1580	0.184810126582278	NA
ATTTAT	ATTTATAG	6	8	uPLM	uPLM	0.5	268	877	0.305587229190422	NA
TATAG	ATTTATAG	5	8	uPLM	uPLM	0.571428571428571	280	1733	0.161569532602424	NA
TTTAT	ATTTATAG	5	8	uPLM	uPLM	0.571428571428571	281	2507	0.112086158755485	NA
ATTTA	ATTTATAG	5	8	uPLM	uPLM	0.5	255	1465	0.174061433447099	NA
TTATA	ATTTATAG	5	8	uPLM	uPLM	0.642857142857143	288	2388	0.120603015075377	NA
TATA	ATTTATAG	4	8	uPLM	uPLM	0.571428571428571	287	3953	0.0726030862635973	NA
TTTGCCA	TTTGCCAA	7	8	uPLM	uPLM	0.5	49	60	0.816666666666667	NA
TTGCCAA	TTTGCCAA	7	8	uPLM	uPLM	0.666666666666667	52	75	0.693333333333333	NA
TGCCAA	TTTGCCAA	6	8	uPLM	uPLM	0.5	50	87	0.574712643678161	NA
TTGCCA	TTTGCCAA	6	8	uPLM	uPLM	0.5	52	92	0.565217391304348	NA
AACACGC	AAACACGC	7	8	uPLM	uPLM	0.555555555555556	58	67	0.865671641791045	NA
GGAATGG	GGAATGGG	7	8	uPLM	miPLM	0.876623376623377	303	962	0.314968814968815	NA
GAATGG	GGAATGGG	6	8	uPLM	miPLM	0.805555555555556	262	1808	0.144911504424779	NA
AGAAGAG	AAGAAGAG	7	8	uPLM	miPLM	0.781021897810219	454	1539	0.294996751137102	NA
TTCTCAT	TTCTCATT	7	8	uPLM	uPLM	0.571428571428571	34	68	0.5	NA
TGTGTTG	ATGTGTTG	7	8	uPLM	uPLM	0.5	35	61	0.573770491803279	NA
GTTTATT	GTTTATTA	7	8	uPLM	uPLM	0.5	45	62	0.725806451612903	NA
TGCA	TGCAGGTT	4	8	uPLM	uPLM	0.5	30	1638	0.0183150183150183	NA
CACTAGC	CACTAGCA	7	8	uPLM	uPLM	0.5	57	66	0.863636363636364	NA
GGCCCAA	GGCCCAAA	7	8	tPLM	uPLM	0.86231884057971	335	1151	0.291051259774109	NA
AGGACAG	AGGACAGG	7	8	tPLM	uPLM	0.8	206	526	0.391634980988593	NA
GGACAGG	AGGACAGG	7	8	uPLM	uPLM	0.727272727272727	197	627	0.314194577352472	NA
ACACGTG	GACACGTG	7	8	tPLM	tPLM/miPLM	0.638157894736842	138	499	0.276553106212425	0.782608695652174
ACACGT	GACACGTG	6	8	tPLM	tPLM/miPLM	0.666666666666667	129	1009	0.12784935579782	0.921875
CACGTG	GACACGTG	6	8	tPLM	tPLM/miPLM	0.641025641025641	125	731	0.170998632010944	0.828571428571429
ACGT	GACACGTG	4	8	tPLM	tPLM/miPLM	0.769230769230769	161	6739	0.0238907849829352	0.730769230769231
TGATGGA	TGATGGAG	7	8	tPLM	uPLM	0.571428571428571	56	69	0.811594202898551	NA
TATAAAT	TTATAAAT	7	8	uPLM	uPLM	0.625	71	537	0.132216014897579	NA
TTATAAA	TTATAAAT	7	8	uPLM	uPLM	0.75	73	200	0.365	NA
TATAAA	TTATAAAT	6	8	uPLM	uPLM	0.6	73	1526	0.0478374836173001	NA
TTATAA	TTATAAAT	6	8	uPLM	uPLM	0.857142857142857	73	335	0.217910447761194	NA
TATAA	TTATAAAT	5	8	uPLM	uPLM	0.5	71	2335	0.030406852248394	NA
TATA	TTATAAAT	4	8	uPLM	uPLM	0.555555555555556	72	3919	0.0183720336820618	NA
GGCCAGA	GGCCAGAG	7	8	uPLM	uPLM	0.5	52	67	0.776119402985075	NA
TTATAAG	TTATAAGC	7	8	uPLM	uPLM	0.6	35	103	0.339805825242718	NA
TATAAGC	TTATAAGC	7	8	uPLM	uPLM	0.6	36	118	0.305084745762712	NA
ATAAGC	TTATAAGC	6	8	uPLM	uPLM	0.533333333333333	34	223	0.152466367713004	NA
TATAAG	TTATAAGC	6	8	uPLM	uPLM	0.6	36	439	0.082004555808656	NA
TATAA	TTATAAGC	5	8	uPLM	uPLM	0.6	36	2337	0.0154043645699615	NA
TTATA	TTATAAGC	5	8	uPLM	uPLM	0.5	36	2358	0.0152671755725191	NA
TATA	TTATAAGC	4	8	uPLM	uPLM	0.533333333333333	36	3922	0.00917899031106578	NA
AAGGTAA	AAGGTAAA	7	8	uPLM	uPLM	0.666666666666667	58	75	0.773333333333333	NA
ACAGG	CACAGGTC	5	8	uPLM	uPLM	0.5	13	619	0.0210016155088853	NA
TCGGTTA	TTCGGTTA	7	8	uPLM	uPLM	0.888888888888889	51	61	0.836065573770492	NA
ATCCATC	ATCCATCT	7	8	tPLM	uPLM	0.5	51	71	0.71830985915493	NA
ACAATAC	ACAATACA	7	8	uPLM	uPLM	0.8	56	69	0.811594202898551	NA
GCTATAA	GCTATAAA	7	8	uPLM	uPLM	0.727272727272727	125	162	0.771604938271605	NA
GCTATA	GCTATAAA	6	8	uPLM	uPLM	0.727272727272727	125	349	0.358166189111748	NA
CTATA	GCTATAAA	5	8	uPLM	uPLM	0.5	119	1466	0.0811732605729877	NA
GCTAT	GCTATAAA	5	8	uPLM	uPLM	0.545454545454545	112	525	0.213333333333333	NA
GCTA	GCTATAAA	4	8	uPLM	uPLM	0.545454545454545	90	1223	0.0735895339329518	NA
ACGAAAA	ACGAAAAC	7	8	uPLM	uPLM	0.588571428571429	141	722	0.195290858725762	NA
TATGTAA	ATATGTAA	7	8	uPLM	uPLM	0.5	49	80	0.6125	NA
TATATTT	TATATTTT	7	8	uPLM	tPLM	0.666666666666667	52	103	0.504854368932039	NA
ATAAATA	ATAAATAA	7	8	uPLM	uPLM	0.888888888888889	124	508	0.244094488188976	NA
ATAAAT	ATAAATAA	6	8	uPLM	uPLM	0.875	116	841	0.137931034482759	NA
TAAATA	ATAAATAA	6	8	uPLM	uPLM	0.6	113	843	0.134045077105575	NA
ATAAA	ATAAATAA	5	8	uPLM	uPLM	0.777777777777778	121	2493	0.0485359005214601	NA
TAAAT	ATAAATAA	5	8	uPLM	uPLM	0.555555555555556	103	1392	0.0739942528735632	NA
AAATA	ATAAATAA	5	8	tPLM	uPLM	0.5	80	1068	0.0749063670411985	NA
TAAA	ATAAATAA	4	8	uPLM	uPLM	0.625	107	3471	0.0308268510515702	NA
ATAA	ATAAATAA	4	8	uPLM	uPLM	0.666666666666667	122	4083	0.0298799902032819	NA
TTAAAAA	TTAAAAAC	7	8	uPLM	uPLM	0.6	55	106	0.518867924528302	NA
CAACTAT	CAACTATA	7	8	uPLM	uPLM	0.5	61	73	0.835616438356164	NA
GGCCATC	GGCCATCA	7	8	uPLM	uPLM	0.5	61	81	0.753086419753086	NA
AAGATAT	CAAGATAT	7	8	tPLM	tPLM	0.571428571428571	57	85	0.670588235294118	0.8
CAAGATA	CAAGATAT	7	8	tPLM	tPLM	0.571428571428571	56	67	0.835820895522388	0.666666666666667
CGGCTAT	CCGGCTAT	7	8	uPLM	uPLM	0.6	30	103	0.29126213592233	NA
ATGTCCA	ATGTCCAA	7	8	uPLM	uPLM	0.5	60	73	0.821917808219178	NA
GTGTATA	TGTGTATA	7	8	uPLM	uPLM	0.545454545454545	48	102	0.470588235294118	NA
TATGTGT	TATGTGTT	7	8	uPLM	uPLM	0.75	49	72	0.680555555555556	NA
GATCCCA	GATCCCAA	7	8	uPLM	uPLM	0.666666666666667	57	67	0.850746268656716	NA
AACATAG	GAACATAG	7	8	uPLM	uPLM	0.833333333333333	42	75	0.56	NA
CGAATTA	CGAATTAA	7	8	uPLM	uPLM	0.545454545454545	55	60	0.916666666666667	NA
GGCCCAC	GGGCCCAC	7	8	tPLM	tPLM	0.758620689655172	283	1022	0.276908023483366	0.52
GGGCCCA	GGGCCCAC	7	8	tPLM	tPLM	0.916666666666667	283	598	0.473244147157191	0.46031746031746
GTGTG	GCGTGTGA	5	8	uPLM	uPLM	0.583333333333333	48	2865	0.0167539267015707	NA
TGAAAGA	TGAAAGAA	7	8	uPLM	uPLM	0.666666666666667	53	60	0.883333333333333	NA
CACTCT	CCACTCTT	6	8	uPLM	uPLM	0.710144927536232	107	1436	0.0745125348189415	NA
CACTC	CCACTCTT	5	8	uPLM	uPLM	0.550898203592814	110	6487	0.0169569909048867	NA
GAAGAGA	GAAGAGAC	7	8	uPLM	uPLM	0.872340425531915	182	1482	0.12280701754386	NA
AGAGAC	GAAGAGAC	6	8	uPLM	uPLM	0.674242424242424	139	1602	0.0867665418227216	NA
AAGAGA	GAAGAGAC	6	8	uPLM	uPLM	0.641791044776119	130	2380	0.0546218487394958	NA
AGAGA	GAAGAGAC	5	8	tPLM	uPLM	0.911111111111111	182	8805	0.0206700738216922	NA
GAGAGAA	GAGAGAAG	7	8	uPLM	miPLM	0.523809523809524	440	1283	0.34294621979735	NA
GAGAA	GAGAGAAG	5	8	uPLM	miPLM	0.677631578947368	598	7796	0.0767060030785018	NA
AGAGA	GAGAGAAG	5	8	tPLM	miPLM	0.843137254901961	680	8846	0.0768709021026453	NA
TGGCCCA	TTGGCCCA	7	8	tPLM	uPLM	0.971428571428571	250	843	0.29655990510083	NA
TTGGCCC	TTGGCCCA	7	8	uPLM	uPLM	0.753623188405797	254	578	0.439446366782007	NA
GAGTATA	GAGTATAA	7	8	uPLM	uPLM	0.6	59	63	0.936507936507937	NA
TTTATAG	TTTATAGC	7	8	uPLM	uPLM	0.636363636363636	119	558	0.21326164874552	NA
TTATAGC	TTTATAGC	7	8	uPLM	uPLM	0.8	125	162	0.771604938271605	NA
TATAGC	TTTATAGC	6	8	uPLM	uPLM	0.7	122	395	0.308860759493671	NA
TTATAG	TTTATAGC	6	8	uPLM	uPLM	0.8	123	737	0.166892808683853	NA
TTTATA	TTTATAGC	6	8	uPLM	uPLM	0.818181818181818	129	1552	0.0831185567010309	NA
TTTAT	TTTATAGC	5	8	uPLM	uPLM	0.8	123	2474	0.0497170573969281	NA
TATAG	TTTATAGC	5	8	uPLM	uPLM	0.8	123	1699	0.0723955267804591	NA
ATAGC	TTTATAGC	5	8	uPLM	uPLM	0.7	113	668	0.169161676646707	NA
TTATA	TTTATAGC	5	8	uPLM	uPLM	0.9	125	2360	0.0529661016949153	NA
ATAG	TTTATAGC	4	8	uPLM	uPLM	0.6	114	2448	0.0465686274509804	NA
TAGC	TTTATAGC	4	8	uPLM	uPLM	0.6	110	1242	0.0885668276972625	NA
TATA	TTTATAGC	4	8	uPLM	uPLM	0.636363636363636	127	3922	0.0323814380418154	NA
TTAT	TTTATAGC	4	8	uPLM	uPLM	0.6	114	3724	0.0306122448979592	NA
TTTA	TTTATAGC	4	8	uPLM	uPLM	0.6	108	3774	0.0286168521462639	NA
GCGTTTT	GCGTTTTA	7	8	uPLM	uPLM	0.590909090909091	27	182	0.148351648351648	NA
GATTACA	GATTACAT	7	8	uPLM	uPLM	0.571428571428571	50	60	0.833333333333333	NA
AAAACCC	AAAACCCC	7	8	uPLM	uPLM	0.555555555555556	46	195	0.235897435897436	NA
AAAACC	AAAACCCC	6	8	uPLM	uPLM	0.555555555555556	39	456	0.0855263157894737	NA
AGCCAGC	AGCCAGCA	7	8	tPLM	uPLM	0.917431192660551	202	773	0.261319534282018	NA
GGTAATG	AGGTAATG	7	8	uPLM	uPLM	0.5	18	55	0.327272727272727	NA
GTGT	GTGTTGTG	4	8	uPLM	uPLM	0.6	39	2250	0.0173333333333333	NA
CCCAAA	GCCCAAAT	6	8	uPLM	uPLM	0.601398601398601	174	2356	0.0738539898132428	NA
TAAAAGA	ATAAAAGA	7	8	uPLM	uPLM	0.5	26	62	0.419354838709677	NA
ATAAAAG	ATAAAAGA	7	8	uPLM	uPLM	1	41	174	0.235632183908046	NA
TAAAAG	ATAAAAGA	6	8	uPLM	uPLM	0.714285714285714	38	351	0.108262108262108	NA
ATAAAA	ATAAAAGA	6	8	uPLM	uPLM	0.833333333333333	37	654	0.0565749235474006	NA
ATAAA	ATAAAAGA	5	8	uPLM	uPLM	0.75	41	2490	0.0164658634538153	NA
TAAAA	ATAAAAGA	5	8	uPLM	uPLM	0.666666666666667	36	1077	0.0334261838440111	NA
AAAAG	ATAAAAGA	5	8	tPLM	uPLM	0.625	38	1329	0.0285929270127916	NA
AAAGA	ATAAAAGA	5	8	uPLM	uPLM	0.5	21	879	0.0238907849829352	NA
ATAA	ATAAAAGA	4	8	uPLM	uPLM	0.857142857142857	41	4081	0.0100465572163685	NA
AAAA	ATAAAAGA	4	8	uPLM	uPLM	0.833333333333333	36	2904	0.012396694214876	NA
AAAG	ATAAAAGA	4	8	tPLM	uPLM	0.714285714285714	33	2533	0.0130280300039479	NA
TAAA	ATAAAAGA	4	8	uPLM	uPLM	0.833333333333333	38	3457	0.0109921897599074	NA
AAATTCG	AAATTCGT	7	8	uPLM	uPLM	0.754838709677419	198	627	0.315789473684211	NA
ATAGCCA	TATAGCCA	7	8	uPLM	uPLM	0.7	24	49	0.489795918367347	NA
TATAGCC	TATAGCCA	7	8	uPLM	uPLM	0.545454545454545	25	130	0.192307692307692	NA
TATAGC	TATAGCCA	6	8	uPLM	uPLM	0.545454545454545	25	389	0.06426735218509	NA
ATAGCC	TATAGCCA	6	8	uPLM	uPLM	0.6	23	185	0.124324324324324	NA
TATAG	TATAGCCA	5	8	uPLM	uPLM	0.5	25	1694	0.0147579693034238	NA
TAGCC	TATAGCCA	5	8	uPLM	uPLM	0.5	19	267	0.0711610486891386	NA
ATAGC	TATAGCCA	5	8	uPLM	uPLM	0.545454545454545	24	654	0.036697247706422	NA
TATA	TATAGCCA	4	8	uPLM	uPLM	0.8	27	3919	0.00688951263077316	NA
ATAG	TATAGCCA	4	8	uPLM	uPLM	0.6	23	2436	0.00944170771756979	NA
TAGC	TATAGCCA	4	8	uPLM	uPLM	0.6	20	1229	0.016273393002441	NA
ACACGCA	AACACGCA	7	8	tPLM	uPLM	0.555555555555556	58	77	0.753246753246753	NA
AACACGC	AACACGCA	7	8	uPLM	uPLM	0.555555555555556	58	69	0.840579710144927	NA
GTGATGT	GTGATGTT	7	8	uPLM	uPLM	0.6	59	68	0.867647058823529	NA
TAGAGAA	CTAGAGAA	7	8	uPLM	uPLM	0.5	58	76	0.763157894736842	NA
CTAGAGA	CTAGAGAA	7	8	uPLM	uPLM	0.5	58	71	0.816901408450704	NA
TTACCTC	TTTACCTC	7	8	uPLM	uPLM	0.5	51	77	0.662337662337662	NA
ACTACAC	CACTACAC	7	8	uPLM	uPLM	0.7	59	79	0.746835443037975	NA
GAATGG	GAATGGGA	6	8	uPLM	miPLM	0.789115646258503	184	1794	0.102564102564103	NA
ACGCACA	CACGCACA	7	8	tPLM	uPLM	0.632352941176471	108	230	0.469565217391304	NA
CGCACA	CACGCACA	6	8	uPLM	uPLM	0.634615384615385	154	1404	0.10968660968661	NA
CGCACA	CTCGCACA	6	8	uPLM	uPLM	0.715686274509804	76	1404	0.0541310541310541	NA
TTCTATG	TTCTATGT	7	8	uPLM	uPLM	0.5	52	65	0.8	NA
TGTGCGG	TGTGCGGG	7	8	uPLM	uPLM	0.652777777777778	105	462	0.227272727272727	NA
TGTGCG	TGTGCGGG	6	8	uPLM	uPLM	0.623931623931624	89	1099	0.08098271155596	NA
CTCTGT	CTCTGTGC	6	8	tPLM	uPLM	0.862385321100917	126	1493	0.0843938379102478	NA
TGTGC	CTCTGTGC	5	8	uPLM	uPLM	0.509803921568627	72	2934	0.0245398773006135	NA
ACTC	CTGGACTC	4	8	uPLM	uPLM	0.543478260869565	28	5343	0.00524050159086655	NA
TTCGATA	ATTCGATA	7	8	uPLM	uPLM	0.769230769230769	30	66	0.454545454545455	NA
TCGATA	ATTCGATA	6	8	uPLM	uPLM	0.541666666666667	31	389	0.0796915167095116	NA
AAAGCCG	AAAAGCCG	7	8	uPLM	uPLM	0.565217391304348	33	77	0.428571428571429	NA
CTATAAA	CTATAAAT	7	8	uPLM	uPLM	0.7	265	551	0.480943738656987	NA
CTATAA	CTATAAAT	6	8	uPLM	uPLM	0.7	265	711	0.372714486638537	NA
CTATA	CTATAAAT	5	8	uPLM	uPLM	0.777777777777778	265	1467	0.180640763462849	NA
CTAT	CTATAAAT	4	8	uPLM	uPLM	0.555555555555556	232	2041	0.113669769720725	NA
AGAAATT	AGAAATTG	7	8	uPLM	uPLM	0.5	51	59	0.864406779661017	NA
GAAATTG	AGAAATTG	7	8	uPLM	uPLM	0.75	52	61	0.852459016393443	NA
TTCTCTC	TTCTCTCC	7	8	uPLM	uPLM	0.578947368421053	308	1207	0.255178127589064	NA
TTCTC	TTCTCTCC	5	8	uPLM	uPLM	0.661654135338346	373	6760	0.0551775147928994	NA
TCTCT	TTCTCTCC	5	8	tPLM	uPLM	0.625	404	7993	0.0505442261979232	NA
ACACGCT	ACACGCTC	7	8	tPLM	uPLM	0.7	56	69	0.811594202898551	NA
ATATCTT	ATATCTTG	7	8	tPLM	tPLM	0.571428571428571	54	77	0.701298701298701	0.8
AAAAAGG	AAAAAGGC	7	8	tPLM	tPLM	0.583333333333333	41	164	0.25	1
AAAAGGC	AAAAAGGC	7	8	tPLM	tPLM	0.666666666666667	41	153	0.26797385620915	0
AAAGGC	AAAAAGGC	6	8	uPLM	tPLM	0.692307692307692	44	321	0.137071651090343	NA
AAAAGG	AAAAAGGC	6	8	uPLM	tPLM	0.666666666666667	46	491	0.0936863543788187	NA
AAAAG	AAAAAGGC	5	8	tPLM	tPLM	0.583333333333333	44	1342	0.0327868852459016	0.0588235294117647
AAAGG	AAAAAGGC	5	8	uPLM	tPLM	0.583333333333333	38	840	0.0452380952380952	NA
AAAG	AAAAAGGC	4	8	tPLM	tPLM	0.5	40	2545	0.0157170923379175	0.0666666666666667
CCATGTT	CCATGTTT	7	8	uPLM	uPLM	0.5	49	56	0.875	NA
CCATGT	CCATGTTT	6	8	uPLM	uPLM	0.5	49	84	0.583333333333333	NA
CTTTCTC	CCTTTCTC	7	8	uPLM	uPLM	0.5	61	84	0.726190476190476	NA
CCTTTCT	CCTTTCTC	7	8	uPLM	uPLM	0.5	62	80	0.775	NA
AAACCCA	GAAACCCA	7	8	uPLM	uPLM	0.641666666666667	99	530	0.186792452830189	NA
AACCCA	GAAACCCA	6	8	uPLM	uPLM	0.514492753623188	94	1436	0.0654596100278552	NA
AAACC	GAAACCCA	5	8	uPLM	uPLM	0.608333333333333	98	4798	0.0204251771571488	NA
AACC	GAAACCCA	4	8	uPLM	uPLM	0.533333333333333	106	9868	0.0107417916497771	NA
GCCTATT	CGCCTATT	7	8	uPLM	uPLM	0.8125	31	100	0.31	NA
ACGGGCC	ACGGGCCC	7	8	tPLM	tPLM	0.720430107526882	104	496	0.209677419354839	0
ATATACG	ATATACGT	7	8	tPLM	uPLM	0.692307692307692	22	119	0.184873949579832	NA
TATACG	ATATACGT	6	8	uPLM	uPLM	0.727272727272727	19	215	0.0883720930232558	NA
ATACGT	ATATACGT	6	8	uPLM	uPLM	0.6	9	74	0.121621621621622	NA
ATACG	ATATACGT	5	8	uPLM	uPLM	0.5	18	427	0.0421545667447307	NA
ATATA	ATATACGT	5	8	uPLM	uPLM	0.538461538461538	22	2175	0.0101149425287356	NA
TATA	ATATACGT	4	8	uPLM	uPLM	0.8	24	3918	0.00612557427258806	NA
ATAT	ATATACGT	4	8	tPLM	uPLM	0.7	23	2830	0.00812720848056537	NA
ATAC	ATATACGT	4	8	uPLM	uPLM	0.6	17	1649	0.0103092783505155	NA
CATCACC	CATCACCA	7	8	tPLM	tPLM	0.666666666666667	62	77	0.805194805194805	1
ATCACCA	CATCACCA	7	8	tPLM	tPLM	0.666666666666667	60	74	0.810810810810811	1
CGTTACG	CGTTACGC	7	8	uPLM	uPLM	0.620689655172414	10	52	0.192307692307692	NA
ATTGTTA	TATTGTTA	7	8	uPLM	uPLM	0.5	60	83	0.72289156626506	NA
CAAACTC	CAAACTCA	7	8	uPLM	uPLM	0.5	59	67	0.880597014925373	NA
AAACTCA	CAAACTCA	7	8	uPLM	uPLM	0.5	59	66	0.893939393939394	NA
CACGTGG	CCACGTGG	7	8	tPLM	tPLM	0.707865168539326	82	382	0.214659685863874	0.607142857142857
CCACGTG	CCACGTGG	7	8	tPLM	tPLM	0.895348837209302	94	392	0.239795918367347	0.761194029850746
CACGTG	CCACGTGG	6	8	tPLM	tPLM	0.688888888888889	80	694	0.115273775216138	0.772727272727273
ACGT	CCACGTGG	4	8	tPLM	tPLM	0.68141592920354	94	6724	0.0139797739440809	0.675675675675676
TATATAC	TATATACC	7	8	uPLM	uPLM	0.5	66	428	0.154205607476636	NA
TATAT	TATATACC	5	8	uPLM	uPLM	0.55	78	2318	0.0336496980155306	NA
ATATA	TATATACC	5	8	uPLM	uPLM	0.5	72	2192	0.0328467153284672	NA
CCCATTA	CCCATTAA	7	8	uPLM	uPLM	0.543103448275862	58	314	0.184713375796178	NA
CCCATT	CCCATTAA	6	8	uPLM	uPLM	0.754716981132076	89	1513	0.0588235294117647	NA
CCCAT	CCCATTAA	5	8	uPLM	uPLM	0.573529411764706	88	6312	0.0139416983523447	NA
CCATT	CCCATTAA	5	8	uPLM	uPLM	0.740740740740741	89	5406	0.0164631890492046	NA
GTAGTGT	GTAGTGTT	7	8	uPLM	uPLM	0.6	59	61	0.967213114754098	NA
TAACTGC	TAACTGCA	7	8	uPLM	uPLM	0.7	60	70	0.857142857142857	NA
ACGTTAC	ACGTTACA	7	8	tPLM	uPLM	0.5	43	50	0.86	NA
ATATATC	TATATATC	7	8	tPLM	uPLM	0.909090909090909	118	184	0.641304347826087	NA
TATATAT	TATATATC	7	8	uPLM	uPLM	0.846153846153846	126	793	0.158890290037831	NA
TATATA	TATATATC	6	8	uPLM	uPLM	0.666666666666667	120	1354	0.0886262924667651	NA
ATATAT	TATATATC	6	8	uPLM	uPLM	0.727272727272727	121	897	0.134894091415831	NA
TATATC	TATATATC	6	8	uPLM	uPLM	0.636363636363636	104	292	0.356164383561644	NA
TATAT	TATATATC	5	8	uPLM	uPLM	0.833333333333333	126	2305	0.0546637744034707	NA
ATATA	TATATATC	5	8	uPLM	uPLM	0.75	125	2174	0.0574977000919963	NA
TATA	TATATATC	4	8	uPLM	uPLM	0.727272727272727	122	3922	0.0311065782763896	NA
ATAT	TATATATC	4	8	tPLM	uPLM	0.636363636363636	121	2834	0.0426958362738179	NA
GATGGGA	GATGGGAG	7	8	uPLM	uPLM	0.905063291139241	311	922	0.337310195227766	NA
TGGAAGC	ATGGAAGC	7	8	uPLM	uPLM	0.571428571428571	60	77	0.779220779220779	NA
GAAGTGC	GAAGTGCA	7	8	uPLM	uPLM	0.5	57	63	0.904761904761905	NA
ACGTGGT	ACGTGGTT	7	8	tPLM	tPLM	0.636363636363636	19	88	0.215909090909091	0.307692307692308
GGGCTTA	GGGGCTTA	7	8	uPLM	uPLM	0.666666666666667	17	58	0.293103448275862	NA
GGCATAG	TGGCATAG	7	8	uPLM	uPLM	0.555555555555556	63	69	0.91304347826087	NA
GCCTTTA	GCCTTTAA	7	8	uPLM	uPLM	0.535714285714286	31	109	0.284403669724771	NA
TTGTTAG	TTGTTAGT	7	8	uPLM	uPLM	0.666666666666667	56	76	0.736842105263158	NA
GATCCAG	GATCCAGG	7	8	uPLM	uPLM	0.625	54	64	0.84375	NA
AATTAGG	AATTAGGA	7	8	tPLM	uPLM	0.857142857142857	52	79	0.658227848101266	NA
ATTAGG	AATTAGGA	6	8	uPLM	uPLM	0.571428571428571	41	107	0.383177570093458	NA
GCCTGTA	GCCTGTAG	7	8	tPLM	uPLM	0.545454545454545	40	49	0.816326530612245	NA
ACGT	CGCCACGT	4	8	tPLM	tPLM	0.746575342465753	214	6740	0.0317507418397626	0.571428571428571
CCAAACG	GCCAAACG	7	8	tPLM	uPLM	0.5	59	75	0.786666666666667	NA
TAATTCA	TAATTCAT	7	8	tPLM	uPLM	0.5	58	81	0.716049382716049	NA
TTTGGCC	TTTGGCCC	7	8	uPLM	uPLM	0.5	80	315	0.253968253968254	NA
TTGGCCC	TTTGGCCC	7	8	uPLM	uPLM	0.710144927536232	154	578	0.26643598615917	NA
ATATAAC	ATATAACC	7	8	uPLM	uPLM	0.909090909090909	49	119	0.411764705882353	NA
CACGAGG	TCACGAGG	7	8	tPLM	uPLM	0.705882352941177	62	156	0.397435897435897	NA
TGGGCCT	TTGGGCCT	7	8	uPLM	uPLM	0.851351351351351	351	1323	0.26530612244898	NA
TTGGGCC	TTGGGCCT	7	8	uPLM	uPLM	0.931818181818182	344	1126	0.30550621669627	NA
GGGCCT	TTGGGCCT	6	8	uPLM	uPLM	0.82312925170068	344	2438	0.14109926168991	NA
CAAGAAA	ACAAGAAA	7	8	tPLM	tPLM	0.8	59	81	0.728395061728395	1
ACAAGAA	ACAAGAAA	7	8	uPLM	tPLM	0.8	59	74	0.797297297297297	NA
CACCGTC	TCACCGTC	7	8	tPLM	uPLM	0.5	57	72	0.791666666666667	NA
AAGAAGT	AAAGAAGT	7	8	uPLM	uPLM	0.5	54	67	0.805970149253731	NA
CTTTTCT	CTTTTCTA	7	8	uPLM	uPLM	0.5	52	68	0.764705882352941	NA
CTTATAG	ACTTATAG	7	8	uPLM	uPLM	0.727272727272727	39	93	0.419354838709677	NA
CTTATA	ACTTATAG	6	8	uPLM	uPLM	0.5	35	305	0.114754098360656	NA
TTATAG	ACTTATAG	6	8	uPLM	uPLM	0.727272727272727	38	731	0.0519835841313269	NA
TTATA	ACTTATAG	5	8	uPLM	uPLM	0.818181818181818	40	2354	0.0169923534409516	NA
TATAG	ACTTATAG	5	8	uPLM	uPLM	0.727272727272727	39	1692	0.0230496453900709	NA
TTAT	ACTTATAG	4	8	uPLM	uPLM	0.545454545454545	37	3710	0.00997304582210243	NA
ATAG	ACTTATAG	4	8	uPLM	uPLM	0.545454545454545	38	2433	0.0156185778873818	NA
TATA	ACTTATAG	4	8	uPLM	uPLM	0.727272727272727	40	3918	0.0102092904543134	NA
TGCTTCC	TGCTTCCA	7	8	uPLM	uPLM	0.666666666666667	63	79	0.79746835443038	NA
TAACATA	TAACATAA	7	8	uPLM	uPLM	0.625	44	89	0.49438202247191	NA
AACATAA	TAACATAA	7	8	uPLM	uPLM	0.5	56	77	0.727272727272727	NA
AGTGAGC	GAGTGAGC	7	8	uPLM	miPLM	0.820143884892086	135	433	0.311778290993072	NA
GAGTGA	GAGTGAGC	6	8	uPLM	miPLM	0.680327868852459	93	1257	0.0739856801909308	NA
TGATGTG	TGATGTGT	7	8	tPLM	uPLM	0.6	56	62	0.903225806451613	NA
CCCAGTA	CCCAGTAC	7	8	uPLM	uPLM	0.5	53	67	0.791044776119403	NA
TTTGGCC	ATTTGGCC	7	8	uPLM	uPLM	0.734375	67	261	0.256704980842912	NA
TATATAG	TATATAGA	7	8	uPLM	uPLM	0.833333333333333	191	674	0.283382789317507	NA
ATATAGA	TATATAGA	7	8	uPLM	uPLM	0.6	158	231	0.683982683982684	NA
TATAGA	TATATAGA	6	8	uPLM	uPLM	0.6	160	453	0.353200883002208	NA
ATATAG	TATATAGA	6	8	uPLM	uPLM	0.7	176	750	0.234666666666667	NA
TATAT	TATATAGA	5	8	uPLM	uPLM	0.909090909090909	191	2305	0.0828633405639913	NA
TATAG	TATATAGA	5	8	uPLM	uPLM	0.8	173	1709	0.10122878876536	NA
ATATA	TATATAGA	5	8	uPLM	uPLM	1	189	2175	0.0868965517241379	NA
ATAG	TATATAGA	4	8	uPLM	uPLM	0.6	149	2473	0.0602507076425394	NA
TATA	TATATAGA	4	8	uPLM	uPLM	0.636363636363636	187	3922	0.047679755226925	NA
ATAT	TATATAGA	4	8	tPLM	uPLM	0.7	184	2836	0.0648801128349788	NA
CCCACGA	GCCCACGA	7	8	tPLM	tPLM	0.5	60	75	0.8	0.5
CCAGATT	CCAGATTT	7	8	uPLM	uPLM	0.6	58	63	0.920634920634921	NA
TTGGGGA	ATTGGGGA	7	8	uPLM	uPLM	0.522388059701492	98	508	0.192913385826772	NA
ATTGGGG	ATTGGGGA	7	8	uPLM	uPLM	0.626865671641791	121	354	0.34180790960452	NA
GTTTGAT	TGTTTGAT	7	8	uPLM	uPLM	0.6	51	69	0.739130434782609	NA
TGTTTGA	TGTTTGAT	7	8	uPLM	uPLM	0.6	53	77	0.688311688311688	NA
AATAACA	AATAACAT	7	8	uPLM	uPLM	0.75	59	72	0.819444444444444	NA
ATAACAT	AATAACAT	7	8	uPLM	uPLM	0.75	57	74	0.77027027027027	NA
AATAAC	AATAACAT	6	8	uPLM	uPLM	0.5	58	88	0.659090909090909	NA
ATAACA	AATAACAT	6	8	uPLM	uPLM	0.5	39	98	0.397959183673469	NA
ACACGTC	ACACGTCC	7	8	tPLM	uPLM	0.708333333333333	64	328	0.195121951219512	NA
ACACGT	ACACGTCC	6	8	tPLM	uPLM	0.604395604395604	58	968	0.0599173553719008	NA
ACGT	ACACGTCC	4	8	tPLM	uPLM	0.601769911504425	64	6724	0.00951814396192742	NA
AAAAGAG	TAAAAGAG	7	8	uPLM	uPLM	0.636363636363636	26	106	0.245283018867925	NA
AAAGAG	TAAAAGAG	6	8	uPLM	uPLM	1	23	256	0.08984375	NA
TAAAAG	TAAAAGAG	6	8	uPLM	uPLM	0.5	19	356	0.0533707865168539	NA
AAAGA	TAAAAGAG	5	8	uPLM	uPLM	0.8	19	867	0.0219146482122261	NA
AAAG	TAAAAGAG	4	8	tPLM	uPLM	0.5	21	2531	0.00829711576451995	NA
TAAA	TAAAAGAG	4	8	uPLM	uPLM	0.555555555555556	21	3460	0.00606936416184971	NA
AAAA	TAAAAGAG	4	8	uPLM	uPLM	0.555555555555556	23	2903	0.00792283844299001	NA
AGCTGAG	AGCTGAGC	7	8	uPLM	uPLM	0.627272727272727	162	476	0.340336134453782	NA
GATCCCA	TGATCCCA	7	8	uPLM	uPLM	0.6	58	65	0.892307692307692	NA
TAAATAC	TAAATACA	7	8	uPLM	uPLM	0.777777777777778	53	198	0.267676767676768	NA
AAATAC	TAAATACA	6	8	uPLM	uPLM	0.555555555555556	50	326	0.153374233128834	NA
TAAATA	TAAATACA	6	8	uPLM	uPLM	0.6	52	837	0.0621266427718041	NA
AAATA	TAAATACA	5	8	tPLM	uPLM	0.5	42	1039	0.0404234841193455	NA
TAAAT	TAAATACA	5	8	uPLM	uPLM	0.555555555555556	45	1383	0.0325379609544469	NA
TAAA	TAAATACA	4	8	uPLM	uPLM	0.625	45	3466	0.0129832660126947	NA
ATAC	TAAATACA	4	8	uPLM	uPLM	0.75	34	1665	0.0204204204204204	NA
GGCCCAT	CGGCCCAT	7	8	uPLM	uPLM	0.775510204081633	318	939	0.338658146964856	NA
ATTTTCT	ATTTTCTC	7	8	uPLM	uPLM	0.555555555555556	39	177	0.220338983050847	NA
GCTTAAA	GGCTTAAA	7	8	uPLM	uPLM	0.866666666666667	26	89	0.292134831460674	NA
AGACATA	AAGACATA	7	8	uPLM	uPLM	0.5	56	67	0.835820895522388	NA
AAGACAT	AAGACATA	7	8	uPLM	uPLM	0.5	56	69	0.811594202898551	NA
AAAACC	ACAAAACC	6	8	uPLM	uPLM	0.5	24	437	0.0549199084668192	NA
AGAGA	TGAGAGAG	5	8	tPLM	tPLM	0.562043795620438	230	8806	0.0261185555303202	0.5
TATATGG	TTATATGG	7	8	uPLM	uPLM	0.888888888888889	32	143	0.223776223776224	NA
TATATG	TTATATGG	6	8	uPLM	uPLM	0.875	30	432	0.0694444444444444	NA
ATATG	TTATATGG	5	8	uPLM	uPLM	0.75	29	651	0.0445468509984639	NA
TATGG	TTATATGG	5	8	uPLM	uPLM	0.75	28	424	0.0660377358490566	NA
TTATA	TTATATGG	5	8	uPLM	uPLM	0.7	31	2356	0.0131578947368421	NA
TATAT	TTATATGG	5	8	uPLM	uPLM	0.727272727272727	33	2305	0.0143167028199566	NA
TTAT	TTATATGG	4	8	uPLM	uPLM	0.555555555555556	28	3712	0.00754310344827586	NA
TATA	TTATATGG	4	8	uPLM	uPLM	0.777777777777778	31	3920	0.00790816326530612	NA
ATAT	TTATATGG	4	8	tPLM	uPLM	0.875	30	2832	0.0105932203389831	NA
AAATCTG	AAAATCTG	7	8	tPLM	uPLM	0.5	59	64	0.921875	NA
GTATATA	TGTATATA	7	8	tPLM	uPLM	0.761904761904762	163	484	0.336776859504132	NA
TGTATAT	TGTATATA	7	8	uPLM	uPLM	0.526315789473684	116	209	0.555023923444976	NA
GTATAT	TGTATATA	6	8	uPLM	uPLM	0.789473684210526	156	632	0.246835443037975	NA
ATATA	TGTATATA	5	8	uPLM	uPLM	0.526315789473684	143	2201	0.064970467969105	NA
TATAT	TGTATATA	5	8	uPLM	uPLM	0.578947368421053	151	2325	0.0649462365591398	NA
GTGCTAT	GTGCTATT	7	8	uPLM	uPLM	0.5	58	63	0.920634920634921	NA
AAGGCAG	AAGGCAGG	7	8	uPLM	uPLM	0.666666666666667	59	79	0.746835443037975	NA
TTCCATC	CTTCCATC	7	8	uPLM	uPLM	0.625	60	80	0.75	NA
GCTTATA	CGCTTATA	7	8	uPLM	uPLM	0.703703703703704	27	141	0.191489361702128	NA
CGCTTAT	CGCTTATA	7	8	uPLM	uPLM	0.777777777777778	28	57	0.491228070175439	NA
TATATAC	TATATACA	7	8	uPLM	uPLM	0.9	157	403	0.389578163771712	NA
ATATACA	TATATACA	7	8	tPLM	uPLM	0.666666666666667	132	204	0.647058823529412	NA
TATATA	TATATACA	6	8	uPLM	uPLM	0.5	153	1352	0.113165680473373	NA
TATACA	TATATACA	6	8	uPLM	uPLM	0.777777777777778	136	348	0.390804597701149	NA
ATATAC	TATATACA	6	8	uPLM	uPLM	0.777777777777778	146	508	0.28740157480315	NA
TATAT	TATATACA	5	8	uPLM	uPLM	0.818181818181818	157	2305	0.0681127982646421	NA
ATATA	TATATACA	5	8	uPLM	uPLM	0.9	157	2173	0.0722503451449609	NA
TATAC	TATATACA	5	8	uPLM	uPLM	0.666666666666667	138	884	0.156108597285068	NA
TATA	TATATACA	4	8	uPLM	uPLM	0.7	156	3919	0.0398060729778005	NA
ATAT	TATATACA	4	8	tPLM	uPLM	0.777777777777778	154	2832	0.0543785310734463	NA
ATAC	TATATACA	4	8	uPLM	uPLM	0.666666666666667	115	1684	0.0682897862232779	NA
AGGTTTT	AGGTTTTG	7	8	uPLM	uPLM	0.772727272727273	50	201	0.248756218905473	NA
GCTTATA	GGCTTATA	7	8	uPLM	uPLM	0.5625	30	145	0.206896551724138	NA
TAACTAG	TAACTAGT	7	8	uPLM	uPLM	0.666666666666667	66	84	0.785714285714286	NA
AGTTACA	AGTTACAA	7	8	uPLM	uPLM	0.555555555555556	60	78	0.769230769230769	NA
AGTTAC	AGTTACAA	6	8	uPLM	uPLM	1	62	126	0.492063492063492	NA
CAAATAC	CAAATACT	7	8	uPLM	uPLM	0.5	55	71	0.774647887323944	NA
GTATGTC	GTATGTCT	7	8	tPLM	uPLM	0.7	55	68	0.808823529411765	NA
GAATGG	GAGAATGG	6	8	uPLM	uPLM	0.702479338842975	146	1764	0.0827664399092971	NA
GAGAA	GAGAATGG	5	8	uPLM	uPLM	0.692307692307692	146	7678	0.0190153685855692	NA
TTATAAA	TTATAAAG	7	8	uPLM	uPLM	0.727272727272727	44	214	0.205607476635514	NA
TATAAAG	TTATAAAG	7	8	uPLM	uPLM	0.909090909090909	54	265	0.20377358490566	NA
ATAAAG	TTATAAAG	6	8	uPLM	uPLM	0.545454545454545	43	391	0.10997442455243	NA
TTATAA	TTATAAAG	6	8	uPLM	uPLM	0.636363636363636	55	338	0.162721893491124	NA
TATAAA	TTATAAAG	6	8	uPLM	uPLM	0.909090909090909	54	1530	0.0352941176470588	NA
TTATA	TTATAAAG	5	8	uPLM	uPLM	0.538461538461538	54	2358	0.0229007633587786	NA
ATAAA	TTATAAAG	5	8	uPLM	uPLM	0.727272727272727	49	2499	0.0196078431372549	NA
TATAA	TTATAAAG	5	8	uPLM	uPLM	0.818181818181818	53	2338	0.0226689478186484	NA
ATAA	TTATAAAG	4	8	uPLM	uPLM	0.636363636363636	48	4091	0.0117330725983867	NA
AAAG	TTATAAAG	4	8	tPLM	uPLM	0.545454545454545	38	2545	0.0149312377210216	NA
TATA	TTATAAAG	4	8	uPLM	uPLM	0.727272727272727	53	3923	0.0135100688248789	NA
CCCAT	TCCCATCG	5	8	uPLM	uPLM	0.581560283687943	103	6324	0.0162871600253004	NA
TAGCACA	TTAGCACA	7	8	uPLM	uPLM	0.833333333333333	55	78	0.705128205128205	NA
TTAGCAC	TTAGCACA	7	8	uPLM	uPLM	0.666666666666667	52	60	0.866666666666667	NA
AACTATA	AACTATAC	7	8	uPLM	uPLM	0.5	54	101	0.534653465346535	NA
ACAAGAT	AACAAGAT	7	8	uPLM	uPLM	0.714285714285714	56	73	0.767123287671233	NA
TCCCTAA	ATCCCTAA	7	8	uPLM	uPLM	0.875	57	85	0.670588235294118	NA
ATCCCTA	ATCCCTAA	7	8	uPLM	uPLM	0.625	57	77	0.74025974025974	NA
GTTCTAT	GTTCTATA	7	8	uPLM	uPLM	0.745283018867924	97	332	0.292168674698795	NA
AACCT	GAAAACCT	5	8	uPLM	uPLM	0.727272727272727	8	448	0.0178571428571429	NA
TTCGCTC	CTTCGCTC	7	8	uPLM	uPLM	0.784090909090909	120	356	0.337078651685393	NA
TTCGCT	CTTCGCTC	6	8	uPLM	uPLM	0.619834710743802	123	1545	0.0796116504854369	NA
CCGGAT	CCGGATGC	6	8	uPLM	uPLM	0.538461538461538	47	249	0.188755020080321	NA
TATAGAG	ATATAGAG	7	8	uPLM	uPLM	0.777777777777778	92	190	0.484210526315789	NA
ATATAGA	ATATAGAG	7	8	uPLM	uPLM	0.666666666666667	82	214	0.383177570093458	NA
TATAGA	ATATAGAG	6	8	uPLM	uPLM	0.666666666666667	83	437	0.189931350114416	NA
ATATAG	ATATAGAG	6	8	uPLM	uPLM	0.777777777777778	93	740	0.125675675675676	NA
TATAG	ATATAGAG	5	8	uPLM	uPLM	0.888888888888889	94	1695	0.0554572271386431	NA
ATATA	ATATAGAG	5	8	uPLM	uPLM	0.9	98	2173	0.0450989415554533	NA
ATAT	ATATAGAG	4	8	tPLM	uPLM	0.777777777777778	95	2832	0.033545197740113	NA
TATA	ATATAGAG	4	8	uPLM	uPLM	0.7	95	3921	0.0242285131344045	NA
ATAG	ATATAGAG	4	8	uPLM	uPLM	0.666666666666667	81	2448	0.0330882352941176	NA
GCAGAGA	GCAGAGAG	7	8	uPLM	miPLM	0.885714285714286	280	748	0.374331550802139	NA
AGAGA	GCAGAGAG	5	8	tPLM	miPLM	0.711111111111111	283	8805	0.0321408290743896	NA
GGGTTTC	GGGGTTTC	7	8	uPLM	uPLM	0.775700934579439	105	564	0.186170212765957	NA
GGGGTTT	GGGGTTTC	7	8	uPLM	uPLM	0.568493150684932	105	857	0.122520420070012	NA
GGGTTT	GGGGTTTC	6	8	tPLM	uPLM	0.605839416058394	105	3119	0.0336646361013145	NA
GGGTT	GGGGTTTC	5	8	uPLM	uPLM	0.576388888888889	105	6795	0.0154525386313466	NA
GAAAG	GCGGAAAG	5	8	uPLM	uPLM	0.602564102564103	69	4450	0.0155056179775281	NA
TACCATG	TTACCATG	7	8	uPLM	uPLM	0.5	57	73	0.780821917808219	NA
TACCAT	TTACCATG	6	8	uPLM	uPLM	0.5	57	114	0.5	NA
AACTTGA	AACTTGAA	7	8	uPLM	uPLM	0.571428571428571	55	69	0.797101449275362	NA
TAAAAGG	TAAAAGGG	7	8	uPLM	uPLM	0.714285714285714	22	121	0.181818181818182	NA
AAAAGGG	TAAAAGGG	7	8	uPLM	uPLM	0.625	21	114	0.184210526315789	NA
AAAAGG	TAAAAGGG	6	8	uPLM	uPLM	0.625	21	478	0.0439330543933054	NA
AAAGGG	TAAAAGGG	6	8	uPLM	uPLM	0.714285714285714	19	206	0.0922330097087379	NA
TAAAAG	TAAAAGGG	6	8	uPLM	uPLM	0.571428571428571	20	350	0.0571428571428571	NA
TAAAA	TAAAAGGG	5	8	uPLM	uPLM	0.8	20	1074	0.0186219739292365	NA
AAAGG	TAAAAGGG	5	8	uPLM	uPLM	0.714285714285714	21	819	0.0256410256410256	NA
AAAAG	TAAAAGGG	5	8	tPLM	uPLM	0.5	21	1327	0.0158251695553881	NA
TAAA	TAAAAGGG	4	8	uPLM	uPLM	0.666666666666667	22	3454	0.00636942675159236	NA
AAAG	TAAAAGGG	4	8	tPLM	uPLM	0.571428571428571	21	2526	0.00831353919239905	NA
AAAA	TAAAAGGG	4	8	uPLM	uPLM	0.666666666666667	21	2900	0.00724137931034483	NA
TGGATCG	TGGATCGA	7	8	uPLM	miPLM	0.555555555555556	59	73	0.808219178082192	NA
TGTGCG	CTGTGCGT	6	8	uPLM	uPLM	0.629310344827586	80	1094	0.0731261425959781	NA
ACTAGTT	ACTAGTTG	7	8	uPLM	uPLM	0.75	64	114	0.56140350877193	NA
ACGT	GACGTGTC	4	8	tPLM	tPLM	0.699115044247788	64	6724	0.00951814396192742	0.311688311688312
ACCTTTC	ACCTTTCA	7	8	tPLM	uPLM	0.555555555555556	59	69	0.855072463768116	NA
CTATTAT	CTATTATT	7	8	uPLM	uPLM	0.5	51	63	0.80952380952381	NA
TATACAC	TTATACAC	7	8	uPLM	uPLM	0.8	38	144	0.263888888888889	NA
TTATACA	TTATACAC	7	8	uPLM	uPLM	0.8	36	96	0.375	NA
TTATAC	TTATACAC	6	8	uPLM	uPLM	0.7	37	284	0.130281690140845	NA
TATACA	TTATACAC	6	8	uPLM	uPLM	0.7	35	333	0.105105105105105	NA
ATACAC	TTATACAC	6	8	uPLM	uPLM	0.7	37	190	0.194736842105263	NA
TATAC	TTATACAC	5	8	uPLM	uPLM	0.6	33	873	0.0378006872852234	NA
TTATA	TTATACAC	5	8	uPLM	uPLM	0.727272727272727	40	2355	0.0169851380042463	NA
TTAT	TTATACAC	4	8	uPLM	uPLM	0.6	33	3715	0.00888290713324361	NA
ATAC	TTATACAC	4	8	uPLM	uPLM	0.6	37	1646	0.0224787363304982	NA
TATA	TTATACAC	4	8	uPLM	uPLM	0.8	38	3921	0.00969140525376179	NA
CATCTGA	CATCTGAT	7	8	uPLM	uPLM	0.555555555555556	60	79	0.759493670886076	NA
GAGAGAA	GGAGAGAA	7	8	uPLM	uPLM	0.540740740740741	289	1205	0.239834024896266	NA
GAGAA	GGAGAGAA	5	8	uPLM	uPLM	0.541935483870968	373	7792	0.0478696098562628	NA
AGAGA	GGAGAGAA	5	8	tPLM	uPLM	0.705128205128205	453	8844	0.0512211668928087	NA
GGCTCAC	GGCTCACG	7	8	uPLM	uPLM	0.538461538461538	66	88	0.75	NA
CACACA	CACACACT	6	8	uPLM	uPLM	0.5	29	658	0.0440729483282675	NA
ACACAC	CACACACT	6	8	uPLM	uPLM	0.538461538461538	29	537	0.0540037243947858	NA
CACA	CACACACT	4	8	uPLM	uPLM	0.777777777777778	29	3784	0.00766384778012685	NA
TTTATCG	TTTATCGG	7	8	uPLM	uPLM	0.571428571428571	19	69	0.27536231884058	NA
TTATCG	TTTATCGG	6	8	uPLM	uPLM	0.642857142857143	17	122	0.139344262295082	NA
TTTAT	TTTATCGG	5	8	uPLM	uPLM	0.571428571428571	23	2469	0.00931551235317942	NA
GTTTAT	GGGTTTAT	6	8	uPLM	tPLM	0.5	38	283	0.134275618374558	NA
GGTTTA	GGGTTTAT	6	8	tPLM	tPLM	0.523809523809524	39	341	0.114369501466276	1
TTTAT	GGGTTTAT	5	8	uPLM	tPLM	0.571428571428571	45	2475	0.0181818181818182	NA
GGTTT	GGGTTTAT	5	8	uPLM	tPLM	0.5	40	745	0.0536912751677852	NA
TTTATAT	ATTTATAT	7	8	uPLM	uPLM	0.714285714285714	97	401	0.241895261845387	NA
ATTTATA	ATTTATAT	7	8	uPLM	uPLM	0.555555555555556	98	606	0.161716171617162	NA
TTATAT	ATTTATAT	6	8	uPLM	uPLM	0.625	86	906	0.0949227373068433	NA
TTTATA	ATTTATAT	6	8	uPLM	uPLM	0.5	97	1551	0.0625402965828498	NA
ATTTAT	ATTTATAT	6	8	uPLM	uPLM	0.714285714285714	98	823	0.119076549210207	NA
ATTTA	ATTTATAT	5	8	uPLM	uPLM	0.5	85	1411	0.0602409638554217	NA
AGATTCA	AGATTCAT	7	8	tPLM	tPLM	0.571428571428571	57	69	0.826086956521739	1
TTTGGCC	TTTGGCCG	7	8	uPLM	uPLM	0.634615384615385	43	242	0.177685950413223	NA
ACTTTT	CACTTTTG	6	8	tPLM	uPLM	0.5	49	157	0.312101910828025	NA
ACACATA	AACACATA	7	8	uPLM	uPLM	1	52	86	0.604651162790698	NA
GCCTATT	GCCTATTT	7	8	uPLM	uPLM	0.866666666666667	56	108	0.518518518518518	NA
GCACTCG	GCACTCGC	7	8	uPLM	uPLM	0.691666666666667	139	375	0.370666666666667	NA
CACTCG	GCACTCGC	6	8	uPLM	uPLM	0.766666666666667	158	1284	0.123052959501558	NA
ACTCG	GCACTCGC	5	8	uPLM	uPLM	0.766666666666667	165	3411	0.0483729111697449	NA
CACTC	GCACTCGC	5	8	uPLM	uPLM	0.854014598540146	203	6474	0.0313561940067964	NA
AAAGAG	AAAGAGGG	6	8	uPLM	uPLM	0.9	26	259	0.1003861003861	NA
AAAGA	AAAGAGGG	5	8	uPLM	uPLM	0.727272727272727	26	866	0.0300230946882217	NA
AAAG	AAAGAGGG	4	8	tPLM	uPLM	0.6	27	2531	0.0106677202686685	NA
GAACACA	AGAACACA	7	8	uPLM	miPLM	0.6	59	71	0.830985915492958	NA
AGAACAC	AGAACACA	7	8	uPLM	miPLM	0.6	62	72	0.861111111111111	NA
GATAAAA	GATAAAAA	7	8	uPLM	uPLM	0.8	72	97	0.742268041237113	NA
ACGTGGG	ACGTGGGC	7	8	tPLM	tPLM	0.54	123	458	0.268558951965066	0.747126436781609
GCCAACC	CGCCAACC	7	8	tPLM	uPLM	0.5	47	74	0.635135135135135	NA
CACTCA	CACTCATC	6	8	uPLM	uPLM	0.576923076923077	37	353	0.104815864022663	NA
GTGTGAG	GTGTGAGA	7	8	uPLM	uPLM	0.5703125	93	483	0.192546583850932	NA
GTGAGA	GTGTGAGA	6	8	uPLM	uPLM	0.717391304347826	87	982	0.0885947046843177	NA
AAACC	CCAAACCA	5	8	uPLM	uPLM	0.534883720930233	127	4783	0.0265523729876646	NA
AACC	CCAAACCA	4	8	uPLM	uPLM	0.556962025316456	129	9859	0.0130844913277209	NA
AAACCCA	CAAACCCA	7	8	uPLM	uPLM	0.506493506493506	89	488	0.182377049180328	NA
CAGAC	CAGACCAC	5	8	uPLM	uPLM	0.570422535211268	106	3387	0.0312961322704458	NA
TAAAAAG	TAAAAAGC	7	8	uPLM	uPLM	0.545454545454545	25	135	0.185185185185185	NA
AAAAAGC	TAAAAAGC	7	8	uPLM	uPLM	0.818181818181818	29	106	0.273584905660377	NA
AAAAGC	TAAAAAGC	6	8	uPLM	uPLM	0.5	27	338	0.0798816568047337	NA
AAAGC	TAAAAAGC	5	8	tPLM	uPLM	0.583333333333333	27	833	0.0324129651860744	NA
AAAAG	TAAAAAGC	5	8	tPLM	uPLM	0.5	27	1335	0.0202247191011236	NA
AAAG	TAAAAAGC	4	8	tPLM	uPLM	0.545454545454545	22	2539	0.00866482867270579	NA
ATAGGGC	TATAGGGC	7	8	uPLM	uPLM	0.583333333333333	25	52	0.480769230769231	NA
ATAGGG	TATAGGGC	6	8	uPLM	uPLM	0.5	23	190	0.121052631578947	NA
TATA	TATAGGGC	4	8	uPLM	uPLM	0.538461538461538	27	3919	0.00688951263077316	NA
TAGG	TATAGGGC	4	8	tPLM	uPLM	0.5	22	1377	0.0159767610748003	NA
GGCGTT	TCGGCGTT	6	8	uPLM	uPLM	0.5	65	188	0.345744680851064	NA
AAGTGAC	GAAGTGAC	7	8	uPLM	uPLM	0.571428571428571	44	67	0.656716417910448	NA
GGGCCTA	GGGCCTAC	7	8	uPLM	uPLM	0.787234042553192	66	359	0.183844011142061	NA
GGCCTAC	GGGCCTAC	7	8	tPLM	uPLM	0.640350877192982	65	308	0.211038961038961	NA
GGGCCT	GGGCCTAC	6	8	uPLM	uPLM	0.510489510489511	65	2432	0.0267269736842105	NA
TGGGGCC	TGGGGCCC	7	8	tPLM	tPLM	0.666666666666667	185	565	0.327433628318584	0.869565217391304
GTGTGAG	TGTGTGAG	7	8	uPLM	uPLM	0.663636363636364	123	475	0.258947368421053	NA
TGTGTG	TGTGTGAG	6	8	uPLM	uPLM	0.794520547945205	98	1246	0.0786516853932584	NA
GTGTG	TGTGTGAG	5	8	uPLM	uPLM	0.575342465753425	81	2885	0.0280762564991334	NA
CGTCTAC	CGTCTACG	7	8	uPLM	uPLM	0.720720720720721	85	325	0.261538461538462	NA
TGGGAAT	TGGGAATG	7	8	uPLM	uPLM	1	33	64	0.515625	NA
GTTTATA	GTTTATAT	7	8	uPLM	uPLM	0.85	163	285	0.571929824561404	NA
TTTATA	GTTTATAT	6	8	uPLM	uPLM	0.5	123	1611	0.0763500931098696	NA
TATAT	GTTTATAT	5	8	uPLM	uPLM	0.55	157	2332	0.0673241852487135	NA
CTATACA	CTATACAA	7	8	uPLM	uPLM	0.5	58	69	0.840579710144927	NA
CTATAC	CTATACAA	6	8	uPLM	uPLM	0.625	45	113	0.398230088495575	NA
AGAGTG	AAGAGTGG	6	8	uPLM	uPLM	0.846153846153846	126	1522	0.0827858081471748	NA
GATGCCA	TGATGCCA	7	8	uPLM	uPLM	0.555555555555556	49	65	0.753846153846154	NA
GGGCCCA	GGGCCCAA	7	8	tPLM	tPLM	0.56140350877193	116	650	0.178461538461538	0.0476190476190476
GGCCCAA	GGGCCCAA	7	8	tPLM	tPLM	0.63448275862069	154	1156	0.133217993079585	0
GTGTGAG	GTGTGAGG	7	8	uPLM	uPLM	0.896551724137931	129	486	0.265432098765432	NA
CTCAAC	ACCTCAAC	6	8	uPLM	uPLM	0.555555555555556	37	129	0.286821705426357	NA
TTATATA	TTTATATA	7	8	uPLM	uPLM	0.933333333333333	348	742	0.46900269541779	NA
TTTATAT	TTTATATA	7	8	uPLM	uPLM	0.5	255	494	0.516194331983806	NA
TATATA	TTTATATA	6	8	uPLM	uPLM	0.533333333333333	300	1397	0.214745884037223	NA
TTTATA	TTTATATA	6	8	uPLM	uPLM	0.714285714285714	299	1600	0.186875	NA
TTATAT	TTTATATA	6	8	uPLM	uPLM	0.571428571428571	288	955	0.301570680628272	NA
TTTAT	TTTATATA	5	8	uPLM	uPLM	0.571428571428571	241	2574	0.0936285936285936	NA
TATAT	TTTATATA	5	8	uPLM	uPLM	0.785714285714286	303	2351	0.128881327094853	NA
TTATA	TTTATATA	5	8	uPLM	uPLM	0.642857142857143	276	2427	0.11372064276885	NA
ATATA	TTTATATA	5	8	uPLM	uPLM	0.714285714285714	290	2232	0.129928315412186	NA
ATAT	TTTATATA	4	8	tPLM	uPLM	0.5	281	2897	0.0969968933379358	NA
TATA	TTTATATA	4	8	uPLM	uPLM	0.571428571428571	297	3970	0.0748110831234257	NA
ATTCCCG	ATTCCCGA	7	8	uPLM	uPLM	0.647058823529412	29	50	0.58	NA
GTCGTC	TAGTCGTC	6	8	uPLM	uPLM	0.541666666666667	33	649	0.0508474576271186	NA
GTGAGGC	CGTGAGGC	7	8	uPLM	uPLM	0.708333333333333	50	290	0.172413793103448	NA
CAATGTA	CAATGTAT	7	8	uPLM	uPLM	0.571428571428571	57	75	0.76	NA
AGCCTCA	CAGCCTCA	7	8	uPLM	miPLM	0.555555555555556	58	64	0.90625	NA
GCTCAAT	GCTCAATT	7	8	uPLM	uPLM	0.5	60	67	0.895522388059702	NA
CCCAT	CCCATACG	5	8	uPLM	uPLM	0.52027027027027	48	6315	0.00760095011876485	NA
GAGCGAA	GAGCGAAA	7	8	uPLM	uPLM	0.683673469387755	73	343	0.212827988338192	NA
AGCGAA	GAGCGAAA	6	8	uPLM	uPLM	0.610687022900763	83	1554	0.0534105534105534	NA
TTCTCT	CTTTCTCT	6	8	uPLM	tPLM	0.616279069767442	208	1833	0.113475177304965	NA
TCTCT	CTTTCTCT	5	8	tPLM	tPLM	0.658119658119658	284	7904	0.0359311740890688	0.666666666666667
CTTTC	CTTTCTCT	5	8	uPLM	tPLM	0.909090909090909	288	4884	0.058968058968059	NA
AACCT	AACCTCAT	5	8	uPLM	uPLM	0.636363636363636	1	443	0.00225733634311512	NA
TAAATAC	TAAATACC	7	8	uPLM	uPLM	0.777777777777778	67	195	0.343589743589744	NA
AAATACC	TAAATACC	7	8	uPLM	uPLM	0.6	66	118	0.559322033898305	NA
TAAATA	TAAATACC	6	8	uPLM	uPLM	0.6	64	836	0.076555023923445	NA
AAATAC	TAAATACC	6	8	uPLM	uPLM	0.555555555555556	60	327	0.18348623853211	NA
AATACC	TAAATACC	6	8	uPLM	uPLM	0.875	44	140	0.314285714285714	NA
AAATA	TAAATACC	5	8	tPLM	uPLM	0.5	51	1041	0.0489913544668588	NA
ATACC	TAAATACC	5	8	uPLM	uPLM	0.875	41	403	0.101736972704715	NA
TAAAT	TAAATACC	5	8	uPLM	uPLM	0.555555555555556	60	1379	0.0435097897026831	NA
ATAC	TAAATACC	4	8	uPLM	uPLM	0.75	42	1668	0.0251798561151079	NA
TAAA	TAAATACC	4	8	uPLM	uPLM	0.625	60	3462	0.0173310225303293	NA
ACGGAAC	ACGGAACC	7	8	tPLM	uPLM	0.823529411764706	45	140	0.321428571428571	NA
AACC	ACGGAACC	4	8	uPLM	uPLM	0.691176470588235	45	9836	0.00457503050020333	NA
CACG	TTCACGGT	4	8	tPLM	uPLM	0.5625	57	11168	0.00510386819484241	NA
TATATAG	TATATAGC	7	8	uPLM	uPLM	0.521739130434783	187	710	0.263380281690141	NA
TTGTTGC	TTGTTGCT	7	8	uPLM	uPLM	0.666666666666667	62	68	0.911764705882353	NA
AACC	AACCGTGC	4	8	uPLM	miPLM	0.513888888888889	41	9848	0.00416328188464663	NA
GGGTTTT	TGGGTTTT	7	8	uPLM	uPLM	0.705882352941177	50	194	0.257731958762887	NA
CCTGAAG	CCTGAAGA	7	8	uPLM	uPLM	0.5	53	66	0.803030303030303	NA
CAAGAAA	CAAGAAAC	7	8	tPLM	tPLM	0.571428571428571	58	80	0.725	1
AAGAAAC	CAAGAAAC	7	8	uPLM	tPLM	0.571428571428571	55	84	0.654761904761905	NA
TTATAGT	TTATAGTG	7	8	uPLM	uPLM	0.6	19	91	0.208791208791209	NA
TATAGTG	TTATAGTG	7	8	uPLM	uPLM	0.555555555555556	17	69	0.246376811594203	NA
TATAGT	TTATAGTG	6	8	uPLM	uPLM	0.666666666666667	20	181	0.110497237569061	NA
TATA	TTATAGTG	4	8	uPLM	uPLM	0.7	21	3920	0.00535714285714286	NA
ATAG	TTATAGTG	4	8	uPLM	uPLM	0.5	17	2437	0.00697578990562167	NA
GCCCATA	GCCCATAA	7	8	uPLM	uPLM	0.776	145	445	0.325842696629214	NA
CTATATA	CCTATATA	7	8	tPLM	uPLM	0.727272727272727	235	715	0.328671328671329	NA
TATAT	CCTATATA	5	8	uPLM	uPLM	0.5	235	2321	0.101249461439035	NA
TAAAAAG	ATAAAAAG	7	8	uPLM	uPLM	0.555555555555556	55	136	0.404411764705882	NA
ATAAAA	ATAAAAAG	6	8	uPLM	uPLM	0.625	51	666	0.0765765765765766	NA
ATAAA	ATAAAAAG	5	8	uPLM	uPLM	0.6	57	2500	0.0228	NA
TAAAA	ATAAAAAG	5	8	uPLM	uPLM	0.5	44	1095	0.0401826484018265	NA
ATAA	ATAAAAAG	4	8	uPLM	uPLM	0.5	51	4097	0.012448132780083	NA
CTGGCT	TGCTGGCT	6	8	uPLM	uPLM	0.671140939597315	193	2341	0.0824434002563007	NA
CACCATA	CCACCATA	7	8	tPLM	uPLM	0.5	56	119	0.470588235294118	NA
CACCAT	CCACCATA	6	8	tPLM	uPLM	0.7	54	173	0.312138728323699	NA
TCAGGTG	TCAGGTGA	7	8	uPLM	uPLM	0.5	60	67	0.895522388059702	NA
GGCCCAC	GGCCCACT	7	8	tPLM	tPLM	0.649484536082474	173	1044	0.165708812260536	0.458333333333333
CTAATTC	CTAATTCA	7	8	uPLM	uPLM	0.625	52	64	0.8125	NA
CTCAGCT	GCTCAGCT	7	8	uPLM	uPLM	0.922413793103448	241	610	0.395081967213115	NA
GGCTATA	GGCTATAA	7	8	uPLM	uPLM	0.666666666666667	35	106	0.330188679245283	NA
GCTATAA	GGCTATAA	7	8	uPLM	uPLM	0.7	40	155	0.258064516129032	NA
GCTATA	GGCTATAA	6	8	uPLM	uPLM	0.7	40	342	0.116959064327485	NA
GCTAT	GGCTATAA	5	8	uPLM	uPLM	0.666666666666667	36	509	0.0707269155206287	NA
GGCTA	GGCTATAA	5	8	uPLM	uPLM	0.555555555555556	34	298	0.114093959731544	NA
GCTA	GGCTATAA	4	8	uPLM	uPLM	0.666666666666667	26	1195	0.0217573221757322	NA
TTGCTAT	TTGCTATT	7	8	uPLM	uPLM	0.5	60	67	0.895522388059702	NA
CTTTC	CCTTTCCC	5	8	uPLM	uPLM	0.823529411764706	255	4910	0.0519348268839104	NA
TAAATAC	ATAAATAC	7	8	uPLM	uPLM	0.8	137	205	0.668292682926829	NA
ATAAATA	ATAAATAC	7	8	uPLM	uPLM	0.9	145	511	0.283757338551859	NA
AAATAC	ATAAATAC	6	8	uPLM	uPLM	0.6	126	341	0.36950146627566	NA
TAAATA	ATAAATAC	6	8	uPLM	uPLM	0.636363636363636	135	845	0.159763313609467	NA
ATAAAT	ATAAATAC	6	8	uPLM	uPLM	0.7	125	856	0.146028037383178	NA
ATAAA	ATAAATAC	5	8	uPLM	uPLM	0.8	138	2500	0.0552	NA
TAAAT	ATAAATAC	5	8	uPLM	uPLM	0.6	120	1399	0.0857755539671194	NA
ATAA	ATAAATAC	4	8	uPLM	uPLM	0.7	125	4104	0.030458089668616	NA
ATAC	ATAAATAC	4	8	uPLM	uPLM	0.6	94	1696	0.0554245283018868	NA
TAAA	ATAAATAC	4	8	uPLM	uPLM	0.5	119	3483	0.0341659488946311	NA
ATAGCGG	TATAGCGG	7	8	uPLM	uPLM	0.666666666666667	34	58	0.586206896551724	NA
TATAGCG	TATAGCGG	7	8	uPLM	uPLM	0.75	37	99	0.373737373737374	NA
ATAGCG	TATAGCGG	6	8	uPLM	uPLM	0.666666666666667	34	147	0.231292517006803	NA
TAGCG	TATAGCGG	5	8	uPLM	uPLM	0.55	38	598	0.0635451505016722	NA
TATA	TATAGCGG	4	8	uPLM	uPLM	0.666666666666667	40	3919	0.0102066853789232	NA
ATAG	TATAGCGG	4	8	uPLM	uPLM	0.5	34	2438	0.0139458572600492	NA
TAGC	TATAGCGG	4	8	uPLM	uPLM	0.5	31	1231	0.025182778229082	NA
TGGAAGC	TGGAAGCA	7	8	uPLM	uPLM	0.5	62	82	0.75609756097561	NA
GGAAGCA	TGGAAGCA	7	8	uPLM	uPLM	0.5	64	82	0.780487804878049	NA
CTCTATA	CTCTATAT	7	8	uPLM	uPLM	0.857142857142857	68	152	0.447368421052632	NA
TCTATAT	CTCTATAT	7	8	uPLM	uPLM	0.714285714285714	61	160	0.38125	NA
CTATAT	CTCTATAT	6	8	uPLM	uPLM	0.555555555555556	73	638	0.114420062695925	NA
TCTATA	CTCTATAT	6	8	uPLM	uPLM	0.571428571428571	54	301	0.179401993355482	NA
CTCTAT	CTCTATAT	6	8	uPLM	uPLM	0.571428571428571	55	200	0.275	NA
TCTAT	CTCTATAT	5	8	uPLM	uPLM	0.714285714285714	57	535	0.106542056074766	NA
CTATA	CTCTATAT	5	8	uPLM	uPLM	0.555555555555556	73	1453	0.0502408809359945	NA
CTAT	CTCTATAT	4	8	uPLM	uPLM	0.5	59	2008	0.0293824701195219	NA
CTTTC	GCTTTCCG	5	8	uPLM	uPLM	0.647727272727273	62	4884	0.0126945126945127	NA
ATCGAAA	ATCGAAAT	7	8	uPLM	uPLM	0.636363636363636	59	79	0.746835443037975	NA
ATGATAT	CATGATAT	7	8	uPLM	uPLM	0.5	61	98	0.622448979591837	NA
GTGTGCT	GTGTGCTT	7	8	uPLM	uPLM	0.515625	49	333	0.147147147147147	NA
TGTGC	GTGTGCTT	5	8	uPLM	uPLM	0.634615384615385	49	2877	0.0170316301703163	NA
TAAAGCA	ATAAAGCA	7	8	uPLM	uPLM	0.555555555555556	28	62	0.451612903225806	NA
ATAAAGC	ATAAAGCA	7	8	uPLM	uPLM	0.5	29	162	0.179012345679012	NA
AGAGA	CTAGAGAG	5	8	tPLM	uPLM	0.550632911392405	114	8822	0.0129222398549082	NA
TACCATG	TACCATGC	7	8	uPLM	uPLM	0.5	55	72	0.763888888888889	NA
TACCAT	TACCATGC	6	8	uPLM	uPLM	0.5	55	113	0.486725663716814	NA
CTGATAC	TCTGATAC	7	8	uPLM	uPLM	0.538461538461538	19	27	0.703703703703704	NA
TCAATGA	TCAATGAA	7	8	uPLM	uPLM	0.545454545454545	34	94	0.361702127659574	NA
AATAAAC	AATAAACA	7	8	uPLM	uPLM	0.75	45	60	0.75	NA
AAAGGTG	AAAGGTGT	7	8	tPLM	uPLM	0.625	57	69	0.826086956521739	NA
TGAAAGC	TTGAAAGC	7	8	uPLM	uPLM	0.5	54	65	0.830769230769231	NA
TTATAGG	TTATAGGG	7	8	uPLM	uPLM	0.533333333333333	66	271	0.243542435424354	NA
TATAGGG	TTATAGGG	7	8	uPLM	uPLM	0.571428571428571	65	153	0.42483660130719	NA
TATAGG	TTATAGGG	6	8	uPLM	uPLM	0.533333333333333	65	596	0.109060402684564	NA
ATAGG	TTATAGGG	5	8	uPLM	uPLM	0.5	61	870	0.0701149425287356	NA
TATA	TTATAGGG	4	8	uPLM	uPLM	0.571428571428571	66	3924	0.0168195718654434	NA
CACGTGG	ACACGTGG	7	8	tPLM	tPLM	0.8	123	370	0.332432432432432	0.6
ACACGT	ACACGTGG	6	8	tPLM	tPLM	0.769230769230769	123	962	0.127858627858628	0.82258064516129
CACGTG	ACACGTGG	6	8	tPLM	tPLM	0.8	123	680	0.180882352941176	0.761194029850746
GAGTGA	TGAGTGAG	6	8	uPLM	miPLM	0.771929824561403	147	1241	0.118452860596293	NA
GTCGTC	GGTCGTCT	6	8	uPLM	uPLM	0.5625	66	641	0.102964118564743	NA
AGTGTTA	AAGTGTTA	7	8	uPLM	uPLM	0.818181818181818	50	84	0.595238095238095	NA
CTGATAC	CTGATACC	7	8	uPLM	uPLM	0.727272727272727	18	28	0.642857142857143	NA
GGTTATA	GGTTATAT	7	8	uPLM	uPLM	0.6	43	61	0.704918032786885	NA
GTTATA	GGTTATAT	6	8	uPLM	uPLM	0.5	19	240	0.0791666666666667	NA
TTATAT	GGTTATAT	6	8	uPLM	uPLM	0.8	45	896	0.0502232142857143	NA
TATAT	GGTTATAT	5	8	uPLM	uPLM	0.615384615384615	46	2306	0.0199479618386817	NA
TTATA	GGTTATAT	5	8	uPLM	uPLM	0.727272727272727	46	2355	0.0195329087048832	NA
TTAT	GGTTATAT	4	8	uPLM	uPLM	0.6	29	3725	0.00778523489932886	NA
TACATAT	TACATATT	7	8	uPLM	uPLM	0.75	53	75	0.706666666666667	NA
TACATA	TACATATT	6	8	uPLM	uPLM	0.75	53	120	0.441666666666667	NA
TGTTTTA	TGTTTTAT	7	8	uPLM	uPLM	0.666666666666667	28	54	0.518518518518518	NA
ACTCACC	AACTCACC	7	8	tPLM	tPLM	0.5	59	80	0.7375	1
GAAACAA	AGAAACAA	7	8	uPLM	uPLM	0.5	55	82	0.670731707317073	NA
TTATAGA	TTTATAGA	7	8	uPLM	uPLM	0.666666666666667	147	200	0.735	NA
TTTATAG	TTTATAGA	7	8	uPLM	uPLM	0.875	147	546	0.269230769230769	NA
TTTATA	TTTATAGA	6	8	uPLM	uPLM	0.7	147	1550	0.0948387096774193	NA
TATAGA	TTTATAGA	6	8	uPLM	uPLM	0.625	135	434	0.311059907834101	NA
TTATAG	TTTATAGA	6	8	uPLM	uPLM	0.875	147	729	0.201646090534979	NA
TTATA	TTTATAGA	5	8	uPLM	uPLM	0.777777777777778	147	2354	0.062446898895497	NA
TATAG	TTTATAGA	5	8	uPLM	uPLM	0.666666666666667	147	1691	0.0869308101714962	NA
TTTAT	TTTATAGA	5	8	uPLM	uPLM	0.875	147	2466	0.0596107055961071	NA
TTTA	TTTATAGA	4	8	uPLM	uPLM	0.857142857142857	131	3767	0.0347756835678259	NA
TTAT	TTTATAGA	4	8	uPLM	uPLM	0.857142857142857	142	3712	0.0382543103448276	NA
GAGTGTG	GAGTGTGA	7	8	uPLM	uPLM	0.515789473684211	63	339	0.185840707964602	NA
AGTGTG	GAGTGTGA	6	8	uPLM	uPLM	0.753246753246753	71	762	0.0931758530183727	NA
AAGCTTC	AAAGCTTC	7	8	uPLM	uPLM	0.6	59	68	0.867647058823529	NA
GAGAA	GAGAAAGA	5	8	uPLM	tPLM	0.527777777777778	239	7673	0.031148181936661	NA
GAAAG	GAGAAAGA	5	8	uPLM	tPLM	0.5	197	4492	0.0438557435440784	NA
TATAGCG	TTATAGCG	7	8	uPLM	uPLM	0.75	39	96	0.40625	NA
ATAGCG	TTATAGCG	6	8	uPLM	uPLM	0.666666666666667	36	144	0.25	NA
TAGCG	TTATAGCG	5	8	uPLM	uPLM	0.55	39	596	0.0654362416107383	NA
TAGC	TTATAGCG	4	8	uPLM	uPLM	0.5	30	1231	0.0243704305442729	NA
ATAG	TTATAGCG	4	8	uPLM	uPLM	0.5	31	2440	0.0127049180327869	NA
TATA	TTATAGCG	4	8	uPLM	uPLM	0.666666666666667	40	3918	0.0102092904543134	NA
GCAAACC	AGCAAACC	7	8	uPLM	miPLM	0.625	76	329	0.231003039513678	NA
GATGCCT	TGATGCCT	7	8	uPLM	miPLM	0.5	46	64	0.71875	NA
GGCTAGA	GGCTAGAG	7	8	uPLM	uPLM	0.6875	67	98	0.683673469387755	NA
ACAATAC	AACAATAC	7	8	uPLM	miPLM	0.571428571428571	50	77	0.649350649350649	NA
TCTATAA	TCTATAAA	7	8	uPLM	uPLM	0.875	141	178	0.792134831460674	NA
CTATAAA	TCTATAAA	7	8	uPLM	uPLM	0.6	141	538	0.262081784386617	NA
TCTATA	TCTATAAA	6	8	uPLM	uPLM	0.5	100	324	0.308641975308642	NA
CTATAA	TCTATAAA	6	8	uPLM	uPLM	0.6	141	698	0.202005730659026	NA
CTATA	TCTATAAA	5	8	uPLM	uPLM	0.666666666666667	141	1454	0.0969738651994498	NA
TCTAT	TCTATAAA	5	8	uPLM	uPLM	0.625	100	561	0.17825311942959	NA
CTAT	TCTATAAA	4	8	uPLM	uPLM	0.625	117	2019	0.0579494799405646	NA
ACACGTC	TACACGTC	7	8	tPLM	tPLM	0.724137931034483	59	339	0.174041297935103	0.0303030303030303
ACACGT	TACACGTC	6	8	tPLM	tPLM	0.625	52	980	0.0530612244897959	0
ACGT	TACACGTC	4	8	tPLM	tPLM	0.88695652173913	67	6727	0.00995986323769883	0.0273972602739726
GGCCCGT	GGGCCCGT	7	8	uPLM	tPLM	0.6	96	507	0.189349112426035	NA
ATATAAA	ATATAAAC	7	8	uPLM	uPLM	0.615384615384615	134	458	0.292576419213974	NA
TATAAAC	ATATAAAC	7	8	uPLM	uPLM	0.692307692307692	146	228	0.640350877192982	NA
TATAAA	ATATAAAC	6	8	uPLM	uPLM	0.769230769230769	151	1534	0.0984354628422425	NA
ATAAAC	ATATAAAC	6	8	uPLM	uPLM	0.538461538461538	127	364	0.348901098901099	NA
ATATAA	ATATAAAC	6	8	uPLM	uPLM	0.538461538461538	130	859	0.151338766006985	NA
ATAAA	ATATAAAC	5	8	uPLM	uPLM	0.615384615384615	135	2514	0.0536992840095465	NA
TATAA	ATATAAAC	5	8	uPLM	uPLM	0.692307692307692	149	2343	0.0635936833119932	NA
ATATA	ATATAAAC	5	8	uPLM	uPLM	0.769230769230769	152	2180	0.0697247706422018	NA
ATAT	ATATAAAC	4	8	tPLM	uPLM	0.538461538461538	155	2833	0.0547123190963643	NA
TATA	ATATAAAC	4	8	uPLM	uPLM	0.615384615384615	155	3922	0.0395206527281999	NA
ATAA	ATATAAAC	4	8	uPLM	uPLM	0.538461538461538	128	4112	0.0311284046692607	NA
CGCAACA	CGCAACAC	7	8	uPLM	uPLM	0.5	54	64	0.84375	NA
TTTGTTT	TTTGTTTG	7	8	uPLM	miPLM	1	57	107	0.532710280373832	NA
CTCTCTT	CCTCTCTT	7	8	uPLM	uPLM	0.645390070921986	277	1016	0.272637795275591	NA
TCTCTT	CCTCTCTT	6	8	uPLM	uPLM	0.687943262411348	297	2438	0.121821164889253	NA
TCTCT	CCTCTCTT	5	8	tPLM	uPLM	0.808510638297872	355	7938	0.04472159234064	NA
CTCTT	CCTCTCTT	5	8	uPLM	uPLM	0.680851063829787	306	5924	0.0516542876434841	NA
GCATGAG	GCATGAGT	7	8	uPLM	uPLM	0.5	64	83	0.771084337349398	NA
TTAAACC	TTTAAACC	7	8	uPLM	uPLM	0.8	30	84	0.357142857142857	NA
TAAACC	TTTAAACC	6	8	tPLM	uPLM	0.7	30	244	0.122950819672131	NA
TAAAC	TTTAAACC	5	8	uPLM	uPLM	0.75	19	533	0.0356472795497186	NA
AATAATA	AATAATAA	7	8	uPLM	uPLM	1	80	106	0.754716981132076	NA
ATAATAA	AATAATAA	7	8	uPLM	uPLM	0.666666666666667	66	94	0.702127659574468	NA
GCATCCG	GCATCCGG	7	8	uPLM	uPLM	0.588235294117647	43	91	0.472527472527473	NA
ATCCGG	GCATCCGG	6	8	uPLM	uPLM	0.764705882352941	45	221	0.203619909502262	NA
TTCTGAA	TTCTGAAA	7	8	uPLM	uPLM	0.5	59	80	0.7375	NA
AACAATT	AACAATTT	7	8	uPLM	uPLM	0.6	51	84	0.607142857142857	NA
GATCAGA	GATCAGAT	7	8	tPLM	tPLM	0.714285714285714	57	63	0.904761904761905	0
TTTCTCA	GTTTCTCA	7	8	uPLM	uPLM	0.5	58	130	0.446153846153846	NA
GTTTCTC	GTTTCTCA	7	8	uPLM	uPLM	0.666666666666667	56	75	0.746666666666667	NA
TGTGCTG	TGTGCTGC	7	8	uPLM	uPLM	0.662162162162162	94	392	0.239795918367347	NA
TGTGC	TGTGCTGC	5	8	uPLM	uPLM	0.838709677419355	96	2889	0.0332294911734164	NA
AAGTGCA	AAGTGCAT	7	8	uPLM	uPLM	0.5	59	65	0.907692307692308	NA
AGTGCAT	AAGTGCAT	7	8	uPLM	uPLM	0.666666666666667	39	72	0.541666666666667	NA
AAGTGC	AAGTGCAT	6	8	uPLM	uPLM	0.5	59	78	0.756410256410256	NA
CCCATTA	CCCATTAG	7	8	uPLM	uPLM	0.805309734513274	62	288	0.215277777777778	NA
ATTTAT	ATTTATAA	6	8	uPLM	uPLM	0.571428571428571	50	823	0.0607533414337789	NA
TTTAT	ATTTATAA	5	8	uPLM	uPLM	0.5	50	2466	0.0202757502027575	NA
ATTTA	ATTTATAA	5	8	uPLM	uPLM	0.571428571428571	50	1398	0.0357653791130186	NA
TTAT	ATTTATAA	4	8	uPLM	uPLM	0.666666666666667	49	3708	0.0132146709816613	NA
TTTA	ATTTATAA	4	8	uPLM	uPLM	0.666666666666667	50	3751	0.0133297787256732	NA
ATGGGC	ATGGGCCG	6	8	uPLM	uPLM	0.851351351351351	431	2816	0.153053977272727	NA
GTTCCGT	GTTCCGTT	7	8	uPLM	uPLM	0.588235294117647	51	156	0.326923076923077	NA
CGCAAAC	CGCAAACG	7	8	uPLM	uPLM	0.765625	50	199	0.251256281407035	NA
TGCCACA	ATGCCACA	7	8	uPLM	uPLM	0.5	57	75	0.76	NA
CGAGT	TCCCGAGT	5	8	uPLM	uPLM	0.783132530120482	59	2620	0.0225190839694656	NA
TGCCATG	TGCCATGG	7	8	uPLM	uPLM	0.5	45	64	0.703125	NA
TAAAACC	TAAAACCC	7	8	uPLM	uPLM	0.636363636363636	47	136	0.345588235294118	NA
AAAACCC	TAAAACCC	7	8	uPLM	uPLM	0.5	50	184	0.271739130434783	NA
TAAAAC	TAAAACCC	6	8	uPLM	uPLM	0.545454545454545	37	287	0.128919860627178	NA
AAAACC	TAAAACCC	6	8	uPLM	uPLM	0.75	50	438	0.114155251141553	NA
AAAAC	TAAAACCC	5	8	uPLM	uPLM	0.545454545454545	39	952	0.0409663865546218	NA
TGATTGG	TGATTGGA	7	8	uPLM	uPLM	0.5	61	80	0.7625	NA
GAGCGAA	GAGCGAAG	7	8	uPLM	uPLM	0.853932584269663	131	339	0.386430678466077	NA
AGCGAA	GAGCGAAG	6	8	uPLM	uPLM	0.715447154471545	142	1549	0.091672046481601	NA
CCTCATT	CCTCATTT	7	8	uPLM	uPLM	0.5	50	77	0.649350649350649	NA
ATAATAC	CATAATAC	7	8	tPLM	uPLM	0.6	50	96	0.520833333333333	NA
CTTTCTA	CTTTCTAT	7	8	tPLM	uPLM	0.5	57	62	0.919354838709677	NA
GCCCATA	GCCCATAC	7	8	uPLM	uPLM	0.846153846153846	94	445	0.21123595505618	NA
ATTCCCG	AATTCCCG	7	8	uPLM	uPLM	0.785714285714286	25	47	0.531914893617021	NA
ATCAAAC	ATCAAACA	7	8	uPLM	uPLM	0.75	46	59	0.779661016949153	NA
GGGCCTA	TGGGCCTA	7	8	uPLM	uPLM	0.930693069306931	178	366	0.486338797814208	NA
TGGGCCT	TGGGCCTA	7	8	uPLM	uPLM	0.682432432432432	185	1323	0.139833711262283	NA
GGGCCT	TGGGCCTA	6	8	uPLM	uPLM	0.630872483221476	180	2436	0.0738916256157636	NA
TCTATTC	TCTATTCT	7	8	uPLM	uPLM	0.5	60	73	0.821917808219178	NA
AATTCAA	CAATTCAA	7	8	tPLM	uPLM	0.714285714285714	62	110	0.563636363636364	NA
CAATTCA	CAATTCAA	7	8	uPLM	uPLM	0.833333333333333	62	90	0.688888888888889	NA
CAATTC	CAATTCAA	6	8	uPLM	uPLM	0.666666666666667	58	122	0.475409836065574	NA
TCTGGAC	ATCTGGAC	7	8	uPLM	uPLM	0.666666666666667	57	77	0.74025974025974	NA
TATATAT	GTATATAT	7	8	uPLM	uPLM	0.541666666666667	284	827	0.343409915356711	NA
GTATATA	GTATATAT	7	8	tPLM	uPLM	0.75	288	506	0.569169960474308	NA
GTATAT	GTATATAT	6	8	uPLM	uPLM	0.625	239	696	0.343390804597701	NA
TAAGGC	TAAGGCAG	6	8	uPLM	uPLM	0.611111111111111	51	327	0.155963302752294	NA
TCTTAGA	TCTTAGAA	7	8	uPLM	uPLM	0.571428571428571	58	65	0.892307692307692	NA
TTCTCTC	GTTCTCTC	7	8	uPLM	uPLM	0.669565217391304	141	1058	0.133270321361059	NA
TTCTCT	GTTCTCTC	6	8	uPLM	uPLM	0.51304347826087	111	1823	0.0608886450905101	NA
TTCTC	GTTCTCTC	5	8	uPLM	uPLM	0.677685950413223	159	6658	0.0238810453589667	NA
TCTCT	GTTCTCTC	5	8	tPLM	uPLM	0.861788617886179	174	7907	0.0220058176299481	NA
CATAAAC	CATAAACA	7	8	uPLM	uPLM	0.6	32	47	0.680851063829787	NA
CTCGCGT	GCTCGCGT	7	8	uPLM	uPLM	0.533333333333333	58	78	0.743589743589744	NA
CGGCTAG	ACGGCTAG	7	8	uPLM	uPLM	0.555555555555556	53	67	0.791044776119403	NA
ATAGCCG	TATAGCCG	7	8	uPLM	uPLM	0.566666666666667	65	104	0.625	NA
AGGCAAA	AGGCAAAA	7	8	uPLM	uPLM	0.571428571428571	30	46	0.652173913043478	NA
CGCTTTA	CGCTTTAT	7	8	uPLM	uPLM	0.909090909090909	39	99	0.393939393939394	NA
TCCCTAA	TCCCTAAC	7	8	uPLM	uPLM	0.5	59	93	0.634408602150538	NA
TCGATCT	CTCGATCT	7	8	uPLM	uPLM	0.771428571428571	96	250	0.384	NA
GACTACC	GACTACCT	7	8	uPLM	uPLM	0.571428571428571	44	51	0.862745098039216	NA
AAAGATC	AAAGATCA	7	8	uPLM	uPLM	0.8	58	66	0.878787878787879	NA
AAGATCA	AAAGATCA	7	8	uPLM	uPLM	0.6	57	61	0.934426229508197	NA
TGCTCCA	TGCTCCAA	7	8	uPLM	uPLM	0.6	60	77	0.779220779220779	NA
GAGGAC	CGAGGACC	6	8	uPLM	uPLM	0.733333333333333	78	474	0.164556962025316	NA
CTGCCTA	CTGCCTAT	7	8	tPLM	miPLM	0.5	25	50	0.5	NA
ACGCAAC	ACGCAACT	7	8	tPLM	tPLM	0.644230769230769	55	412	0.133495145631068	0.1875
GAATGCC	GAATGCCC	7	8	uPLM	uPLM	0.5	54	64	0.84375	NA
CCTTTAT	GCCTTTAT	7	8	uPLM	uPLM	0.95	43	122	0.352459016393443	NA
GCCTTTA	GCCTTTAT	7	8	uPLM	uPLM	0.72	35	116	0.301724137931034	NA
GCCTTT	GCCTTTAT	6	8	uPLM	uPLM	0.666666666666667	44	616	0.0714285714285714	NA
CCTTT	GCCTTTAT	5	8	uPLM	uPLM	0.909090909090909	44	1674	0.026284348864994	NA
CTTTATA	CTTTATAG	7	8	tPLM	uPLM	0.615384615384615	58	222	0.261261261261261	NA
TTTATAG	CTTTATAG	7	8	uPLM	uPLM	0.666666666666667	58	552	0.105072463768116	NA
CTTTAT	CTTTATAG	6	8	uPLM	uPLM	0.5	51	324	0.157407407407407	NA
TTATAG	CTTTATAG	6	8	uPLM	uPLM	0.666666666666667	60	733	0.0818553888130969	NA
TTTATA	CTTTATAG	6	8	uPLM	uPLM	0.833333333333333	62	1552	0.0399484536082474	NA
TTTAT	CTTTATAG	5	8	uPLM	uPLM	0.666666666666667	56	2474	0.0226354082457559	NA
TATAG	CTTTATAG	5	8	uPLM	uPLM	0.666666666666667	60	1695	0.0353982300884956	NA
TTATA	CTTTATAG	5	8	uPLM	uPLM	0.75	62	2356	0.0263157894736842	NA
ATAG	CTTTATAG	4	8	uPLM	uPLM	0.5	53	2442	0.0217035217035217	NA
TATA	CTTTATAG	4	8	uPLM	uPLM	0.538461538461538	62	3920	0.0158163265306122	NA
TTAT	CTTTATAG	4	8	uPLM	uPLM	0.5	52	3719	0.0139822532938962	NA
TTTA	CTTTATAG	4	8	uPLM	uPLM	0.5	48	3767	0.0127422352004247	NA
GCGTAAC	GCGTAACA	7	8	uPLM	uPLM	0.8125	56	62	0.903225806451613	NA
GGCCCAA	AGGCCCAA	7	8	tPLM	uPLM	0.908396946564885	343	1142	0.300350262697023	NA
AGGCCCA	AGGCCCAA	7	8	tPLM	uPLM	0.943089430894309	341	1159	0.294219154443486	NA
AGGCCC	AGGCCCAA	6	8	uPLM	uPLM	0.816901408450704	341	2397	0.142261159783062	NA
CTTTC	CTTTCCGC	5	8	uPLM	uPLM	0.579545454545455	71	4884	0.0145372645372645	NA
ACTTATA	TACTTATA	7	8	uPLM	uPLM	0.666666666666667	47	88	0.534090909090909	NA
CTTATA	TACTTATA	6	8	uPLM	uPLM	0.777777777777778	46	304	0.151315789473684	NA
TTATA	TACTTATA	5	8	uPLM	uPLM	0.8	48	2356	0.0203735144312394	NA
CTTAT	TACTTATA	5	8	uPLM	uPLM	0.555555555555556	41	489	0.0838445807770961	NA
TTAT	TACTTATA	4	8	uPLM	uPLM	0.666666666666667	46	3711	0.0123955807060092	NA
CACACAC	ACACACAC	7	8	uPLM	uPLM	0.843137254901961	205	461	0.44468546637744	NA
ACACACA	ACACACAC	7	8	uPLM	uPLM	0.769230769230769	192	391	0.491048593350384	NA
ACACAC	ACACACAC	6	8	uPLM	uPLM	0.509803921568627	134	634	0.211356466876972	NA
CACAC	ACACACAC	5	8	uPLM	uPLM	0.941176470588235	221	3143	0.070314985682469	NA
CGCACA	ACGCACAG	6	8	uPLM	uPLM	0.521739130434783	75	1420	0.0528169014084507	NA
TTCGCTC	TTCGCTCG	7	8	uPLM	uPLM	0.942528735632184	128	358	0.357541899441341	NA
TTCGCT	TTCGCTCG	6	8	uPLM	uPLM	0.71900826446281	133	1545	0.086084142394822	NA
AGTATGA	AGTATGAA	7	8	uPLM	uPLM	0.5	55	73	0.753424657534247	NA
AGAGTG	AGAGTGAG	6	8	uPLM	miPLM	0.553719008264463	113	1511	0.0747849106551952	NA
GAGTGA	AGAGTGAG	6	8	uPLM	miPLM	0.597938144329897	105	1219	0.0861361771944217	NA
TTTGTTT	ATTTGTTT	7	8	uPLM	uPLM	0.5	52	110	0.472727272727273	NA
GGGCCTT	GGGCCTTT	7	8	uPLM	uPLM	0.925531914893617	154	505	0.304950495049505	NA
GGGCCT	GGGCCTTT	6	8	uPLM	uPLM	0.647887323943662	164	2431	0.067461949814891	NA
AGAGAC	AGAGACGG	6	8	uPLM	uPLM	0.923076923076923	206	1562	0.131882202304738	NA
AGAGA	AGAGACGG	5	8	tPLM	uPLM	0.623287671232877	204	8810	0.023155505107832	NA
TATAGAC	ATATAGAC	7	8	uPLM	uPLM	0.75	35	83	0.421686746987952	NA
ATATAGA	ATATAGAC	7	8	uPLM	uPLM	0.625	36	201	0.17910447761194	NA
ATATAG	ATATAGAC	6	8	uPLM	uPLM	0.75	37	737	0.0502035278154681	NA
TATAGA	ATATAGAC	6	8	uPLM	uPLM	0.857142857142857	38	423	0.0898345153664303	NA
ATATA	ATATAGAC	5	8	uPLM	uPLM	0.7	39	2173	0.0179475379659457	NA
ATAGA	ATATAGAC	5	8	uPLM	uPLM	0.571428571428571	30	564	0.0531914893617021	NA
TATAG	ATATAGAC	5	8	uPLM	uPLM	0.875	38	1692	0.0224586288416076	NA
ATAG	ATATAGAC	4	8	uPLM	uPLM	0.857142857142857	35	2435	0.0143737166324435	NA
ATAT	ATATAGAC	4	8	tPLM	uPLM	0.75	39	2829	0.0137857900318134	NA
TATA	ATATAGAC	4	8	uPLM	uPLM	0.666666666666667	39	3918	0.00995405819295559	NA
AAAGCCC	AAAGCCCC	7	8	uPLM	uPLM	0.664179104477612	92	534	0.172284644194757	NA
GAGACGA	AGAGACGA	7	8	tPLM	uPLM	0.666666666666667	286	1470	0.194557823129252	NA
AGAGAC	AGAGACGA	6	8	uPLM	uPLM	0.662162162162162	238	1653	0.143980641258318	NA
AGAGA	AGAGACGA	5	8	tPLM	uPLM	0.912162162162162	324	8813	0.036763871553387	NA
AAACC	GAAAACCC	5	8	uPLM	uPLM	0.684931506849315	82	4755	0.0172450052576236	NA
AACC	GAAAACCC	4	8	uPLM	uPLM	0.78125	82	9833	0.00833926573782162	NA
TTTCTTG	TTTCTTGT	7	8	tPLM	tPLM	0.8	60	78	0.769230769230769	1
TTCTTGT	TTTCTTGT	7	8	uPLM	tPLM	0.666666666666667	61	87	0.701149425287356	NA
CATCCAA	CATCCAAT	7	8	uPLM	uPLM	0.5	59	74	0.797297297297297	NA
CAGAGTC	CAGAGTCG	7	8	uPLM	uPLM	0.896551724137931	48	251	0.191235059760956	NA
TTGCGAA	GTTGCGAA	7	8	uPLM	uPLM	0.5	55	65	0.846153846153846	NA
GGCCCAT	GGCCCATT	7	8	uPLM	uPLM	0.666666666666667	233	928	0.251077586206897	NA
GCCCATT	GGCCCATT	7	8	uPLM	uPLM	0.759259259259259	269	613	0.438825448613377	NA
CCCATT	GGCCCATT	6	8	uPLM	uPLM	0.773584905660377	269	1513	0.177792465300727	NA
CCATT	GGCCCATT	5	8	uPLM	uPLM	0.759259259259259	269	5406	0.0497595264520903	NA
CCCAT	GGCCCATT	5	8	uPLM	uPLM	0.588235294117647	268	6312	0.0424588086185044	NA
TCCGACA	CTCCGACA	7	8	tPLM	tPLM	0.571428571428571	58	65	0.892307692307692	0.857142857142857
AATGTGC	AATGTGCT	7	8	uPLM	uPLM	0.555555555555556	53	69	0.768115942028985	NA
CAGAC	CAGACCCC	5	8	uPLM	uPLM	0.728260869565217	60	3354	0.0178890876565295	NA
GGCCTTT	CGGCCTTT	7	8	uPLM	uPLM	0.904761904761905	54	246	0.219512195121951	NA
GCCTTT	CGGCCTTT	6	8	uPLM	uPLM	0.789473684210526	47	623	0.0754414125200642	NA
CCTTT	CGGCCTTT	5	8	uPLM	uPLM	0.578947368421053	37	1691	0.0218805440567711	NA
ATTCAAG	AATTCAAG	7	8	uPLM	uPLM	0.5	52	62	0.838709677419355	NA
AATTCAA	AATTCAAG	7	8	tPLM	uPLM	0.75	53	109	0.486238532110092	NA
TATACAA	TATACAAT	7	8	tPLM	uPLM	0.833333333333333	64	97	0.65979381443299	NA
GGTTTG	GCGGTTTG	6	8	uPLM	uPLM	0.523364485981308	75	1990	0.0376884422110553	NA
CACCTCA	CACCTCAA	7	8	uPLM	uPLM	0.714285714285714	56	70	0.8	NA
TTTATAC	ATTTATAC	7	8	uPLM	uPLM	0.733333333333333	113	263	0.429657794676806	NA
TTTATA	ATTTATAC	6	8	uPLM	uPLM	0.5625	96	1582	0.0606826801517067	NA
TTATA	ATTTATAC	5	8	uPLM	uPLM	0.6	98	2384	0.0411073825503356	NA
TTTAT	ATTTATAC	5	8	uPLM	uPLM	0.533333333333333	92	2502	0.0367705835331735	NA
TATA	ATTTATAC	4	8	uPLM	uPLM	0.533333333333333	100	3946	0.0253421186011151	NA
CGATCCT	CGATCCTC	7	8	uPLM	uPLM	0.5	57	67	0.850746268656716	NA
GACAAAT	GACAAATA	7	8	uPLM	tPLM	0.6	57	65	0.876923076923077	NA
GACAAA	GACAAATA	6	8	tPLM	tPLM	0.6	39	108	0.361111111111111	0.636363636363636
TTCTTGT	TTCTTGTT	7	8	uPLM	uPLM	1	63	87	0.724137931034483	NA
GCCCATT	GCCCATTA	7	8	uPLM	uPLM	0.602836879432624	146	657	0.222222222222222	NA
CCCATTA	GCCCATTA	7	8	uPLM	uPLM	0.838983050847458	154	319	0.482758620689655	NA
CCCATT	GCCCATTA	6	8	uPLM	uPLM	0.6	147	1556	0.0944730077120823	NA
CCATT	GCCCATTA	5	8	uPLM	uPLM	0.62589928057554	160	5436	0.0294334069168506	NA
TAGCACG	TAGCACGA	7	8	uPLM	uPLM	1	20	40	0.5	NA
TCACTC	TCACTCGC	6	8	uPLM	uPLM	0.813953488372093	48	639	0.0751173708920188	NA
ACTC	TCACTCGC	4	8	uPLM	uPLM	0.555555555555556	43	5334	0.00806149231346082	NA
TTTTATC	TTTTTATC	7	8	uPLM	uPLM	0.5	69	100	0.69	NA
GTATAG	TTGTATAG	6	8	uPLM	uPLM	0.6	45	123	0.365853658536585	NA
AGTGCCG	AGTGCCGA	7	8	uPLM	uPLM	0.541935483870968	48	394	0.121827411167513	NA
AGTGCC	AGTGCCGA	6	8	uPLM	uPLM	0.925925925925926	54	990	0.0545454545454545	NA
GAGACAG	GGAGACAG	7	8	uPLM	uPLM	0.764705882352941	215	723	0.297372060857538	NA
AGACAG	GGAGACAG	6	8	uPLM	uPLM	0.906542056074766	198	1360	0.145588235294118	NA
TGCTCCA	GTGCTCCA	7	8	uPLM	uPLM	0.5	62	83	0.746987951807229	NA
ATCAAAT	ATCAAATG	7	8	uPLM	uPLM	0.857142857142857	53	108	0.490740740740741	NA
CACGTG	CACGTGAC	6	8	tPLM	tPLM	0.528925619834711	60	724	0.0828729281767956	0.884057971014493
AGTTGTG	AGTTGTGT	7	8	uPLM	uPLM	0.5	58	68	0.852941176470588	NA
CAACAAC	CAACAACA	7	8	uPLM	uPLM	0.666666666666667	56	65	0.861538461538462	NA
GCTCTTG	GCTCTTGT	7	8	uPLM	uPLM	0.571428571428571	49	72	0.680555555555556	NA
AAAGTG	AAAGTGAG	6	8	tPLM	uPLM	0.833333333333333	48	219	0.219178082191781	NA
CTGTCTC	CTGTCTCG	7	8	uPLM	uPLM	0.620689655172414	85	517	0.164410058027079	NA
TGGGCTA	TTGGGCTA	7	8	uPLM	uPLM	0.666666666666667	60	73	0.821917808219178	NA
TGGTGTA	TGGTGTAG	7	8	uPLM	uPLM	0.5	56	75	0.746666666666667	NA
AAGATCA	AAGATCAA	7	8	uPLM	uPLM	0.75	57	62	0.919354838709677	NA
AGATCAA	AAGATCAA	7	8	uPLM	uPLM	0.75	57	68	0.838235294117647	NA
AGATCA	AAGATCAA	6	8	uPLM	uPLM	0.5	56	82	0.682926829268293	NA
ATACTCC	TATACTCC	7	8	uPLM	uPLM	0.571428571428571	61	63	0.968253968253968	NA
CGTATAT	CGTATATA	7	8	uPLM	uPLM	0.782608695652174	101	149	0.677852348993289	NA
GTATATA	CGTATATA	7	8	tPLM	uPLM	0.708333333333333	103	484	0.212809917355372	NA
CGTATA	CGTATATA	6	8	uPLM	uPLM	0.739130434782609	99	277	0.357400722021661	NA
GTATAT	CGTATATA	6	8	uPLM	uPLM	0.652173913043478	101	627	0.161084529505582	NA
CGTAT	CGTATATA	5	8	uPLM	uPLM	0.826086956521739	101	627	0.161084529505582	NA
GTTCTCT	TGTTCTCT	7	8	uPLM	uPLM	0.5	59	77	0.766233766233766	NA
CTCAGCT	CTCAGCTC	7	8	uPLM	uPLM	0.771428571428571	285	643	0.443234836702955	NA
GCGTAT	GCGTATTT	6	8	uPLM	uPLM	0.956521739130435	33	200	0.165	NA
CGTAT	GCGTATTT	5	8	uPLM	uPLM	0.863636363636364	20	630	0.0317460317460317	NA
CCCAC	GTCCCACT	5	8	tPLM	tPLM	0.75	24	2456	0.00977198697068404	0.588235294117647
CCAC	GTCCCACT	4	8	tPLM	tPLM	0.807692307692308	25	6572	0.00380401704199635	0.294117647058824
CCCA	GTCCCACT	4	8	tPLM	tPLM	0.714285714285714	23	6215	0.00370072405470636	0.117647058823529
ATATAGG	TATATAGG	7	8	uPLM	uPLM	0.6	216	289	0.747404844290657	NA
TATATAG	TATATAGG	7	8	uPLM	uPLM	0.8	228	681	0.334801762114537	NA
TATATA	TATATAGG	6	8	uPLM	uPLM	0.6	233	1350	0.172592592592593	NA
TATAGG	TATATAGG	6	8	uPLM	uPLM	0.6	213	611	0.34860883797054	NA
TATAT	TATATAGG	5	8	uPLM	uPLM	0.733333333333333	231	2309	0.100043308791685	NA
TATAG	TATATAGG	5	8	uPLM	uPLM	0.533333333333333	201	1725	0.116521739130435	NA
ATATA	TATATAGG	5	8	uPLM	uPLM	0.666666666666667	227	2181	0.104080696928015	NA
TATA	TATATAGG	4	8	uPLM	uPLM	0.533333333333333	231	3922	0.0588985211626721	NA
TCCTGCA	TTCCTGCA	7	8	uPLM	uPLM	0.5	76	194	0.391752577319588	NA
CAAACGA	CCAAACGA	7	8	uPLM	uPLM	0.5	47	60	0.783333333333333	NA
ATAAAAC	ATAAAACC	7	8	uPLM	uPLM	0.8	70	184	0.380434782608696	NA
TAAAACC	ATAAAACC	7	8	uPLM	uPLM	0.545454545454545	67	134	0.5	NA
TAAAAC	ATAAAACC	6	8	uPLM	uPLM	0.6	56	286	0.195804195804196	NA
ATAAAA	ATAAAACC	6	8	uPLM	uPLM	0.5	56	666	0.0840840840840841	NA
AAAACC	ATAAAACC	6	8	uPLM	uPLM	0.666666666666667	71	435	0.163218390804598	NA
ATAAA	ATAAAACC	5	8	uPLM	uPLM	0.5	63	2499	0.0252100840336134	NA
AACCT	AAACCTCA	5	8	uPLM	uPLM	0.615384615384615	12	444	0.027027027027027	NA
ACACATC	ACACATCA	7	8	uPLM	uPLM	0.5	56	56	1	NA
CACATCA	ACACATCA	7	8	tPLM	uPLM	0.5	55	63	0.873015873015873	NA
GAGACCT	GAGACCTT	7	8	uPLM	uPLM	0.5	60	74	0.810810810810811	NA
GACGAC	TAGACGAC	6	8	uPLM	uPLM	0.625	60	544	0.110294117647059	NA
ACATACA	ACATACAA	7	8	uPLM	uPLM	0.666666666666667	60	77	0.779220779220779	NA
CATACAA	ACATACAA	7	8	uPLM	uPLM	0.666666666666667	60	77	0.779220779220779	NA
GCAGAGT	GCAGAGTG	7	8	uPLM	uPLM	0.630630630630631	80	251	0.318725099601594	NA
CCTCTGT	CCTCTGTT	7	8	uPLM	tPLM	0.842105263157895	128	421	0.304038004750594	NA
CTCTGT	CCTCTGTT	6	8	tPLM	tPLM	0.853448275862069	134	1504	0.0890957446808511	1
GGCCCAT	GGCCCATG	7	8	uPLM	uPLM	0.948717948717949	233	892	0.261210762331839	NA
ACTCGCA	ACTCGCAC	7	8	uPLM	uPLM	0.553571428571429	40	172	0.232558139534884	NA
ACTC	ACTCGCAC	4	8	uPLM	uPLM	0.630434782608696	41	5332	0.0076894223555889	NA
TTAGGGA	TTAGGGAT	7	8	uPLM	uPLM	0.555555555555556	56	74	0.756756756756757	NA
TAACAAG	TAACAAGA	7	8	uPLM	uPLM	0.571428571428571	52	93	0.559139784946237	NA
CCCAAA	AGCCCAAA	6	8	uPLM	uPLM	0.86046511627907	276	2347	0.117596932253941	NA
TTCAATG	GTTCAATG	7	8	uPLM	uPLM	0.888888888888889	40	88	0.454545454545455	NA
ACCAA	AACCAAGG	5	8	uPLM	uPLM	0.666666666666667	21	516	0.0406976744186047	NA
AAACC	CAAACCAC	5	8	uPLM	miPLM	0.506944444444444	145	4847	0.0299154115948009	NA
GAGCAC	GAGCACAT	6	8	uPLM	uPLM	0.571428571428571	57	156	0.365384615384615	NA
CCAGGCC	CCAGGCCA	7	8	tPLM	uPLM	0.555555555555556	54	72	0.75	NA
CAGGCCA	CCAGGCCA	7	8	uPLM	uPLM	0.555555555555556	54	66	0.818181818181818	NA
GTATGTC	TGTATGTC	7	8	tPLM	tPLM	0.5	58	68	0.852941176470588	1
CCTTGTA	CCTTGTAT	7	8	uPLM	uPLM	0.555555555555556	57	73	0.780821917808219	NA
TTTTATA	TTTTTATA	7	8	uPLM	uPLM	0.625	80	380	0.210526315789474	NA
TTTATA	TTTTTATA	6	8	uPLM	uPLM	0.7	100	1551	0.0644745325596389	NA
TTTTAT	TTTTTATA	6	8	uPLM	uPLM	0.714285714285714	79	633	0.12480252764613	NA
TTATA	TTTTTATA	5	8	uPLM	uPLM	0.777777777777778	95	2360	0.0402542372881356	NA
TTTAT	TTTTTATA	5	8	uPLM	uPLM	0.875	94	2473	0.0380105135463	NA
TTAT	TTTTTATA	4	8	uPLM	uPLM	0.857142857142857	80	3728	0.0214592274678112	NA
TTTA	TTTTTATA	4	8	uPLM	uPLM	0.857142857142857	89	3763	0.0236513420143503	NA
TTTCTCC	TTTCTCCA	7	8	uPLM	uPLM	0.666666666666667	57	78	0.730769230769231	NA
TTCTCCA	TTTCTCCA	7	8	uPLM	uPLM	0.666666666666667	59	80	0.7375	NA
TAACATG	TAACATGA	7	8	uPLM	uPLM	0.5	57	63	0.904761904761905	NA
GAGT	TCTGAGTC	4	8	uPLM	uPLM	0.684210526315789	22	3296	0.0066747572815534	NA
GCAAACC	GCAAACCG	7	8	uPLM	uPLM	0.576642335766423	65	364	0.178571428571429	NA
AAACC	GCAAACCG	5	8	uPLM	uPLM	0.532846715328467	63	4798	0.0131304710295957	NA
GAGACGA	GAGACGAC	7	8	tPLM	uPLM	0.857142857142857	327	1424	0.229634831460674	NA
TGCGACT	TGCGACTG	7	8	uPLM	uPLM	0.844444444444444	154	328	0.469512195121951	NA
CATAAAT	CCATAAAT	7	8	uPLM	uPLM	0.571428571428571	64	93	0.688172043010753	NA
TCTATAT	TCTATATA	7	8	uPLM	uPLM	0.714285714285714	120	160	0.75	NA
TCTATA	TCTATATA	6	8	uPLM	uPLM	0.571428571428571	108	306	0.352941176470588	NA
CTATAT	TCTATATA	6	8	uPLM	uPLM	0.555555555555556	129	641	0.201248049921997	NA
CTATA	TCTATATA	5	8	uPLM	uPLM	0.555555555555556	129	1456	0.0885989010989011	NA
TCTAT	TCTATATA	5	8	uPLM	uPLM	0.714285714285714	103	548	0.187956204379562	NA
CTAT	TCTATATA	4	8	uPLM	uPLM	0.5	117	2009	0.0582379293180687	NA
AGAAAAT	AAGAAAAT	7	8	uPLM	uPLM	0.8	41	107	0.383177570093458	NA
TGGGCCC	TGGGCCCC	7	8	tPLM	tPLM	0.815126050420168	195	778	0.250642673521851	0.96551724137931
CAAGCAA	CAAGCAAC	7	8	tPLM	uPLM	0.666666666666667	66	92	0.717391304347826	NA
ATATAT	ATATATAT	6	8	uPLM	uPLM	0.625	203	892	0.227578475336323	NA
TATATA	ATATATAT	6	8	uPLM	uPLM	0.555555555555556	203	1348	0.150593471810089	NA
ATATCAT	ATATCATG	7	8	uPLM	uPLM	0.5	52	70	0.742857142857143	NA
GGCCTA	GGCCTATT	6	8	uPLM	uPLM	0.938271604938272	74	895	0.0826815642458101	NA
TATATAT	TATATATA	7	8	uPLM	uPLM	0.538461538461538	419	793	0.528373266078184	NA
ATATATA	TATATATA	7	8	uPLM	uPLM	0.5	398	765	0.520261437908497	NA
TATATA	TATATATA	6	8	uPLM	uPLM	0.777777777777778	419	1348	0.310830860534125	NA
ATATAT	TATATATA	6	8	uPLM	uPLM	0.875	407	904	0.450221238938053	NA
TATAT	TATATATA	5	8	uPLM	uPLM	0.5	401	2323	0.172621609987086	NA
TATA	TATATATA	4	8	uPLM	uPLM	0.666666666666667	401	3936	0.101880081300813	NA
ATAT	TATATATA	4	8	tPLM	uPLM	0.555555555555556	394	2854	0.138051857042747	NA
TCGTTTT	TCGTTTTT	7	8	uPLM	uPLM	0.666666666666667	54	75	0.72	NA
CCCAT	CCCATTTC	5	8	uPLM	uPLM	0.668918918918919	165	6329	0.0260704692684468	NA
TATACCC	ATATACCC	7	8	uPLM	uPLM	0.55	34	71	0.47887323943662	NA
ATATA	ATATACCC	5	8	uPLM	uPLM	0.5	36	2177	0.0165365181442352	NA
TATATGG	ATATATGG	7	8	uPLM	uPLM	0.615384615384615	53	152	0.348684210526316	NA
ATATATG	ATATATGG	7	8	tPLM	uPLM	0.75	59	243	0.242798353909465	NA
ATATAT	ATATATGG	6	8	uPLM	uPLM	0.666666666666667	59	896	0.0658482142857143	NA
TATATG	ATATATGG	6	8	uPLM	uPLM	0.583333333333333	45	447	0.100671140939597	NA
TATGG	ATATATGG	5	8	uPLM	uPLM	0.5	36	446	0.0807174887892377	NA
ATATA	ATATATGG	5	8	uPLM	uPLM	0.571428571428571	58	2178	0.0266299357208448	NA
ATATG	ATATATGG	5	8	uPLM	uPLM	0.5	42	668	0.062874251497006	NA
TATAT	ATATATGG	5	8	uPLM	uPLM	0.642857142857143	58	2310	0.0251082251082251	NA
ATAT	ATATATGG	4	8	tPLM	uPLM	0.583333333333333	56	2836	0.0197461212976023	NA
TATA	ATATATGG	4	8	uPLM	uPLM	0.666666666666667	58	3923	0.0147846036196788	NA
TTGGGGA	TTGGGGAA	7	8	uPLM	uPLM	0.642201834862385	129	497	0.259557344064386	NA
GTCTATA	GTCTATAA	7	8	uPLM	uPLM	0.6	19	66	0.287878787878788	NA
GCCCATA	GGCCCATA	7	8	uPLM	uPLM	0.717391304347826	210	475	0.442105263157895	NA
GGCCCAT	GGCCCATA	7	8	uPLM	uPLM	0.565217391304348	182	967	0.188210961737332	NA
TATACGC	ATATACGC	7	8	uPLM	uPLM	0.523809523809524	32	72	0.444444444444444	NA
AAAACGC	AAAACGCC	7	8	tPLM	uPLM	0.951219512195122	45	177	0.254237288135593	NA
TTCAGAA	TTCAGAAA	7	8	uPLM	uPLM	0.571428571428571	57	74	0.77027027027027	NA
TCACTC	TCTCACTC	6	8	uPLM	uPLM	0.720930232558139	68	639	0.10641627543036	NA
TTGAGAA	TTGAGAAA	7	8	uPLM	uPLM	0.6	34	53	0.641509433962264	NA
TATAAAC	TATAAACC	7	8	uPLM	uPLM	0.692307692307692	76	223	0.340807174887892	NA
ATAAACC	TATAAACC	7	8	uPLM	uPLM	0.571428571428571	75	130	0.576923076923077	NA
TAAACC	TATAAACC	6	8	tPLM	uPLM	0.692307692307692	68	260	0.261538461538462	NA
TATAAA	TATAAACC	6	8	uPLM	uPLM	0.769230769230769	81	1529	0.05297580117724	NA
ATAAAC	TATAAACC	6	8	uPLM	uPLM	0.538461538461538	64	352	0.181818181818182	NA
TATAA	TATAAACC	5	8	uPLM	uPLM	0.692307692307692	77	2340	0.0329059829059829	NA
ATAAA	TATAAACC	5	8	uPLM	uPLM	0.615384615384615	69	2505	0.0275449101796407	NA
TATA	TATAAACC	4	8	uPLM	uPLM	0.615384615384615	78	3924	0.0198776758409786	NA
ATAA	TATAAACC	4	8	uPLM	uPLM	0.538461538461538	64	4101	0.0156059497683492	NA
AATTTAT	TAATTTAT	7	8	uPLM	uPLM	0.5	53	97	0.54639175257732	NA
TAATTTA	TAATTTAT	7	8	uPLM	uPLM	0.75	57	103	0.553398058252427	NA
AAGTGTA	AAGTGTAA	7	8	uPLM	uPLM	0.571428571428571	56	67	0.835820895522388	NA
TTTAT	ACTTTATA	5	8	uPLM	uPLM	0.5	24	2466	0.0097323600973236	NA
CTTTA	ACTTTATA	5	8	uPLM	uPLM	0.8	22	409	0.0537897310513447	NA
TTAT	ACTTTATA	4	8	uPLM	uPLM	0.666666666666667	3	3728	0.000804721030042918	NA
TTTA	ACTTTATA	4	8	uPLM	uPLM	0.666666666666667	4	3771	0.00106072659771944	NA
ATGAGAA	ATGAGAAA	7	8	uPLM	uPLM	0.6	32	50	0.64	NA
TGAGAAA	ATGAGAAA	7	8	uPLM	uPLM	0.5	36	81	0.444444444444444	NA
CCACGTG	GCCACGTG	7	8	tPLM	tPLM	0.670212765957447	132	401	0.329177057356608	0.955223880597015
CACGTG	GCCACGTG	6	8	tPLM	tPLM	0.946666666666667	141	680	0.207352941176471	0.884057971014493
ACGT	GCCACGTG	4	8	tPLM	tPLM	0.546218487394958	136	6729	0.020211026898499	0.734177215189873
GCCCATT	GCCCATTG	7	8	uPLM	uPLM	0.805970149253731	136	638	0.213166144200627	NA
CCCATT	GCCCATTG	6	8	uPLM	uPLM	0.791044776119403	133	1541	0.0863075924724205	NA
CCATT	GCCCATTG	5	8	uPLM	uPLM	0.805970149253731	141	5426	0.0259859933652783	NA
CCCAT	GCCCATTG	5	8	uPLM	uPLM	0.707006369426752	145	6327	0.0229176544966019	NA
TGGTGTG	GTGGTGTG	7	8	uPLM	uPLM	0.941176470588235	235	536	0.438432835820896	NA
GGTGTG	GTGGTGTG	6	8	uPLM	uPLM	0.607142857142857	250	2189	0.114207400639561	NA
GTGTG	GTGGTGTG	5	8	uPLM	uPLM	0.617647058823529	183	2910	0.0628865979381443	NA
CTATAAA	CTATAAAA	7	8	uPLM	uPLM	0.777777777777778	173	540	0.32037037037037	NA
TATAAAA	CTATAAAA	7	8	uPLM	uPLM	0.5	157	421	0.3729216152019	NA
CTATAA	CTATAAAA	6	8	uPLM	uPLM	0.777777777777778	174	699	0.248927038626609	NA
TATAAA	CTATAAAA	6	8	uPLM	uPLM	0.5	171	1532	0.111618798955614	NA
CTATA	CTATAAAA	5	8	uPLM	uPLM	0.875	174	1455	0.119587628865979	NA
CTAT	CTATAAAA	4	8	uPLM	uPLM	0.625	136	2034	0.0668633235004916	NA
GCTTTA	CTGCTTTA	6	8	uPLM	uPLM	0.5	19	185	0.102702702702703	NA
GCTTT	CTGCTTTA	5	8	tPLM	uPLM	0.538461538461538	21	754	0.0278514588859416	NA
TTTA	CTGCTTTA	4	8	uPLM	uPLM	0.5	19	3757	0.00505722651051371	NA
ACCTGAA	AACCTGAA	7	8	tPLM	uPLM	0.714285714285714	55	67	0.82089552238806	NA
CTAACCA	CTAACCAA	7	8	uPLM	uPLM	0.5	46	68	0.676470588235294	NA
TAACCAA	CTAACCAA	7	8	tPLM	uPLM	0.5	47	72	0.652777777777778	NA
ATCATGC	CATCATGC	7	8	tPLM	uPLM	0.571428571428571	50	71	0.704225352112676	NA
AGTATTT	AAGTATTT	7	8	uPLM	uPLM	0.6	47	84	0.55952380952381	NA
AAGTATT	AAGTATTT	7	8	uPLM	uPLM	0.8	61	78	0.782051282051282	NA
AGTATT	AAGTATTT	6	8	uPLM	uPLM	0.6	47	123	0.382113821138211	NA
GGGCCTT	TGGGCCTT	7	8	uPLM	uPLM	0.880434782608696	282	503	0.560636182902585	NA
TGGGCCT	TGGGCCTT	7	8	uPLM	uPLM	0.567567567567568	290	1323	0.219198790627362	NA
GGGCCT	TGGGCCTT	6	8	uPLM	uPLM	0.591549295774648	290	2431	0.119292472233649	NA
ATACTTA	ATACTTAA	7	8	uPLM	tPLM	0.5	49	59	0.830508474576271	NA
GAAAGAG	AGAAAGAG	7	8	uPLM	miPLM	0.97979797979798	325	737	0.440976933514247	NA
GAAAGA	AGAAAGAG	6	8	uPLM	miPLM	0.588235294117647	203	1354	0.149926144756278	NA
GAAAG	AGAAAGAG	5	8	uPLM	miPLM	0.669811320754717	244	4534	0.0538156153506837	NA
AAAAGGG	AAAAAGGG	7	8	uPLM	uPLM	0.727272727272727	42	120	0.35	NA
AAAAAGG	AAAAAGGG	7	8	tPLM	uPLM	0.636363636363636	37	157	0.235668789808917	NA
AAAAGG	AAAAAGGG	6	8	uPLM	uPLM	0.727272727272727	42	484	0.0867768595041322	NA
AAAGGG	AAAAAGGG	6	8	uPLM	uPLM	0.636363636363636	38	214	0.177570093457944	NA
AAAGG	AAAAAGGG	5	8	uPLM	uPLM	0.636363636363636	40	827	0.0483675937122128	NA
AAAAG	AAAAAGGG	5	8	tPLM	uPLM	0.636363636363636	38	1337	0.0284218399401645	NA
AAAG	AAAAAGGG	4	8	tPLM	uPLM	0.545454545454545	37	2537	0.0145841545132046	NA
CGTTACA	CGTTACAA	7	8	tPLM	tPLM	0.75	45	58	0.775862068965517	0.666666666666667
TATAAAG	TATAAAGG	7	8	uPLM	uPLM	0.5625	62	271	0.228782287822878	NA
TATAAA	TATAAAGG	6	8	uPLM	uPLM	0.5625	63	1535	0.041042345276873	NA
TATAA	TATAAAGG	5	8	uPLM	uPLM	0.5	61	2344	0.0260238907849829	NA
TATA	TATAAAGG	4	8	uPLM	uPLM	0.533333333333333	65	3925	0.0165605095541401	NA
AGCCCAT	AGCCCATC	7	8	tPLM	uPLM	0.833333333333333	203	806	0.251861042183623	NA
GCCCATC	AGCCCATC	7	8	uPLM	uPLM	0.873015873015873	203	792	0.256313131313131	NA
CCCAT	AGCCCATC	5	8	uPLM	uPLM	0.605263157894737	184	6330	0.0290679304897314	NA
AACTAGC	AACTAGCT	7	8	tPLM	uPLM	0.571428571428571	62	78	0.794871794871795	NA
AACACCT	AAACACCT	7	8	uPLM	uPLM	0.5	56	70	0.8	NA
AAACACC	AAACACCT	7	8	uPLM	uPLM	0.5	55	78	0.705128205128205	NA
TGGGCTT	TTGGGCTT	7	8	uPLM	uPLM	0.85	186	742	0.250673854447439	NA
AAGAGAG	GAAGAGAG	7	8	uPLM	miPLM	0.808219178082192	517	1286	0.402021772939347	NA
GAAGAGA	GAAGAGAG	7	8	uPLM	miPLM	0.811188811188811	515	1484	0.347035040431267	NA
AAGAGA	GAAGAGAG	6	8	uPLM	miPLM	0.706349206349206	415	2430	0.170781893004115	NA
AGAGA	GAAGAGAG	5	8	tPLM	miPLM	0.874074074074074	517	8805	0.0587166382737081	NA
TGGACGT	CTGGACGT	7	8	uPLM	uPLM	0.571428571428571	69	120	0.575	NA
GAGTGA	GGAGTGAG	6	8	uPLM	uPLM	0.535947712418301	175	1338	0.130792227204783	NA
GGGCCCA	GGGGCCCA	7	8	tPLM	tPLM	0.535433070866142	150	675	0.222222222222222	0.444444444444444
TTCTATT	TTCTATTC	7	8	uPLM	uPLM	0.571428571428571	61	97	0.628865979381443	NA
ACAAGAA	AACAAGAA	7	8	uPLM	uPLM	0.666666666666667	58	74	0.783783783783784	NA
CATATA	CATATAAA	6	8	uPLM	uPLM	0.571428571428571	33	283	0.11660777385159	NA
ATAGGCG	TATAGGCG	7	8	uPLM	uPLM	0.5	82	129	0.635658914728682	NA
TGTGCTA	TGTGCTAA	7	8	uPLM	uPLM	0.625	57	81	0.703703703703704	NA
GGGCCTA	GGGCCTAG	7	8	uPLM	uPLM	0.572649572649573	69	384	0.1796875	NA
GGGCCT	GGGCCTAG	6	8	uPLM	uPLM	0.633802816901408	94	2431	0.0386672151378034	NA
GGCCTA	GGGCCTAG	6	8	uPLM	uPLM	0.9	87	902	0.0964523281596452	NA
GATGG	TTTGATGG	5	8	uPLM	uPLM	0.75	3	837	0.003584229390681	NA
GATG	TTTGATGG	4	8	uPLM	uPLM	0.857142857142857	2	1842	0.001085776330076	NA
ACGTGGT	AACGTGGT	7	8	tPLM	tPLM	0.56	25	91	0.274725274725275	0.015625
CGCTATA	CGCTATAA	7	8	uPLM	uPLM	0.727272727272727	49	80	0.6125	NA
CGCTAT	CGCTATAA	6	8	uPLM	uPLM	0.636363636363636	46	118	0.389830508474576	NA
CGCTA	CGCTATAA	5	8	uPLM	uPLM	0.692307692307692	34	375	0.0906666666666667	NA
GCTA	CGCTATAA	4	8	uPLM	uPLM	0.545454545454545	37	1193	0.0310142497904443	NA
GGCACA	AGGCACAG	6	8	uPLM	miPLM	0.622448979591837	77	876	0.0878995433789954	NA
AAAGCCC	AAAAGCCC	7	8	uPLM	uPLM	0.794642857142857	152	518	0.293436293436293	NA
GGTTTAA	GGGTTTAA	7	8	uPLM	tPLM	0.592592592592593	26	113	0.230088495575221	NA
GGTTTA	GGGTTTAA	6	8	tPLM	tPLM	0.75	36	340	0.105882352941176	1
CACCTTT	ACACCTTT	7	8	uPLM	uPLM	0.5	58	75	0.773333333333333	NA
ACACCTT	ACACCTTT	7	8	uPLM	uPLM	0.5	59	84	0.702380952380952	NA
GCTATAA	AGCTATAA	7	8	uPLM	uPLM	0.666666666666667	23	154	0.149350649350649	NA
AGCTATA	AGCTATAA	7	8	uPLM	uPLM	0.625	23	64	0.359375	NA
GCTATA	AGCTATAA	6	8	uPLM	uPLM	0.666666666666667	23	341	0.0674486803519062	NA
GCTAT	AGCTATAA	5	8	uPLM	uPLM	0.625	22	505	0.0435643564356436	NA
GCTA	AGCTATAA	4	8	uPLM	uPLM	0.857142857142857	18	1185	0.0151898734177215	NA
CTCGTT	CTCGTTTC	6	8	uPLM	uPLM	0.747126436781609	89	792	0.112373737373737	NA
CTTATAT	CTTATATA	7	8	uPLM	uPLM	0.75	139	256	0.54296875	NA
TTATATA	CTTATATA	7	8	uPLM	uPLM	0.75	155	751	0.206391478029294	NA
ATATA	CTTATATA	5	8	uPLM	uPLM	0.5	149	2189	0.0680676107811786	NA
TATAT	CTTATATA	5	8	uPLM	uPLM	0.55	154	2316	0.0664939550949914	NA
CCATCTT	CCATCTTC	7	8	uPLM	miPLM	0.571428571428571	44	66	0.666666666666667	NA
CGTTATA	CGTTATAA	7	8	uPLM	uPLM	0.735294117647059	33	74	0.445945945945946	NA
CCTATAT	TCCTATAT	7	8	uPLM	uPLM	0.6	45	222	0.202702702702703	NA
TCCTATA	TCCTATAT	7	8	uPLM	uPLM	0.75	45	96	0.46875	NA
CCTATA	TCCTATAT	6	8	uPLM	uPLM	0.5	45	485	0.0927835051546392	NA
GGCTGGT	GGCTGGTT	7	8	uPLM	uPLM	0.625	58	64	0.90625	NA
AACTCAT	AACTCATG	7	8	uPLM	uPLM	0.5	57	77	0.74025974025974	NA
TAAAGGC	ATAAAGGC	7	8	uPLM	uPLM	0.529411764705882	38	105	0.361904761904762	NA
CCATCTT	TCCATCTT	7	8	uPLM	uPLM	0.571428571428571	46	65	0.707692307692308	NA
AAGAGAG	AAGAGAGG	7	8	uPLM	uPLM	0.926666666666667	391	1295	0.301930501930502	NA
AAGAGA	AAGAGAGG	6	8	uPLM	uPLM	0.678321678321678	298	2430	0.122633744855967	NA
AGAGA	AAGAGAGG	5	8	tPLM	uPLM	0.878378378378378	386	8819	0.0437691348225422	NA
ATGCAGT	AATGCAGT	7	8	uPLM	uPLM	0.7	63	98	0.642857142857143	NA
TATGTTA	TATGTTAT	7	8	uPLM	uPLM	0.5	49	99	0.494949494949495	NA
CCTTATA	GCCTTATA	7	8	uPLM	uPLM	0.527777777777778	32	133	0.240601503759398	NA
CATCTCC	TCATCTCC	7	8	uPLM	miPLM	1	69	129	0.534883720930233	NA
CACA	ACTGCACA	4	8	uPLM	miPLM	0.5	23	3786	0.00607501320655045	NA
TGCA	ACTGCACA	4	8	uPLM	miPLM	0.666666666666667	19	1642	0.0115712545676005	NA
ACAGG	TACACAGG	5	8	uPLM	uPLM	0.833333333333333	7	615	0.0113821138211382	NA
CAATTTA	ACAATTTA	7	8	uPLM	uPLM	0.5	56	83	0.674698795180723	NA
ATTGGAT	ATTGGATC	7	8	uPLM	miPLM	0.5	64	147	0.435374149659864	NA
GACAGGA	GGACAGGA	7	8	tPLM	uPLM	0.557142857142857	97	331	0.293051359516616	NA
AAAAAGC	AAAAAGCA	7	8	uPLM	uPLM	0.75	29	112	0.258928571428571	NA
AAAAGCA	AAAAAGCA	7	8	uPLM	uPLM	0.583333333333333	26	122	0.213114754098361	NA
AAAAGC	AAAAAGCA	6	8	uPLM	uPLM	0.583333333333333	27	344	0.0784883720930233	NA
AAAAG	AAAAAGCA	5	8	tPLM	uPLM	0.583333333333333	27	1341	0.0201342281879195	NA
AAAGC	AAAAAGCA	5	8	tPLM	uPLM	0.666666666666667	28	838	0.0334128878281623	NA
AAAG	AAAAAGCA	4	8	tPLM	uPLM	0.5	21	2546	0.00824823252160251	NA
ATAGAGG	ATAGAGGC	7	8	uPLM	uPLM	0.5	17	88	0.193181818181818	NA
ATAGGCT	GATAGGCT	7	8	uPLM	uPLM	0.571428571428571	62	117	0.52991452991453	NA
TAGGC	GATAGGCT	5	8	uPLM	uPLM	0.5	60	567	0.105820105820106	NA
CACATCA	CACATCAT	7	8	tPLM	tPLM	0.5	56	64	0.875	0.166666666666667
CGGCTTT	CGGCTTTT	7	8	uPLM	uPLM	0.571428571428571	31	74	0.418918918918919	NA
GGCTTTT	CGGCTTTT	7	8	uPLM	uPLM	0.5	26	105	0.247619047619048	NA
GTAACAC	GTAACACC	7	8	uPLM	uPLM	0.5	53	60	0.883333333333333	NA
TAACACC	GTAACACC	7	8	uPLM	uPLM	0.5	53	63	0.841269841269841	NA
CTTGTTG	TCTTGTTG	7	8	uPLM	uPLM	0.5	55	67	0.82089552238806	NA
GTTCTCA	GTTCTCAG	7	8	uPLM	miPLM	0.5	56	74	0.756756756756757	NA
GGCCTA	GGCCTATA	6	8	uPLM	uPLM	0.555555555555556	74	895	0.0826815642458101	NA
TACT	AATTACTC	4	8	uPLM	uPLM	0.511111111111111	73	6875	0.0106181818181818	NA
TCTCTGT	TCTCTGTC	7	8	uPLM	miPLM	0.797752808988764	160	512	0.3125	NA
CTCTGT	TCTCTGTC	6	8	tPLM	miPLM	0.702970297029703	160	1490	0.10738255033557	NA
TCTCT	TCTCTGTC	5	8	tPLM	miPLM	0.62280701754386	160	7900	0.020253164556962	NA
GTGCCTT	GTGCCTTG	7	8	uPLM	uPLM	0.5	55	66	0.833333333333333	NA
GCAGGTA	TGCAGGTA	7	8	uPLM	uPLM	0.5	62	83	0.746987951807229	NA
CACAACT	ACACAACT	7	8	uPLM	uPLM	0.5	57	66	0.863636363636364	NA
GTACTAA	AGTACTAA	7	8	uPLM	uPLM	0.615384615384615	59	85	0.694117647058824	NA
AGTACTA	AGTACTAA	7	8	tPLM	uPLM	0.769230769230769	63	95	0.663157894736842	NA
GTACTA	AGTACTAA	6	8	uPLM	uPLM	0.692307692307692	58	156	0.371794871794872	NA
GAGAAAG	GAGAAAGG	7	8	uPLM	uPLM	0.5	49	101	0.485148514851485	NA
GTGTGCT	GTGTGCTC	7	8	uPLM	uPLM	0.615384615384615	96	370	0.259459459459459	NA
GTGTGC	GTGTGCTC	6	8	uPLM	uPLM	0.678571428571429	114	1582	0.0720606826801517	NA
TGTGC	GTGTGCTC	5	8	uPLM	uPLM	0.5	86	2924	0.0294117647058824	NA
ATAGGAG	ATAGGAGG	7	8	uPLM	miPLM	0.5	30	78	0.384615384615385	NA
TAATATG	TAATATGT	7	8	uPLM	uPLM	0.571428571428571	56	103	0.543689320388349	NA
AATATG	TAATATGT	6	8	uPLM	uPLM	0.5	51	131	0.389312977099237	NA
TAAATA	CTTAAATA	6	8	uPLM	tPLM	1	33	833	0.0396158463385354	NA
AAATA	CTTAAATA	5	8	tPLM	tPLM	0.5	28	1030	0.0271844660194175	0.0909090909090909
TAAAT	CTTAAATA	5	8	uPLM	tPLM	0.75	32	1373	0.023306627822287	NA
TAAA	CTTAAATA	4	8	uPLM	tPLM	0.625	32	3456	0.00925925925925926	NA
GGGTACT	GGGTACTA	7	8	uPLM	uPLM	0.583333333333333	59	68	0.867647058823529	NA
ACCACAC	CACCACAC	7	8	tPLM	tPLM	0.5	61	75	0.813333333333333	0
TAACACT	TAACACTT	7	8	uPLM	uPLM	0.583333333333333	50	86	0.581395348837209	NA
ACCAA	ACCAAGGT	5	8	uPLM	uPLM	0.666666666666667	23	516	0.0445736434108527	NA
CAGAC	CAGACGAG	5	8	uPLM	uPLM	0.567901234567901	63	3352	0.0187947494033413	NA
AATAATA	AAATAATA	7	8	uPLM	uPLM	0.75	71	111	0.63963963963964	NA
AAATAAT	AAATAATA	7	8	tPLM	uPLM	0.5	46	93	0.494623655913978	NA
GTGTGAG	AGTGTGAG	7	8	uPLM	uPLM	0.514084507042254	78	488	0.159836065573771	NA
AGTGTG	AGTGTGAG	6	8	uPLM	uPLM	0.552380952380952	65	775	0.0838709677419355	NA
ATAGGAA	ATAGGAAT	7	8	uPLM	uPLM	0.625	58	76	0.763157894736842	NA
CACACAC	CACACACA	7	8	uPLM	uPLM	0.518072289156627	220	567	0.388007054673721	NA
CACAC	CACACACA	5	8	uPLM	uPLM	0.578313253012048	257	3228	0.0796158612143742	NA
CACG	CTTTCACG	4	8	tPLM	uPLM	0.527027027027027	58	11168	0.00519340974212034	NA
GGTCACT	GGTCACTT	7	8	uPLM	uPLM	0.625	53	59	0.898305084745763	NA
TATGAGG	ATATGAGG	7	8	uPLM	uPLM	0.625	60	69	0.869565217391304	NA
TCTCTGC	TCTCTGCT	7	8	uPLM	miPLM	0.696296296296296	254	766	0.331592689295039	NA
TCTCT	TCTCTGCT	5	8	tPLM	miPLM	0.844444444444444	302	7919	0.0381361282990277	NA
TAGCACA	TAGCACAT	7	8	uPLM	uPLM	0.625	54	79	0.683544303797468	NA
ACACATC	AACACATC	7	8	uPLM	uPLM	0.5	55	59	0.932203389830508	NA
TGGCATG	TGGCATGA	7	8	uPLM	uPLM	0.571428571428571	56	67	0.835820895522388	NA
CAAGCAA	ACAAGCAA	7	8	tPLM	uPLM	0.6	57	93	0.612903225806452	NA
ACAAGCA	ACAAGCAA	7	8	uPLM	uPLM	0.5	57	64	0.890625	NA
TTCGTTT	GTTCGTTT	7	8	uPLM	uPLM	0.5	51	90	0.566666666666667	NA
GGTTTG	GTGGTTTG	6	8	uPLM	miPLM	0.538461538461538	126	1999	0.0630315157578789	NA
AAGAGA	AAGAGACG	6	8	uPLM	uPLM	0.692857142857143	146	2373	0.0615254951538137	NA
AGAGAC	AAGAGACG	6	8	uPLM	uPLM	0.7	151	1599	0.0944340212632895	NA
AGAGA	AAGAGACG	5	8	tPLM	uPLM	0.883561643835616	188	8808	0.0213442325158946	NA
ACATGCT	AACATGCT	7	8	tPLM	uPLM	0.767441860465116	47	182	0.258241758241758	NA
AATCTTG	AATCTTGT	7	8	uPLM	uPLM	0.5	61	74	0.824324324324324	NA
ATCTTGT	AATCTTGT	7	8	uPLM	uPLM	0.555555555555556	63	91	0.692307692307692	NA
AACCT	AAAACCTC	5	8	uPLM	uPLM	0.727272727272727	7	451	0.0155210643015521	NA
AAGCAAC	AAGCAACA	7	8	uPLM	uPLM	0.5	55	62	0.887096774193548	NA
AGCACAC	GAGCACAC	7	8	uPLM	uPLM	0.797979797979798	120	417	0.287769784172662	NA
GCACAC	GAGCACAC	6	8	uPLM	uPLM	0.754901960784314	120	1546	0.0776196636481242	NA
TAGGAAT	TAGGAATG	7	8	uPLM	miPLM	0.5	54	71	0.76056338028169	NA
GAGTGA	GCGAGTGA	6	8	uPLM	uPLM	0.522727272727273	58	1211	0.0478943022295623	NA
ATTCCTA	ATTCCTAT	7	8	tPLM	uPLM	0.555555555555556	56	69	0.811594202898551	NA
CTATAAA	CTATAAAG	7	8	uPLM	uPLM	0.666666666666667	64	540	0.118518518518519	NA
CTATAA	CTATAAAG	6	8	uPLM	uPLM	0.666666666666667	64	700	0.0914285714285714	NA
CTATA	CTATAAAG	5	8	uPLM	uPLM	0.583333333333333	57	1463	0.038961038961039	NA
CCCA	ACTCCCAT	4	8	tPLM	uPLM	0.576923076923077	19	6213	0.00305810397553517	NA
GCCTCCA	GCCTCCAC	7	8	uPLM	uPLM	0.5	66	81	0.814814814814815	NA
GTGT	TGTGTTCG	4	8	uPLM	uPLM	0.571428571428571	20	2250	0.00888888888888889	NA
[truncated: 4,662 more rows]

## Sheet: Supplementary Table 2d
Supplementary Table 2d: Redundancy estimation for the 3’-PLMs in Z. mays
[truncated: 7,521 more rows]
