# Supplementary material for: A comprehensive map of preferentially located motifs reveals distinct proximal cis-regulatory sequences in plants
Source: Front Plant Sci. 2022 Oct 12;13:976371. doi: 10.3389/fpls.2022.976371 (PMC9597372; doi:10.3389/fpls.2022.976371)
Supplement: Supplementary file 3 [file DataSheet_3.zip › Supplementary_Table1_ALL_PLM.xlsx]

## Sheet: Supplementary Table 1a
Supplementary Table 1a: Detected 5’-PLMs in A. thaliana
PLM	Score	Preferential_Position	Start	Stop	Functional_window_size	Number_genes	Total_number_genes	Percentage_genes	Type	Group
CTATAAAT	31.22	-36	-60	-24	37	524	19736	2.66	miPLM	2
ATTTATAG	30.42	-28	-50	-22	29	510	19736	2.58	miPLM	2
TATTTATA	27.65	-26	-38	-20	19	903	19736	4.58	uPLM	2
TATAAATA	27.15	-33	-42	-23	20	916	19736	4.64	uPLM	2
TATA	26.65	-31	-37	-26	12	5934	19736	30.07	uPLM	2
TATATA	26.07	-33	-39	-26	14	2367	19736	11.99	uPLM	2
CTATATAA	25.83	-35	-41	-23	19	394	19736	2	uPLM	2
TTATATAG	25.78	-28	-41	-22	20	429	19736	2.17	uPLM	2
TTTATAGG	22.88	-30	-38	-24	15	189	19736	0.96	uPLM	2
TTTATAG	22.2	-28	-36	-23	14	740	19736	3.75	uPLM	2
ATATA	21.83	-30	-37	-24	14	3642	19736	18.45	uPLM	2
TCTATAAA	21.64	-36	-41	-30	12	271	19736	1.37	uPLM	2
TCTATATA	21.48	-35	-45	-21	25	526	19736	2.67	uPLM	2
ATATAGAG	21.38	-31	-44	-24	21	233	19736	1.18	miPLM	2
TATATAGA	21.18	-29	-37	-23	15	495	19736	2.51	uPLM	2
ATAAATAC	20.95	-33	-45	-25	21	351	19736	1.78	uPLM	2
TATAAA	20.64	-31	-37	-24	14	3021	19736	15.31	uPLM	2
TTTATAGA	19.77	-29	-38	-23	16	304	19736	1.54	uPLM	2
GTATTTAT	19.32	-26	-39	-21	19	340	19736	1.72	uPLM	2
TATATAG	19.26	-28	-37	-23	15	971	19736	4.92	uPLM	2
TATATAAA	18.9	-33	-41	-23	19	913	19736	4.63	uPLM	2
TTTATATA	18.4	-27	-40	-21	20	917	19736	4.65	uPLM	2
TATAT	17.98	-28	-37	-23	15	3735	19736	18.92	uPLM	2
TATAGAG	17.73	-31	-37	-25	13	346	19736	1.75	uPLM	2
TATAGAGA	17.45	-32	-40	-24	17	202	19736	1.02	miPLM	2
ATATAAAC	17.44	-32	-40	-26	15	332	19736	1.68	uPLM	2
TATAA	17.14	-31	-36	-25	12	4131	19736	20.93	uPLM	2
TTTATA	17.08	-26	-36	-22	15	3051	19736	15.46	uPLM	2
TATATAA	16.74	-31	-38	-23	16	1453	19736	7.36	uPLM	2
TATAAAT	16.71	-31	-37	-23	15	1293	19736	6.55	uPLM	2
CTATAAA	16.53	-33	-38	-28	11	674	19736	3.42	uPLM	2
ATATATAG	16.48	-28	-36	-23	14	497	19736	2.52	uPLM	2
TTATAGG	16.43	-30	-35	-25	11	217	19736	1.1	uPLM	2
TATAAAGG	16.42	-32	-45	-25	21	146	19736	0.74	uPLM	2
CTATAAAA	16.34	-35	-39	-29	11	220	19736	1.11	uPLM	2
TATATAGG	16.33	-30	-42	-25	18	178	19736	0.9	uPLM	2
CCTATAAA	16.2	-39	-65	-25	41	230	19736	1.17	uPLM	2
CTATATAT	16.12	-35	-41	-22	20	513	19736	2.6	uPLM	2
CTATATA	15.76	-34	-39	-29	11	803	19736	4.07	tPLM	2
GTTTATAT	15.65	-25	-37	-20	18	335	19736	1.7	uPLM	2
TATATATA	15.64	-33	-41	-27	15	855	19736	4.33	uPLM	2
ATTTATA	15.44	-25	-35	-22	14	1260	19736	6.38	uPLM	2
CTCTATAT	15.4	-37	-50	-20	31	253	19736	1.28	miPLM	2
TATAG	15.26	-30	-34	-26	9	1947	19736	9.87	uPLM	2
CGGCCCAT	15.18	-85	-192	-45	148	297	19736	1.5	uPLM	1
ATAAATAG	14.85	-33	-43	-25	19	292	19736	1.48	uPLM	2
TTTTATAG	14.7	-28	-34	-23	12	219	19736	1.11	uPLM	2
ATATAAAG	14.6	-31	-42	-24	19	308	19736	1.56	miPLM	2
ATATAT	14.59	-32	-38	-27	12	1566	19736	7.93	uPLM	2
ATATAAA	14.47	-32	-37	-24	14	1349	19736	6.84	uPLM	2
ATAT	14.39	-31	-36	-26	11	4614	19736	23.38	tPLM	2
TATATAC	14.25	-29	-36	-24	13	656	19736	3.32	uPLM	2
ATAAATA	14.24	-31	-39	-25	15	1263	19736	6.4	uPLM	2
ATATATAC	14.2	-31	-39	-24	16	421	19736	2.13	miPLM	2
ATAAA	14.16	-30	-35	-25	11	4765	19736	24.14	uPLM	2
TCTCTATA	14.08	-39	-46	-32	15	158	19736	0.8	miPLM	2
TTCGGCCC	14.04	-87	-194	-48	147	143	19736	0.72	uPLM	1
CTCA	13.89	-3	-3	-3	1	606	19736	3.07	uPLM	3
TTATA	13.86	-28	-36	-23	14	4334	19736	21.96	uPLM	2
ATATAA	13.82	-30	-37	-24	14	2193	19736	11.11	uPLM	2
CCTATAA	13.69	-36	-41	-31	11	197	19736	1	uPLM	2
TATTTAT	13.69	-25	-35	-21	15	1251	19736	6.34	uPLM	2
TTATATA	13.54	-27	-37	-22	16	1443	19736	7.31	uPLM	2
TCTTCA	13.54	-5	-6	-5	2	242	19736	1.23	uPLM	3
CTCTATA	13.52	-37	-42	-31	12	282	19736	1.43	uPLM	2
GGTTTATA	13.49	-25	-39	-20	20	163	19736	0.83	uPLM	2
AGGCCC	13.31	-71	-173	-35	139	2078	19736	10.53	uPLM	1
ATATAG	13.31	-29	-34	-25	10	1061	19736	5.38	uPLM	2
ACGGCCCA	13.26	-77	-195	-47	149	209	19736	1.06	uPLM	1
TGAG	13.26	0	-1	2	3	965	19736	4.89	uPLM	3
CTTCA	13.24	-4	-4	-4	1	327	19736	1.66	uPLM	3
TTATAG	13.11	-29	-33	-25	9	832	19736	4.22	uPLM	2
TATAAAG	13.08	-29	-38	-25	14	513	19736	2.6	uPLM	2
TATAAACC	13.04	-33	-42	-25	18	160	19736	0.81	uPLM	2
ATATACAC	12.96	-30	-38	-25	14	154	19736	0.78	uPLM	2
ATATAAAT	12.89	-33	-38	-23	16	448	19736	2.27	uPLM	2
TAAATACC	12.87	-33	-50	-26	25	121	19736	0.61	uPLM	2
CTATA	12.85	-34	-38	-29	10	1820	19736	9.22	uPLM	2
CCTATATA	12.77	-39	-54	-23	32	196	19736	0.99	uPLM	2
TATATAGC	12.76	-31	-38	-24	15	114	19736	0.58	uPLM	2
TTTATAT	12.7	-26	-36	-22	15	1359	19736	6.89	uPLM	2
ATATATA	12.64	-30	-39	-22	18	1404	19736	7.11	uPLM	2
TGAAGA	12.64	0	-1	2	3	271	19736	1.37	uPLM	3
TTATAGAG	12.6	-31	-36	-25	12	114	19736	0.58	uPLM	2
GTGA	12.51	1	1	2	2	714	19736	3.62	uPLM	3
TGAAG	12.4	0	-1	1	2	394	19736	2	uPLM	3
CGGCCCA	12.33	-75	-144	-42	103	547	19736	2.77	tPLM	1
CTATTTAT	12.28	-26	-42	-20	23	301	19736	1.53	uPLM	2
AACGGCCC	12.24	-76	-196	-48	149	92	19736	0.47	uPLM	1
ACTATAAA	12.24	-36	-40	-32	9	139	19736	0.7	miPLM	2
TATATAT	12.16	-31	-38	-22	17	1376	19736	6.97	uPLM	2
TTTATAGT	12.14	-29	-34	-24	11	159	19736	0.81	miPLM	2
GCCCAAT	12.12	-70	-163	-42	122	1259	19736	6.38	uPLM	1
TCAC	12.1	-2	-2	-2	1	524	19736	2.66	uPLM	3
TAAATAGA	12.07	-30	-36	-25	12	161	19736	0.82	uPLM	2
TATAAAGA	12.03	-31	-40	-26	15	227	19736	1.15	uPLM	2
GGGCCT	11.89	-81	-181	-38	144	2107	19736	10.68	uPLM	1
CCTTTATA	11.88	-38	-48	-21	28	154	19736	0.78	uPLM	2
TCTCA	11.88	-4	-4	-3	2	370	19736	1.87	uPLM	3
GCCCATT	11.84	-62	-146	-37	110	1417	19736	7.18	uPLM	1
ATAAAT	11.84	-30	-35	-25	11	1841	19736	9.33	uPLM	2
GAGAGAAA	11.83	29	-29	121	150	2290	19736	11.6	tPLM/miPLM	NA
TAAATAG	11.79	-30	-34	-25	10	355	19736	1.8	uPLM	2
TATATAAG	11.78	-30	-37	-24	14	248	19736	1.26	uPLM	2
GGGCCGAA	11.76	-87	-186	-43	144	141	19736	0.71	uPLM	1
TATAGGG	11.72	-31	-37	-27	11	100	19736	0.51	uPLM	2
TATATAGT	11.7	-29	-35	-25	11	222	19736	1.12	uPLM	2
ATAA	11.68	-30	-34	-26	9	6685	19736	33.87	uPLM	2
TATAGAAG	11.68	-32	-37	-26	12	85	19736	0.43	uPLM	2
ATATAGG	11.67	-30	-35	-26	10	185	19736	0.94	uPLM	2
CCGACCCG	11.67	-65	-144	1	145	180	19736	0.91	uPLM	1
AGCCCATT	11.6	-68	-177	-37	141	682	19736	3.46	uPLM	1
CTTCAC	11.5	-4	-4	-4	1	111	19736	0.56	uPLM	3
AAAGCCCA	11.48	-56	-179	-42	138	966	19736	4.89	uPLM	1
GGGCCTTT	11.37	-56	-164	-42	123	419	19736	2.12	uPLM	1
AAGCCCAT	11.37	-80	-150	-40	111	748	19736	3.79	uPLM	1
TTCA	11.31	-3	-3	-3	1	864	19736	4.38	uPLM	3
TTATATAC	11.27	-29	-38	-24	15	200	19736	1.01	uPLM	2
TATAGA	11.23	-30	-34	-26	9	880	19736	4.46	uPLM	2
CTATAA	11.23	-34	-38	-29	10	803	19736	4.07	uPLM	2
CTCTATAA	11.14	-38	-44	-32	13	107	19736	0.54	uPLM	2
GGGCCGT	11.07	-64	-154	-42	113	208	19736	1.05	uPLM	1
TTATAT	11.04	-27	-37	-23	15	2232	19736	11.31	uPLM	2
AAAGGCCC	11.01	-78	-163	-40	124	422	19736	2.14	uPLM	1
TCGGCCC	10.99	-92	-144	-48	97	262	19736	1.33	uPLM	1
CTCTCA	10.97	-5	-19	-4	16	501	19736	2.54	uPLM	3
GTGAAG	10.89	1	2	2	1	107	19736	0.54	uPLM	3
TTATAGA	10.88	-29	-33	-24	10	341	19736	1.73	uPLM	2
ACGGCCC	10.86	-73	-185	-47	139	230	19736	1.17	tPLM	1
TATATACA	10.78	-29	-36	-24	13	347	19736	1.76	miPLM	2
TTCTTCA	10.75	-6	-6	-4	3	152	19736	0.77	uPLM	3
GTATTTA	10.75	-25	-29	-21	9	308	19736	1.56	uPLM	2
TCGGCCCA	10.73	-83	-144	-48	97	232	19736	1.18	uPLM	1
CTATAT	10.71	-34	-39	-30	10	921	19736	4.67	uPLM	2
GCCCATAA	10.67	-84	-174	-34	141	362	19736	1.83	uPLM	1
TTATATAA	10.58	-36	-40	-29	12	250	19736	1.27	uPLM	2
TCATC	10.58	-2	-2	-2	1	282	19736	1.43	uPLM	3
CCCTATA	10.57	-38	-45	-33	13	100	19736	0.51	uPLM	2
TAAAGCCC	10.56	-73	-147	-46	102	366	19736	1.85	uPLM	1
ATATAGA	10.53	-30	-34	-25	10	523	19736	2.65	uPLM	2
GATGA	10.51	2	3	3	1	282	19736	1.43	uPLM	3
TAAATA	10.51	-30	-35	-25	11	1659	19736	8.41	uPLM	2
CGGGTCGG	10.46	-63	-141	-39	103	149	19736	0.75	uPLM	1
TTTAT	10.41	-26	-35	-23	13	4898	19736	24.82	uPLM	2
TGAGA	10.37	0	-1	2	3	461	19736	2.34	uPLM	3
GCTATATA	10.36	-38	-45	-22	24	125	19736	0.63	uPLM	2
TGAGAG	10.36	0	-1	2	3	170	19736	0.86	uPLM	3
CCTATA	10.3	-36	-40	-32	9	363	19736	1.84	uPLM	2
TGAAGAA	10.28	0	-1	2	3	149	19736	0.75	uPLM	3
TGGGCCGA	10.25	-90	-146	-45	102	229	19736	1.16	uPLM	1
GATG	10.2	2	3	3	1	498	19736	2.52	uPLM	3
ATAGAG	10.19	-31	-37	-25	13	561	19736	2.84	uPLM	2
TGGGCTT	10.18	-79	-172	-38	135	1694	19736	8.58	uPLM	1
GCTATAAA	10.18	-39	-53	-31	23	98	19736	0.5	uPLM	2
TGGGCTTT	10.15	-81	-182	-38	145	981	19736	4.97	uPLM	1
CCCAATAA	10.12	-83	-143	-36	108	460	19736	2.33	uPLM	1
TATAAACA	10.11	-31	-36	-26	11	181	19736	0.92	uPLM	2
ATATAGAC	10.06	-32	-38	-27	12	91	19736	0.46	uPLM	2
TTTATAGC	10.01	-30	-45	-25	21	97	19736	0.49	uPLM	2
TATAGGC	9.99	-32	-37	-27	11	83	19736	0.42	uPLM	2
TGAA	9.98	0	-1	1	2	1135	19736	5.75	uPLM	3
GGTATTTA	9.97	-26	-43	-20	24	116	19736	0.59	uPLM	2
GCCCAT	9.96	-60	-146	-36	111	2310	19736	11.7	uPLM	1
CTTTATAT	9.95	-25	-42	-21	22	317	19736	1.61	miPLM	2
TAAA	9.89	-29	-33	-26	8	6856	19736	34.74	uPLM	2
AGCCCAAT	9.88	-69	-185	-43	143	575	19736	2.91	uPLM	1
CCTATAT	9.85	-36	-42	-32	11	171	19736	0.87	uPLM	2
TCAT	9.79	-2	-2	-2	1	723	19736	3.66	uPLM	3
AATGGGC	9.77	-85	-149	-36	114	1429	19736	7.24	uPLM	1
ACTATATA	9.77	-36	-40	-32	9	172	19736	0.87	uPLM	2
CATC	9.76	-1	-1	-1	1	484	19736	2.45	uPLM	3
TATAAAAC	9.75	-32	-37	-28	10	159	19736	0.81	miPLM	2
AAGCCCA	9.74	-82	-170	-37	134	1685	19736	8.54	tPLM	1
GGGCTTTA	9.64	-82	-187	-39	149	439	19736	2.22	uPLM	1
GCCACGT	9.63	-62	-170	-38	133	814	19736	4.12	tPLM	1
GGGCTTT	9.6	-79	-173	-35	139	1152	19736	5.84	uPLM	1
ATTTATAT	9.59	-25	-33	-22	12	393	19736	1.99	uPLM	2
TTATAGGC	9.56	-33	-42	-27	16	44	19736	0.22	uPLM	2
TATAAG	9.56	-30	-33	-25	9	591	19736	2.99	uPLM	2
ACGTGGC	9.54	-56	-176	-35	142	833	19736	4.22	tPLM	1
ATTTAT	9.53	-27	-35	-23	13	1902	19736	9.64	uPLM	2
TAAATAC	9.45	-31	-35	-26	10	379	19736	1.92	uPLM	2
ATGGGC	9.45	-78	-164	-37	128	2459	19736	12.46	uPLM	1
TATAAAAG	9.44	-33	-39	-24	16	192	19736	0.97	uPLM	2
CGGCCC	9.42	-70	-137	-42	96	619	19736	3.14	uPLM	1
TATAGG	9.39	-28	-34	-26	9	405	19736	2.05	uPLM	2
GCCCAATT	9.34	-68	-192	-46	147	422	19736	2.14	uPLM	1
GTATATAA	9.29	-34	-39	-22	18	207	19736	1.05	uPLM	2
ATGA	9.26	1	2	2	1	719	19736	3.64	uPLM	3
GGGCCG	9.24	-66	-133	-40	94	604	19736	3.06	uPLM	1
TCTATA	9.22	-34	-39	-30	10	786	19736	3.98	uPLM	2
TGAGAGA	9.21	-1	-21	127	148	2538	19736	12.86	uPLM	3
CCCATTAA	9.2	-80	-150	-37	114	506	19736	2.56	uPLM	1
GGGCCGA	9.19	-91	-139	-44	96	260	19736	1.32	uPLM	1
GCCCATA	9.15	-85	-144	-36	109	776	19736	3.93	uPLM	1
CTTATATA	9.14	-26	-40	-22	19	264	19736	1.34	uPLM	2
TAAAACCC	9.13	-32	-40	-26	15	107	19736	0.54	uPLM	2
ATAAACCC	9.12	-31	-44	-23	22	114	19736	0.58	tPLM/miPLM	2
GCCTATA	9.08	-39	-46	-33	14	93	19736	0.47	uPLM	2
TATAAAGC	9.07	-34	-44	-27	18	88	19736	0.45	uPLM	2
TATAGGA	9.06	-30	-34	-27	8	134	19736	0.68	uPLM	2
GGGCTTTT	9.05	-80	-182	-37	146	517	19736	2.62	uPLM	1
GCCCAA	9.05	-58	-155	-41	115	2338	19736	11.85	uPLM	1
TCTATAT	8.98	-35	-40	-31	10	431	19736	2.18	uPLM	2
GGGTTTAT	8.98	-24	-43	12	55	209	19736	1.06	tPLM/miPLM	2
GGCCCATG	8.97	-74	-182	-50	133	143	19736	0.72	uPLM	1
ATATAGAA	8.96	-30	-34	-26	9	146	19736	0.74	uPLM	2
ATAAAGG	8.94	-31	-36	-26	11	176	19736	0.89	tPLM	2
AGCCCATA	8.92	-84	-144	-46	99	290	19736	1.47	uPLM	1
ATATATAT	8.91	-33	-38	-28	11	526	19736	2.67	uPLM	2
CTCATC	8.91	-3	-3	-3	1	84	19736	0.43	uPLM	3
CGGCCCAA	8.91	-71	-152	-45	108	215	19736	1.09	uPLM	1
TATAAAC	8.91	-29	-35	-26	10	440	19736	2.23	uPLM	2
TGATGA	8.9	3	4	4	1	138	19736	0.7	tPLM	3
TAAACCGG	8.9	-70	-175	-28	148	557	19736	2.82	uPLM	1
TATAGAC	8.9	-30	-35	-27	9	135	19736	0.68	uPLM	2
CCTCTATA	8.89	-44	-63	-23	41	93	19736	0.47	uPLM	2
CTTCTATA	8.89	-39	-44	-34	11	69	19736	0.35	uPLM	2
TAAATAGG	8.85	-32	-42	-27	16	71	19736	0.36	miPLM	2
TCTTCAC	8.84	-5	-13	7	20	263	19736	1.33	uPLM	3
GGTCGGGT	8.83	-68	-121	-36	86	125	19736	0.63	uPLM	1
GTTTATA	8.83	-25	-36	-21	16	474	19736	2.4	uPLM	2
TTCAC	8.83	-3	-3	-3	1	223	19736	1.13	uPLM	3
ACACGTGG	8.79	-61	-179	-33	147	419	19736	2.12	tPLM	1
GGCCC	8.79	-65	-154	-40	115	3048	19736	15.44	uPLM	1
GTTTTATA	8.78	-26	-31	-22	10	133	19736	0.67	miPLM	2
ATGGGCTT	8.78	-80	-150	-37	114	754	19736	3.82	uPLM	1
TATACAC	8.77	-30	-35	-25	11	195	19736	0.99	uPLM	2
ATATAGGG	8.77	-35	-43	-26	18	62	19736	0.31	uPLM	2
GACGTGGC	8.75	-63	-155	-43	113	217	19736	1.1	tPLM	1
GATGAG	8.75	2	3	3	1	86	19736	0.44	uPLM	3
TATAGAGG	8.74	-42	-57	-26	32	89	19736	0.45	uPLM	2
ATTTATAC	8.74	-29	-37	-23	15	151	19736	0.77	uPLM	2
GCCCA	8.73	-57	-154	-40	115	3989	19736	20.21	uPLM	1
GCGAGCGA	8.72	23	-51	82	133	63	19736	0.32	uPLM	NA
ATATAAG	8.72	-31	-34	-25	10	312	19736	1.58	uPLM	2
CAGGCCC	8.71	-69	-172	-40	133	345	19736	1.75	tPLM	1
TGTG	8.68	2	3	3	1	462	19736	2.34	uPLM	3
TGTATATA	8.65	-36	-43	-21	23	382	19736	1.94	miPLM	2
AAAAGCCC	8.64	-59	-147	-26	122	497	19736	2.52	uPLM	1
GAGAGAA	8.64	29	-25	115	140	4429	19736	22.44	uPLM	NA
TTAATGGG	8.61	-74	-128	-32	97	453	19736	2.3	uPLM	1
CACGTGGC	8.6	-63	-177	-41	137	376	19736	1.91	tPLM	1
TCATCA	8.59	-2	-2	-2	1	138	19736	0.7	tPLM	3
CTCAC	8.58	-3	-3	-3	1	141	19736	0.71	uPLM	3
TATTTA	8.57	-26	-35	-22	14	1774	19736	8.99	uPLM	2
TATAAAA	8.57	-31	-36	-27	10	829	19736	4.2	uPLM	2
ATATAGGA	8.57	-31	-37	-27	11	67	19736	0.34	uPLM	2
TGGGCCG	8.57	-84	-135	-40	96	522	19736	2.64	uPLM	1
GTGAA	8.55	1	2	2	1	216	19736	1.09	uPLM	3
ATAAAACC	8.55	-32	-37	-27	11	111	19736	0.56	uPLM	2
GTGAG	8.54	1	1	2	2	185	19736	0.94	uPLM	3
ACACGTG	8.52	-82	-167	-27	141	942	19736	4.77	tPLM	1
GTATAAAT	8.52	-36	-41	-24	18	158	19736	0.8	uPLM	2
TGGGCTTA	8.49	-84	-157	-41	117	452	19736	2.29	uPLM	1
CTCAT	8.49	-3	-3	-3	1	189	19736	0.96	uPLM	3
ATGAG	8.48	1	2	2	1	194	19736	0.98	uPLM	3
ACCCGACC	8.47	-60	-123	-41	83	126	19736	0.64	uPLM	1
TTATAAAG	8.45	-29	-38	-25	14	142	19736	0.72	uPLM	2
ATTGGGCT	8.42	-90	-175	-40	136	566	19736	2.87	uPLM	1
TATAGACA	8.39	-33	-39	-28	12	68	19736	0.34	uPLM	2
TTTA	8.38	-29	-35	-25	11	7618	19736	38.6	uPLM	2
TAAAACC	8.37	-31	-35	-26	10	223	19736	1.13	uPLM	2
TGTTTATA	8.33	-25	-30	-21	10	139	19736	0.7	uPLM	2
GGGCCGAT	8.29	-105	-160	-53	108	67	19736	0.34	uPLM	1
CCCTATAA	8.29	-41	-53	-30	24	54	19736	0.27	uPLM	2
TATGGGC	8.28	-79	-137	-39	99	726	19736	3.68	uPLM	1
TTAT	8.27	-29	-34	-24	11	7120	19736	36.08	uPLM	2
CCCGACCC	8.26	-58	-123	-44	80	111	19736	0.56	uPLM	1
ATATAGTG	8.26	-33	-37	-26	12	74	19736	0.37	uPLM	2
CCCATTA	8.26	-61	-135	-36	100	962	19736	4.87	uPLM	1
ATAAAGAG	8.24	-31	-43	-27	17	124	19736	0.63	uPLM	2
AAATGGGC	8.23	-86	-177	-36	142	601	19736	3.05	uPLM	1
TTTTATA	8.22	-26	-31	-22	10	727	19736	3.68	uPLM	2
ACACGTGT	8.22	-89	-176	-45	132	298	19736	1.51	tPLM	1
ATAGAGA	8.2	-31	-36	-25	12	296	19736	1.5	tPLM	2
TACGGCCC	8.2	-99	-181	-56	126	76	19736	0.39	uPLM	1
ATATAC	8.17	-28	-33	-25	9	747	19736	3.78	uPLM	2
CTTTTATA	8.16	-27	-40	-23	18	191	19736	0.97	uPLM	2
ATCGGCCC	8.16	-100	-155	-51	105	67	19736	0.34	uPLM	1
ATATGGGC	8.16	-81	-159	-28	132	379	19736	1.92	uPLM	1
TAAAG	8.15	-31	-35	-27	9	1302	19736	6.6	uPLM	2
AATTGGGC	8.15	-64	-173	-39	135	403	19736	2.04	uPLM	1
GCTTTATA	8.14	-27	-52	-21	32	110	19736	0.56	uPLM	2
ATATAAGC	8.14	-33	-39	-27	13	69	19736	0.35	uPLM	2
TATATACC	8.13	-32	-39	-25	15	99	19736	0.5	uPLM	2
TGAGGCCC	8.12	-73	-135	-51	85	77	19736	0.39	uPLM	1
CTGGGCC	8.11	-89	-175	-39	137	284	19736	1.44	tPLM	1
TAAGCCCA	8.11	-92	-164	-43	122	460	19736	2.33	uPLM	1
ATAGAGG	8.11	-31	-39	-25	15	123	19736	0.62	uPLM	2
CCCA	8.1	-78	-185	-36	150	10583	19736	53.62	tPLM	1
GGGTTTTA	8.09	-25	-31	-18	14	97	19736	0.49	uPLM	2
AGCCCAT	8.09	-78	-142	-38	105	1035	19736	5.24	tPLM	1
TTATGGGC	8.08	-85	-127	-42	86	275	19736	1.39	uPLM	1
CCGAACCG	8.08	-68	-164	-42	123	187	19736	0.95	uPLM	1
TTGGGCTT	8.08	-88	-171	-39	133	801	19736	4.06	uPLM	1
TTGGGC	8.06	-53	-173	-37	137	2522	19736	12.78	uPLM	1
TGATG	8.06	3	4	4	1	229	19736	1.16	tPLM	3
ATAGA	8.06	-31	-35	-26	10	1372	19736	6.95	uPLM	2
TATATAAC	8.05	-32	-38	-25	14	189	19736	0.96	uPLM	2
TTTATAAA	8.05	-34	-39	-30	10	187	19736	0.95	uPLM	2
CTAGGCCC	8.05	-93	-141	-53	89	73	19736	0.37	uPLM	1
CCACGTGT	8.05	-68	-133	-39	95	333	19736	1.69	tPLM	1
TGGGC	8.04	-86	-150	-36	115	3985	19736	20.19	uPLM	1
GCCTATAA	8.04	-50	-75	-34	42	82	19736	0.42	uPLM	2
TTATAGGG	7.98	-35	-43	-26	18	51	19736	0.26	uPLM	2
CTCTAT	7.97	-36	-41	-31	11	442	19736	2.24	uPLM	2
ATAAATAA	7.95	-32	-36	-26	11	308	19736	1.56	uPLM	2
GTGAAGA	7.93	-1	-9	37	46	515	19736	2.61	uPLM	3
CACGTGT	7.93	-81	-161	-37	125	890	19736	4.51	tPLM	1
ACGTCGTC	7.93	-68	-148	2	150	157	19736	0.8	uPLM	1
CCGGTTCG	7.91	-71	-158	-39	120	170	19736	0.86	uPLM	1
GTATATAT	7.91	-24	-39	-20	20	429	19736	2.17	miPLM	2
GGGTCGGG	7.88	-62	-119	-35	85	114	19736	0.58	uPLM	1
TAAAT	7.88	-29	-33	-26	8	2533	19736	12.83	uPLM	2
TTGGCCCA	7.86	-85	-131	-39	93	243	19736	1.23	miPLM	1
ACCGAACC	7.84	-70	-173	-38	136	296	19736	1.5	uPLM	1
ATATACA	7.83	-30	-32	-25	8	367	19736	1.86	tPLM	2
TCTATAA	7.82	-34	-38	-30	9	307	19736	1.56	uPLM	2
TGTGA	7.82	2	3	3	1	201	19736	1.02	uPLM	3
AAGCCCAA	7.82	-63	-150	-44	107	733	19736	3.71	uPLM	1
TTATAGGA	7.81	-34	-39	-26	14	72	19736	0.36	uPLM	2
TCACA	7.81	-2	-2	-2	1	199	19736	1.01	uPLM	3
GCCCAGTA	7.81	-83	-163	-49	115	85	19736	0.43	uPLM	1
TCTCAC	7.81	-4	-4	-4	1	76	19736	0.39	uPLM	3
TCCACGTG	7.8	-98	-176	-48	129	251	19736	1.27	tPLM	1
GTCTATAT	7.79	-38	-45	-33	13	76	19736	0.39	uPLM	2
TAAATACA	7.77	-31	-36	-26	11	149	19736	0.75	uPLM	2
CGAACCGG	7.76	-78	-127	-37	91	146	19736	0.74	uPLM	1
GCCCATTT	7.73	-66	-183	-38	146	610	19736	3.09	uPLM	1
CATCA	7.73	-1	-1	-1	1	219	19736	1.11	tPLM	3
GGCCCATC	7.69	-77	-189	-47	143	187	19736	0.95	miPLM	1
TATGGCCC	7.67	-73	-190	-54	137	125	19736	0.63	uPLM	1
TCTCTCGA	7.67	44	-1	101	102	317	19736	1.61	uPLM	NA
TGGCCCAG	7.66	-86	-184	-42	143	69	19736	0.35	uPLM	1
AGAGAGAC	7.65	43	-45	82	127	967	19736	4.9	tPLM	NA
TTGGGCCG	7.65	-79	-166	-41	126	225	19736	1.14	uPLM	1
ATATATAA	7.65	-30	-37	-23	15	590	19736	2.99	uPLM	2
TCTTCAT	7.64	-5	-6	-5	2	83	19736	0.42	uPLM	3
ATATAGT	7.64	-29	-33	-26	8	252	19736	1.28	uPLM	2
GGGC	7.61	-80	-166	-33	134	5779	19736	29.28	uPLM	1
GGCCTATA	7.6	-78	-170	-35	136	161	19736	0.82	uPLM	1
TTTATAAG	7.58	-29	-38	-25	14	153	19736	0.78	uPLM	2
TATAAGA	7.58	-31	-36	-25	12	255	19736	1.29	tPLM	2
CTATTTA	7.56	-25	-39	-21	19	404	19736	2.05	uPLM	2
TGTATTTA	7.56	-25	-30	-20	11	130	19736	0.66	uPLM	2
ATAG	7.55	-29	-34	-26	9	2863	19736	14.51	uPLM	2
CGGGTCG	7.54	-64	-118	-8	111	191	19736	0.97	uPLM	1
CGGCACGC	7.54	-134	-187	-66	122	24	19736	0.12	uPLM	1
GGTGA	7.53	2	3	3	1	128	19736	0.65	tPLM	3
GTGAGA	7.5	1	2	2	1	73	19736	0.37	uPLM	3
TGGCCCAT	7.49	-65	-128	-39	90	236	19736	1.2	miPLM	1
CATGGGCC	7.49	-73	-158	-49	110	130	19736	0.66	uPLM	1
GGGCCCT	7.48	-88	-159	-37	123	125	19736	0.63	tPLM	1
TCTCTAT	7.48	-38	-43	-33	11	233	19736	1.18	uPLM	2
AGCCCA	7.48	-59	-156	-36	121	2268	19736	11.49	uPLM	1
TTAAGGCC	7.47	-90	-140	-29	112	186	19736	0.94	uPLM	1
CCTTT	7.46	-26	-124	-5	120	6301	19736	31.93	uPLM	2
CGGTTTA	7.44	-93	-147	-36	112	984	19736	4.99	uPLM	1
GTGTATAT	7.44	-40	-49	-20	30	194	19736	0.98	uPLM	2
TCTCAT	7.43	-4	-4	-4	1	100	19736	0.51	uPLM	3
CCTCA	7.41	-4	-4	-4	1	113	19736	0.57	uPLM	3
ATAAAAGG	7.41	-33	-38	-24	15	96	19736	0.49	uPLM	2
CTTCAT	7.4	-4	-4	-4	1	103	19736	0.52	uPLM	3
TATAAGC	7.39	-31	-34	-26	9	118	19736	0.6	uPLM	2
GGGCCGTA	7.37	-106	-189	-55	135	74	19736	0.37	uPLM	1
CCGACCC	7.36	-56	-98	-42	57	164	19736	0.83	uPLM	1
CACTATAT	7.36	-39	-43	-33	11	63	19736	0.32	uPLM	2
ATGGGCCA	7.35	-87	-137	-44	94	242	19736	1.23	miPLM	1
ATGGGCT	7.34	-82	-164	-37	128	1123	19736	5.69	uPLM	1
GTATAT	7.33	-35	-39	-22	18	890	19736	4.51	uPLM	2
TGAGAGAA	7.33	29	-25	123	148	784	19736	3.97	miPLM	NA
CTTTATAA	7.32	-36	-41	-24	18	146	19736	0.74	uPLM	2
TATATAAT	7.32	-31	-36	-25	12	312	19736	1.58	uPLM	2
GCCC	7.3	-57	-154	-35	120	5494	19736	27.84	uPLM	1
GAGGCCCA	7.29	-74	-180	-42	139	206	19736	1.04	uPLM	1
CTTTATA	7.29	-26	-41	-21	21	566	19736	2.87	tPLM	2
TTCTCA	7.27	-5	-5	-4	2	141	19736	0.71	uPLM	3
ATAAATAT	7.27	-31	-37	-26	12	302	19736	1.53	tPLM	2
TTGA	7.27	1	2	2	1	696	19736	3.53	tPLM	3
GACGTCGT	7.25	-63	-138	3	141	211	19736	1.07	tPLM	1
ATAAAG	7.24	-30	-34	-26	9	742	19736	3.76	uPLM	2
CGACCCG	7.24	-62	-99	-43	57	138	19736	0.7	uPLM	1
ATAAGCCC	7.23	-75	-149	-49	101	195	19736	0.99	uPLM	1
ATGAGA	7.23	1	2	2	1	99	19736	0.5	uPLM	3
TTATAGAA	7.23	-30	-33	-26	8	100	19736	0.51	uPLM	2
CGTGGCA	7.22	-54	-167	-38	130	467	19736	2.37	tPLM	1
AGGGTTTA	7.22	-25	-48	60	108	471	19736	2.39	tPLM	2
TTGAG	7.21	1	2	2	1	189	19736	0.96	uPLM	3
ACTCA	7.21	-4	-4	-4	1	153	19736	0.78	uPLM	3
TTATATAT	7.21	-25	-38	-22	17	584	19736	2.96	uPLM	2
ATAAAAG	7.21	-32	-36	-26	11	305	19736	1.55	uPLM	2
CGAACCG	7.2	-73	-187	-44	144	399	19736	2.02	uPLM	1
TATGGGCT	7.18	-77	-125	-41	85	262	19736	1.33	uPLM	1
GGCCTTA	7.18	-82	-134	-33	102	441	19736	2.23	uPLM	1
GATGAA	7.18	2	3	3	1	101	19736	0.51	uPLM	3
TAAAGA	7.18	-31	-36	-27	10	571	19736	2.89	uPLM	2
ATGAAG	7.17	1	2	2	1	102	19736	0.52	uPLM	3
TTCATC	7.17	-3	-3	-3	1	103	19736	0.52	uPLM	3
TATACACA	7.17	-29	-35	-25	11	108	19736	0.55	miPLM	2
TGCCACG	7.15	-61	-156	-42	115	438	19736	2.22	tPLM	1
GGGCTT	7.15	-78	-154	-34	121	1892	19736	9.59	uPLM	1
CCCTATAT	7.15	-46	-52	-27	26	62	19736	0.31	uPLM	2
ACCCGAC	7.14	-60	-119	-43	77	177	19736	0.9	uPLM	1
TTCAT	7.13	-3	-3	-3	1	289	19736	1.46	uPLM	3
TTCTATAA	7.13	-37	-40	-33	8	93	19736	0.47	uPLM	2
CGGTTCGG	7.12	-61	-116	-44	73	138	19736	0.7	uPLM	1
TAAGGCC	7.1	-73	-149	-27	123	481	19736	2.44	uPLM	1
ATGAA	7.08	1	2	2	1	284	19736	1.44	uPLM	3
ATAAGGCC	7.07	-79	-174	-31	144	196	19736	0.99	uPLM	1
ATATAAGA	7.07	-32	-36	-26	11	124	19736	0.63	miPLM	2
CTAT	7.06	-34	-37	-31	7	2325	19736	11.78	uPLM	2
CTCCA	7.06	-4	-4	-4	1	150	19736	0.76	uPLM	3
TAAAAAGG	7.05	-33	-38	-26	13	95	19736	0.48	uPLM	2
TTATTGGG	7.04	-78	-148	-37	112	454	19736	2.3	uPLM	1
TCCA	7.03	-3	-3	-3	1	411	19736	2.08	uPLM	3
TGAGT	7.02	0	-1	1	2	203	19736	1.03	uPLM	3
ATATAGC	7.01	-31	-34	-26	9	115	19736	0.58	uPLM	2
ATGAAGA	7.01	1	2	2	1	62	19736	0.31	uPLM	3
TATAGGTG	7	-34	-45	-27	19	49	19736	0.25	uPLM	2
GGTTTTAT	7	-25	-30	-20	11	93	19736	0.47	uPLM	2
GGCCTTAA	7	-81	-140	-32	109	187	19736	0.95	uPLM	1
TATAAATG	6.98	-32	-39	-26	14	132	19736	0.67	miPLM	2
TCCTATA	6.97	-36	-40	-34	7	106	19736	0.54	uPLM	2
TTATAGC	6.96	-30	-34	-26	9	97	19736	0.49	uPLM	2
CCTCTAT	6.96	-39	-43	-34	10	95	19736	0.48	uPLM	2
CCCCTATA	6.96	-61	-123	-36	88	53	19736	0.27	uPLM	1
TGGGCCTC	6.95	-65	-182	-42	141	209	19736	1.06	uPLM	1
TAATGGG	6.94	-74	-127	-35	93	907	19736	4.6	uPLM	1
AGGCCCGT	6.94	-123	-194	-50	145	59	19736	0.3	uPLM	1
GCGCGTG	6.92	-66	-171	-42	130	227	19736	1.15	tPLM	1
GTGTG	6.92	3	4	7	4	264	19736	1.34	uPLM	3
ATATTTAT	6.91	-26	-33	-22	12	295	19736	1.49	tPLM	2
TAAACCC	6.91	-29	-34	-22	13	184	19736	0.93	tPLM	2
TGAGG	6.9	0	-1	1	2	144	19736	0.73	uPLM	3
TATAGGGG	6.9	-62	-89	-30	60	39	19736	0.2	uPLM	1
TGTCTCTC	6.89	26	-10	108	118	541	19736	2.74	uPLM	NA
TTATAA	6.88	-33	-36	-29	8	756	19736	3.83	uPLM	2
CGCGTCAA	6.88	-119	-169	-53	117	28	19736	0.14	uPLM	1
CACGTGG	6.87	-63	-173	-41	133	713	19736	3.61	tPLM	1
GGCCTTAT	6.87	-74	-172	-32	141	193	19736	0.98	uPLM	1
GGCCTTT	6.86	-57	-131	-42	90	524	19736	2.66	uPLM	1
CTTATAAA	6.86	-36	-43	-24	20	170	19736	0.86	uPLM	2
TCACC	6.86	-2	-2	-2	1	122	19736	0.62	tPLM	3
TCACT	6.82	-2	-3	-2	2	227	19736	1.15	uPLM	3
TATAC	6.82	-29	-33	-26	8	1126	19736	5.71	uPLM	2
CTCACA	6.81	-3	-3	-3	1	62	19736	0.31	uPLM	3
TGGGCT	6.81	-86	-171	-37	135	2396	19736	12.14	uPLM	1
ATAGGGG	6.81	-35	-44	-26	19	46	19736	0.23	uPLM	2
TATAAATT	6.8	-32	-36	-29	8	175	19736	0.89	uPLM	2
CCCATTAG	6.79	-70	-139	-43	97	177	19736	0.9	uPLM	1
ATAAACC	6.79	-29	-36	-26	11	234	19736	1.19	uPLM	2
ATAAACAC	6.79	-32	-37	-27	11	76	19736	0.39	uPLM	2
TCTATTTA	6.79	-24	-41	-20	22	191	19736	0.97	uPLM	2
GCGTGCCG	6.78	-107	-166	-62	105	23	19736	0.12	uPLM	1
TAAATACG	6.78	-34	-40	-29	12	47	19736	0.24	uPLM	2
CACGTG	6.77	-67	-172	-40	133	1364	19736	6.91	tPLM	1
GTATATA	6.77	-34	-38	-20	19	683	19736	3.46	tPLM	2
CACGCGC	6.76	-85	-167	-43	125	225	19736	1.14	tPLM	1
TGAAGAG	6.76	0	-1	1	2	59	19736	0.3	uPLM	3
CCGGTGTC	6.75	178	126	205	80	43	19736	0.22	uPLM	NA
AACCGGT	6.75	-70	-137	-27	111	548	19736	2.78	uPLM	1
TATAGCC	6.73	-30	-37	-26	12	76	19736	0.39	uPLM	2
GTCTATA	6.73	-36	-41	-33	9	110	19736	0.56	uPLM	2
GGGTCGG	6.71	-70	-113	-38	76	187	19736	0.95	uPLM	1
ATATAGCA	6.7	-32	-37	-27	11	51	19736	0.26	uPLM	2
TGTGAG	6.7	2	3	3	1	60	19736	0.3	uPLM	3
GGCCTT	6.69	-82	-141	-41	101	1181	19736	5.98	uPLM	1
TTTTTATA	6.68	-27	-29	-21	9	273	19736	1.38	uPLM	2
CAAACCGG	6.68	-72	-158	-46	113	246	19736	1.25	uPLM	1
AAACGGCA	6.68	-71	-156	-34	123	188	19736	0.95	uPLM	1
TGAGAA	6.67	0	-1	1	2	145	19736	0.73	uPLM	3
TATATACG	6.67	-32	-38	-27	12	61	19736	0.31	uPLM	2
CACAC	6.66	-1	-1	3	4	267	19736	1.35	uPLM	3
TAAATAGC	6.65	-34	-41	-27	15	56	19736	0.28	uPLM	2
ATAAAA	6.65	-31	-34	-27	8	1420	19736	7.19	uPLM	2
CTCTGTCT	6.64	32	-31	68	99	416	19736	2.11	miPLM	NA
ACGTGTCT	6.64	-85	-135	-45	91	151	19736	0.77	tPLM	1
CCCGGTT	6.63	-103	-155	-38	118	280	19736	1.42	uPLM	1
TATAGTG	6.63	-31	-34	-27	8	120	19736	0.61	uPLM	2
GCCCAGT	6.62	-83	-170	-45	126	243	19736	1.23	uPLM	1
AACCGGA	6.62	-60	-150	-41	110	689	19736	3.49	tPLM	1
AGTGA	6.62	2	3	3	1	163	19736	0.83	uPLM	3
CCGGTTT	6.62	-74	-143	-37	107	843	19736	4.27	uPLM	1
GGCCCAAC	6.62	-73	-189	-46	144	191	19736	0.97	uPLM	1
TCTTTATA	6.61	-36	-43	-21	23	245	19736	1.24	uPLM	2
TTCTATAT	6.61	-37	-41	-33	9	117	19736	0.59	uPLM	2
TTTATAC	6.61	-28	-33	-24	10	264	19736	1.34	uPLM	2
CTCAA	6.61	-3	-3	-3	1	179	19736	0.91	uPLM	3
ATAAAGGA	6.6	-33	-38	-27	12	70	19736	0.35	uPLM	2
AATCA	6.6	-4	-4	-4	1	265	19736	1.34	tPLM	3
CATATAAA	6.6	-36	-38	-31	8	122	19736	0.62	uPLM	2
TTGGGCT	6.59	-53	-170	-38	133	1175	19736	5.95	uPLM	1
GCTATAT	6.59	-38	-44	-32	13	106	19736	0.54	uPLM	2
CGGTTCG	6.57	-72	-120	-42	79	264	19736	1.34	uPLM	1
AGCGAGGA	6.57	167	115	201	87	83	19736	0.42	uPLM	NA
TATAGT	6.56	-30	-32	-27	6	406	19736	2.06	uPLM	2
TGGAG	6.56	0	-1	1	2	191	19736	0.97	uPLM	3
CACGTGGA	6.56	-91	-171	-46	126	250	19736	1.27	tPLM	1
TTATAGT	6.55	-29	-32	-26	7	176	19736	0.89	uPLM	2
AACCGGAT	6.54	-64	-153	-43	111	239	19736	1.21	uPLM	1
TAAAGCC	6.53	-76	-148	-28	121	632	19736	3.2	uPLM	1
CCCAAT	6.52	-69	-144	-44	101	1914	19736	9.7	uPLM	1
TTCATCA	6.52	-3	-3	-3	1	53	19736	0.27	tPLM	3
CCCAA	6.51	-71	-168	-37	132	5693	19736	28.85	uPLM	1
CGTCGTTT	6.5	-60	-133	1	134	381	19736	1.93	uPLM	1
GGTTTTA	6.5	-25	-28	-20	9	184	19736	0.93	uPLM	2
GTGGGCCT	6.5	-90	-168	-41	128	127	19736	0.64	uPLM	1
CTCTTCA	6.5	-7	-7	-6	2	58	19736	0.29	uPLM	3
GGTTCGGT	6.48	-63	-160	-43	118	269	19736	1.36	uPLM	1
TAAACCCT	6.48	-32	-41	35	76	369	19736	1.87	tPLM	2
GCCATTG	6.48	71	11	153	143	1125	19736	5.7	uPLM	NA
CCCAGCCC	6.47	-118	-162	-48	115	42	19736	0.21	uPLM	1
GGGTTTTT	6.47	-24	-29	118	147	632	19736	3.2	uPLM	2
TCCTATAT	6.47	-40	-45	-34	12	63	19736	0.32	uPLM	2
ACTGGGC	6.47	-87	-171	-42	130	241	19736	1.22	uPLM	1
GTGTATA	6.47	-42	-47	-21	27	252	19736	1.28	uPLM	2
ATAAAAAG	6.47	-32	-36	-26	11	207	19736	1.05	uPLM	2
TATACA	6.47	-29	-33	-26	8	559	19736	2.83	uPLM	2
CCACGT	6.46	-68	-162	-39	124	1599	19736	8.1	tPLM	1
CCCCTAT	6.46	-42	-52	-33	20	44	19736	0.22	uPLM	2
TGTATAT	6.45	-38	-43	-23	21	460	19736	2.33	uPLM	2
CCACGTG	6.45	-81	-173	-40	134	714	19736	3.62	tPLM	1
AGCCCAA	6.45	-59	-165	-43	123	1137	19736	5.76	tPLM	1
CACGTCA	6.45	-68	-121	-40	82	419	19736	2.12	tPLM	1
TGAAGAAA	6.43	-1	-2	1	3	58	19736	0.29	miPLM	3
TTAAACCC	6.43	-34	-42	-10	33	111	19736	0.56	tPLM	2
TTCTCTCA	6.43	23	-26	106	132	728	19736	3.69	miPLM	NA
ACCGGTTA	6.42	-75	-146	-44	103	182	19736	0.92	uPLM	1
GGGCCCC	6.41	-97	-165	-51	115	37	19736	0.19	tPLM	1
GACGTGG	6.41	-90	-150	-42	109	412	19736	2.09	tPLM	1
TAAAGGCC	6.41	-79	-159	-29	131	198	19736	1	uPLM	1
TAACCGGT	6.4	-76	-143	-45	99	175	19736	0.89	uPLM	1
CAATGGC	6.39	46	4	146	143	1125	19736	5.7	tPLM	NA
GCCATTTT	6.39	43	6	117	112	571	19736	2.89	uPLM	NA
GGGCCTCA	6.39	-79	-179	-49	131	97	19736	0.49	uPLM	1
TCGGTTTA	6.38	-98	-161	-37	125	413	19736	2.09	uPLM	1
GTATAAA	6.38	-34	-38	-30	9	229	19736	1.16	uPLM	2
CGTATTTA	6.37	-34	-41	-23	19	51	19736	0.26	uPLM	2
CCGGCTAC	6.36	75	10	147	138	28	19736	0.14	uPLM	NA
GTCGTTT	6.36	-57	-145	1	146	923	19736	4.68	tPLM	1
GAGTG	6.35	3	3	14	12	587	19736	2.97	uPLM	3
TCTCCA	6.34	-5	-5	-5	1	80	19736	0.41	uPLM	3
GGGCTTA	6.34	-63	-154	-37	118	532	19736	2.7	uPLM	1
CACGTCAC	6.34	-74	-156	-53	104	114	19736	0.58	tPLM	1
GAACCGG	6.33	-84	-152	-37	116	456	19736	2.31	uPLM	1
TATATACT	6.33	-30	-36	-25	12	154	19736	0.78	uPLM	2
AGCCC	6.33	-59	-156	-35	122	2861	19736	14.5	uPLM	1
ATATACC	6.32	-29	-34	-27	8	105	19736	0.53	tPLM	2
ATAGGG	6.32	-30	-35	-26	10	155	19736	0.79	uPLM	2
GTGG	6.3	1	-2	2	4	587	19736	2.97	tPLM	3
GGGCT	6.3	-87	-152	-33	120	2847	19736	14.43	uPLM	1
ACGTGG	6.3	-83	-157	-39	119	1557	19736	7.89	tPLM	1
GTTGGGCC	6.29	-77	-151	-44	108	162	19736	0.82	uPLM	1
CACTATA	6.27	-37	-40	-33	8	109	19736	0.55	uPLM	2
AAGCCC	6.27	-80	-141	-44	98	1705	19736	8.64	uPLM	1
GTGTGT	6.26	-22	-34	41	75	1160	19736	5.88	uPLM	2
TTTTAT	6.26	-27	-31	-23	9	1317	19736	6.67	uPLM	2
TCTAT	6.26	-35	-39	-32	8	1053	19736	5.34	uPLM	2
TTCTTCAC	6.26	-8	-27	115	142	755	19736	3.83	miPLM	3
CCGGTT	6.25	-77	-142	-35	108	1347	19736	6.83	uPLM	1
AATACCCT	6.25	-70	-132	-25	108	143	19736	0.72	uPLM	1
CTGGGCCA	6.24	-80	-163	-41	123	67	19736	0.34	uPLM	1
TGGGCCA	6.23	-65	-124	-42	83	548	19736	2.78	uPLM	1
ATGCCACG	6.23	-66	-157	-41	117	133	19736	0.67	tPLM	1
GGTTTT	6.23	-26	-32	72	104	3472	19736	17.59	uPLM	2
TCCGGTT	6.22	-69	-132	-38	95	616	19736	3.12	uPLM	1
ACAGGCCC	6.22	-97	-183	-49	135	100	19736	0.51	uPLM	1
TTAGCCCA	6.22	-97	-177	-40	138	207	19736	1.05	uPLM	1
CCTTTAT	6.22	-38	-44	-22	23	231	19736	1.17	uPLM	2
AAACGACG	6.21	-68	-119	-7	113	347	19736	1.76	uPLM	1
CCGGTTTG	6.21	-69	-161	-41	121	257	19736	1.3	uPLM	1
TCATT	6.21	-2	-2	-2	1	237	19736	1.2	tPLM	3
GCAGAGAG	6.2	31	-19	109	128	435	19736	2.2	miPLM	NA
TGCCGTTT	6.2	-59	-136	-41	96	168	19736	0.85	uPLM	1
TTATAAAT	6.19	-33	-37	-25	13	250	19736	1.27	uPLM	2
CTTATAT	6.19	-27	-40	-22	19	367	19736	1.86	uPLM	2
ACTATAA	6.19	-35	-38	-32	7	169	19736	0.86	uPLM	2
CTTATA	6.18	-26	-39	-23	17	697	19736	3.53	uPLM	2
GTCGGCCC	6.18	-104	-208	-70	139	24	19736	0.12	tPLM	1
TTCACC	6.18	-3	-3	-3	1	60	19736	0.3	tPLM	3
TGGGCTTC	6.18	-92	-178	-36	143	253	19736	1.28	uPLM	1
GGGTTTA	6.18	-22	-27	1	28	316	19736	1.6	tPLM	2
CATTGGGC	6.17	-63	-175	-43	133	171	19736	0.87	uPLM	1
CACT	6.17	-1	-1	1	2	458	19736	2.32	uPLM	3
TTATAGGT	6.17	-31	-37	-27	11	45	19736	0.23	uPLM	2
TTAAATAG	6.17	-28	-34	-24	11	89	19736	0.45	miPLM	2
TTTTTCTC	6.17	36	-34	114	148	1379	19736	6.99	uPLM	NA
TACACGTG	6.16	-82	-140	-34	107	236	19736	1.2	tPLM	1
TTATAAA	6.16	-32	-36	-24	13	604	19736	3.06	uPLM	2
TGTCTCT	6.16	25	-31	114	145	1425	19736	7.22	uPLM	NA
TGGGCCAA	6.16	-73	-167	-42	126	298	19736	1.51	miPLM	1
TTGCCACG	6.16	-73	-180	-45	136	174	19736	0.88	tPLM	1
TGTCGTTT	6.15	-58	-154	-14	141	387	19736	1.96	tPLM	1
TAAACCG	6.15	-87	-171	-27	145	1151	19736	5.83	uPLM	1
TGGGTCCC	6.14	-84	-155	-37	119	86	19736	0.44	tPLM	1
TAATGGCG	6.14	62	-7	141	148	242	19736	1.23	uPLM	NA
CACGTCAG	6.14	-84	-157	-40	118	132	19736	0.67	tPLM	1
TGTCTATA	6.14	-40	-45	-35	11	51	19736	0.26	uPLM	2
GGCCTTTA	6.13	-58	-155	-31	125	193	19736	0.98	uPLM	1
TATAGGT	6.13	-31	-35	-26	10	87	19736	0.44	uPLM	2
AAATA	6.13	-29	-32	-27	6	2123	19736	10.76	tPLM	2
ACGACGT	6.12	-64	-131	1	132	439	19736	2.22	uPLM	1
TTATAGAC	6.12	-35	-49	-28	22	62	19736	0.31	uPLM	2
TATAGTGA	6.12	-32	-36	-27	10	50	19736	0.25	uPLM	2
CCCAATA	6.11	-82	-138	-44	95	847	19736	4.29	uPLM	1
GGTTTAT	6.1	-23	-28	-20	9	184	19736	0.93	uPLM	2
GGCCTAAT	6.1	-85	-178	-47	132	185	19736	0.94	uPLM	1
TTGG	6.09	1	2	2	1	451	19736	2.29	uPLM	3
AAAAGCC	6.09	-32	-125	-19	107	865	19736	4.38	tPLM	2
ATATAGTA	6.09	-31	-34	-27	8	84	19736	0.43	uPLM	2
CGCCACG	6.08	-65	-125	-45	81	180	19736	0.91	tPLM	1
ATTTATAA	6.08	-26	-36	-24	13	258	19736	1.31	uPLM	2
CGTGGCAA	6.07	-72	-175	-50	126	166	19736	0.84	tPLM	1
CCTTTTAT	6.07	-28	-40	-22	19	95	19736	0.48	uPLM	2
AACGGCA	6.07	-81	-150	-13	138	282	19736	1.43	tPLM	1
TATAGGAG	6.07	-34	-43	-27	17	47	19736	0.24	uPLM	2
TATATATC	6.06	-31	-37	-25	13	187	19736	0.95	uPLM	2
ATAAAAGC	6.06	-33	-38	-28	11	72	19736	0.36	uPLM	2
TTTATATG	6.06	-29	-33	-25	9	124	19736	0.63	uPLM	2
GACCGGAG	6.06	204	115	232	118	130	19736	0.66	uPLM	NA
ATAGGCC	6.06	-65	-150	-28	123	383	19736	1.94	uPLM	1
GGCCT	6.06	-60	-149	-34	116	2555	19736	12.95	uPLM	1
AACCGGTA	6.06	-69	-132	-28	105	145	19736	0.73	uPLM	1
AATGA	6.05	2	3	3	1	237	19736	1.2	tPLM	3
CACGTGTA	6.05	-88	-138	-41	98	231	19736	1.17	tPLM	1
ACCCGGTT	6.05	-68	-157	-43	115	145	19736	0.73	uPLM	1
CGTGTC	6.04	-79	-185	-37	149	1251	19736	6.34	tPLM	1
TATATATG	6.04	-30	-35	-24	12	271	19736	1.37	miPLM	2
TTAGGCC	6.03	-76	-154	-44	111	485	19736	2.46	uPLM	1
GTGAGAG	6.03	-2	-22	100	122	1103	19736	5.59	uPLM	3
CTCCTATA	6.03	-41	-49	-34	16	39	19736	0.2	uPLM	2
CACA	6.02	-1	-4	11	15	2688	19736	13.62	uPLM	3
TTAAACCG	6.02	-69	-173	-28	146	453	19736	2.3	uPLM	1
GAGAGAAT	6.02	45	2	126	125	683	19736	3.46	uPLM	NA
AGTGAAG	6.02	2	2	3	2	45	19736	0.23	uPLM	3
TATAGAAA	6.01	-31	-35	-27	9	104	19736	0.53	uPLM	2
AACCGG	6.01	-60	-147	-37	111	1373	19736	6.96	uPLM	1
GCTATAA	6.01	-36	-40	-33	8	80	19736	0.41	uPLM	2
TACTGGGC	6.01	-83	-170	-46	125	85	19736	0.43	uPLM	1
TAAAGAG	6.01	-31	-36	-27	10	153	19736	0.78	uPLM	2
TATATCTC	6	-33	-38	-27	12	58	19736	0.29	uPLM	2
AGATGA	6	3	4	4	1	86	19736	0.44	uPLM	3
CCCTAT	5.99	-36	-41	-33	9	126	19736	0.64	uPLM	2
AATAGGCC	5.99	-73	-135	-51	85	123	19736	0.62	miPLM	1
TCCTATAA	5.98	-41	-45	-34	12	52	19736	0.26	uPLM	2
CCAAGCCC	5.98	-93	-119	-49	71	69	19736	0.35	uPLM	1
TTTGG	5.98	2	3	3	1	248	19736	1.26	uPLM	3
AGTCTCTC	5.97	18	-32	74	106	349	19736	1.77	uPLM	3
GCCCAATG	5.97	-74	-173	-47	127	168	19736	0.85	uPLM	1
TCCTCA	5.97	-5	-5	-5	1	59	19736	0.3	uPLM	3
ACGCGC	5.96	-80	-124	-44	81	313	19736	1.59	tPLM	1
ACCGGT	5.96	-68	-167	-39	129	706	19736	3.58	uPLM	1
CCACGTC	5.96	-84	-139	-41	99	395	19736	2	tPLM	1
AAAATGGC	5.96	36	1	120	120	590	19736	2.99	uPLM	NA
TATTGGG	5.96	-63	-132	-38	95	821	19736	4.16	uPLM	1
GTGTTTAT	5.95	-24	-28	-20	9	62	19736	0.31	uPLM	2
TGAGGA	5.94	0	1	1	1	56	19736	0.28	uPLM	3
TGACGTG	5.94	-55	-149	-43	107	493	19736	2.5	tPLM	1
TGTATA	5.93	-37	-41	-32	10	443	19736	2.24	uPLM	2
TGACGTCA	5.93	-72	-140	-49	92	79	19736	0.4	tPLM	1
AGATG	5.92	3	4	4	1	153	19736	0.78	uPLM	3
TCATCT	5.91	-2	-2	-2	1	83	19736	0.42	uPLM	3
GCCCAAA	5.9	-68	-166	-43	124	1000	19736	5.07	uPLM	1
TTTGGGC	5.88	-53	-184	-40	145	1081	19736	5.48	uPLM	1
TGGA	5.88	0	1	1	1	371	19736	1.88	uPLM	3
TTTTTTTG	5.88	-7	-7	-7	1	71	19736	0.36	uPLM	3
ATATAAAA	5.88	-33	-36	-28	9	288	19736	1.46	uPLM	2
ATTAGGCC	5.88	-95	-178	-43	136	189	19736	0.96	uPLM	1
AAACCGG	5.88	-59	-154	-38	117	881	19736	4.46	uPLM	1
CCACTATA	5.87	-42	-48	-35	14	36	19736	0.18	uPLM	2
GGCCTAT	5.87	-84	-160	-36	125	388	19736	1.97	uPLM	1
TAAACC	5.87	-30	-33	-25	9	397	19736	2.01	tPLM	2
TTTATACA	5.86	-31	-34	-25	10	106	19736	0.54	uPLM	2
AAGCCCAC	5.86	-100	-154	-46	109	163	19736	0.83	uPLM	1
AGCCCAGT	5.86	-101	-184	-52	133	88	19736	0.45	uPLM	1
TATAAGG	5.85	-32	-35	-27	9	96	19736	0.49	uPLM	2
TTTTCT	5.85	26	-28	77	105	6813	19736	34.52	uPLM	NA
CACTC	5.85	-1	-2	7	9	471	19736	2.39	uPLM	3
GGCCGTT	5.85	-64	-183	-41	143	189	19736	0.96	uPLM	1
GGCC	5.84	-68	-141	-39	103	3809	19736	19.3	uPLM	1
ATAAAGGG	5.84	-37	-63	-25	39	73	19736	0.37	uPLM	2
CTATTTAA	5.84	-36	-40	-29	12	80	19736	0.41	miPLM	2
CGTGGC	5.84	-55	-138	-38	101	876	19736	4.44	tPLM	1
TCACTATA	5.83	-39	-43	-34	10	44	19736	0.22	uPLM	2
GGCTTT	5.83	-79	-141	-6	136	2219	19736	11.24	uPLM	1
CAAA	5.83	-1	-1	1	2	1506	19736	7.63	uPLM	3
CAACGGTC	5.83	-69	-165	-40	126	137	19736	0.69	uPLM	1
ACTCTCT	5.83	28	-32	116	148	1841	19736	9.33	uPLM	NA
TCACAC	5.83	-2	-2	-2	1	56	19736	0.28	uPLM	3
ATCCGGTT	5.83	-70	-148	-36	113	240	19736	1.22	uPLM	1
GGGCCGAC	5.82	-100	-143	-66	78	19	19736	0.1	tPLM	1
GCCACG	5.82	-61	-124	-41	84	792	19736	4.01	tPLM	1
TTATAGCC	5.82	-39	-46	-26	21	43	19736	0.22	uPLM	2
TTGGG	5.82	-67	-182	-38	145	5999	19736	30.4	uPLM	1
GGTGAA	5.81	2	3	3	1	56	19736	0.28	tPLM	3
CCGGTTAT	5.81	-66	-144	-41	104	143	19736	0.72	uPLM	1
GATGGGCC	5.81	-74	-157	-45	113	162	19736	0.82	miPLM	1
GAGTGAG	5.81	3	-30	108	138	784	19736	3.97	uPLM	3
ATGACACG	5.81	-102	-163	-40	124	157	19736	0.8	uPLM	1
CTTTAT	5.81	-26	-41	-22	20	1003	19736	5.08	uPLM	2
GAAGCCCA	5.8	-81	-147	-39	109	221	19736	1.12	uPLM	1
GGGCTTAT	5.8	-86	-155	-39	117	211	19736	1.07	uPLM	1
GCCCAAAA	5.8	-66	-145	-35	111	348	19736	1.76	uPLM	1
ATAAAGC	5.79	-31	-37	-27	11	141	19736	0.71	uPLM	2
TATAGAA	5.79	-31	-33	-27	7	245	19736	1.24	tPLM	2
CGGGCTTT	5.79	-85	-103	-3	101	50	19736	0.25	uPLM	1
AAATACCC	5.78	-34	-120	-26	95	170	19736	0.86	uPLM	2
AGGGGTTT	5.78	-25	-69	53	122	153	19736	0.78	uPLM	2
TAAG	5.78	-30	-34	-28	7	1755	19736	8.89	uPLM	2
CCAA	5.77	-2	-2	-2	1	445	19736	2.25	uPLM	3
ACCCGGCC	5.77	-97	-162	-37	126	28	19736	0.14	uPLM	1
CCTTTTTA	5.77	-26	-30	-21	10	72	19736	0.36	uPLM	2
GCCTAT	5.77	-38	-40	-33	8	116	19736	0.59	uPLM	2
AAAGCC	5.76	-73	-140	-7	134	2212	19736	11.21	uPLM	1
AATGGC	5.76	66	2	128	127	2612	19736	13.23	uPLM	NA
CGACCCGA	5.76	-83	-117	-50	68	68	19736	0.34	uPLM	1
ATAGGGT	5.75	-31	-36	-28	9	44	19736	0.22	uPLM	2
TTTATACG	5.75	-31	-39	-25	15	45	19736	0.23	uPLM	2
AGTGGGCC	5.75	-94	-161	-45	117	109	19736	0.55	tPLM	1
AGAAAAAA	5.74	15	-39	58	97	1588	19736	8.05	uPLM	3
AATTTATA	5.74	-25	-29	-23	7	148	19736	0.75	uPLM	2
GTCTATAA	5.74	-39	-56	-34	23	63	19736	0.32	uPLM	2
AACCGGTC	5.74	-60	-174	-29	146	151	19736	0.77	uPLM	1
AAGGGTTT	5.74	-22	-46	24	70	283	19736	1.43	uPLM	2
ACTCTCAC	5.74	-6	-30	63	93	162	19736	0.82	uPLM	3
GGCTATA	5.74	-37	-42	-33	10	60	19736	0.3	uPLM	2
CGTGGCG	5.74	-63	-120	-47	74	177	19736	0.9	tPLM	1
GAACCCGG	5.74	-166	-198	-130	69	38	19736	0.19	uPLM	1
CACTGGGC	5.74	-119	-203	-56	148	38	19736	0.19	uPLM	1
GAGTGA	5.74	3	3	6	4	117	19736	0.59	uPLM	3
CACGGCCC	5.73	-129	-194	-62	133	33	19736	0.17	uPLM	1
AACCGAAC	5.73	-63	-169	-45	125	309	19736	1.57	uPLM	1
TAAATACT	5.72	-32	-35	-27	9	78	19736	0.4	uPLM	2
GACACG	5.72	-83	-180	-36	145	1238	19736	6.27	tPLM	1
TATAAGAG	5.72	-33	-41	-26	16	72	19736	0.36	uPLM	2
AAACCCTT	5.72	-33	-56	30	86	309	19736	1.57	uPLM	2
CTGACGTG	5.72	-77	-161	-40	122	133	19736	0.67	tPLM	1
GTTATATA	5.68	-27	-40	-22	19	189	19736	0.96	uPLM	2
ATAAAGA	5.68	-30	-34	-26	9	319	19736	1.62	uPLM	2
TTAA	5.67	-31	-34	-29	6	2484	19736	12.59	tPLM	2
GACCGTTG	5.67	-67	-151	-47	105	122	19736	0.62	uPLM	1
TATAGGGA	5.67	-42	-46	-27	20	45	19736	0.23	miPLM	2
GAGATA	5.67	4	5	5	1	67	19736	0.34	tPLM	3
ATAGG	5.66	-29	-33	-27	7	504	19736	2.55	uPLM	2
TTTAGGCC	5.66	-85	-135	-47	89	156	19736	0.79	uPLM	1
ACTATA	5.66	-35	-37	-32	6	373	19736	1.89	uPLM	2
TTTTTCT	5.66	36	-31	64	95	3239	19736	16.41	uPLM	NA
ATATACG	5.66	-30	-34	-27	8	81	19736	0.41	tPLM	2
CCGGTTAA	5.65	-69	-139	-44	96	189	19736	0.96	uPLM	1
TATAAGAA	5.65	-32	-35	-25	11	105	19736	0.53	uPLM	2
GAGGCCC	5.65	-73	-161	-43	119	216	19736	1.09	uPLM	1
ATAAG	5.64	-29	-34	-26	9	1087	19736	5.51	uPLM	2
GGGCCTC	5.64	-66	-135	-43	93	181	19736	0.92	uPLM	1
TCCGGTTT	5.64	-72	-145	-39	107	380	19736	1.93	miPLM	1
ATCA	5.63	-3	-3	-3	1	528	19736	2.68	uPLM	3
TCTGGGCC	5.63	-101	-174	-56	119	76	19736	0.39	uPLM	1
CGTATAAA	5.63	-37	-44	-31	14	47	19736	0.24	uPLM	2
TTTTTTG	5.63	-6	-6	-6	1	102	19736	0.52	uPLM	3
ATATATCT	5.63	-31	-35	-26	10	112	19736	0.57	tPLM	2
ATAAACCG	5.62	-36	-141	-29	113	289	19736	1.46	uPLM	2
ACGTG	5.62	-62	-138	-37	102	3254	19736	16.49	tPLM	1
GGCCTG	5.62	-81	-163	-39	125	492	19736	2.49	uPLM	1
CACGT	5.62	-67	-171	-36	136	3912	19736	19.82	tPLM	1
GGCCGTA	5.62	-86	-151	-47	105	106	19736	0.54	uPLM	1
TTTATATC	5.61	-28	-34	-25	10	92	19736	0.47	miPLM	2
GTTCGGTT	5.61	-75	-175	-50	126	306	19736	1.55	uPLM	1
TTTCA	5.61	-4	-4	-4	1	270	19736	1.37	uPLM	3
GGCCCAGA	5.61	-105	-183	-60	124	78	19736	0.4	uPLM	1
CGTGTCA	5.6	-80	-136	-46	91	374	19736	1.9	tPLM	1
CAAAAAAA	5.6	0	-1	1	2	104	19736	0.53	uPLM	3
ATAAAC	5.6	-30	-33	-26	8	649	19736	3.29	uPLM	2
AAAGGCC	5.6	-78	-125	-36	90	520	19736	2.63	uPLM	1
AGTGAAGA	5.59	2	-18	127	145	580	19736	2.94	miPLM	3
TTAACCGA	5.59	-89	-173	-51	123	148	19736	0.75	uPLM	1
TTGATGA	5.58	4	5	5	1	50	19736	0.25	uPLM	3
GCCCATTG	5.58	-66	-172	-48	125	159	19736	0.81	uPLM	1
TCACCA	5.58	-2	-2	-2	1	61	19736	0.31	tPLM	3
TATAGGCA	5.57	-35	-43	-28	16	30	19736	0.15	uPLM	2
GCCCAGTT	5.57	-83	-184	-40	145	89	19736	0.45	uPLM	1
GCCACGTA	5.57	-68	-153	-47	107	143	19736	0.72	tPLM	1
CCTAT	5.56	-35	-39	-32	8	501	19736	2.54	uPLM	2
TTTCTT	5.56	31	-29	84	113	7648	19736	38.75	tPLM	NA
TATAAGCT	5.56	-32	-36	-27	10	38	19736	0.19	miPLM	2
GGGCCTTG	5.56	-95	-192	-60	133	128	19736	0.65	uPLM	1
CTCTTTAT	5.56	-40	-50	-20	31	155	19736	0.79	uPLM	2
ATACACAC	5.56	-34	-39	-22	18	77	19736	0.39	uPLM	2
GATGACGT	5.55	-61	-106	-42	65	114	19736	0.58	tPLM	1
TACCGGT	5.55	-81	-163	-41	123	214	19736	1.08	uPLM	1
TATAGC	5.55	-28	-33	-26	8	226	19736	1.15	uPLM	2
TAGAG	5.55	-33	-37	-27	11	754	19736	3.82	uPLM	2
AGAGAGTC	5.55	21	-18	122	140	267	19736	1.35	uPLM	NA
AAACCGGA	5.55	-62	-124	-42	83	326	19736	1.65	miPLM	1
AACTCA	5.54	-5	-5	-5	1	71	19736	0.36	uPLM	3
TTAACCGG	5.54	-71	-139	-49	91	186	19736	0.94	uPLM	1
GGCCTATT	5.54	-88	-142	-45	98	130	19736	0.66	miPLM	1
GGTCCCAC	5.53	-79	-198	-49	150	88	19736	0.45	tPLM	1
TGTGAA	5.53	2	3	3	1	81	19736	0.41	uPLM	3
GGCGCCAT	5.53	28	-22	124	146	51	19736	0.26	uPLM	NA
TTTATAA	5.53	-26	-36	-23	14	640	19736	3.24	uPLM	2
TTTCTTCA	5.53	-7	-8	-7	2	47	19736	0.24	miPLM	3
CCGGCCC	5.53	-77	-152	-45	108	140	19736	0.71	uPLM	1
GAGAGACT	5.52	25	-27	67	94	323	19736	1.64	uPLM	NA
GTGATG	5.52	4	5	5	1	58	19736	0.29	uPLM	3
GCTATTTA	5.52	-28	-42	-21	22	60	19736	0.3	uPLM	2
CGACACGT	5.52	-83	-182	-46	137	158	19736	0.8	tPLM	1
AGAGCGCG	5.51	38	-16	89	105	33	19736	0.17	uPLM	NA
ACGTCAGC	5.51	-70	-133	-46	88	93	19736	0.47	tPLM	1
CCCACGT	5.5	-78	-186	-45	142	230	19736	1.17	tPLM	1
TTTTCTCC	5.5	50	-14	118	132	637	19736	3.23	uPLM	NA
TTATAGTG	5.5	-32	-38	-27	12	50	19736	0.25	uPLM	2
GACCCA	5.49	-97	-183	-46	138	1082	19736	5.48	uPLM	1
TTATAAG	5.49	-31	-36	-25	12	220	19736	1.11	uPLM	2
CTCTCACA	5.49	-5	-29	74	103	310	19736	1.57	uPLM	3
TCTTCACT	5.49	-5	-23	122	145	576	19736	2.92	miPLM	3
CTGCCGCC	5.48	176	108	207	100	61	19736	0.31	uPLM	NA
GTTG	5.48	2	3	3	1	345	19736	1.75	uPLM	3
TATAGTAG	5.48	-33	-37	-29	9	40	19736	0.2	uPLM	2
TGTATAAA	5.48	-35	-39	-32	8	85	19736	0.43	uPLM	2
TTGGCCC	5.48	-80	-123	-52	72	273	19736	1.38	uPLM	1
ATTTA	5.48	-27	-33	-24	10	2645	19736	13.4	uPLM	2
TCCTCGCT	5.47	160	123	196	74	75	19736	0.38	uPLM	NA
GAGAGACA	5.47	38	-20	114	134	586	19736	2.97	uPLM	NA
CTTGGGCC	5.47	-92	-180	-53	128	116	19736	0.59	uPLM	1
GGCGACAG	5.47	43	-12	92	104	52	19736	0.26	uPLM	NA
ACCGGTAA	5.47	-127	-196	-59	138	95	19736	0.48	uPLM	1
GTTTGGGC	5.47	-88	-163	-39	125	209	19736	1.06	uPLM	1
TTCTATA	5.46	-37	-39	-33	7	204	19736	1.03	uPLM	2
TAAATGGG	5.46	-94	-157	-30	128	400	19736	2.03	uPLM	1
GACCCGA	5.46	-63	-107	-47	61	158	19736	0.8	uPLM	1
ATAGAGGA	5.46	-35	-41	-29	13	41	19736	0.21	uPLM	2
AAATACC	5.46	-30	-34	-26	9	120	19736	0.61	uPLM	2
GGTCC	5.45	-92	-201	-60	142	2099	19736	10.64	tPLM	1
CTTTTTAT	5.45	-24	-29	-20	10	156	19736	0.79	uPLM	2
GCTGACGT	5.44	-78	-148	-41	108	100	19736	0.51	tPLM	1
TAAAGAGA	5.43	-33	-38	-28	11	80	19736	0.41	uPLM	2
TTTGGGCT	5.43	-55	-172	-40	133	450	19736	2.28	uPLM	1
CACACA	5.43	-3	-30	26	56	1088	19736	5.51	uPLM	3
CAAAAAA	5.42	0	-1	1	2	157	19736	0.8	uPLM	3
GTGTGTG	5.42	-20	-29	60	89	605	19736	3.07	uPLM	2
GCCATCGT	5.42	73	3	143	141	110	19736	0.56	uPLM	NA
ATACCCT	5.42	-68	-129	-23	107	280	19736	1.42	uPLM	1
CCAC	5.42	-2	-2	-2	1	224	19736	1.13	tPLM	3
GAGTGAGA	5.41	3	-19	101	120	420	19736	2.13	uPLM	3
TCTCACA	5.41	-4	-7	-4	4	53	19736	0.27	uPLM	3
ACGTCACG	5.41	-69	-133	-47	87	64	19736	0.32	tPLM	1
ATAGAGAA	5.41	-33	-37	-27	11	95	19736	0.48	uPLM	2
GGGCCGG	5.4	-82	-161	-36	126	150	19736	0.76	uPLM	1
TAAATAAA	5.4	-31	-33	-27	7	187	19736	0.95	uPLM	2
TACCGGTT	5.4	-66	-132	-32	101	140	19736	0.71	uPLM	1
CCTCCATT	5.4	61	11	148	138	287	19736	1.45	miPLM	NA
GTGAGTGA	5.4	4	-18	13	31	85	19736	0.43	miPLM	3
TGGGCTAA	5.39	-90	-168	-64	105	171	19736	0.87	uPLM	1
GGCTATAA	5.39	-41	-49	-34	16	36	19736	0.18	uPLM	2
TCACAA	5.38	-2	-2	-2	1	79	19736	0.4	uPLM	3
TAAATATC	5.38	-33	-36	-26	11	81	19736	0.41	tPLM	2
CGTGGCGT	5.38	-88	-148	-57	92	64	19736	0.32	uPLM	1
GTGTGAGA	5.38	3	-36	74	110	208	19736	1.05	uPLM	3
ATGGCCC	5.38	-75	-180	-44	137	300	19736	1.52	tPLM	1
GCTTTTAT	5.38	-27	-31	-22	10	58	19736	0.29	uPLM	2
AAAGA	5.38	20	-52	88	140	13330	19736	67.54	uPLM	NA
GGCCCAC	5.37	-94	-158	-40	119	272	19736	1.38	tPLM	1
CCCTTTAT	5.37	-38	-60	-24	37	71	19736	0.36	uPLM	2
TTGTGA	5.37	3	4	4	1	79	19736	0.4	uPLM	3
GGGCCTCT	5.36	-80	-186	-43	144	79	19736	0.4	uPLM	1
ATGGG	5.36	-70	-149	-39	111	3968	19736	20.11	uPLM	1
CATCT	5.36	-1	-1	-1	1	147	19736	0.74	uPLM	3
TTCACA	5.36	-3	-3	-3	1	81	19736	0.41	uPLM	3
TTCCGGTT	5.36	-70	-147	-45	103	293	19736	1.48	uPLM	1
GCTCTCT	5.35	45	1	135	135	1198	19736	6.07	uPLM	NA
CATCAC	5.35	-1	-1	-1	1	56	19736	0.28	uPLM	3
TCACTCAC	5.35	-3	-22	33	55	129	19736	0.65	miPLM	3
TATACAAG	5.34	-32	-37	-27	11	49	19736	0.25	uPLM	2
GGCCCAAG	5.34	-86	-178	-56	123	118	19736	0.6	uPLM	1
TACCCCT	5.34	-61	-103	-22	82	186	19736	0.94	uPLM	1
GGTATATA	5.34	-27	-43	-21	23	106	19736	0.54	uPLM	2
ATATAAGG	5.33	-35	-43	-27	17	54	19736	0.27	uPLM	2
TTATTTA	5.33	-26	-37	-23	15	533	19736	2.7	uPLM	2
CTGGGC	5.32	-81	-165	-43	123	486	19736	2.46	uPLM	1
CCCATT	5.31	-61	-116	-36	81	1745	19736	8.84	uPLM	1
TTTTATAT	5.31	-26	-29	-22	8	218	19736	1.1	uPLM	2
ATATAGCC	5.31	-36	-46	-27	20	36	19736	0.18	uPLM	2
TGGCCC	5.31	-74	-122	-48	75	669	19736	3.39	uPLM	1
CACGTCAT	5.31	-69	-128	-44	85	173	19736	0.88	tPLM	1
TAGGCC	5.3	-65	-131	-44	88	868	19736	4.4	uPLM	1
TATAAATC	5.3	-34	-38	-26	13	107	19736	0.54	miPLM	2
TTATTTAT	5.3	-25	-27	-21	7	205	19736	1.04	uPLM	2
TCCACGT	5.3	-67	-176	-48	129	540	19736	2.74	tPLM	1
CTTCAA	5.29	-4	-4	-4	1	84	19736	0.43	uPLM	3
GCGCGT	5.29	-85	-143	-36	108	366	19736	1.85	tPLM	1
TAAAGGG	5.29	-33	-49	-28	22	114	19736	0.58	uPLM	2
GGCCTAA	5.29	-71	-171	-40	132	536	19736	2.72	tPLM	1
AAATAGG	5.28	-30	-33	-27	7	78	19736	0.4	uPLM	2
AAGAAA	5.28	14	-20	82	102	7106	19736	36.01	tPLM	3
CACGCG	5.28	-81	-161	-43	119	456	19736	2.31	tPLM	1
TATATATT	5.28	-29	-34	-26	9	298	19736	1.51	uPLM	2
ATAACCGG	5.28	-119	-147	-30	118	155	19736	0.79	uPLM	1
CGGTTAAG	5.28	-82	-134	-43	92	118	19736	0.6	uPLM	1
TAGCCCA	5.28	-101	-171	-48	124	439	19736	2.22	uPLM	1
GGCCTTTT	5.28	-88	-131	-42	90	240	19736	1.22	uPLM	1
GGCCTA	5.28	-71	-167	-37	131	1117	19736	5.66	uPLM	1
TCTTTAT	5.28	-37	-43	-21	23	470	19736	2.38	uPLM	2
TTAAACC	5.27	-36	-174	-27	148	1268	19736	6.42	uPLM	2
TTTTTTTT	5.26	-9	-17	-8	10	450	19736	2.28	uPLM	3
ACGT	5.26	-54	-172	-42	131	6633	19736	33.61	tPLM	1
GGACC	5.26	-91	-194	-59	136	2039	19736	10.33	tPLM	1
GTGAGAGT	5.25	1	-29	70	99	164	19736	0.83	uPLM	3
TGATT	5.25	0	1	1	1	236	19736	1.2	tPLM	3
TCCCTATA	5.25	-43	-50	-34	17	41	19736	0.21	miPLM	2
TATCTC	5.25	-1	-1	-1	1	66	19736	0.33	tPLM	3
GGTATTT	5.25	-24	-28	-21	8	96	19736	0.49	uPLM	2
AGTATATA	5.24	-37	-42	-22	21	165	19736	0.84	uPLM	2
GCCGTTT	5.24	-56	-155	-34	122	392	19736	1.99	uPLM	1
AACCGGGT	5.24	-103	-127	-39	89	129	19736	0.65	uPLM	1
TCGGGCCA	5.24	219	194	246	53	16	19736	0.08	uPLM	NA
TATC	5.24	-1	-1	-1	1	402	19736	2.04	tPLM	3
TCTCTCAA	5.24	43	-11	113	124	742	19736	3.76	miPLM	NA
TTACCGGT	5.23	-119	-198	-59	140	92	19736	0.47	uPLM	1
GACGT	5.23	-54	-147	-38	110	2186	19736	11.08	tPLM	1
CCACGTAG	5.23	-91	-184	-48	137	96	19736	0.49	uPLM	1
GCCCAAAC	5.23	-84	-165	-45	121	209	19736	1.06	uPLM	1
CGCGCTCT	5.23	22	-26	92	118	38	19736	0.19	uPLM	NA
TGAGTT	5.22	0	1	1	1	66	19736	0.33	uPLM	3
CTCCAA	5.22	-4	-4	-4	1	61	19736	0.31	uPLM	3
ACCCTAT	5.22	-41	-61	-22	40	106	19736	0.54	uPLM	2
AAAGGA	5.22	-32	-60	-1	60	1527	19736	7.74	uPLM	2
TAAAAGGA	5.22	-32	-36	-26	11	73	19736	0.37	uPLM	2
GATATATA	5.22	-26	-38	-22	17	191	19736	0.97	uPLM	2
CATTTATA	5.22	-25	-30	-22	9	87	19736	0.44	miPLM	2
TTCGGTTC	5.22	-92	-207	-58	150	246	19736	1.25	uPLM	1
CAATGGGC	5.21	-66	-165	-47	119	156	19736	0.79	uPLM	1
GCCCATC	5.21	-82	-134	-46	89	247	19736	1.25	uPLM	1
GTGGGCTT	5.21	-95	-134	-44	91	145	19736	0.73	uPLM	1
AATGGG	5.2	-72	-139	-38	102	2007	19736	10.17	uPLM	1
GTGTGA	5.2	3	4	4	1	53	19736	0.27	uPLM	3
TGCCTATA	5.2	-45	-53	-35	19	29	19736	0.15	uPLM	2
AAACCG	5.2	-61	-172	-39	134	2171	19736	11	uPLM	1
GTGTCGTT	5.2	-66	-136	-47	90	127	19736	0.64	uPLM	1
ACTGGGCT	5.2	-91	-184	-55	130	85	19736	0.43	uPLM	1
ATAAAGCA	5.19	-33	-38	-28	11	50	19736	0.25	uPLM	2
CCTATTTA	5.19	-39	-56	-23	34	95	19736	0.48	miPLM	2
TAAAAACC	5.19	-32	-37	-27	11	81	19736	0.41	uPLM	2
TTTGAGAG	5.19	29	-22	119	141	519	19736	2.63	miPLM	NA
ACACGTGC	5.19	-64	-152	-45	108	95	19736	0.48	tPLM	1
CTCTCAT	5.19	-10	-29	116	145	1100	19736	5.57	uPLM	3
TCGGGTCG	5.19	-83	-118	-44	75	74	19736	0.37	uPLM	1
AAATAGAG	5.18	-30	-35	-25	11	87	19736	0.44	uPLM	2
CGCCTAT	5.18	-47	-59	-31	29	40	19736	0.2	uPLM	2
AGCGAGG	5.18	168	142	212	71	136	19736	0.69	uPLM	NA
CCATTGTT	5.18	39	4	150	147	578	19736	2.93	uPLM	NA
GGCCTACA	5.18	-99	-187	-40	148	54	19736	0.27	uPLM	1
CGGTTTAG	5.18	-76	-149	-42	108	270	19736	1.37	uPLM	1
CCCAAA	5.18	-105	-170	-44	127	2749	19736	13.93	uPLM	1
CGGTTTAA	5.17	-49	-166	-36	131	428	19736	2.17	uPLM	2
TGTGTGT	5.17	1	-66	51	117	980	19736	4.97	uPLM	3
CGCTCCGA	5.17	220	148	294	147	44	19736	0.22	uPLM	NA
CCTTATAT	5.17	-40	-47	-26	22	57	19736	0.29	uPLM	2
TATAGTGG	5.17	-34	-41	-28	14	34	19736	0.17	uPLM	2
GCGGAGTA	5.17	139	90	225	136	44	19736	0.22	miPLM	NA
GAACCGGT	5.16	-82	-120	-37	84	139	19736	0.7	uPLM	1
GGGACCCA	5.16	-90	-155	-44	112	83	19736	0.42	tPLM	1
TGGTGA	5.16	3	4	4	1	59	19736	0.3	tPLM	3
ATAAAGAC	5.16	-32	-40	-26	15	59	19736	0.3	uPLM	2
ACGTGTCG	5.16	-76	-186	-48	139	156	19736	0.79	tPLM	1
CGTCATT	5.15	-87	-192	-50	143	397	19736	2.01	uPLM	1
TTCACT	5.15	-3	-3	-3	1	70	19736	0.35	uPLM	3
CGTGGCGA	5.15	-87	-132	-47	86	65	19736	0.33	uPLM	1
AAACCCCT	5.15	-32	-66	48	114	150	19736	0.76	uPLM	2
ATATAGGT	5.15	-31	-37	-26	12	40	19736	0.2	uPLM	2
CCTTTA	5.15	-39	-60	-18	43	758	19736	3.84	uPLM	2
ACCATGGC	5.15	57	-5	143	148	144	19736	0.73	uPLM	NA
CAAC	5.15	-1	-1	1	2	531	19736	2.69	uPLM	3
CCATTGAT	5.14	87	7	150	144	391	19736	1.98	uPLM	NA
AGTATTTA	5.14	-26	-29	-23	7	54	19736	0.27	uPLM	2
TTGAAG	5.14	1	2	2	1	81	19736	0.41	uPLM	3
AAAAGGA	5.14	-30	-38	-26	13	238	19736	1.21	uPLM	2
AAATAC	5.13	-30	-32	-27	6	411	19736	2.08	uPLM	2
AAAAAGG	5.13	-30	-38	-25	14	274	19736	1.39	tPLM	2
TCGGAGCG	5.13	215	153	292	140	42	19736	0.21	uPLM	NA
TTGAGA	5.13	1	2	2	1	81	19736	0.41	uPLM	3
GACACGTC	5.13	-80	-185	-52	134	113	19736	0.57	tPLM	1
GTGTGTGT	5.12	-21	-27	22	49	228	19736	1.16	uPLM	2
GGAGGTCG	5.12	151	118	198	81	40	19736	0.2	uPLM	NA
ATGACGTG	5.12	-61	-133	-45	89	175	19736	0.89	tPLM	1
ATAGAGGT	5.12	-32	-43	-25	19	36	19736	0.18	uPLM	2
AGCGAGCG	5.12	9	-58	61	119	50	19736	0.25	uPLM	3
ACTATAT	5.12	-35	-37	-32	6	188	19736	0.95	uPLM	2
TACCCCTC	5.12	-70	-110	-28	83	43	19736	0.22	uPLM	1
TAAAAAGC	5.12	-32	-37	-28	10	63	19736	0.32	uPLM	2
CCCATTTA	5.11	-62	-150	-37	114	380	19736	1.93	uPLM	1
AGCCATT	5.11	56	5	153	149	878	19736	4.45	uPLM	NA
TTCAA	5.11	-3	-3	-3	1	259	19736	1.31	uPLM	3
AGGCC	5.1	-71	-122	-41	82	2086	19736	10.57	uPLM	1
AAATAG	5.1	-29	-32	-26	7	465	19736	2.36	uPLM	2
TATAGTA	5.09	-30	-33	-28	6	128	19736	0.65	uPLM	2
GAAAGAA	5.09	23	-32	99	131	2262	19736	11.46	uPLM	NA
TGGGGGCG	5.09	262	207	326	120	11	19736	0.06	uPLM	NA
AAGGGCC	5.09	-97	-147	-55	93	125	19736	0.63	uPLM	1
CTTAACCG	5.09	-84	-139	-40	100	122	19736	0.62	uPLM	1
TAAGCCC	5.09	-87	-147	-45	103	495	19736	2.51	uPLM	1
CGGCCCAC	5.09	-125	-176	-74	103	53	19736	0.27	uPLM	1
CTGTCGCC	5.09	42	4	99	96	46	19736	0.23	uPLM	NA
TAAATAA	5.09	-30	-33	-26	8	431	19736	2.18	uPLM	2
AACCGCGT	5.08	-76	-170	-45	126	69	19736	0.35	uPLM	1
CGCGTG	5.08	-76	-158	-42	117	451	19736	2.29	tPLM	1
ATCGAACC	5.07	-160	-178	-29	150	182	19736	0.92	uPLM	1
CTTTTTA	5.07	-25	-29	-22	8	243	19736	1.23	uPLM	2
ATTGGG	5.07	-65	-131	-39	93	1793	19736	9.08	uPLM	1
AGAGAAAA	5.07	28	-6	96	102	1288	19736	6.53	uPLM	NA
TTCTCTAT	5.06	-40	-43	-36	8	70	19736	0.35	uPLM	2
ATAAATCC	5.06	-34	-37	-29	9	42	19736	0.21	miPLM	2
CGCTCGCT	5.06	16	-60	61	121	50	19736	0.25	uPLM	3
GGGGCCTA	5.06	-102	-163	-52	112	19	19736	0.1	uPLM	1
CGTGGCAG	5.06	-97	-186	-37	150	102	19736	0.52	tPLM	1
CAAAGCCC	5.06	-67	-178	-49	130	175	19736	0.89	uPLM	1
TCAGAGAG	5.06	20	-3	94	97	306	19736	1.55	uPLM	NA
TCTTCAA	5.05	-5	-5	-5	1	48	19736	0.24	uPLM	3
AACCGGG	5.05	-91	-148	-39	110	270	19736	1.37	uPLM	1
GGCACCGG	5.05	135	78	209	132	50	19736	0.25	uPLM	NA
CCCATTAT	5.05	-65	-121	-36	86	255	19736	1.29	uPLM	1
AAACGGC	5.04	-65	-153	-12	142	451	19736	2.29	tPLM	1
GGGTATTT	5.04	-27	-96	-20	77	146	19736	0.74	uPLM	2
GGACCCAC	5.04	-79	-142	-48	95	83	19736	0.42	tPLM	1
TGACACG	5.04	-76	-151	-47	105	414	19736	2.1	uPLM	1
GGGCCAC	5.04	-56	-114	-46	69	108	19736	0.55	tPLM	1
GAACCGAA	5.04	-97	-136	-56	81	149	19736	0.75	uPLM	1
GATA	5.04	2	3	3	1	399	19736	2.02	tPLM	3
TCTCTCAT	5.03	-12	-28	105	133	605	19736	3.07	miPLM	2
TTACCCC	5.03	-78	-132	-40	93	152	19736	0.77	uPLM	1
TTGTGAG	5.03	2	-34	105	139	633	19736	3.21	uPLM	3
AAGCCATG	5.03	64	3	113	111	209	19736	1.06	uPLM	NA
GTAGCCGG	5.02	83	25	146	122	26	19736	0.13	uPLM	NA
GCCCATG	5.02	-85	-143	-49	95	246	19736	1.25	uPLM	1
AGTGAA	5.02	2	3	3	1	69	19736	0.35	uPLM	3
ATATAATG	5.02	-32	-35	-26	10	78	19736	0.4	uPLM	2
TACTCCGC	5.01	139	95	219	125	42	19736	0.21	miPLM	NA
TATAAAAA	5.01	-34	-36	-27	10	338	19736	1.71	uPLM	2
ACCGAAC	5.01	-69	-157	-46	112	413	19736	2.09	tPLM	1
TAAAA	5.01	-29	-33	-28	6	2224	19736	11.27	uPLM	2
AGAGTGAG	5	49	-29	105	134	387	19736	1.96	miPLM	NA
TTTCTCA	5	-6	-6	-6	1	48	19736	0.24	uPLM	3
TTTTGGGC	5	-64	-179	-41	139	403	19736	2.04	uPLM	1
ACGCGCT	4.99	-68	-170	-49	122	162	19736	0.82	tPLM	1
CCGTTAGA	4.99	-91	-195	-57	139	118	19736	0.6	tPLM	1
CCCAATT	4.99	-70	-144	-45	100	683	19736	3.46	uPLM	1
ACGCCACG	4.99	-80	-135	-59	77	56	19736	0.28	uPLM	1
AGGGCTTT	4.99	-28	-34	-18	17	36	19736	0.18	uPLM	2
AACGACGT	4.98	-68	-125	-6	120	224	19736	1.13	uPLM	1
AGCCACGT	4.98	-110	-163	-49	115	163	19736	0.83	tPLM	1
TTTCTATA	4.98	-38	-42	-35	8	83	19736	0.42	uPLM	2
GTTATAAA	4.98	-37	-43	-27	17	106	19736	0.54	uPLM	2
GAAGAGTG	4.98	32	-30	72	102	241	19736	1.22	uPLM	NA
TCATTC	4.98	-2	-2	-2	1	63	19736	0.32	uPLM	3
ACGTGTA	4.98	-80	-122	-40	83	383	19736	1.94	tPLM	1
TGTGGGCC	4.97	-80	-145	-40	106	84	19736	0.43	tPLM	1
AAACCCC	4.97	-31	-65	49	114	462	19736	2.34	uPLM	2
TAACCGG	4.97	-62	-126	-43	84	355	19736	1.8	uPLM	1
ATGG	4.97	1	2	2	1	304	19736	1.54	uPLM	3
GGGCCA	4.97	-67	-182	-41	142	995	19736	5.04	uPLM	1
TAAACCGA	4.97	-63	-173	-43	131	424	19736	2.15	uPLM	1
CACACAC	4.97	4	-30	32	62	466	19736	2.36	uPLM	3
TAACCG	4.97	-79	-128	-42	87	877	19736	4.44	tPLM	1
TAAAAGG	4.97	-30	-33	-26	8	134	19736	0.68	uPLM	2
TGGGCCCC	4.96	-131	-176	-72	105	19	19736	0.1	tPLM	1
TTGAACCG	4.96	-86	-170	-40	131	191	19736	0.97	miPLM	1
CCCAATTA	4.96	-83	-163	-45	119	295	19736	1.49	uPLM	1
GCCATT	4.96	71	19	152	134	2702	19736	13.69	uPLM	NA
GGTTTTTA	4.95	-24	-27	-20	8	66	19736	0.33	uPLM	2
CCCGCCAT	4.95	51	5	122	118	70	19736	0.35	uPLM	NA
CCTCACTC	4.95	-9	-55	82	137	123	19736	0.62	uPLM	3
CTAATGGG	4.94	-85	-138	-36	103	177	19736	0.9	uPLM	1
GCTCGCG	4.94	172	152	215	64	54	19736	0.27	uPLM	NA
CGTGGCTT	4.94	-73	-153	-51	103	102	19736	0.52	uPLM	1
AATGGCT	4.94	48	-4	145	149	871	19736	4.41	uPLM	NA
TGTGTG	4.94	2	-26	31	57	1102	19736	5.58	uPLM	3
CCAAA	4.93	-2	-2	-2	1	228	19736	1.16	uPLM	3
TAAACCCC	4.93	-36	-79	-27	53	74	19736	0.37	uPLM	2
CCCTTT	4.93	-27	-127	20	147	1734	19736	8.79	uPLM	2
CGGTTT	4.93	-93	-144	-40	105	1859	19736	9.42	uPLM	1
GGGCTTGG	4.92	-68	-117	-52	66	71	19736	0.36	uPLM	1
CTATGGGC	4.92	-96	-145	-53	93	77	19736	0.39	uPLM	1
AATG	4.92	2	3	3	1	480	19736	2.43	uPLM	3
CCCAAAC	4.92	-83	-153	-10	144	586	19736	2.97	uPLM	1
ATAAACA	4.92	-30	-33	-27	7	239	19736	1.21	uPLM	2
GTCGTTTT	4.92	-71	-100	-37	64	260	19736	1.32	tPLM	1
AACGCGC	4.91	-95	-142	-32	111	75	19736	0.38	uPLM	1
TGTGAAG	4.91	2	2	3	2	38	19736	0.19	uPLM	3
AGAAAT	4.91	5	-30	74	104	3554	19736	18.01	uPLM	3
ATATAATC	4.91	-32	-37	-27	11	85	19736	0.43	uPLM	2
AACAATGG	4.9	46	9	99	91	420	19736	2.13	uPLM	NA
GGGGTTTA	4.9	-25	-72	6	78	95	19736	0.48	uPLM	2
TGATGAA	4.9	2	3	4	2	61	19736	0.31	tPLM	3
CCGGGTTC	4.9	-154	-202	-122	81	41	19736	0.21	uPLM	1
CGTGTCAT	4.9	-77	-168	-47	122	156	19736	0.79	uPLM	1
AAAGG	4.9	-29	-42	-1	42	2824	19736	14.31	uPLM	2
CGGTTCGA	4.89	-83	-189	-63	127	128	19736	0.65	uPLM	1
GCCTTT	4.89	-23	-123	-12	112	1378	19736	6.98	uPLM	2
TAAATAAG	4.89	-33	-36	-26	11	94	19736	0.48	uPLM	2
GTGGGCCG	4.89	-115	-183	-69	115	57	19736	0.29	uPLM	1
GGCCCACA	4.89	-87	-154	-40	115	91	19736	0.46	tPLM	1
AAACGAC	4.89	-64	-117	-7	111	761	19736	3.86	tPLM	1
TTGAAGA	4.89	1	2	2	1	47	19736	0.24	uPLM	3
ATGGCGC	4.88	57	4	101	98	124	19736	0.63	uPLM	NA
AAAGGGCC	4.88	-103	-157	-12	146	76	19736	0.39	uPLM	1
GGTTCGG	4.88	-73	-112	-39	74	267	19736	1.35	uPLM	1
CAAGGCCC	4.88	-81	-144	-55	90	102	19736	0.52	uPLM	1
GTGCCACG	4.88	-68	-190	-45	146	78	19736	0.4	tPLM	1
TCACTC	4.88	-3	-25	99	124	2045	19736	10.36	uPLM	3
TAAGGG	4.88	-43	-137	-7	131	848	19736	4.3	uPLM	2
TATAGCA	4.88	-30	-35	-28	8	73	19736	0.37	uPLM	2
AGAAAA	4.87	16	-18	70	88	5993	19736	30.37	uPLM	3
AGATA	4.87	3	4	4	1	181	19736	0.92	tPLM	3
GGGGTTT	4.87	-25	-30	1	31	161	19736	0.82	uPLM	2
AAGGGGTT	4.87	-20	-80	26	106	101	19736	0.51	uPLM	2
GCCATGGG	4.87	44	19	153	135	87	19736	0.44	uPLM	NA
TACACGT	4.86	-71	-123	-44	80	376	19736	1.91	tPLM	1
TTGGAG	4.86	1	2	2	1	57	19736	0.29	uPLM	3
TTGAA	4.86	1	2	2	1	256	19736	1.3	uPLM	3
AGACAG	4.86	3	4	4	1	40	19736	0.2	uPLM	3
ATTCTCTC	4.86	55	-4	114	118	670	19736	3.39	uPLM	NA
CTACGTGG	4.86	-88	-162	-51	112	88	19736	0.45	uPLM	1
TTATAAAA	4.86	-33	-36	-29	8	180	19736	0.91	uPLM	2
AAGGGTT	4.86	-24	-46	22	68	364	19736	1.84	uPLM	2
CACGTGCG	4.85	-79	-114	-50	65	47	19736	0.24	tPLM/miPLM	1
TCACGTGC	4.85	-69	-162	-45	118	80	19736	0.41	tPLM	1
TTCATT	4.85	-3	-3	-3	1	104	19736	0.53	uPLM	3
TCGTAAGG	4.85	337	287	400	114	47	19736	0.24	uPLM	NA
TTTGAG	4.85	2	3	3	1	79	19736	0.4	uPLM	3
CGGGCCT	4.85	-110	-183	-44	140	118	19736	0.6	uPLM	1
TCATCAT	4.85	-2	-2	-2	1	46	19736	0.23	tPLM	3
ATATAAGT	4.84	-31	-35	-27	9	70	19736	0.35	uPLM	2
TCGGTTCG	4.84	-97	-197	-60	138	166	19736	0.84	miPLM	1
CCTTTT	4.84	-24	-27	-14	14	555	19736	2.81	uPLM	2
AACCGGAA	4.84	-66	-152	-42	111	303	19736	1.54	uPLM	1
TAAACACC	4.84	-33	-38	-28	11	27	19736	0.14	uPLM	2
AGAAAAA	4.84	15	5	63	59	2211	19736	11.2	uPLM	3
ATGGCGGG	4.84	64	-15	114	129	73	19736	0.37	uPLM	NA
ACCTATAA	4.83	-40	-47	-34	14	43	19736	0.22	uPLM	2
AATACCC	4.83	-33	-90	-25	66	227	19736	1.15	uPLM	2
TTATAAGG	4.83	-34	-44	-27	18	46	19736	0.23	uPLM	2
GGCACGTG	4.83	-63	-171	-29	143	82	19736	0.42	tPLM/miPLM	1
TTCTCAT	4.83	-5	-5	-5	1	40	19736	0.2	uPLM	3
TCGCCACG	4.82	-87	-127	-53	75	59	19736	0.3	uPLM	1
TTTTCTCT	4.82	37	2	92	91	1206	19736	6.11	uPLM	NA
TCTCAA	4.82	-4	-4	-4	1	78	19736	0.4	uPLM	3
AGCCCAAA	4.82	-64	-164	-46	119	431	19736	2.18	uPLM	1
GGGCTTAA	4.82	-62	-159	-44	116	192	19736	0.97	uPLM	1
GACGTGTA	4.82	-87	-118	-44	75	58	19736	0.29	tPLM	1
ACGTCATC	4.81	-59	-116	-44	73	124	19736	0.63	tPLM	1
CAAAAA	4.81	0	-1	1	2	298	19736	1.51	uPLM	3
AAACA	4.81	-4	-4	-4	1	306	19736	1.55	uPLM	3
GGCCCTTT	4.81	-100	-187	-57	131	71	19736	0.36	uPLM	1
CTTCACA	4.8	-4	-5	-4	2	39	19736	0.2	uPLM	3
ACACACA	4.8	5	-33	25	58	572	19736	2.9	uPLM	3
ACGATGGC	4.8	48	-3	136	139	105	19736	0.53	uPLM	NA
CCCTTTA	4.8	-39	-48	-34	15	83	19736	0.42	uPLM	2
CGACACG	4.8	-83	-180	-42	139	255	19736	1.29	tPLM	1
CCCAT	4.8	-78	-121	-42	80	3217	19736	16.3	uPLM	1
CCTTA	4.8	-38	-134	-25	110	3291	19736	16.68	uPLM	2
TGAGAAA	4.79	0	-1	1	2	72	19736	0.36	uPLM	3
TGTGAAGA	4.79	-2	-7	5	12	57	19736	0.29	miPLM	3
CTTAGGCC	4.79	-70	-184	-47	138	80	19736	0.41	uPLM	1
AAGAGAAA	4.79	34	2	89	88	1029	19736	5.21	miPLM	NA
GGCTTTA	4.78	-82	-137	-22	116	614	19736	3.11	uPLM	1
GCCCATCT	4.78	-76	-138	-51	88	94	19736	0.48	miPLM	1
TAAAAC	4.78	-31	-33	-28	6	477	19736	2.42	uPLM	2
GCGCGTGG	4.78	-82	-127	-52	76	51	19736	0.26	tPLM	1
TCTTATAT	4.78	-39	-45	-24	22	147	19736	0.74	miPLM	2
CGCGACTC	4.78	29	-18	61	79	19	19736	0.1	uPLM	NA
ATAAAAC	4.78	-30	-35	-29	7	252	19736	1.28	uPLM	2
CCTTTTT	4.78	-24	-27	-17	11	227	19736	1.15	tPLM	2
GCCCAACT	4.77	-76	-128	-48	81	92	19736	0.47	uPLM	1
ATGATGA	4.77	4	5	5	1	45	19736	0.23	tPLM	3
GGGCTTAC	4.77	-83	-114	-45	70	51	19736	0.26	uPLM	1
AACACGTG	4.77	-88	-112	-45	68	165	19736	0.84	tPLM/miPLM	1
CTTTCA	4.77	-5	-5	-5	1	71	19736	0.36	uPLM	3
GTCAGAGC	4.77	237	132	275	144	62	19736	0.31	uPLM	NA
TCCAA	4.77	-3	-3	-3	1	164	19736	0.83	uPLM	3
AATGAA	4.77	2	3	3	1	104	19736	0.53	uPLM	3
ACACACAC	4.77	3	-39	53	92	358	19736	1.81	uPLM	3
AAGGCC	4.77	-77	-126	-46	81	1038	19736	5.26	uPLM	1
GAAGGGTA	4.77	-104	-140	-65	76	62	19736	0.31	uPLM	1
TGAAGCCC	4.76	-100	-150	-45	106	96	19736	0.49	uPLM	1
GCCCACTA	4.76	-79	-144	-54	91	101	19736	0.51	tPLM	1
TTACG	4.76	-80	-167	-52	116	2980	19736	15.1	uPLM	1
AGGGTA	4.76	-72	-122	-16	107	782	19736	3.96	uPLM	1
CACTCTTC	4.76	36	-36	84	120	266	19736	1.35	uPLM	NA
CACCTATA	4.76	-43	-52	-35	18	41	19736	0.21	uPLM	2
TATAAGCA	4.75	-31	-38	-27	12	46	19736	0.23	miPLM	2
CGTAGTCG	4.75	223	195	267	73	22	19736	0.11	uPLM	NA
GAGAAAAA	4.75	43	-29	96	125	1231	19736	6.24	uPLM	NA
CCGAACC	4.75	-79	-116	-40	77	278	19736	1.41	tPLM	1
TTTAAA	4.74	-32	-35	-30	6	542	19736	2.75	uPLM	2
GCCGCAGA	4.74	170	70	199	130	73	19736	0.37	uPLM	NA
GGGCCAA	4.74	-86	-126	-58	69	257	19736	1.3	uPLM	1
TGCCGTT	4.74	-57	-143	-43	101	228	19736	1.16	uPLM	1
CTCGGCCC	4.73	-91	-131	-57	75	40	19736	0.2	uPLM	1
GCCCTTAT	4.73	-116	-165	-26	140	44	19736	0.22	uPLM	1
TATAGGGT	4.73	-37	-53	-28	26	39	19736	0.2	uPLM	2
ATCCGCGT	4.73	-121	-206	-65	142	34	19736	0.17	uPLM	1
GATAA	4.73	2	3	3	1	172	19736	0.87	tPLM	3
ACGTCAC	4.73	-74	-113	-51	63	215	19736	1.09	tPLM	1
CACTATAA	4.73	-41	-47	-34	14	52	19736	0.26	uPLM	2
CCCGGTTA	4.73	-105	-141	-51	91	51	19736	0.26	uPLM	1
ATAGGCA	4.73	-33	-36	-29	8	40	19736	0.2	uPLM	2
TATCT	4.72	-1	-1	1	2	276	19736	1.4	tPLM	3
AAAAGC	4.72	-30	-33	-27	7	288	19736	1.46	uPLM	2
AGTG	4.72	1	2	3	2	439	19736	2.22	uPLM	3
CTTTATAG	4.72	-33	-41	-25	17	47	19736	0.24	uPLM	2
ACCCTATA	4.72	-44	-51	-33	19	33	19736	0.17	uPLM	2
CACACACT	4.71	-3	-83	47	130	228	19736	1.16	uPLM	3
AAAGAA	4.71	19	-53	62	115	6322	19736	32.03	uPLM	3
TGTGTGTG	4.71	-19	-29	43	72	327	19736	1.66	uPLM	2
TCGTAATT	4.71	-85	-169	-59	111	181	19736	0.92	uPLM	1
TATAAACG	4.71	-33	-39	-27	13	49	19736	0.25	uPLM	2
CGGTTAA	4.71	-65	-134	-47	88	404	19736	2.05	uPLM	1
ATAAGG	4.71	-31	-35	-28	8	166	19736	0.84	uPLM	2
CACGTC	4.71	-69	-139	-39	101	845	19736	4.28	tPLM	1
TTGATG	4.71	4	5	5	1	77	19736	0.39	uPLM	3
TATTT	4.71	-26	-34	-24	11	2887	19736	14.63	tPLM	2
GACGTGTC	4.7	-81	-181	-55	127	110	19736	0.56	tPLM	1
CATATATA	4.7	-25	-39	-23	17	299	19736	1.51	miPLM	2
AAAAGG	4.7	-30	-42	-26	17	661	19736	3.35	uPLM	2
ATCAATGG	4.7	77	8	151	144	394	19736	2	uPLM	NA
TAAAACCT	4.7	-32	-35	-28	8	49	19736	0.25	uPLM	2
GCCCGGCC	4.69	-129	-203	-69	135	22	19736	0.11	uPLM	1
GCCCATAG	4.69	-99	-138	-55	84	73	19736	0.37	uPLM	1
TCAGGCC	4.69	-73	-157	-23	135	191	19736	0.97	uPLM	1
CCAATAA	4.69	-85	-147	-43	105	999	19736	5.06	tPLM	1
GATGGGC	4.69	-79	-129	-43	87	232	19736	1.18	tPLM	1
AGCGCGT	4.69	-64	-140	-50	91	142	19736	0.72	tPLM	1
TGTGAGAG	4.69	0	-19	78	97	298	19736	1.51	uPLM	3
GTACACGT	4.69	-79	-124	-42	83	91	19736	0.46	tPLM	1
TGCTATAT	4.69	-39	-44	-34	11	42	19736	0.21	uPLM	2
GGGTCCCA	4.68	-94	-156	-52	105	73	19736	0.37	tPLM	1
TTAAGCCC	4.68	-68	-162	-51	112	183	19736	0.93	uPLM	1
CTCTCTAG	4.68	34	-1	92	93	184	19736	0.93	miPLM	NA
GTTTA	4.68	-26	-29	-23	7	821	19736	4.16	uPLM	2
TCTATC	4.68	-3	-3	-3	1	55	19736	0.28	uPLM	3
CACGTGTG	4.67	-72	-168	-23	146	184	19736	0.93	tPLM	1
TAAATAAC	4.67	-31	-34	-27	8	62	19736	0.31	uPLM	2
GCCCAG	4.67	-81	-163	-39	125	493	19736	2.5	uPLM	1
CCTTTTA	4.67	-25	-28	-22	7	94	19736	0.48	uPLM	2
GTAAACCG	4.67	-120	-177	-43	135	185	19736	0.94	uPLM	1
GAAGGCCC	4.67	-83	-135	-55	81	54	19736	0.27	uPLM	1
CAGCCCA	4.67	-60	-177	-39	139	294	19736	1.49	tPLM	1
GTCTTTAT	4.67	-26	-60	-20	41	108	19736	0.55	uPLM	2
TTTCGGCC	4.67	-82	-143	-58	86	55	19736	0.28	uPLM	1
TTATACAC	4.67	-31	-35	-27	9	38	19736	0.19	uPLM	2
CAGCCCAT	4.67	-88	-185	-47	139	119	19736	0.6	uPLM	1
ATTGGCCC	4.66	-110	-131	-61	71	90	19736	0.46	uPLM	1
AGGCCCG	4.66	-94	-142	-45	98	98	19736	0.5	uPLM	1
TTTATATT	4.66	-29	-31	-23	9	200	19736	1.01	uPLM	2
ACGTCA	4.65	-68	-116	-45	72	817	19736	4.14	tPLM	1
TTAAAGCC	4.65	-73	-145	-30	116	259	19736	1.31	uPLM	1
AGCCCAC	4.65	-92	-185	-49	137	346	19736	1.75	tPLM	1
AATAAA	4.65	-33	-36	-27	10	1147	19736	5.81	uPLM	2
CCTTATA	4.65	-36	-40	-33	8	74	19736	0.37	uPLM	2
ACGTGT	4.65	-76	-134	-37	98	1535	19736	7.78	tPLM	1
CGTCAGCA	4.65	-71	-126	-47	80	55	19736	0.28	tPLM	1
CTGGCCCA	4.65	-72	-126	-52	75	64	19736	0.32	miPLM	1
GAGGGTA	4.64	-56	-122	-22	101	190	19736	0.96	uPLM	1
CCGGTTA	4.64	-65	-132	-38	95	386	19736	1.96	uPLM	1
AAATCA	4.64	-5	-5	-5	1	116	19736	0.59	uPLM	3
GGGCCGAG	4.64	-113	-135	-65	71	37	19736	0.19	uPLM	1
GAGCCATT	4.64	77	33	142	110	147	19736	0.74	uPLM	NA
TGTGAGA	4.64	2	-25	77	102	674	19736	3.42	uPLM	3
GTCGCGAC	4.64	3	-55	79	134	21	19736	0.11	uPLM	3
AAGATG	4.64	4	5	5	1	71	19736	0.36	uPLM	3
GATCGCAC	4.63	169	109	234	126	39	19736	0.2	uPLM	NA
CTGGCCC	4.63	-79	-182	-54	129	128	19736	0.65	tPLM	1
TTATACAG	4.63	-33	-38	-27	12	26	19736	0.13	uPLM	2
GGGCCAT	4.63	-65	-173	-45	129	283	19736	1.43	uPLM	1
ACCCC	4.63	-51	-125	21	146	1823	19736	9.24	uPLM	1
TAAGG	4.63	-39	-157	-28	130	3724	19736	18.87	uPLM	2
ATAATGGG	4.63	-106	-136	-29	108	284	19736	1.44	uPLM	1
CGGTT	4.63	-73	-152	-36	117	3295	19736	16.7	uPLM	1
TAATTGGG	4.63	-71	-161	-38	124	297	19736	1.5	uPLM	1
ACAAAGAG	4.63	31	-24	107	131	373	19736	1.89	uPLM	NA
TATAGATG	4.62	-33	-38	-28	11	45	19736	0.23	uPLM	2
GCCCATGA	4.62	-79	-169	-48	122	89	19736	0.45	uPLM	1
ACCGACGG	4.62	125	69	210	142	80	19736	0.41	uPLM	NA
CAAGCCCA	4.62	-89	-149	-46	104	222	19736	1.12	uPLM	1
CACACACA	4.62	-1	-36	54	90	391	19736	1.98	uPLM	3
TGATGAG	4.62	2	3	4	2	43	19736	0.22	tPLM	3
GGGCTAAA	4.62	-94	-152	-56	97	102	19736	0.52	uPLM	1
CTCAAA	4.62	-3	-3	-3	1	79	19736	0.4	uPLM	3
TCAGCCCA	4.62	-70	-173	-49	125	122	19736	0.62	uPLM	1
CGTCTATA	4.62	-55	-76	-34	43	44	19736	0.22	uPLM	1
CCCAATGG	4.62	-68	-122	-47	76	90	19736	0.46	uPLM	1
GCCGGGGA	4.61	69	9	147	139	35	19736	0.18	miPLM	NA
TCTAACGG	4.61	-93	-198	-61	138	113	19736	0.57	tPLM	1
AGAT	4.61	3	4	4	1	449	19736	2.28	tPLM	3
TATATG	4.61	-30	-32	-26	7	526	19736	2.67	uPLM	2
GACGTGT	4.61	-58	-179	-39	141	346	19736	1.75	tPLM	1
ACCGGTA	4.61	-70	-139	-43	97	191	19736	0.97	uPLM	1
CGCGTGTT	4.61	-144	-184	-76	109	43	19736	0.22	uPLM	1
CACGTGC	4.61	-68	-116	-42	75	186	19736	0.94	tPLM	1
TGAACCG	4.61	-61	-130	-40	91	351	19736	1.78	uPLM	1
CTGCCATT	4.6	63	39	88	50	68	19736	0.34	uPLM	NA
GGGCTTG	4.6	-67	-164	-50	115	277	19736	1.4	uPLM	1
ACCGGAT	4.6	-64	-123	-45	79	249	19736	1.26	uPLM	1
CACACGTG	4.6	-97	-158	-34	125	169	19736	0.86	tPLM	1
TTATTTTA	4.6	-84	-113	-65	49	611	19736	3.1	uPLM	1
TCGCCATC	4.6	68	15	153	139	165	19736	0.84	uPLM	NA
ATAGGC	4.6	-32	-34	-28	7	110	19736	0.56	uPLM	2
CGTGTCTT	4.59	-104	-131	-25	107	131	19736	0.66	uPLM	1
GTTCGGT	4.59	-64	-160	-48	113	414	19736	2.1	uPLM	1
ATAAACCT	4.59	-31	-35	-27	9	43	19736	0.22	miPLM	2
TCGACACG	4.59	-108	-190	-54	137	56	19736	0.28	uPLM	1
TACCCTT	4.59	-65	-124	-38	87	364	19736	1.84	uPLM	1
TAACGGCC	4.59	-72	-129	-49	81	41	19736	0.21	uPLM	1
ACACTCA	4.58	-24	-87	36	123	331	19736	1.68	uPLM	2
CTAAGCCC	4.58	-92	-120	-50	71	64	19736	0.32	uPLM	1
AAGCA	4.58	-4	-4	-4	1	135	19736	0.68	uPLM	3
AAAAGGCC	4.58	-79	-144	-29	116	284	19736	1.44	uPLM	1
GTGAGTG	4.58	5	-20	45	65	286	19736	1.45	uPLM	3
GGTTTTAA	4.58	-26	-30	-24	7	47	19736	0.24	uPLM	2
GGCCGAAA	4.57	-93	-151	-61	91	55	19736	0.28	uPLM	1
TCTGCGGC	4.57	168	95	196	102	61	19736	0.31	uPLM	NA
AACCCGGT	4.57	-67	-146	-27	120	95	19736	0.48	uPLM	1
AAAGCCCT	4.57	-40	-47	11	58	82	19736	0.42	uPLM	2
TCGAACCG	4.57	-89	-185	-54	132	130	19736	0.66	uPLM	1
ACGGAGTT	4.57	196	95	225	131	94	19736	0.48	uPLM	NA
TTCTTT	4.56	19	-33	67	100	5729	19736	29.03	uPLM	3
TTACCCT	4.56	-58	-131	-15	117	353	19736	1.79	uPLM	1
GGGCTA	4.56	-88	-170	-37	134	669	19736	3.39	uPLM	1
TGAAA	4.56	0	1	1	1	243	19736	1.23	uPLM	3
ACCCTT	4.56	-27	-104	-6	99	1014	19736	5.14	uPLM	2
AATATAAA	4.56	-34	-38	-29	10	212	19736	1.07	uPLM	2
GGCCCGTT	4.56	-148	-212	-71	142	68	19736	0.34	uPLM	1
GCCTTTT	4.55	-26	-124	-19	106	612	19736	3.1	uPLM	2
CTATC	4.55	-2	-2	-2	1	88	19736	0.45	uPLM	3
GGGCTTTG	4.55	-61	-158	-45	114	158	19736	0.8	uPLM	1
TGGGCTA	4.55	-90	-168	-37	132	457	19736	2.32	uPLM	1
TACGGCC	4.55	-73	-141	-46	96	104	19736	0.53	uPLM	1
GAATGA	4.55	3	4	4	1	59	19736	0.3	uPLM	3
TACTATAT	4.55	-38	-41	-35	7	60	19736	0.3	uPLM	2
TACAGGCC	4.55	-105	-158	-64	95	38	19736	0.19	uPLM	1
CAGCCCAA	4.55	-64	-174	-48	127	121	19736	0.61	uPLM	1
TACCCTTA	4.55	-68	-105	-36	70	86	19736	0.44	uPLM	1
ACACTCTC	4.54	-3	-33	52	85	196	19736	0.99	miPLM	3
TTATAGAT	4.54	-30	-34	-26	9	67	19736	0.34	uPLM	2
TGTGAGTG	4.54	2	-21	44	65	125	19736	0.63	miPLM	3
ACGTGTAC	4.54	-89	-102	-43	60	78	19736	0.4	tPLM	1
TAACCGGG	4.54	-110	-141	-30	112	57	19736	0.29	uPLM	1
GAGAAATG	4.54	44	-17	101	118	498	19736	2.52	uPLM	NA
TGTGGCCC	4.54	-84	-134	2	136	56	19736	0.28	uPLM	1
CATCAA	4.54	-1	-1	-1	1	74	19736	0.37	uPLM	3
AATAAATA	4.53	-34	-43	-28	16	242	19736	1.23	uPLM	2
TAAATAGT	4.53	-32	-36	-28	9	64	19736	0.32	uPLM	2
GCCCACGA	4.53	-126	-190	-66	125	41	19736	0.21	tPLM	1
GCCTATAT	4.53	-43	-56	-31	26	43	19736	0.22	uPLM	2
TAAAGAC	4.53	-30	-32	-26	7	83	19736	0.42	uPLM	2
TCCCCGGC	4.53	79	15	154	140	37	19736	0.19	miPLM	NA
GCCATGGT	4.52	67	26	137	112	126	19736	0.64	uPLM	NA
TAAACGGC	4.52	-78	-162	-14	149	112	19736	0.57	uPLM	1
AAGCGAGG	4.52	167	147	237	91	62	19736	0.31	uPLM	NA
TATAACC	4.52	-31	-34	-27	8	86	19736	0.44	uPLM	2
GTGGGTCC	4.52	-70	-157	-48	110	93	19736	0.47	tPLM	1
CTGGGCTT	4.52	-80	-182	-44	139	112	19736	0.57	uPLM	1
ATAAGAAG	4.51	-31	-37	-26	12	68	19736	0.34	miPLM	2
CGTAATTA	4.51	-96	-172	-54	119	203	19736	1.03	uPLM	1
GCTTTA	4.51	-26	-30	-22	9	191	19736	0.97	uPLM	2
AGAGACA	4.51	37	-29	110	139	1389	19736	7.04	uPLM	NA
CTCACAA	4.51	-5	-30	74	104	501	19736	2.54	uPLM	3
TATAGGAA	4.51	-36	-40	-29	12	44	19736	0.22	uPLM	2
ATTATATA	4.51	-24	-39	-21	19	343	19736	1.74	uPLM	2
TCCGGTTA	4.51	-70	-141	-53	89	131	19736	0.66	uPLM	1
AGAAAAAG	4.51	13	-78	68	146	1124	19736	5.7	uPLM	3
TCACACA	4.51	-2	-10	7	17	152	19736	0.77	tPLM	3
AAATGGC	4.51	62	15	101	87	775	19736	3.93	uPLM	NA
GGGCCGGA	4.5	-106	-152	-61	92	31	19736	0.16	uPLM	1
AACGAC	4.5	-61	-118	6	124	1361	19736	6.9	uPLM	1
TAAAGG	4.5	-29	-33	-26	8	269	19736	1.36	uPLM	2
ACGTGGCT	4.5	-62	-149	-50	100	153	19736	0.78	tPLM	1
AGTGGGAG	4.5	-51	-85	54	139	109	19736	0.55	uPLM	1
GTATTT	4.5	-25	-27	-22	6	346	19736	1.75	uPLM	2
CACGTGCC	4.5	-67	-164	-35	130	80	19736	0.41	tPLM/miPLM	1
CCGGTGCC	4.5	139	68	213	146	52	19736	0.26	uPLM	NA
TCCCCTAT	4.49	-58	-67	-36	32	22	19736	0.11	uPLM	1
AAGTGA	4.49	3	3	4	2	88	19736	0.45	uPLM	3
GGTCA	4.49	-66	-167	-46	122	2962	19736	15.01	tPLM	1
GGGAAGCA	4.49	168	93	228	136	73	19736	0.37	miPLM	NA
GGTGTG	4.49	4	4	5	2	38	19736	0.19	uPLM	3
CCCAATTT	4.49	-70	-128	-49	80	211	19736	1.07	uPLM	1
TATAAGT	4.48	-30	-34	-28	7	138	19736	0.7	uPLM	2
ATATAAT	4.47	-30	-34	-26	9	393	19736	1.99	uPLM	2
AGATATAT	4.47	-24	-28	-22	7	71	19736	0.36	tPLM	2
GCGCCAT	4.47	63	2	137	136	152	19736	0.77	uPLM	NA
CGTGTA	4.47	-82	-153	-43	111	865	19736	4.38	tPLM	1
ATAGGCG	4.47	-42	-64	-28	37	43	19736	0.22	uPLM	2
CGCGGCA	4.46	112	90	209	120	85	19736	0.43	tPLM	NA
TAGTGGGC	4.46	-84	-150	-51	100	105	19736	0.53	tPLM	1
CCAAACGT	4.46	-94	-163	-57	107	73	19736	0.37	uPLM	1
CTTTA	4.46	-27	-41	-22	20	2022	19736	10.25	uPLM	2
GGCCTGA	4.46	-64	-116	-36	81	145	19736	0.73	uPLM	1
GGCCTAC	4.46	-62	-126	-52	75	108	19736	0.55	tPLM	1
AGTGTGTG	4.45	-12	-76	54	130	229	19736	1.16	uPLM	2
TACCCTTC	4.45	-99	-144	-24	121	93	19736	0.47	uPLM	1
ATAGGGA	4.45	-32	-36	-28	9	49	19736	0.25	uPLM	2
ACACGT	4.45	-81	-132	-40	93	1474	19736	7.47	tPLM	1
CTAAGCCG	4.45	118	73	219	147	43	19736	0.22	uPLM	NA
CCCAATAT	4.45	-55	-159	-46	114	272	19736	1.38	uPLM	1
GTGCGATC	4.45	171	105	243	139	42	19736	0.21	uPLM	NA
AACGGGC	4.45	-88	-121	-58	64	101	19736	0.51	uPLM	1
GATAGA	4.45	2	3	3	1	54	19736	0.27	uPLM	3
CACG	4.45	-81	-138	-39	100	6026	19736	30.53	tPLM	1
CAGACAGA	4.45	9	-33	58	91	108	19736	0.55	uPLM	3
ACGTGGAA	4.45	-85	-131	-51	81	135	19736	0.68	tPLM	1
TATAATGG	4.45	-33	-38	-28	11	41	19736	0.21	miPLM	2
ATATATG	4.45	-29	-33	-26	8	305	19736	1.55	tPLM	2
GGGACCC	4.44	-87	-141	-44	98	117	19736	0.59	tPLM	1
ACACA	4.44	-4	-32	17	49	2777	19736	14.07	uPLM	3
GGCCTGT	4.44	-83	-127	-45	83	131	19736	0.66	uPLM	1
TTCCACGT	4.44	-98	-134	-51	84	137	19736	0.69	tPLM	1
AGTGAGA	4.44	44	-25	111	136	1110	19736	5.62	uPLM	NA
AAATACG	4.44	-30	-33	-27	7	65	19736	0.33	uPLM	2
CCCTCTAT	4.44	-52	-55	-37	19	23	19736	0.12	uPLM	1
CTATAAAG	4.43	-38	-44	-28	17	44	19736	0.22	uPLM	2
TAGG	4.43	-33	-36	-30	7	785	19736	3.98	tPLM	2
AAAACGGC	4.43	-95	-163	-25	139	196	19736	0.99	uPLM	1
AAAACCGG	4.43	-88	-124	-27	98	197	19736	1	miPLM	1
ATTTCT	4.43	9	-26	76	102	3539	19736	17.93	uPLM	3
TATATC	4.42	-29	-32	-25	8	403	19736	2.04	uPLM	2
CGTCTTTT	4.42	-63	-106	43	149	207	19736	1.05	uPLM	1
AAAATGG	4.42	36	2	97	96	1548	19736	7.84	tPLM	NA
CACGTGTT	4.42	-86	-119	-43	77	178	19736	0.9	tPLM/miPLM	1
GCCTTAA	4.42	-67	-136	-46	91	274	19736	1.39	uPLM	1
GGGTCAA	4.42	-72	-155	-43	113	359	19736	1.82	tPLM	1
AAACCTCT	4.42	2	-50	69	119	301	19736	1.53	miPLM	3
TTATATGG	4.42	-31	-35	-28	8	37	19736	0.19	uPLM	2
GATATTTA	4.42	-25	-27	-22	6	51	19736	0.26	tPLM	2
TGGGACCC	4.42	-94	-146	-49	98	71	19736	0.36	tPLM	1
ATATACAA	4.41	-31	-34	-27	8	106	19736	0.54	uPLM	2
GGGCTTAG	4.41	-84	-121	-47	75	64	19736	0.32	uPLM	1
ATCTCTCA	4.41	12	-28	108	136	459	19736	2.33	uPLM	3
GGGCCAAT	4.41	-113	-136	-67	70	89	19736	0.45	uPLM	1
GTATAAAA	4.41	-34	-38	-30	9	82	19736	0.42	miPLM	2
GTGACGTG	4.4	-67	-149	-50	100	110	19736	0.56	tPLM	1
CGGTTTG	4.4	-68	-147	-45	103	507	19736	2.57	uPLM	1
AGATAG	4.4	3	4	4	1	47	19736	0.24	uPLM	3
TTAAAGGC	4.4	-39	-107	-11	97	136	19736	0.69	uPLM	2
TTGACGCG	4.4	-137	-170	-69	102	25	19736	0.13	uPLM	1
CCCTTAA	4.4	-37	-40	-33	8	44	19736	0.22	uPLM	2
GACGTG	4.4	-55	-146	-38	109	874	19736	4.43	tPLM	1
TTACGTGG	4.4	-72	-170	-48	123	120	19736	0.61	tPLM	1
GTCAC	4.4	-75	-153	-56	98	2363	19736	11.97	uPLM	1
CATGGCTT	4.39	61	3	111	109	207	19736	1.05	uPLM	NA
TACACG	4.39	-68	-154	-33	122	925	19736	4.69	tPLM	1
GGCCTTAG	4.39	-84	-194	-59	136	84	19736	0.43	uPLM	1
GCCTTAAT	4.39	-112	-140	-39	102	90	19736	0.46	uPLM	1
TGTGTATA	4.39	-46	-50	-20	31	150	19736	0.76	miPLM	2
CAGGCC	4.39	-72	-122	-36	87	384	19736	1.95	uPLM	1
GTGGGCT	4.39	-94	-130	-41	90	254	19736	1.29	uPLM	1
GCCGTTTT	4.39	-55	-159	-40	120	176	19736	0.89	uPLM	1
AAGACACG	4.39	-90	-145	-28	118	135	19736	0.68	uPLM	1
TTTGGCCC	4.39	-80	-131	-53	79	109	19736	0.55	uPLM	1
GGCCCAGC	4.39	-115	-164	-51	114	26	19736	0.13	uPLM	1
CCTCGCTT	4.38	165	143	232	90	62	19736	0.31	uPLM	NA
ATTAAGGC	4.38	-113	-136	-42	95	88	19736	0.45	uPLM	1
TGATTT	4.38	0	1	1	1	113	19736	0.57	uPLM	3
ACCGTTGG	4.38	-80	-178	-35	144	159	19736	0.81	uPLM	1
GGCCTAAA	4.38	-74	-119	-47	73	137	19736	0.69	uPLM	1
GGCTTA	4.37	-84	-153	-21	133	1121	19736	5.68	uPLM	1
TGACGCGT	4.37	-114	-176	-70	107	41	19736	0.21	uPLM	1
TTATAAGC	4.37	-33	-38	-27	12	39	19736	0.2	miPLM	2
CCAGGCC	4.37	-87	-176	-49	128	109	19736	0.55	tPLM	1
GGACACGT	4.37	-83	-127	-39	89	86	19736	0.44	tPLM/miPLM	1
TAAACGAC	4.37	-42	-125	-16	110	191	19736	0.97	uPLM	2
CCATTTTT	4.37	42	8	97	90	732	19736	3.71	uPLM	NA
AAAAGGAA	4.37	-35	-152	-26	127	817	19736	4.14	miPLM	2
CTCTTTA	4.37	-38	-61	56	117	915	19736	4.64	tPLM	2
AGGGTATT	4.36	-67	-115	-19	97	128	19736	0.65	uPLM	1
TTTATACT	4.36	-29	-34	-26	9	68	19736	0.34	miPLM	2
TTTATC	4.36	-3	-3	-3	1	89	19736	0.45	uPLM	3
CCATTAA	4.36	-80	-109	-46	64	586	19736	2.97	tPLM	1
CTCTCAAA	4.36	21	-19	79	98	416	19736	2.11	miPLM	NA
AACCCCTT	4.36	-33	-87	13	100	99	19736	0.5	uPLM	2
TCGTGGGC	4.36	-133	-194	-70	125	40	19736	0.2	tPLM	1
GTCGTTTC	4.36	-60	-124	10	134	176	19736	0.89	uPLM	1
GTAAGCCC	4.36	-72	-121	-46	76	55	19736	0.28	uPLM	1
GGGTC	4.35	-67	-109	-41	69	1356	19736	6.87	uPLM	1
ACCGGTTC	4.35	-55	-127	-40	88	145	19736	0.73	uPLM	1
AAAACGAC	4.35	-63	-102	-26	77	305	19736	1.55	tPLM	1
ATAGGGTT	4.35	-34	-52	-19	34	55	19736	0.28	tPLM	2
CTCACACA	4.35	-3	-16	33	49	116	19736	0.59	uPLM	3
TTAAA	4.35	-30	-33	-27	7	1623	19736	8.22	uPLM	2
TATAAGGG	4.35	-48	-56	-30	27	31	19736	0.16	uPLM	2
TGAGTTT	4.35	-1	-1	1	2	59	19736	0.3	uPLM	3
CTTCACTC	4.35	77	-36	113	149	359	19736	1.82	uPLM	NA
GGTTTAG	4.35	-82	-191	-44	148	849	19736	4.3	tPLM	1
TATATGG	4.35	-30	-33	-27	7	102	19736	0.52	uPLM	2
TCTTTA	4.35	-38	-44	-22	23	912	19736	4.62	uPLM	2
AATTGGG	4.34	-78	-161	-39	123	789	19736	4	uPLM	1
TTTTTCTT	4.34	23	-33	55	88	1626	19736	8.24	miPLM	NA
TAAAAAG	4.34	-29	-34	-26	9	340	19736	1.72	uPLM	2
AAACGCGT	4.34	-99	-124	-84	41	41	19736	0.21	uPLM	1
TTACGTG	4.34	-85	-182	-60	123	358	19736	1.81	tPLM	1
CAAAA	4.34	-1	-1	1	2	666	19736	3.37	uPLM	3
AACCCTT	4.34	-28	-49	15	64	345	19736	1.75	uPLM	2
TTGAGAG	4.34	19	-16	116	132	1276	19736	6.47	uPLM	3
TTTCTCTA	4.34	8	-29	113	142	566	19736	2.87	uPLM	3
CGTATATA	4.34	-38	-44	-33	12	45	19736	0.23	uPLM	2
TCTTATA	4.33	-39	-42	-23	20	284	19736	1.44	uPLM	2
TCGGGTC	4.33	-64	-103	-45	59	158	19736	0.8	uPLM	1
AAATACTC	4.33	-32	-37	-28	10	35	19736	0.18	uPLM	2
ATAGGGGA	4.33	-41	-58	-29	30	21	19736	0.11	uPLM	2
TCTTCACA	4.33	-10	-15	7	22	87	19736	0.44	miPLM	3
AGTGTGT	4.33	-21	-32	40	72	337	19736	1.71	uPLM	2
GCTTTAT	4.33	-26	-28	-21	8	101	19736	0.51	uPLM	2
CGTACCGA	4.33	-93	-117	-61	57	18	19736	0.09	uPLM	1
GGGTA	4.32	-67	-118	-35	84	1542	19736	7.81	uPLM	1
ACTACCCC	4.32	-73	-147	-48	100	30	19736	0.15	uPLM	1
GGCCGTTA	4.32	-78	-144	-46	99	44	19736	0.22	uPLM	1
TACCCTCG	4.32	-77	-107	-17	91	36	19736	0.18	uPLM	1
TATAATAA	4.32	-29	-34	-28	7	110	19736	0.56	uPLM	2
CACTCT	4.32	32	-28	120	148	2289	19736	11.6	uPLM	NA
CACTCTCA	4.32	-10	-36	50	86	166	19736	0.84	uPLM	3
TGTCGTT	4.31	-70	-141	-25	117	512	19736	2.59	tPLM	1
GCCTAAT	4.31	-90	-155	-54	102	288	19736	1.46	uPLM	1
CACAA	4.31	-1	-3	3	6	611	19736	3.1	uPLM	3
GGCTTTT	4.31	-28	-132	-20	113	887	19736	4.49	uPLM	2
ACCCCGCT	4.31	-120	-204	-82	123	10	19736	0.05	uPLM	1
TGTGG	4.3	2	3	3	1	94	19736	0.48	uPLM	3
TTATC	4.3	-2	-2	-2	1	164	19736	0.83	tPLM	3
GTTTGAC	4.3	-141	-184	-72	113	459	19736	2.33	tPLM	1
ATCCGGT	4.3	-71	-144	-47	98	289	19736	1.46	uPLM	1
CCCATTT	4.3	-65	-147	-37	111	881	19736	4.46	uPLM	1
ATAGGAG	4.3	-33	-37	-29	9	44	19736	0.22	uPLM	2
GGCCGAAT	4.3	-89	-117	-53	65	45	19736	0.23	uPLM	1
ATGATG	4.3	4	5	5	1	70	19736	0.35	tPLM	3
CGCTCGG	4.29	155	69	203	135	66	19736	0.33	uPLM	NA
CCGGTTTT	4.29	-76	-137	-20	118	220	19736	1.11	miPLM	1
TTTCTTTC	4.29	30	-34	77	111	1062	19736	5.38	miPLM	NA
AGGGTAAA	4.29	-72	-111	-42	70	137	19736	0.69	uPLM	1
CGGAACCC	4.29	100	44	169	126	59	19736	0.3	uPLM	NA
CATCTATA	4.29	-40	-45	-35	11	43	19736	0.22	uPLM	2
CCCGGATA	4.29	-137	-197	-82	116	18	19736	0.09	uPLM	1
ACGCGTCA	4.29	-120	-186	-53	134	46	19736	0.23	uPLM	1
CGTGTCGA	4.29	-77	-143	-50	94	48	19736	0.24	uPLM	1
ATATATGA	4.28	-31	-34	-27	8	78	19736	0.4	uPLM	2
GGCCTACT	4.28	-106	-143	-70	74	38	19736	0.19	uPLM	1
GCTTATAT	4.28	-26	-46	-22	25	83	19736	0.42	uPLM	2
ACCCA	4.28	-4	-4	-3	2	113	19736	0.57	uPLM	3
CCCTTA	4.28	-37	-41	-33	9	102	19736	0.52	uPLM	2
TTATAAGA	4.28	-31	-33	-29	5	45	19736	0.23	uPLM	2
GCACGAGA	4.28	203	178	229	52	36	19736	0.18	uPLM	NA
ACCCCT	4.28	-42	-105	-7	99	529	19736	2.68	uPLM	2
TGCCTAT	4.28	-39	-43	-35	9	37	19736	0.19	uPLM	2
ACGTC	4.28	-59	-133	-40	94	1968	19736	9.97	tPLM	1
ATATATGG	4.28	-31	-35	-24	12	76	19736	0.39	uPLM	2
TCGCGGTG	4.28	201	162	269	108	49	19736	0.25	uPLM	NA
CTTTAAA	4.28	-35	-38	-32	7	137	19736	0.69	tPLM	2
GCCCAAG	4.28	-93	-180	-50	131	248	19736	1.26	uPLM	1
GCCCAC	4.27	-90	-142	-41	102	605	19736	3.07	tPLM	1
ATATACAT	4.27	-31	-35	-27	9	98	19736	0.5	uPLM	2
GCCCAACA	4.27	-89	-152	-45	108	148	19736	0.75	uPLM	1
GGGCTTCA	4.27	-89	-130	-40	91	87	19736	0.44	uPLM	1
CATT	4.27	-1	-1	-1	1	459	19736	2.33	uPLM	3
ACCCGGTC	4.27	-91	-136	-41	96	29	19736	0.15	uPLM	1
TACCCC	4.27	-71	-113	-23	91	359	19736	1.82	uPLM	1
GCCCACG	4.26	-92	-188	-58	131	123	19736	0.62	tPLM	1
CCAAACCG	4.26	-63	-151	-46	106	226	19736	1.15	uPLM	1
TAAAAAGA	4.26	-33	-36	-26	11	150	19736	0.76	uPLM	2
ATATTGGG	4.26	-83	-160	-32	129	287	19736	1.45	uPLM	1
AATTACGA	4.26	-78	-130	-52	79	140	19736	0.71	uPLM	1
ATAAAGGT	4.26	-35	-39	-29	11	30	19736	0.15	uPLM	2
TTTTCA	4.26	-5	-5	-5	1	114	19736	0.58	uPLM	3
GATATAAA	4.26	-34	-37	-31	7	61	19736	0.31	miPLM	2
GCCCATGG	4.25	-100	-161	-67	95	51	19736	0.26	uPLM	1
CCCATA	4.25	-80	-122	-45	78	1015	19736	5.14	uPLM	1
AATCAC	4.25	-4	-4	-4	1	59	19736	0.3	uPLM	3
AGTATAAA	4.25	-38	-42	-33	10	61	19736	0.31	miPLM	2
TATAGACG	4.25	-41	-47	-28	20	29	19736	0.15	uPLM	2
GGTGGGG	4.25	-80	-142	-10	133	158	19736	0.8	uPLM	1
ATAAATTC	4.25	-33	-36	-30	7	53	19736	0.27	uPLM	2
AGAGAGCC	4.25	43	25	113	89	116	19736	0.59	uPLM	NA
TTGTG	4.25	3	2	4	3	352	19736	1.78	uPLM	3
TACTATA	4.25	-36	-39	-34	6	110	19736	0.56	uPLM	2
ACGTGCCA	4.25	-79	-159	-50	110	53	19736	0.27	tPLM	1
TTAAAACC	4.25	-33	-36	-28	9	59	19736	0.3	uPLM	2
GGCTTTAT	4.25	-74	-145	-23	123	218	19736	1.1	uPLM	1
TTTTAGGG	4.25	25	-30	101	131	348	19736	1.76	uPLM	NA
TAAGGC	4.25	-73	-138	-28	111	796	19736	4.03	uPLM	1
TTGGGCTG	4.24	-57	-183	-45	139	125	19736	0.63	uPLM	1
TAAAGC	4.24	-31	-33	-26	8	231	19736	1.17	uPLM	2
TATAGAGC	4.24	-35	-41	-29	13	25	19736	0.13	uPLM	2
TTAACGGG	4.24	-83	-134	-59	76	51	19736	0.26	uPLM	1
ATAAGA	4.24	-31	-34	-26	9	457	19736	2.32	uPLM	2
AACCCGAC	4.24	-87	-98	-51	48	56	19736	0.28	uPLM	1
GCCCAAGT	4.23	-103	-189	-63	127	85	19736	0.43	uPLM	1
TAAAAGCG	4.23	-35	-85	16	101	72	19736	0.36	uPLM	2
AACACGCG	4.23	-152	-187	-71	117	46	19736	0.23	uPLM	1
TATAAGTA	4.23	-32	-39	-25	15	83	19736	0.42	uPLM	2
ATATATC	4.23	-30	-33	-25	9	233	19736	1.18	tPLM	2
AAATGGG	4.23	-84	-151	-40	112	875	19736	4.43	uPLM	1
CCACGTA	4.23	-62	-176	-48	129	337	19736	1.71	tPLM	1
CCATTGGG	4.22	-70	-162	-47	116	113	19736	0.57	uPLM	1
CTCTCAA	4.22	13	-15	112	127	1259	19736	6.38	uPLM	3
TTAAGGC	4.22	-72	-138	-29	110	315	19736	1.6	uPLM	1
GTAGGCC	4.22	-94	-127	-48	80	107	19736	0.54	uPLM	1
TATTTAA	4.21	-32	-36	-26	11	348	19736	1.76	uPLM	2
GAATG	4.21	3	4	4	1	108	19736	0.55	uPLM	3
TTTAGCCC	4.21	-88	-147	-56	92	101	19736	0.51	uPLM	1
TAAAGGGA	4.21	-41	-49	-29	21	48	19736	0.24	uPLM	2
TTGCTCTC	4.21	32	-3	75	78	201	19736	1.02	miPLM	NA
GAAAATGG	4.21	29	1	121	121	573	19736	2.9	uPLM	NA
GGGCCACT	4.21	-87	-152	-53	100	48	19736	0.24	uPLM	1
GTGATT	4.21	1	2	2	1	58	19736	0.29	uPLM	3
AACGCCAT	4.21	50	15	131	117	119	19736	0.6	uPLM	NA
CGGTTCAA	4.21	-91	-160	-38	123	187	19736	0.95	miPLM	1
AATAGGG	4.21	-33	-37	-27	11	40	19736	0.2	uPLM	2
CGACCTCC	4.2	144	53	201	149	60	19736	0.3	uPLM	NA
AACCG	4.2	-58	-137	-38	100	2997	19736	15.19	uPLM	1
TTACCCCT	4.2	-68	-82	-43	40	46	19736	0.23	uPLM	1
GAGTGAGT	4.2	2	-49	55	104	144	19736	0.73	uPLM	3
TGGGCTTG	4.2	-82	-153	-51	103	219	19736	1.11	uPLM	1
GTATTGGG	4.2	-87	-99	-41	59	63	19736	0.32	uPLM	1
CTGCCACG	4.2	-88	-135	-43	93	78	19736	0.4	tPLM	1
AGATGGGC	4.2	-70	-163	-52	112	114	19736	0.58	miPLM	1
TGTGTGAG	4.2	4	-4	44	48	112	19736	0.57	uPLM	3
ATATAGGC	4.2	-40	-65	-27	39	52	19736	0.26	uPLM	2
AAATAA	4.2	-30	-34	-28	7	815	19736	4.13	uPLM	2
TATAGTTG	4.19	-31	-36	-29	8	33	19736	0.17	miPLM	2
CGTGTCAG	4.19	-96	-186	-46	141	82	19736	0.42	uPLM	1
ACTCTATA	4.19	-39	-44	-35	10	37	19736	0.19	miPLM	2
AATGGCTC	4.19	69	26	108	83	119	19736	0.6	uPLM	NA
CGGTTTAT	4.19	-93	-152	-22	131	311	19736	1.58	uPLM	1
TAAAC	4.19	-29	-32	-27	6	938	19736	4.75	uPLM	2
AAGAAAAA	4.19	17	-39	49	88	1625	19736	8.23	miPLM	3
GAGTAAAG	4.19	15	-8	41	49	94	19736	0.48	uPLM	3
CAAAG	4.19	0	-1	1	2	288	19736	1.46	uPLM	3
GTGGGGTC	4.19	-80	-112	-47	66	31	19736	0.16	tPLM	1
CGCTGGTT	4.19	301	263	342	80	41	19736	0.21	uPLM	NA
GCTTATA	4.19	-27	-45	-21	25	157	19736	0.8	uPLM	2
TATACAT	4.19	-29	-33	-28	6	132	19736	0.67	uPLM	2
ACGCGCTT	4.19	-84	-169	-47	123	79	19736	0.4	tPLM	1
TTTACCCT	4.18	-62	-98	-48	51	114	19736	0.58	uPLM	1
CCTTAT	4.18	-41	-120	-31	90	1085	19736	5.5	uPLM	2
CTCATCA	4.18	-3	-4	-3	2	39	19736	0.2	tPLM	3
TGAGAGTG	4.18	5	-23	56	79	157	19736	0.8	uPLM	3
TATAAGCC	4.18	-45	-148	-27	122	135	19736	0.68	miPLM	2
GGCTTTAA	4.18	-84	-134	-50	85	207	19736	1.05	uPLM	1
CCATTAAG	4.17	-76	-155	-43	113	183	19736	0.93	miPLM	1
CCGATCGT	4.17	153	136	181	46	31	19736	0.16	uPLM	NA
GCACGTGA	4.17	-74	-175	-39	137	86	19736	0.44	tPLM	1
TTCTTTTC	4.17	18	-38	77	115	710	19736	3.6	uPLM	3
TCCCTAT	4.17	-39	-43	-35	9	41	19736	0.21	uPLM	2
GATTTATA	4.17	-27	-31	-21	11	90	19736	0.46	miPLM	2
TTAGCCC	4.17	-100	-147	-40	108	255	19736	1.29	uPLM	1
TTTCAT	4.17	-4	-4	-4	1	103	19736	0.52	uPLM	3
GATATAT	4.17	-25	-29	-23	7	148	19736	0.75	uPLM	2
TTAG	4.17	1	2	2	1	385	19736	1.95	uPLM	3
ATCTATAA	4.17	-37	-40	-33	8	59	19736	0.3	uPLM	2
GATAG	4.17	2	3	3	1	86	19736	0.44	uPLM	3
ATACCCCT	4.17	-78	-104	-31	74	59	19736	0.3	uPLM	1
CTCAGTCT	4.17	13	-9	41	50	64	19736	0.32	uPLM	3
TATAAT	4.17	-29	-33	-27	7	647	19736	3.28	uPLM	2
TAAAAGC	4.17	-30	-33	-28	6	97	19736	0.49	uPLM	2
TAGCCC	4.16	-102	-175	-31	145	707	19736	3.58	uPLM	1
CCATTG	4.16	88	16	130	115	2122	19736	10.75	uPLM	NA
ATACCCTT	4.16	-72	-127	-28	100	149	19736	0.75	uPLM	1
ATACGGCC	4.16	-96	-155	-29	127	45	19736	0.23	uPLM	1
GACCGGA	4.16	203	117	242	126	282	19736	1.43	tPLM	NA
TATGGG	4.16	-77	-129	-41	89	1083	19736	5.49	uPLM	1
ATATAAC	4.16	-31	-34	-26	9	215	19736	1.09	uPLM	2
TGTCT	4.16	-1	-1	1	2	206	19736	1.04	uPLM	3
GCCCCT	4.16	-77	-118	-44	75	178	19736	0.9	uPLM	1
CCCTTATA	4.16	-47	-58	-34	25	32	19736	0.16	uPLM	2
CCACGTAA	4.16	-74	-179	-59	121	117	19736	0.59	tPLM	1
TATAGAGT	4.16	-33	-38	-28	11	42	19736	0.21	miPLM	2
CCCATAA	4.16	-78	-118	-49	70	384	19736	1.95	uPLM	1
TTCCGGCC	4.16	117	72	189	118	54	19736	0.27	uPLM	NA
GGCCTTTC	4.16	-73	-120	-51	70	58	19736	0.29	uPLM	1
TAAAGGC	4.16	-34	-90	-28	63	253	19736	1.28	uPLM	2
AGGTTTAT	4.16	-25	-29	-21	9	34	19736	0.17	miPLM	2
GAGTGAA	4.15	-5	-26	94	120	685	19736	3.47	uPLM	3
TGACGT	4.15	-72	-123	-46	78	867	19736	4.39	tPLM	1
GGCGACTT	4.15	59	-1	129	130	83	19736	0.42	uPLM	NA
ATATATGC	4.15	-30	-35	-27	9	53	19736	0.27	uPLM	2
ATGGTGA	4.15	86	-4	142	146	739	19736	3.74	tPLM	NA
CCATTGTC	4.15	57	16	123	108	162	19736	0.82	uPLM	NA
CACTCA	4.15	-1	-8	10	18	271	19736	1.37	uPLM	3
CGTGTGTA	4.15	-91	-183	-44	140	99	19736	0.5	uPLM	1
TACTCTCT	4.15	23	-39	106	145	442	19736	2.24	uPLM	NA
CTTGGGC	4.14	-87	-174	-52	123	235	19736	1.19	uPLM	1
AAGCCCGT	4.14	-101	-185	-40	146	65	19736	0.33	uPLM	1
GTGTGG	4.14	-21	-124	23	147	1094	19736	5.54	uPLM	2
TAAAGAA	4.14	-32	-36	-27	10	204	19736	1.03	uPLM	2
TCTATCTT	4.14	18	-34	44	78	207	19736	1.05	miPLM	3
AAATAGGG	4.14	-33	-45	-28	18	33	19736	0.17	uPLM	2
TTAAAAGG	4.14	-33	-37	-29	9	47	19736	0.24	uPLM	2
GACCGGAA	4.14	181	107	226	120	86	19736	0.44	uPLM	NA
ATTATTGG	4.14	-75	-163	-55	109	333	19736	1.69	tPLM	1
TGGGA	4.14	0	1	1	1	87	19736	0.44	uPLM	3
GCCTTA	4.13	-68	-132	-32	101	743	19736	3.76	uPLM	1
CACACC	4.13	-1	-2	-1	2	33	19736	0.17	uPLM	3
TTTAAACC	4.13	-45	-130	-29	102	310	19736	1.57	uPLM	2
TATAAAAT	4.13	-31	-35	-29	7	148	19736	0.75	uPLM	2
GAAAGCCC	4.13	-85	-116	-46	71	82	19736	0.42	uPLM	1
ATAAATG	4.12	-30	-35	-27	9	187	19736	0.95	uPLM	2
AGGAGAAA	4.12	47	4	141	138	644	19736	3.26	uPLM	NA
GCCTTTA	4.12	-53	-117	-19	99	346	19736	1.75	uPLM	1
TATTGGCC	4.12	-77	-158	-24	135	100	19736	0.51	miPLM	1
GGATA	4.12	3	4	4	1	85	19736	0.43	tPLM	3
CTGCCGGC	4.12	109	24	142	119	25	19736	0.13	tPLM	NA
TTAAAA	4.12	-33	-35	-30	6	621	19736	3.15	uPLM	2
GTCGTTTA	4.12	-74	-107	-19	89	166	19736	0.84	uPLM	1
TAGGCCCC	4.12	-109	-160	-61	100	17	19736	0.09	uPLM	1
CATCAT	4.12	-1	-1	-1	1	69	19736	0.35	tPLM	3
ATTCA	4.12	-4	-4	-4	1	193	19736	0.98	uPLM	3
TGTCGAAG	4.12	146	132	165	34	50	19736	0.25	uPLM	NA
CCCTTCAC	4.12	-89	-150	-6	145	76	19736	0.39	uPLM	1
TTCACGCG	4.11	-104	-193	-45	149	79	19736	0.4	uPLM	1
AAAAAGCC	4.11	-32	-127	-21	107	323	19736	1.64	uPLM	2
GGTTTAAA	4.11	-63	-171	-29	143	383	19736	1.94	uPLM	1
TAAAGGAG	4.11	-34	-37	-29	9	28	19736	0.14	uPLM	2
TTTTTAT	4.11	-27	-29	-22	8	478	19736	2.42	uPLM	2
TTATTGG	4.11	-80	-157	-46	112	1028	19736	5.21	uPLM	1
TTGTCTTC	4.11	66	-42	106	148	435	19736	2.2	uPLM	NA
GTTGGGC	4.11	-83	-154	-40	115	335	19736	1.7	uPLM	1
GTCGGTT	4.11	-76	-170	-43	128	322	19736	1.63	tPLM	1
TCCAAA	4.11	-3	-3	-3	1	84	19736	0.43	uPLM	3
AATATATA	4.11	-23	-37	-22	16	373	19736	1.89	uPLM	2
ATATACT	4.11	-30	-33	-26	8	168	19736	0.85	uPLM	2
GGGCTAA	4.11	-88	-145	-40	106	246	19736	1.25	uPLM	1
TGTGT	4.11	0	-29	22	51	2875	19736	14.57	uPLM	3
CGCACGTG	4.11	-76	-115	-49	67	46	19736	0.23	tPLM/miPLM	1
TTGCTATA	4.11	-40	-43	-35	9	35	19736	0.18	uPLM	2
CGGTATT	4.1	-94	-173	-58	116	136	19736	0.69	uPLM	1
TTAGGGCC	4.1	-78	-171	-55	117	46	19736	0.23	uPLM	1
TGGGTC	4.1	-71	-157	-44	114	961	19736	4.87	uPLM	1
AAAAACC	4.1	-33	-51	66	117	1497	19736	7.59	uPLM	2
GTTGA	4.1	2	3	3	1	128	19736	0.65	tPLM	3
AAGCCATT	4.1	55	11	117	107	278	19736	1.41	uPLM	NA
CTGGGTCC	4.1	-115	-171	-76	96	30	19736	0.15	uPLM	1
ATAAAGAA	4.1	-30	-36	-26	11	126	19736	0.64	miPLM	2
ATATCTC	4.1	-31	-35	-27	9	101	19736	0.51	tPLM	2
GTGGGTC	4.1	-90	-172	-46	127	223	19736	1.13	tPLM	1
CGTTACGA	4.1	249	208	285	78	46	19736	0.23	uPLM	NA
AGAGAGTA	4.1	32	-28	113	141	431	19736	2.18	uPLM	NA
TTTATAAC	4.1	-27	-36	-25	12	96	19736	0.49	uPLM	2
TAAGGGT	4.1	-78	-158	-12	147	386	19736	1.96	uPLM	1
TTGACTTT	4.1	-76	-140	-51	90	464	19736	2.35	tPLM/miPLM	1
ACACAC	4.09	5	-32	26	58	974	19736	4.94	uPLM	3
GTTTTA	4.09	-26	-28	-24	5	336	19736	1.7	uPLM	2
CTCCCACT	4.09	-39	-71	43	114	97	19736	0.49	uPLM	2
TCCTCTAT	4.09	-43	-48	-37	12	34	19736	0.17	uPLM	2
TTGACCC	4.09	-58	-141	-49	93	313	19736	1.59	tPLM	1
TTGACACG	4.09	-98	-202	-65	138	163	19736	0.83	miPLM	1
TTAAG	4.09	-30	-32	-27	6	582	19736	2.95	tPLM	2
ATAAAAGA	4.09	-33	-36	-29	8	80	19736	0.41	uPLM	2
CTAAAGCC	4.09	-107	-144	5	149	131	19736	0.66	uPLM	1
GTGGCCC	4.09	-75	-118	-43	76	112	19736	0.57	uPLM	1
ATAC	4.09	-29	-33	-26	8	1983	19736	10.05	uPLM	2
TATAAGGA	4.09	-33	-39	-28	12	36	19736	0.18	uPLM	2
GCTGGCGA	4.09	185	140	231	92	37	19736	0.19	uPLM	NA
GAGATATA	4.09	-25	-32	-20	13	42	19736	0.21	uPLM	2
TGCCCC	4.08	-95	-161	-47	115	227	19736	1.15	uPLM	1
TGGGCCAG	4.08	-82	-167	-55	113	82	19736	0.42	miPLM	1
CGTTCA	4.08	152	96	242	147	775	19736	3.93	uPLM	NA
CATATA	4.08	-35	-38	-24	15	710	19736	3.6	uPLM	2
GCCCAATC	4.08	-77	-149	-57	93	74	19736	0.37	uPLM	1
ATAACAAA	4.08	-269	-361	-212	150	721	19736	3.65	miPLM	NA
TGAAAG	4.08	0	-1	1	2	95	19736	0.48	uPLM	3
TGGGCTGA	4.08	-73	-176	-42	135	124	19736	0.63	uPLM	1
GCCCAAGC	4.08	-81	-127	-57	71	42	19736	0.21	uPLM	1
GGCCTAAG	4.08	-77	-187	-46	142	81	19736	0.41	uPLM	1
GGGCCAGA	4.08	-97	-131	-63	69	29	19736	0.15	uPLM	1
TCCACGTC	4.08	-89	-165	-51	115	117	19736	0.59	tPLM	1
GTCA	4.08	-3	-3	-3	1	241	19736	1.22	tPLM	3
AGTTGGGC	4.07	-79	-141	-53	89	96	19736	0.49	uPLM	1
CGGGTCAA	4.07	-80	-101	-49	53	58	19736	0.29	tPLM	1
TTTAAAGG	4.07	-34	-46	-27	20	69	19736	0.35	uPLM	2
TTGGA	4.07	1	2	2	1	154	19736	0.78	uPLM	3
CAGTCTCT	4.07	12	-39	52	91	140	19736	0.71	uPLM	3
ATGAAA	4.07	1	2	2	1	101	19736	0.51	uPLM	3
GGGCCTTC	4.07	-82	-163	-52	112	66	19736	0.33	uPLM	1
GACCCCAC	4.07	-76	-121	-51	71	34	19736	0.17	tPLM	1
CTAAGGCC	4.07	-102	-197	-51	147	87	19736	0.44	uPLM	1
ATTAGGC	4.07	-93	-145	-60	86	255	19736	1.29	uPLM	1
GACTTTTC	4.07	-74	-125	-45	81	188	19736	0.95	tPLM	1
GTTATAT	4.07	-37	-41	-24	18	254	19736	1.29	uPLM	2
GGCCGGGC	4.07	-148	-210	-76	135	22	19736	0.11	uPLM	1
TTCGGCC	4.07	-64	-118	-54	65	133	19736	0.67	uPLM	1
GGAGGTAG	4.06	123	77	170	94	67	19736	0.34	uPLM	NA
AAAAGGAG	4.06	-40	-53	85	138	405	19736	2.05	uPLM	2
CGGTTAT	4.06	-83	-150	-35	116	350	19736	1.77	tPLM	1
GGTTTTT	4.06	-25	-31	61	92	1238	19736	6.27	uPLM	2
TAAAGAAG	4.06	-32	-38	-27	12	73	19736	0.37	uPLM	2
GGCCGTAT	4.06	-86	-156	-40	117	42	19736	0.21	uPLM	1
CGCGTTAA	4.06	-76	-154	-14	141	41	19736	0.21	uPLM	1
AAACTCA	4.05	-6	-7	-6	2	53	19736	0.27	uPLM	3
TCCACGAC	4.05	254	212	277	66	52	19736	0.26	uPLM	NA
TTATACG	4.05	-30	-33	-26	8	56	19736	0.28	uPLM	2
TCAGCCC	4.05	-81	-181	-53	129	160	19736	0.81	uPLM	1
GTTATGGG	4.05	-98	-150	-51	100	83	19736	0.42	miPLM	1
ACCTTTAT	4.05	-27	-31	-21	11	30	19736	0.15	uPLM	2
CAAAACG	4.05	-67	-144	-9	136	751	19736	3.81	tPLM	1
GAATTT	4.05	-271	-326	-190	137	3976	19736	20.15	uPLM	NA
AGTGGGC	4.05	-84	-151	-41	111	255	19736	1.29	tPLM	1
ATAGGTG	4.05	-31	-36	-28	9	47	19736	0.24	uPLM	2
GTTTG	4.04	3	4	4	1	163	19736	0.83	uPLM	3
AATGAAG	4.04	1	2	3	2	46	19736	0.23	uPLM	3
GAGTGAGG	4.04	-12	-54	83	137	120	19736	0.61	uPLM	2
TCGTTGCG	4.04	175	120	244	125	60	19736	0.3	uPLM	NA
TTGACCCG	4.04	-87	-101	-52	50	59	19736	0.3	tPLM	1
TTTAAG	4.04	-29	-32	-26	7	331	19736	1.68	tPLM	2
TTAAACCA	4.04	-123	-226	-89	138	392	19736	1.99	uPLM	1
ATATTTA	4.04	-26	-27	-23	5	245	19736	1.24	tPLM	2
TTTTTTT	4.04	-8	-15	-7	9	644	19736	3.26	uPLM	3
AAATTC	4.03	-293	-333	-190	144	4120	19736	20.88	uPLM	NA
GTCGGTC	4.03	-68	-174	-51	124	152	19736	0.77	tPLM	1
ACTCGTCG	4.03	160	133	182	50	53	19736	0.27	uPLM	NA
ACGTGGA	4.03	-88	-163	-45	119	520	19736	2.63	tPLM	1
ACTTGGGC	4.03	-88	-202	-66	137	90	19736	0.46	uPLM	1
TTTGGAG	4.03	2	2	4	3	48	19736	0.24	uPLM	3
GAGGGGTA	4.03	-68	-122	-19	104	46	19736	0.23	uPLM	1
GTTGATCG	4.03	135	36	173	138	136	19736	0.69	uPLM	NA
CCACGTCG	4.03	-105	-152	-67	86	47	19736	0.24	tPLM	1
GTTTTC	4.03	6	-23	93	116	2923	19736	14.81	uPLM	3
ACAAGGCC	4.03	-76	-110	-57	54	40	19736	0.2	miPLM	1
GAGAGTGT	4.03	9	-24	59	83	195	19736	0.99	miPLM	3
CCATATAA	4.02	-37	-40	-34	7	32	19736	0.16	uPLM	2
GGGCCTCG	4.02	-97	-145	-61	85	22	19736	0.11	uPLM	1
ACCGTTAG	4.02	-92	-164	-62	103	72	19736	0.36	tPLM	1
TAAAAA	4.02	-30	-34	-27	8	1075	19736	5.45	uPLM	2
CCCTAAAA	4.02	40	-14	78	92	258	19736	1.31	uPLM	NA
ATACCGGT	4.02	-84	-143	-54	90	51	19736	0.26	uPLM	1
ACCGGGTT	4.02	-74	-140	-33	108	90	19736	0.46	uPLM	1
TTCGGTT	4.01	-69	-181	-45	137	902	19736	4.57	uPLM	1
TTTGGA	4.01	2	3	3	1	82	19736	0.42	uPLM	3
GGGTAA	4.01	-66	-120	-36	85	704	19736	3.57	uPLM	1
GGTCGGT	4.01	-71	-134	-27	108	175	19736	0.89	tPLM	1
ACACG	4.01	-80	-137	-40	98	2769	19736	14.03	tPLM	1
CCATTTTC	4.01	57	4	114	111	543	19736	2.75	uPLM	NA
GAGTGTG	4.01	5	-27	55	82	339	19736	1.72	uPLM	3
CTAA	4.01	-2	-2	-2	1	377	19736	1.91	uPLM	3
GACCCGAA	4.01	-69	-101	-53	49	49	19736	0.25	uPLM	1
CGTGT	4	-74	-137	-37	101	2813	19736	14.25	tPLM	1
ATATTTGG	4	-87	-192	-61	132	347	19736	1.76	tPLM/miPLM	1
GTCAAC	4	-71	-151	-49	103	1144	19736	5.8	tPLM	1
AGAGACTG	4	17	-7	50	57	97	19736	0.49	uPLM	3
GCCTTATA	4	-109	-138	-32	107	90	19736	0.46	uPLM	1
CCCAATAG	4	-69	-134	-51	84	126	19736	0.64	uPLM	1
GAGAGCAA	4	41	-14	82	96	237	19736	1.2	miPLM	NA
CGAATTCT	4	68	14	99	86	94	19736	0.48	uPLM	NA
GGCTTTTA	4	-91	-126	-24	103	278	19736	1.41	miPLM	1
TTTGACTT	4	-87	-195	-62	134	540	19736	2.74	tPLM/miPLM	1
AGAGAGTT	4	46	-35	115	150	521	19736	2.64	miPLM	NA
GTGTCGT	4	-84	-142	-38	105	264	19736	1.34	uPLM	1
ACCCCTTA	3.99	-66	-141	-36	106	50	19736	0.25	uPLM	1
GCACGTGT	3.99	-55	-130	-38	93	86	19736	0.44	tPLM	1
TCCCA	3.99	-4	-4	-4	1	86	19736	0.44	uPLM	3
ATTCGGCC	3.99	-73	-115	-51	65	48	19736	0.24	uPLM	1
TGCTTTAT	3.99	-26	-30	-22	9	37	19736	0.19	uPLM	2
GCAAAAA	3.99	1	-41	32	73	642	19736	3.25	uPLM	3
CCCATATT	3.99	-63	-139	-39	101	184	19736	0.93	uPLM	1
ATAGGAGA	3.99	-35	-52	-28	25	49	19736	0.25	uPLM	2
GAAAGAAA	3.99	17	-49	82	131	1179	19736	5.97	miPLM	3
TAAATATA	3.98	-30	-34	-27	8	135	19736	0.68	uPLM	2
TCTCTTTA	3.98	-48	-61	64	125	544	19736	2.76	uPLM	2
TAAATAT	3.98	-32	-33	-27	7	330	19736	1.67	tPLM	2
ATAGAAGG	3.98	-33	-43	-29	15	28	19736	0.14	uPLM	2
AGAGATTT	3.98	44	-6	101	107	621	19736	3.15	tPLM	NA
GGCCCG	3.98	-85	-170	-48	123	269	19736	1.36	uPLM	1
TATATCT	3.98	-29	-32	-26	7	154	19736	0.78	uPLM	2
GCCCAAC	3.98	-117	-148	-43	106	320	19736	1.62	tPLM	1
AACCGAC	3.98	-69	-170	-46	125	316	19736	1.6	tPLM	1
ATATAACC	3.98	-33	-36	-30	7	32	19736	0.16	uPLM	2
GCCTTTAA	3.97	-53	-108	-19	90	130	19736	0.66	uPLM	1
AAGCCCAG	3.97	-84	-184	-49	136	108	19736	0.55	uPLM	1
AACTACCC	3.97	-69	-109	-52	58	51	19736	0.26	miPLM	1
ACGTCACT	3.97	-76	-152	-54	99	85	19736	0.43	tPLM	1
CCGATTA	3.97	136	91	209	119	299	19736	1.51	uPLM	NA
AGGGGTAA	3.97	-75	-103	-39	65	55	19736	0.28	uPLM	1
TAAGGGC	3.97	-113	-138	-25	114	114	19736	0.58	uPLM	1
CCTTATAA	3.97	-39	-46	-29	18	44	19736	0.22	uPLM	2
TGAGTGGA	3.97	-21	-82	48	130	90	19736	0.46	uPLM	2
ATATAGAT	3.97	-29	-35	-27	9	79	19736	0.4	uPLM	2
TGAGTG	3.97	0	-5	15	20	291	19736	1.47	uPLM	3
ACGTGCGA	3.97	-76	-105	-53	53	28	19736	0.14	tPLM	1
ATAAGGGT	3.97	-80	-93	-62	32	48	19736	0.24	uPLM	1
CGTTGGAT	3.96	-93	-165	-49	117	195	19736	0.99	uPLM	1
CTTACAAG	3.96	378	335	423	89	91	19736	0.46	uPLM	NA
TTCGGGTC	3.96	-76	-98	-55	44	46	19736	0.23	uPLM	1
GGGCTATT	3.96	-88	-154	-42	113	88	19736	0.45	uPLM	1
CGATTGTC	3.96	193	165	223	59	32	19736	0.16	uPLM	NA
CTACGTG	3.96	-84	-163	-51	113	218	19736	1.1	uPLM	1
GGGGCA	3.96	-100	-173	-42	132	248	19736	1.26	uPLM	1
GACTCTC	3.95	28	-21	112	133	471	19736	2.39	uPLM	NA
TGTC	3.95	-1	-1	1	2	434	19736	2.2	uPLM	3
TGGCGAAA	3.95	43	-15	109	124	123	19736	0.62	uPLM	NA
CAACTATA	3.95	-40	-43	-35	9	36	19736	0.18	miPLM	2
GGGTAAA	3.95	-69	-114	-46	69	292	19736	1.48	uPLM	1
CTTCATT	3.95	-5	-5	-4	2	45	19736	0.23	uPLM	3
CTCTTATA	3.95	-38	-43	-20	24	87	19736	0.44	uPLM	2
AAAGGC	3.95	-78	-120	-6	115	1411	19736	7.15	uPLM	1
GTCAGAGA	3.95	29	-10	64	74	113	19736	0.57	uPLM	NA
AAAAATGG	3.95	34	6	85	80	688	19736	3.49	uPLM	NA
CCACGTGA	3.95	-119	-140	-51	90	85	19736	0.43	tPLM	1
CGAAAATG	3.95	26	4	90	87	192	19736	0.97	uPLM	NA
ATTACCCT	3.95	-78	-136	-48	89	84	19736	0.43	uPLM	1
TCGCCAGC	3.95	175	136	224	89	33	19736	0.17	uPLM	NA
TGGTTTTT	3.95	7	-5	27	32	165	19736	0.84	uPLM	3
GGCCCTT	3.95	-81	-130	-69	62	97	19736	0.49	uPLM	1
CATTC	3.95	-1	-1	-1	1	108	19736	0.55	uPLM	3
ATATAACT	3.94	-31	-34	-28	7	51	19736	0.26	uPLM	2
TGTGTTGT	3.94	0	-12	14	26	99	19736	0.5	uPLM	3
TTAACGCG	3.94	-85	-123	-7	117	36	19736	0.18	uPLM	1
TTGGCGCG	3.94	-110	-184	-85	100	28	19736	0.14	miPLM	1
GGGCCAG	3.94	-76	-133	-55	79	90	19736	0.46	uPLM	1
CACACTC	3.93	-24	-31	49	80	330	19736	1.67	uPLM	2
ATATACTC	3.93	-32	-37	-27	11	44	19736	0.22	uPLM	2
AAATAAA	3.93	-30	-36	-28	9	550	19736	2.79	uPLM	2
GGAGAAAA	3.93	48	1	126	126	620	19736	3.14	uPLM	NA
CTCTCAGT	3.93	25	3	111	109	156	19736	0.79	uPLM	NA
CACTCACA	3.93	-5	-13	33	46	93	19736	0.47	miPLM	3
GCCTGTTA	3.93	-100	-186	-50	137	54	19736	0.27	uPLM	1
AGGGGT	3.93	-39	-114	-3	112	557	19736	2.82	uPLM	2
AAATGGCT	3.93	37	6	102	97	243	19736	1.23	uPLM	NA
CGGTTA	3.93	-57	-131	-37	95	942	19736	4.77	tPLM	1
GAGCCCA	3.93	-82	-139	-43	97	271	19736	1.37	tPLM	1
AGGGGTA	3.93	-81	-103	-36	68	158	19736	0.8	tPLM	1
TATAGATA	3.93	-31	-34	-27	8	56	19736	0.28	tPLM	2
GGCCCCA	3.92	-81	-118	-51	68	79	19736	0.4	tPLM	1
AACCCTAT	3.92	-39	-63	7	70	89	19736	0.45	tPLM	2
AAAAC	3.92	-31	-34	-29	6	1063	19736	5.39	uPLM	2
GCGGCCC	3.92	-82	-138	-60	79	37	19736	0.19	uPLM	1
AACCCGGG	3.92	-169	-196	-136	61	27	19736	0.14	uPLM	1
ATTGAACC	3.92	-82	-162	-46	117	186	19736	0.94	miPLM	1
TGAGTGAG	3.92	-1	-25	80	105	185	19736	0.94	uPLM	3
GTATA	3.92	-34	-37	-30	8	872	19736	4.42	uPLM	2
TATAGAT	3.92	-30	-34	-26	9	170	19736	0.86	uPLM	2
CTCCCCGG	3.92	91	30	157	128	34	19736	0.17	uPLM	NA
CCTTTTTC	3.92	4	-87	54	141	408	19736	2.07	uPLM	3
GCACGTGC	3.91	-100	-148	-57	92	26	19736	0.13	tPLM/miPLM	1
CTTATAA	3.91	-35	-38	-24	15	225	19736	1.14	uPLM	2
ACGCGCAT	3.91	-103	-132	-61	72	24	19736	0.12	uPLM	1
ATGAGT	3.91	1	2	2	1	50	19736	0.25	uPLM	3
TTGAGT	3.91	1	2	2	1	55	19736	0.28	uPLM	3
CACGTAAG	3.91	-86	-176	-61	116	87	19736	0.44	tPLM	1
AAACGACA	3.91	-62	-103	-29	75	259	19736	1.31	tPLM	1
CTGGCTCC	3.91	226	166	262	97	46	19736	0.23	miPLM	NA
GACCGTT	3.91	-70	-171	-52	120	280	19736	1.42	tPLM	1
GTCAAAC	3.91	-140	-200	-74	127	499	19736	2.53	tPLM	1
CGTAA	3.91	-84	-151	-52	100	2650	19736	13.43	uPLM	1
TTTTGAG	3.91	3	4	4	1	38	19736	0.19	uPLM	3
GTGTGTA	3.91	-24	-61	-14	48	221	19736	1.12	uPLM	2
TATAGGAT	3.9	-35	-38	-29	10	26	19736	0.13	uPLM	2
TTAATGG	3.9	-74	-114	-40	75	648	19736	3.28	uPLM	1
TGAGAGAT	3.9	-1	-20	114	134	462	19736	2.34	uPLM	3
CCCCTA	3.9	-46	-125	-24	102	393	19736	1.99	uPLM	2
TGGCTTCT	3.9	66	5	135	131	323	19736	1.64	uPLM	NA
TTCGGT	3.9	-86	-186	-50	137	1398	19736	7.08	uPLM	1
AGATAA	3.9	3	4	4	1	77	19736	0.39	uPLM	3
TCACTCA	3.9	-6	-11	9	20	154	19736	0.78	uPLM	3
AGTGGCCC	3.89	-103	-146	-60	87	44	19736	0.22	uPLM	1
ATAAATGG	3.89	-89	-167	-29	139	342	19736	1.73	uPLM	1
CGTGTCAA	3.89	-92	-207	-69	139	161	19736	0.82	miPLM	1
GGACCC	3.89	-77	-138	-52	87	380	19736	1.93	uPLM	1
GGGTCC	3.89	-87	-114	-47	68	310	19736	1.57	uPLM	1
ATTATAAA	3.89	-34	-37	-32	6	111	19736	0.56	uPLM	2
CCCCTTTA	3.89	-47	-85	-15	71	48	19736	0.24	uPLM	2
CATTTCT	3.89	43	-25	96	121	1209	19736	6.13	uPLM	NA
AAAAG	3.89	-29	-32	-27	6	1356	19736	6.87	tPLM	2
ATTAAACC	3.89	-110	-177	-32	146	460	19736	2.33	miPLM	1
AACGTGGC	3.89	-97	-173	-29	145	80	19736	0.41	tPLM	1
TTTTTTC	3.89	-6	-6	-6	1	75	19736	0.38	uPLM	3
AAGGGTA	3.89	-70	-117	-33	85	359	19736	1.82	uPLM	1
TGTTGGGC	3.88	-84	-169	-43	127	161	19736	0.82	uPLM	1
TCTA	3.88	-3	-3	-3	1	363	19736	1.84	uPLM	3
TCATCAA	3.88	-2	-3	-2	2	56	19736	0.28	uPLM	3
TTATAACC	3.88	-31	-38	-25	14	41	19736	0.21	uPLM	2
TCTGGCCC	3.88	-99	-147	-61	87	33	19736	0.17	uPLM	1
TTTTATAA	3.88	-26	-30	-24	7	150	19736	0.76	uPLM	2
TAGGGCC	3.88	-88	-154	-57	98	98	19736	0.5	uPLM	1
ATGGACCC	3.88	-105	-176	-53	124	61	19736	0.31	uPLM	1
TTTCGGA	3.88	219	157	301	145	457	19736	2.32	uPLM	NA
TCACACAC	3.88	-4	-30	28	58	151	19736	0.77	uPLM	3
CTCACTCA	3.87	-7	-30	83	113	192	19736	0.97	uPLM	3
TACGTGG	3.87	-61	-171	-45	127	331	19736	1.68	uPLM	1
CTTAATGG	3.87	-74	-134	-40	95	162	19736	0.82	miPLM	1
GGCCCT	3.87	-81	-126	-71	56	192	19736	0.97	uPLM	1
AAAACGCG	3.87	-100	-149	-22	128	108	19736	0.55	uPLM	1
AGAGTCAG	3.87	-3	-60	79	139	98	19736	0.5	uPLM	3
ATGGGCTA	3.87	-94	-157	-45	113	173	19736	0.88	uPLM	1
AACCCTTA	3.87	-35	-70	-6	65	82	19736	0.42	uPLM	2
ATACCC	3.87	-36	-93	-27	67	442	19736	2.24	uPLM	2
ATTTAAAG	3.87	-30	-34	-26	9	76	19736	0.39	tPLM	2
AAGCCACG	3.87	-72	-148	-47	102	99	19736	0.5	uPLM	1
TCTCTAA	3.87	12	-3	129	132	1104	19736	5.59	uPLM	3
CGAGGGTA	3.87	-82	-126	-16	111	37	19736	0.19	uPLM	1
ACAATGG	3.86	62	10	98	89	659	19736	3.34	uPLM	NA
TCCCCTT	3.86	-45	-74	24	98	200	19736	1.01	uPLM	2
GTTAGGCC	3.86	-78	-195	-51	145	85	19736	0.43	uPLM	1
GTTTTTG	3.86	5	-10	35	45	723	19736	3.66	uPLM	3
[truncated: 5,000 more rows]

## Sheet: Supplementary Table 1b
Supplementary Table 1b: Detected 3’-PLMs in A. thaliana
PLM	Score	Preferential_Position	Start	Stop	Functional_window_size	Number_genes	Total_number_genes	Percentage_genes	Type	Group
TTAA	20.36	2	2	2	1	1005	20573	4.89	tPLM	3
ATTT	17	-7	-82	13	95	19128	20573	92.98	uPLM	3
TAAA	16.65	-17	-101	8	109	19071	20573	92.7	uPLM	3
TTTG	14.24	3	3	3	1	1309	20573	6.36	uPLM	3
TAAAA	14.06	-17	-94	10	104	12898	20573	62.69	uPLM	3
CAAA	13.67	0	-1	-1	1	1278	20573	6.21	uPLM	3
TATA	13.5	-16	-91	-8	84	11144	20573	54.17	uPLM	3
ATAA	12.9	-18	-91	4	95	18100	20573	87.98	uPLM	3
CAAAA	12.67	0	-7	-1	7	2118	20573	10.3	uPLM	3
GAAA	12.39	0	-1	-1	1	1110	20573	5.4	uPLM	3
TTTTG	12.24	4	3	4	2	817	20573	3.97	uPLM	3
AATA	11.81	-19	-82	-2	81	17063	20573	82.94	tPLM	3
TTTAT	11.71	-14	-42	-6	37	7671	20573	37.29	uPLM	3
ATAAA	11.43	-18	-38	-16	23	5891	20573	28.63	uPLM	3
ATAT	11.21	-15	-75	-5	71	11147	20573	54.18	tPLM	3
GAAAA	11.16	0	-6	-1	6	1577	20573	7.67	uPLM	3
TTATT	11.1	-15	-43	-7	37	7234	20573	35.16	tPLM	3
TAAT	11.03	-20	-63	4	67	14840	20573	72.13	uPLM	3
TTTATT	10.95	-14	-40	-7	34	3716	20573	18.06	uPLM	3
ATTA	10.93	-19	-58	-5	54	13526	20573	65.75	uPLM	3
TCAA	10.93	-1	-6	-2	5	2478	20573	12.04	tPLM	3
TTTTTTG	10.9	6	5	6	2	187	20573	0.91	uPLM	3
TTGA	10.8	2	2	2	1	933	20573	4.54	tPLM	3
AAAA	10.52	-3	-9	119	128	19573	20573	95.14	uPLM	3
TTTA	10.51	-14	-54	7	61	16569	20573	80.54	uPLM	3
GAAAAAA	10.45	0	-2	-1	2	174	20573	0.85	uPLM	3
TGTAA	10.38	-41	-165	-17	149	11565	20573	56.21	uPLM	2
TTGG	10.29	2	2	2	1	619	20573	3.01	uPLM	3
TTTTTTTT	10.2	8	7	31	25	809	20573	3.93	uPLM	3
TGTAAA	10.09	-43	-154	-14	141	4725	20573	22.97	uPLM	2
AATAAA	10.06	-19	-37	-17	21	2890	20573	14.05	uPLM	3
AATAA	10.06	-19	-39	-17	23	5486	20573	26.67	tPLM	3
TTTGA	9.99	3	3	3	1	438	20573	2.13	uPLM	3
TTTAAA	9.98	3	3	3	1	171	20573	0.83	uPLM	3
AATT	9.93	4	4	6	3	1858	20573	9.03	tPLM	3
ATTG	9.91	3	3	3	1	678	20573	3.3	uPLM	3
TATT	9.91	-16	-48	-7	42	13568	20573	65.95	tPLM	3
ATGAA	9.88	-18	-93	13	106	9164	20573	44.54	uPLM	3
TGAAA	9.86	1	-6	3	9	1608	20573	7.82	uPLM	3
CCAA	9.86	-1	-3	-2	2	859	20573	4.18	uPLM	3
CCAAA	9.84	-1	-3	-2	2	500	20573	2.43	uPLM	3
TCAAA	9.81	-1	-6	-2	5	1153	20573	5.6	uPLM	3
GAAAAAAA	9.76	0	-1	-1	1	88	20573	0.43	uPLM	3
TTTTTG	9.75	5	4	5	2	345	20573	1.68	uPLM	3
TGAATAA	9.74	-21	-63	-11	53	746	20573	3.63	uPLM	3
TTAT	9.62	-19	-91	-5	87	17724	20573	86.15	uPLM	3
TCAAAA	9.59	-1	-6	-2	5	507	20573	2.46	uPLM	3
CAAAAAA	9.57	0	-4	-1	4	250	20573	1.22	uPLM	3
TTTGG	9.55	3	3	3	1	334	20573	1.62	uPLM	3
TTTTT	9.55	5	5	25	21	4176	20573	20.3	uPLM	3
TTTTTT	9.53	6	5	21	17	1613	20573	7.84	uPLM	3
CATT	9.47	-10	-111	-1	111	16632	20573	80.84	uPLM	3
GTTT	9.42	-7	-14	-3	12	5144	20573	25	uPLM	3
TTGTA	9.4	-49	-161	-17	145	11999	20573	58.32	uPLM	2
TTTTTTTG	9.38	7	7	7	1	93	20573	0.45	uPLM	3
CAAAAA	9.36	0	-4	-1	4	529	20573	2.57	uPLM	3
CAAAAAAA	9.22	0	-2	-1	2	122	20573	0.59	uPLM	3
ATTTT	9.22	-9	-23	-5	19	5101	20573	24.79	uPLM	3
ATAAAA	9.22	-22	-40	-16	25	2789	20573	13.56	uPLM	3
AAATA	9.12	-20	-47	9	56	8584	20573	41.72	tPLM	3
GAAAAA	9.1	0	-6	-1	6	625	20573	3.04	uPLM	3
ATTAAA	9.1	-17	-36	-8	29	1795	20573	8.73	uPLM	3
TGAATAAA	9.1	-21	-39	-17	23	251	20573	1.22	uPLM	3
ACAAA	9.1	-1	-9	-2	8	1812	20573	8.81	tPLM	3
TGAA	9.03	1	-6	3	9	3559	20573	17.3	uPLM	3
TATAA	9	-19	-46	-15	32	4321	20573	21	uPLM	3
ATTTG	8.88	4	3	4	2	474	20573	2.3	uPLM	3
TTAAA	8.85	-18	-44	8	52	6220	20573	30.23	uPLM	3
TTTTGA	8.83	4	4	4	1	193	20573	0.94	uPLM	3
TAATAA	8.83	-20	-36	-18	19	1741	20573	8.46	uPLM	3
TAAAT	8.81	-20	-40	6	46	6371	20573	30.97	uPLM	3
TTTTTTT	8.73	7	7	21	15	877	20573	4.26	uPLM	3
AAAAAAAA	8.65	1	-1	27	28	881	20573	4.28	uPLM	3
ACAAAA	8.64	-1	-7	-2	6	706	20573	3.43	tPLM	3
TTGCAA	8.63	2	2	2	1	89	20573	0.43	uPLM	3
AATTT	8.62	-9	-35	-4	32	5468	20573	26.58	uPLM	3
CAAT	8.6	0	-1	-1	1	622	20573	3.02	uPLM	3
GTTTT	8.59	-7	-14	-4	11	2123	20573	10.32	uPLM	3
AAAT	8.56	-20	-51	10	61	17430	20573	84.72	uPLM	3
TATTA	8.54	-19	-53	-10	44	5748	20573	27.94	uPLM	3
TATCAA	8.54	-19	-70	12	82	2527	20573	12.28	uPLM	3
GAATAA	8.41	-23	-39	-14	26	1016	20573	4.94	uPLM	3
GCAA	8.4	-1	-5	-1	5	1073	20573	5.22	uPLM	3
TTTC	8.4	3	3	3	1	885	20573	4.3	uPLM	3
TGCA	8.36	1	1	1	1	295	20573	1.43	uPLM	3
TTAAT	8.33	-21	-36	-13	24	3425	20573	16.65	tPLM	3
ATTGAA	8.33	-17	-56	-6	51	1959	20573	9.52	uPLM	3
CTTTTATT	8.33	-14	-22	-7	16	207	20573	1.01	uPLM	3
TTGTAA	8.31	-52	-151	-19	133	5354	20573	26.02	uPLM	2
TTACA	8.28	-40	-148	-24	125	10756	20573	52.28	uPLM	2
ACAA	8.25	-1	-9	-2	8	3527	20573	17.14	uPLM	3
TAAAAA	8.25	1	-7	2	9	921	20573	4.48	uPLM	3
ATGA	8.24	2	1	2	2	940	20573	4.57	uPLM	3
TAATA	8.22	-20	-40	-16	25	4111	20573	19.98	uPLM	3
TGTA	8.22	-44	-158	-27	132	17750	20573	86.28	uPLM	2
TTTATTCA	8.18	-14	-34	-9	26	273	20573	1.33	uPLM	3
TAATG	8.17	-20	-111	-12	100	6437	20573	31.29	uPLM	3
AATGA	8.16	-19	-42	8	50	5113	20573	24.85	tPLM	3
TAAAAT	8.15	-17	-33	8	41	2644	20573	12.85	uPLM	3
TTATA	8.07	-19	-50	-13	38	4827	20573	23.46	uPLM	3
ATTAA	8.04	-21	-38	-13	26	3666	20573	17.82	tPLM	3
CTAA	8.03	-1	-2	-1	2	766	20573	3.72	uPLM	3
TTACAA	7.98	-39	-145	-21	125	5204	20573	25.3	uPLM	2
TAAAG	7.94	-16	-34	13	47	3652	20573	17.75	uPLM	3
TTTTA	7.94	-13	-45	-2	44	8001	20573	38.89	uPLM	3
TATAAA	7.93	-19	-34	-16	19	1561	20573	7.59	uPLM	3
AATGAA	7.92	-22	-34	-15	20	1232	20573	5.99	uPLM	3
ATATA	7.91	-18	-47	-13	35	4381	20573	21.29	uPLM	3
CCAAAA	7.88	-1	-3	-2	2	233	20573	1.13	uPLM	3
TCAAAAA	7.87	-1	-3	-2	2	115	20573	0.56	uPLM	3
TGAAAA	7.87	-1	-4	1	5	508	20573	2.47	uPLM	3
TTTTGG	7.84	4	4	4	1	158	20573	0.77	uPLM	3
AAATT	7.83	-8	-39	10	49	7378	20573	35.86	uPLM	3
TAAATAAA	7.82	-23	-37	-17	21	413	20573	2.01	uPLM	3
TTTGTA	7.78	-49	-158	-30	129	6076	20573	29.53	uPLM	2
AATG	7.77	3	2	3	2	990	20573	4.81	uPLM	3
AAATTT	7.77	-4	-30	1	31	1565	20573	7.61	uPLM	3
TACAT	7.74	-43	-146	-25	122	9177	20573	44.61	uPLM	2
TTTCTT	7.72	-7	-16	-2	15	1424	20573	6.92	tPLM	3
ACATT	7.68	-43	-129	-1	129	10233	20573	49.74	uPLM	2
GCAAA	7.68	-1	-5	-1	5	595	20573	2.89	uPLM	3
TAAAAG	7.68	-17	-127	11	138	4186	20573	20.35	uPLM	3
ATAAT	7.66	-21	-50	-4	47	6262	20573	30.44	tPLM	3
ACATTT	7.64	-33	-120	24	144	5162	20573	25.09	uPLM	2
TAATAAA	7.64	-20	-35	-18	18	864	20573	4.2	uPLM	3
AATAAAAG	7.63	-21	-33	-17	17	235	20573	1.14	uPLM	3
GCAAAA	7.62	-1	-3	-1	3	192	20573	0.93	uPLM	3
GAAATAAA	7.61	-20	-35	-15	21	207	20573	1.01	uPLM	3
TTACAC	7.6	-41	-150	-13	138	2220	20573	10.79	uPLM	2
TTATTA	7.59	-15	-34	-13	22	1800	20573	8.75	uPLM	3
GTTACAAA	7.58	-37	-150	-19	132	535	20573	2.6	uPLM	2
TTTTC	7.57	4	4	4	1	387	20573	1.88	uPLM	3
ATATAA	7.57	-23	-41	-14	28	1986	20573	9.65	uPLM	3
AAAAAAA	7.56	1	-2	26	28	1392	20573	6.77	uPLM	3
TAATAAAA	7.55	-22	-36	-18	19	405	20573	1.97	uPLM	3
TTTTAT	7.39	-13	-41	-7	35	3442	20573	16.73	uPLM	3
TGATT	7.37	-10	-38	-3	36	4118	20573	20.02	tPLM	3
CTTAA	7.36	-2	-3	-2	2	300	20573	1.46	tPLM	3
AATAAAA	7.36	-21	-35	-18	18	1302	20573	6.33	uPLM	3
TATTG	7.35	-16	-111	-5	107	7141	20573	34.71	uPLM	3
TGATA	7.35	-16	-78	12	90	6161	20573	29.95	uPLM	3
TATCA	7.35	-19	-77	10	87	6016	20573	29.24	uPLM	3
TTTCA	7.35	-3	-39	8	47	5920	20573	28.78	uPLM	3
TATAAAA	7.35	-19	-38	-14	25	711	20573	3.46	uPLM	3
ACCAAA	7.34	-2	-4	-1	4	321	20573	1.56	uPLM	3
TTTTTTC	7.3	6	6	6	1	105	20573	0.51	uPLM	3
AATGTAAC	7.29	-35	-95	40	135	347	20573	1.69	uPLM	2
ATAAGA	7.29	-18	-157	-8	150	3939	20573	19.15	uPLM	3
TTAG	7.28	2	2	3	2	744	20573	3.62	uPLM	3
TATAT	7.27	-22	-45	-11	35	4345	20573	21.12	uPLM	3
ATTGA	7.26	3	3	3	1	259	20573	1.26	uPLM	3
TGAATA	7.26	-20	-67	8	75	2192	20573	10.65	uPLM	3
ACCAA	7.26	-2	-3	-3	1	245	20573	1.19	uPLM	3
AGTT	7.21	-8	-16	-5	12	3558	20573	17.29	uPLM	3
TTTATTA	7.2	-14	-30	-11	20	851	20573	4.14	uPLM	3
TGTAAAA	7.18	-39	-135	-14	122	1743	20573	8.47	tPLM	2
AAAAAA	7.15	1	-8	25	33	2830	20573	13.76	uPLM	3
TTGGT	7.07	2	2	2	1	240	20573	1.17	uPLM	3
TTTTTGA	7.05	5	5	5	1	75	20573	0.36	uPLM	3
TCAAT	7.01	-21	-43	4	47	4485	20573	21.8	uPLM	3
TAAC	7	1	-1	2	3	889	20573	4.32	uPLM	3
ATGTTT	7	-6	-141	3	144	5996	20573	29.14	uPLM	3
AATGT	6.96	-42	-136	11	147	11010	20573	53.52	uPLM	2
TTTTATT	6.94	-13	-30	-9	22	1376	20573	6.69	uPLM	3
TTTTTTTC	6.93	7	7	7	1	68	20573	0.33	uPLM	3
TATGTGT	6.92	-69	-161	-24	138	1019	20573	4.95	uPLM	NA
TTATTCA	6.92	-15	-43	-4	40	682	20573	3.32	uPLM	3
TCAT	6.92	-1	-2	-2	1	603	20573	2.93	uPLM	3
TATTT	6.91	-15	-46	-6	41	7080	20573	34.41	tPLM	3
TTTTTTA	6.9	6	6	6	1	107	20573	0.52	uPLM	3
TTAC	6.9	-39	-131	7	138	16374	20573	79.59	uPLM	2
TCTAA	6.89	-2	-3	-3	1	215	20573	1.05	uPLM	3
CAATA	6.88	-20	-101	-10	92	6470	20573	31.45	uPLM	3
TTTTTC	6.87	5	5	5	1	180	20573	0.87	uPLM	3
GAATA	6.87	-20	-59	-11	49	3401	20573	16.53	tPLM	3
TTTGTAAC	6.87	-42	-142	-19	124	508	20573	2.47	uPLM	2
TTTTTTTA	6.85	7	7	7	1	70	20573	0.34	uPLM	3
GAAATA	6.84	-21	-51	15	66	2067	20573	10.05	uPLM	3
TATGA	6.83	-18	-94	-8	87	6129	20573	29.79	uPLM	3
GTAAC	6.82	-37	-156	-22	135	5059	20573	24.59	tPLM	2
TACATTT	6.81	-34	-108	11	119	1584	20573	7.7	uPLM	2
TGAAT	6.8	-19	-64	11	75	6398	20573	31.1	uPLM	3
TCAATA	6.8	-20	-48	-12	37	1322	20573	6.43	uPLM	3
GAAAT	6.78	0	-1	-1	1	265	20573	1.29	uPLM	3
TATAAG	6.76	-19	-84	58	142	2589	20573	12.58	uPLM	3
AATTTT	6.74	-10	-18	-5	14	1355	20573	6.59	uPLM	3
GAAATAA	6.73	-21	-35	-16	20	364	20573	1.77	uPLM	3
TTATTT	6.72	-15	-32	-6	27	2568	20573	12.48	uPLM	3
ATCAA	6.72	-2	-3	-2	2	435	20573	2.11	uPLM	3
ATTTC	6.72	-7	-31	13	44	4472	20573	21.74	uPLM	3
TCATT	6.71	-15	-37	-6	32	3742	20573	18.19	tPLM	3
AATAAAG	6.7	-24	-30	-17	14	369	20573	1.79	uPLM	3
TTTTTA	6.7	-8	-43	-1	43	3187	20573	15.49	uPLM	3
ATCA	6.7	-2	-3	-3	1	629	20573	3.06	uPLM	3
TACATGT	6.69	-43	-139	-5	135	760	20573	3.69	uPLM	2
TTCAAA	6.69	-2	-3	-2	2	250	20573	1.22	tPLM	3
TAAG	6.68	1	-1	1	2	703	20573	3.42	uPLM	3
TTATATAA	6.65	-17	-39	-9	31	193	20573	0.94	uPLM	3
TTTGTAA	6.65	-46	-144	-29	116	2316	20573	11.26	uPLM	2
TTCATT	6.64	-13	-32	-6	27	1589	20573	7.72	uPLM	3
TAAATA	6.63	-23	-36	-15	22	1502	20573	7.3	uPLM	3
ACTTT	6.62	-9	-20	-5	16	2072	20573	10.07	tPLM	3
TATTAA	6.6	-20	-36	-13	24	1420	20573	6.9	uPLM	3
ATACA	6.58	-43	-133	-16	118	9715	20573	47.22	uPLM	2
TAAAAAA	6.57	0	-1	1	2	173	20573	0.84	uPLM	3
TTAAAT	6.56	-20	-34	4	38	1808	20573	8.79	uPLM	3
TTAATAA	6.55	-25	-36	-19	18	587	20573	2.85	uPLM	2
CCGACTGC	6.54	-246	-312	-182	131	22	20573	0.11	uPLM	1
TTAATC	6.54	-18	-32	10	42	1054	20573	5.12	uPLM	3
CTCAA	6.53	-2	-3	-3	1	194	20573	0.94	uPLM	3
GAATAAA	6.53	-23	-34	-18	17	420	20573	2.04	uPLM	3
AATGAAA	6.52	-22	-34	-14	21	602	20573	2.93	uPLM	3
CATTT	6.51	-9	-26	-6	21	2787	20573	13.55	uPLM	3
AACAT	6.49	-36	-132	2	134	10932	20573	53.14	uPLM	2
TTAAAA	6.49	-1	-7	4	11	885	20573	4.3	uPLM	3
TCTA	6.48	-2	-3	-2	2	737	20573	3.58	uPLM	3
TATTACAA	6.48	-42	-100	-10	91	517	20573	2.51	uPLM	2
AATAAAGT	6.47	-20	-30	-17	14	125	20573	0.61	uPLM	3
GTATT	6.47	-39	-138	1	139	7234	20573	35.16	uPLM	2
TTGC	6.46	2	2	2	1	375	20573	1.82	uPLM	3
TAAATAA	6.45	-23	-35	-16	20	692	20573	3.36	uPLM	3
TTTAA	6.44	-2	-35	7	42	5450	20573	26.49	uPLM	3
TTATTGAA	6.41	-15	-34	-8	27	202	20573	0.98	miPLM	3
TTTATTGA	6.4	-16	-31	-9	23	214	20573	1.04	miPLM	3
ATAAAT	6.4	-18	-34	-14	21	1868	20573	9.08	uPLM	3
ACTT	6.39	-9	-18	-5	14	4046	20573	19.67	tPLM	3
ACTTTATT	6.38	-13	-21	-8	14	124	20573	0.6	uPLM	3
TTTATTAA	6.37	-14	-31	-10	22	301	20573	1.46	uPLM	3
TGTCA	6.37	-3	-4	-4	1	151	20573	0.73	uPLM	3
TTCAATA	6.36	-22	-49	-12	38	562	20573	2.73	uPLM	3
TTTATA	6.36	-14	-33	-14	20	1589	20573	7.72	uPLM	3
ATTAT	6.34	-17	-47	-8	40	5726	20573	27.83	tPLM	3
TAAAGA	6.32	-17	-122	16	138	4076	20573	19.81	uPLM	3
GTTAA	6.32	-1	-3	-1	3	361	20573	1.75	uPLM	3
CTAAA	6.32	-1	-2	-1	2	353	20573	1.72	uPLM	3
TAAAAAAA	6.31	0	-1	1	2	100	20573	0.49	uPLM	3
GAAAAT	6.3	0	-7	-1	7	494	20573	2.4	uPLM	3
TTATAAA	6.3	-20	-29	-18	12	401	20573	1.95	uPLM	3
ATAC	6.3	-44	-137	-12	126	14158	20573	68.82	uPLM	2
TTATTCAT	6.29	-15	-42	-4	39	274	20573	1.33	uPLM	3
TTTTTATT	6.28	-12	-20	-10	11	316	20573	1.54	uPLM	3
TTACATTT	6.27	-31	-102	16	118	675	20573	3.28	uPLM	2
AACT	6.27	-5	-16	101	117	16198	20573	78.73	uPLM	3
AATTG	6.27	4	4	4	1	233	20573	1.13	uPLM	3
CAAAAT	6.26	0	-1	-1	1	145	20573	0.7	uPLM	3
GTTACAA	6.26	-38	-124	-23	102	1000	20573	4.86	uPLM	2
ATTGT	6.25	-42	-131	-2	130	9763	20573	47.46	uPLM	2
TTTTCA	6.24	-4	-37	18	55	2669	20573	12.97	uPLM	3
GTTGTATA	6.22	-45	-158	-18	141	333	20573	1.62	uPLM	2
TTTGGT	6.22	3	3	3	1	130	20573	0.63	uPLM	3
TCAAAAAA	6.22	-1	-3	1	4	69	20573	0.34	uPLM	3
TACAACAA	6.22	-48	-145	-28	118	756	20573	3.67	miPLM	2
ATGAAAA	6.22	-20	-131	14	145	2286	20573	11.11	uPLM	3
AATATA	6.2	-19	-34	-17	18	1423	20573	6.92	uPLM	3
TGATAA	6.18	-19	-72	15	87	2331	20573	11.33	uPLM	3
CAAAT	6.18	0	-68	7	75	7961	20573	38.7	uPLM	3
ATTTTATT	6.17	-13	-25	-10	16	395	20573	1.92	uPLM	3
TCTTTTA	6.17	-8	-34	-1	34	570	20573	2.77	uPLM	3
AAATGTAA	6.17	-40	-119	27	146	789	20573	3.84	uPLM	2
ACAAAAA	6.17	-1	-4	-2	3	191	20573	0.93	tPLM	3
TTAATAAA	6.16	-21	-35	-19	17	288	20573	1.4	uPLM	3
TTTTATTA	6.16	-15	-33	-11	23	405	20573	1.97	uPLM	3
CCAAAAA	6.16	-1	-2	-2	1	70	20573	0.34	uPLM	3
TTATCAA	6.15	-19	-34	6	40	559	20573	2.72	uPLM	3
TGTTAA	6.14	-3	-4	-4	1	92	20573	0.45	uPLM	3
TGAAATAA	6.13	-22	-37	-17	21	177	20573	0.86	uPLM	3
ATATGT	6.12	-53	-133	-5	129	3768	20573	18.32	uPLM	2
ATTCA	6.12	-16	-49	-6	44	4386	20573	21.32	uPLM	3
TCCAAA	6.12	-2	-3	-3	1	110	20573	0.53	uPLM	3
TTATTG	6.11	-15	-34	-8	27	1221	20573	5.93	tPLM	3
TTATTATT	6.09	-16	-31	-8	24	370	20573	1.8	uPLM	3
TTGAT	6.09	2	2	2	1	290	20573	1.41	uPLM	3
GTTGTAT	6.09	-43	-160	-27	134	1077	20573	5.24	uPLM	2
ATTTATT	6.08	-13	-27	-10	18	792	20573	3.85	uPLM	3
ACCAAAA	6.07	-2	-4	-1	4	155	20573	0.75	uPLM	3
TTCAAAA	6.06	-1	-3	-2	2	114	20573	0.55	uPLM	3
TCCAA	6.05	-2	-3	-3	1	209	20573	1.02	uPLM	3
TTAATA	6.05	-25	-36	-18	19	1247	20573	6.06	uPLM	2
TTACAT	6.05	-44	-129	-21	109	4048	20573	19.68	uPLM	2
TTATAA	6.05	-18	-40	-14	27	990	20573	4.81	uPLM	3
TATACAAC	6.04	-44	-122	-3	120	301	20573	1.46	uPLM	2
GTAAA	6.04	-1	-7	-1	7	861	20573	4.19	uPLM	3
AATGAAAA	6.03	-17	-39	-6	34	320	20573	1.56	uPLM	3
TGAAAT	6.03	-17	-34	10	44	1892	20573	9.2	uPLM	3
TTTTTAT	6.03	-12	-21	-9	13	614	20573	2.98	uPLM	3
ATAAAAC	6.03	-18	-82	11	93	1270	20573	6.17	uPLM	3
TTGTTGTA	6.02	-55	-154	-35	120	757	20573	3.68	miPLM	2
TTTTTGG	6.02	5	5	5	1	70	20573	0.34	uPLM	3
AAAAT	6.02	-3	-34	9	43	8679	20573	42.19	uPLM	3
TTTTATTC	6.02	-13	-26	-8	19	205	20573	1	uPLM	3
ACATGTA	6	-43	-141	-14	128	735	20573	3.57	uPLM	2
ATAAAG	6	-18	-29	-18	12	656	20573	3.19	uPLM	3
ATTGG	6	3	3	3	1	160	20573	0.78	uPLM	3
ATGTAA	5.99	-40	-138	-17	122	4354	20573	21.16	uPLM	2
TTTGTATA	5.98	-37	-126	11	137	785	20573	3.82	uPLM	2
TATATT	5.98	-14	-30	-11	20	1518	20573	7.38	uPLM	3
TAATTA	5.98	-15	-41	16	57	1354	20573	6.58	tPLM	3
AATAATAA	5.96	-23	-36	-17	20	331	20573	1.61	uPLM	3
ATTTATTC	5.95	-13	-29	-6	24	143	20573	0.7	uPLM	3
AGTAAA	5.94	11	-37	73	110	3059	20573	14.87	uPLM	NA
AAAATA	5.94	-21	-35	14	49	3614	20573	17.57	tPLM	3
GTTAC	5.94	-36	-145	-25	121	4707	20573	22.88	tPLM	2
AAATAA	5.93	-20	-35	-16	20	2053	20573	9.98	uPLM	3
ATTTAT	5.93	-13	-33	-10	24	2051	20573	9.97	uPLM	3
ACAAT	5.93	-40	-129	-14	116	9172	20573	44.58	uPLM	2
TTATTAA	5.92	-19	-34	-13	22	641	20573	3.12	uPLM	3
TTACATT	5.92	-38	-93	-25	69	1147	20573	5.58	uPLM	2
AATTAA	5.92	-19	-28	8	36	1817	20573	8.83	tPLM	3
TTCA	5.91	-2	-40	5	45	11554	20573	56.16	uPLM	3
AGAAA	5.9	-1	-7	-2	6	1470	20573	7.15	uPLM	3
TTCAT	5.9	-14	-41	1	42	4856	20573	23.6	uPLM	3
GTTGTAAT	5.9	-51	-103	-42	62	237	20573	1.15	uPLM	2
TACAACA	5.9	-46	-130	-28	103	1417	20573	6.89	uPLM	2
TTATGTA	5.9	-42	-135	-21	115	1357	20573	6.6	uPLM	2
TTACAACA	5.89	-47	-120	-25	96	489	20573	2.38	uPLM	2
ATAAAGTT	5.89	-17	-34	-12	23	153	20573	0.74	uPLM	3
ATACAT	5.89	-41	-137	-9	129	4002	20573	19.45	uPLM	2
GATTT	5.89	-9	-18	-4	15	1955	20573	9.5	uPLM	3
TCAATAAA	5.86	-23	-33	-17	17	188	20573	0.91	miPLM	3
ATAATAAA	5.86	-23	-34	-19	16	304	20573	1.48	uPLM	3
TAGA	5.85	1	-1	2	3	975	20573	4.74	uPLM	3
TATCAAA	5.84	-16	-63	18	81	1134	20573	5.51	uPLM	3
AGAAAA	5.84	-1	-6	-2	5	598	20573	2.91	uPLM	3
AATTACA	5.84	-36	-127	-19	109	1406	20573	6.83	uPLM	2
TATGAAA	5.84	-18	-64	82	146	1758	20573	8.55	uPLM	3
GTAAT	5.84	-52	-111	7	118	7217	20573	35.08	tPLM	2
ATTTTT	5.83	-9	-17	-7	11	1346	20573	6.54	uPLM	3
ATAAACA	5.83	-16	-128	7	135	1893	20573	9.2	uPLM	3
ATTACAAA	5.82	-38	-127	-22	106	858	20573	4.17	uPLM	2
TTAAGAA	5.81	3	-35	52	87	1031	20573	5.01	uPLM	3
TAATGA	5.81	-24	-34	-16	19	800	20573	3.89	uPLM	3
CTATT	5.8	-9	-36	54	90	4789	20573	23.28	uPLM	3
TTTTGGT	5.8	4	4	4	1	68	20573	0.33	uPLM	3
TTGGA	5.8	2	2	2	1	196	20573	0.95	uPLM	3
GTTACA	5.8	-43	-131	-24	108	2387	20573	11.6	uPLM	2
TGTAT	5.8	-48	-137	-28	110	9240	20573	44.91	uPLM	2
TGTAAAT	5.8	-40	-144	-13	132	1499	20573	7.29	uPLM	2
TATTTT	5.8	-9	-23	-7	17	1677	20573	8.15	tPLM	3
ATGTAAAA	5.79	-40	-117	-12	106	620	20573	3.01	uPLM	2
TTGTAAC	5.79	-45	-132	-29	104	1020	20573	4.96	uPLM	2
TTTTGTA	5.79	-48	-139	-28	112	2400	20573	11.67	uPLM	2
AATAAAAC	5.78	-22	-34	-17	18	216	20573	1.05	uPLM	3
ATGTA	5.78	-45	-135	-29	107	8514	20573	41.38	uPLM	2
TATATA	5.78	-18	-34	-12	23	1184	20573	5.76	uPLM	3
GTAACA	5.77	-37	-148	-15	134	2447	20573	11.89	uPLM	2
TCATTA	5.77	-19	-38	-11	28	1070	20573	5.2	uPLM	3
TTCAA	5.76	-20	-41	8	49	5624	20573	27.34	uPLM	3
GATAA	5.76	-17	-48	14	62	4070	20573	19.78	tPLM	3
TAATT	5.75	-15	-45	6	51	5615	20573	27.29	tPLM	3
TATTAT	5.75	-19	-32	-11	22	1587	20573	7.71	uPLM	3
GAATAAAA	5.75	-23	-33	-17	17	198	20573	0.96	uPLM	3
TAACA	5.73	1	-1	1	2	322	20573	1.57	uPLM	3
ATTACAA	5.72	-48	-111	-24	88	1643	20573	7.99	uPLM	2
TGTATTG	5.72	-48	-161	-27	135	950	20573	4.62	uPLM	2
TAATAAAG	5.71	-24	-33	-17	17	128	20573	0.62	uPLM	3
TTGTTAC	5.71	-34	-134	-16	119	959	20573	4.66	uPLM	2
TCTTTTAT	5.7	-11	-36	-4	33	251	20573	1.22	uPLM	3
TCGGGTCG	5.7	-360	-390	-323	68	44	20573	0.21	uPLM	1
TTGTAACT	5.7	-41	-165	-20	146	436	20573	2.12	uPLM	2
TATAG	5.7	-18	-38	-8	31	1744	20573	8.48	uPLM	3
CTCA	5.69	-2	-3	-3	1	365	20573	1.77	uPLM	3
TCATA	5.69	-15	-99	-6	94	6513	20573	31.66	uPLM	3
GTACAATA	5.68	-30	-96	23	119	185	20573	0.9	uPLM	2
TTTATCA	5.68	-5	-6	-6	1	51	20573	0.25	uPLM	3
TTTATTC	5.68	-14	-27	-12	16	404	20573	1.96	uPLM	3
TATATAA	5.67	-23	-35	-15	21	653	20573	3.17	uPLM	3
ATAATA	5.67	-23	-37	-15	23	1664	20573	8.09	uPLM	3
CTTAAA	5.67	-2	-3	-2	2	129	20573	0.63	tPLM	3
TTAGA	5.66	2	2	2	1	188	20573	0.91	uPLM	3
TTATAT	5.66	-23	-37	-9	29	2001	20573	9.73	uPLM	3
TTGAA	5.66	2	-44	9	53	5914	20573	28.75	uPLM	3
ATCTTT	5.65	-10	-20	-7	14	818	20573	3.98	uPLM	3
ATAAAAT	5.65	-22	-32	-16	17	726	20573	3.53	uPLM	3
GTTTTT	5.64	-9	-14	-6	9	704	20573	3.42	uPLM	3
ATGATT	5.64	-9	-53	21	74	2530	20573	12.3	tPLM	3
CAATT	5.64	0	-1	-1	1	213	20573	1.04	uPLM	3
CTTTAT	5.64	-13	-20	-10	11	577	20573	2.8	uPLM	3
TTGTAAA	5.63	-43	-132	-17	116	1634	20573	7.94	uPLM	2
AAATG	5.63	4	3	4	2	396	20573	1.92	uPLM	3
TTTTACAT	5.63	-45	-101	10	111	660	20573	3.21	uPLM	2
ATTTATTA	5.63	-13	-27	-10	18	226	20573	1.1	uPLM	3
TTTTAA	5.63	-3	-32	7	39	2415	20573	11.74	uPLM	3
CTTA	5.62	-1	-3	-2	2	653	20573	3.17	uPLM	3
TTGTAATA	5.62	-51	-109	-19	91	501	20573	2.44	uPLM	2
TATTGTAC	5.62	-37	-92	44	136	200	20573	0.97	uPLM	2
ATGTAAA	5.62	-36	-126	-13	114	1616	20573	7.85	tPLM	2
ATTAG	5.61	3	3	3	1	174	20573	0.85	uPLM	3
ATTACAT	5.6	-39	-125	-19	107	1423	20573	6.92	uPLM	2
TTGTCA	5.6	-4	-5	-5	1	74	20573	0.36	uPLM	3
AAACACA	5.59	-74	-161	-20	142	2080	20573	10.11	uPLM	NA
TGTTGTAA	5.59	-53	-140	-31	110	528	20573	2.57	uPLM	2
ATTACA	5.59	-39	-112	-21	92	3784	20573	18.39	uPLM	2
AAAAG	5.59	-3	-8	29	37	5078	20573	24.68	tPLM	3
AATAAG	5.59	-19	-37	-17	21	741	20573	3.6	uPLM	3
TGAATT	5.58	-9	-46	93	139	3771	20573	18.33	uPLM	3
TATAAT	5.57	-22	-37	-15	23	1358	20573	6.6	uPLM	3
ATTTA	5.57	-22	-41	-6	36	5474	20573	26.61	uPLM	3
TTGTAT	5.56	-50	-134	-33	102	4415	20573	21.46	uPLM	2
ATAAAAA	5.56	-18	-34	-17	18	861	20573	4.19	uPLM	3
TTTATTAT	5.55	-16	-29	-11	19	322	20573	1.57	uPLM	3
TTATTC	5.55	-14	-34	-6	29	1165	20573	5.66	uPLM	3
TTTTCT	5.55	-7	-14	-5	10	989	20573	4.81	uPLM	3
TGTTAC	5.54	-35	-146	-23	124	2319	20573	11.27	uPLM	2
TAAAAAG	5.54	-17	-32	14	46	677	20573	3.29	uPLM	3
ATGTACAA	5.54	-62	-132	-24	109	330	20573	1.6	uPLM	NA
AACTTTAT	5.54	-11	-28	-4	25	177	20573	0.86	uPLM	3
ATTAC	5.54	-39	-124	-3	122	7423	20573	36.08	tPLM	2
TAACAA	5.53	1	-1	1	2	168	20573	0.82	uPLM	3
GATT	5.53	-9	-20	-4	17	4996	20573	24.28	uPLM	3
AAAATT	5.53	-9	-34	14	48	3308	20573	16.08	uPLM	3
CTTTATTA	5.52	-17	-29	-3	27	162	20573	0.79	uPLM	3
TTATTATA	5.52	-20	-39	-10	30	272	20573	1.32	uPLM	3
ATGAATA	5.52	-22	-40	-15	26	377	20573	1.83	uPLM	3
AATGTAAA	5.51	-44	-116	31	147	750	20573	3.65	uPLM	2
TATTAAA	5.51	-18	-35	-13	23	532	20573	2.59	uPLM	3
ACACAT	5.51	-40	-150	-23	128	2836	20573	13.79	uPLM	2
AATGAAAT	5.51	-25	-33	-13	21	207	20573	1.01	uPLM	2
ATTATT	5.5	-17	-35	-8	28	1983	20573	9.64	tPLM	3
ATACAATG	5.49	-37	-105	-5	101	239	20573	1.16	uPLM	2
TTTCTTT	5.49	-11	-15	-5	11	532	20573	2.59	uPLM	3
ATATT	5.49	-15	-40	-8	33	4712	20573	22.9	tPLM	3
TACATAAA	5.48	-43	-132	-16	117	561	20573	2.73	miPLM	2
GATTAA	5.48	-19	-32	-6	27	731	20573	3.55	uPLM	3
TTTTATTG	5.48	-16	-25	-9	17	199	20573	0.97	uPLM	3
ATTTGTAA	5.48	-48	-125	-16	110	629	20573	3.06	uPLM	2
AACTTT	5.47	-10	-19	-4	16	933	20573	4.54	uPLM	3
ATTGTAA	5.47	-45	-118	-17	102	1171	20573	5.69	uPLM	2
ACAAAAAA	5.46	-1	-4	-2	3	90	20573	0.44	tPLM/miPLM	3
TTTACA	5.46	-33	-125	-23	103	3896	20573	18.94	uPLM	2
TTGAG	5.46	2	2	2	1	176	20573	0.86	uPLM	3
TACATT	5.46	-42	-95	-29	67	2514	20573	12.22	uPLM	2
AACCAA	5.46	-3	-8	-4	5	317	20573	1.54	uPLM	3
TCTTTA	5.45	-8	-46	30	76	2488	20573	12.09	uPLM	3
GGAAAA	5.45	-1	-3	-1	3	185	20573	0.9	uPLM	3
ATTAAAA	5.45	-14	-28	11	39	920	20573	4.47	uPLM	3
GAAAGAAA	5.45	-92	-143	-8	136	875	20573	4.25	miPLM	NA
CTTTTA	5.45	-8	-39	-4	36	1466	20573	7.13	uPLM	3
ATATTT	5.45	-10	-23	-8	16	1325	20573	6.44	tPLM	3
ATTTCT	5.44	-7	-26	12	38	1594	20573	7.75	uPLM	3
TTTGC	5.44	3	3	3	1	170	20573	0.83	uPLM	3
CAATAA	5.44	-20	-45	-16	30	1312	20573	6.38	tPLM	3
TCAAAT	5.43	-1	-2	-2	1	116	20573	0.56	uPLM	3
TATTACA	5.43	-46	-105	-8	98	1303	20573	6.33	uPLM	2
TAATC	5.43	-19	-32	11	43	3026	20573	14.71	uPLM	3
TCTAAA	5.42	-2	-3	-3	1	95	20573	0.46	uPLM	3
TCTCAA	5.42	-3	-4	-4	1	89	20573	0.43	uPLM	3
TAAAGAA	5.42	1	-1	1	2	93	20573	0.45	uPLM	3
TTGAATA	5.42	-19	-59	-9	51	612	20573	2.97	uPLM	3
TTTAG	5.42	3	3	4	2	326	20573	1.58	uPLM	3
ATACAACA	5.42	-44	-128	-24	105	548	20573	2.66	uPLM	2
AATAT	5.42	-19	-40	-6	35	4854	20573	23.59	tPLM	3
TGTAATG	5.42	-53	-128	-31	98	1019	20573	4.95	uPLM	2
GAAT	5.42	0	-1	-1	1	482	20573	2.34	uPLM	3
TTGTAC	5.41	-38	-134	-28	107	1895	20573	9.21	uPLM	2
TTGATAA	5.41	-21	-34	9	43	601	20573	2.92	uPLM	3
AGAATTT	5.4	-6	-46	95	141	1395	20573	6.78	uPLM	3
TTTTTTGG	5.4	7	6	7	2	51	20573	0.25	uPLM	3
TGTTTAT	5.4	-9	-76	-4	73	1138	20573	5.53	uPLM	3
TTTTGTAA	5.4	-42	-138	-22	117	940	20573	4.57	uPLM	2
CCAAAAAA	5.39	0	-3	1	4	70	20573	0.34	uPLM	3
AAAAA	5.39	-4	-8	39	47	7835	20573	38.08	uPLM	3
AATAAAAA	5.39	-19	-34	-18	17	449	20573	2.18	uPLM	3
TGAT	5.38	1	1	1	1	567	20573	2.76	uPLM	3
TTATTGA	5.38	-18	-36	-8	29	520	20573	2.53	uPLM	3
TATAAC	5.38	-16	-98	6	104	2082	20573	10.12	uPLM	3
CAATACA	5.38	-34	-158	-16	143	1008	20573	4.9	uPLM	2
TGATTT	5.38	-9	-22	-4	19	1022	20573	4.97	uPLM	3
TAATCAA	5.38	-19	-35	-14	22	374	20573	1.82	uPLM	3
CTTTTG	5.37	5	5	5	1	100	20573	0.49	uPLM	3
TGTGTAA	5.37	-44	-155	-19	137	1157	20573	5.62	uPLM	2
CCAAAT	5.37	-1	-3	-2	2	127	20573	0.62	uPLM	3
TGTACTA	5.37	-40	-97	-11	87	369	20573	1.79	uPLM	2
AATAAAAT	5.37	-20	-35	-17	19	428	20573	2.08	uPLM	3
ATTTATTG	5.36	-18	-75	-5	71	285	20573	1.39	uPLM	3
AATAATA	5.36	-23	-37	-17	21	692	20573	3.36	uPLM	3
TTTAATAA	5.36	-24	-36	-19	18	210	20573	1.02	uPLM	3
TGTAAT	5.36	-54	-112	-26	87	3609	20573	17.54	uPLM	2
TTTTGC	5.36	4	4	4	1	88	20573	0.43	uPLM	3
AAATTG	5.35	5	5	5	1	108	20573	0.52	uPLM	3
ATTTGA	5.35	4	4	4	1	117	20573	0.57	uPLM	3
CATTGTAT	5.35	-41	-107	3	110	245	20573	1.19	uPLM	2
TAATGAA	5.35	-20	-33	-18	16	329	20573	1.6	uPLM	3
TTTACAT	5.34	-34	-110	-22	89	1372	20573	6.67	uPLM	2
TATAAGA	5.34	-19	-57	-11	47	466	20573	2.27	tPLM	3
TAACAAA	5.34	1	-1	1	2	93	20573	0.45	uPLM	3
CATTTT	5.34	-8	-18	-5	14	849	20573	4.13	uPLM	3
TCCAAAA	5.33	-2	-3	-3	1	52	20573	0.25	tPLM	3
TGAAAAA	5.33	-1	-4	2	6	224	20573	1.09	uPLM	3
ATAATAA	5.33	-24	-36	-19	18	690	20573	3.35	uPLM	3
CTAAT	5.32	-1	-2	-2	1	165	20573	0.8	uPLM	3
CAATGTAC	5.32	-45	-92	-15	78	100	20573	0.49	uPLM	2
ATAATATA	5.31	-21	-38	-16	23	248	20573	1.21	uPLM	3
TGTTACAA	5.31	-36	-122	-20	103	428	20573	2.08	uPLM	2
AGTTTT	5.31	-8	-16	-6	11	720	20573	3.5	uPLM	3
ATTGTAT	5.31	-49	-111	-4	108	1194	20573	5.8	uPLM	2
TATTGT	5.3	-50	-133	-4	130	3658	20573	17.78	uPLM	2
TATTTG	5.3	5	5	5	1	100	20573	0.49	uPLM	3
TATTATTA	5.3	-18	-25	-11	15	214	20573	1.04	uPLM	3
AATAAACA	5.3	-19	-83	-7	77	471	20573	2.29	uPLM	3
ACCA	5.3	-2	-3	-3	1	400	20573	1.94	tPLM	3
TTTTCAT	5.29	-4	-38	1	39	822	20573	4	uPLM	3
TGTTGTA	5.28	-56	-136	-34	103	1397	20573	6.79	uPLM	2
GTGTAT	5.28	-41	-152	-21	132	2051	20573	9.97	uPLM	2
TGTCAA	5.28	-3	-4	-4	1	70	20573	0.34	uPLM	3
ATTACAAC	5.28	-43	-105	-33	73	260	20573	1.26	uPLM	2
AACATT	5.28	-6	-127	2	129	4749	20573	23.08	uPLM	3
TGTAATTT	5.28	-41	-139	-32	108	655	20573	3.18	uPLM	2
TGTATTT	5.27	-40	-139	-22	118	1622	20573	7.88	uPLM	2
CAATAAA	5.27	-20	-32	-17	16	425	20573	2.07	uPLM	3
ACACATAA	5.27	-31	-116	9	125	314	20573	1.53	miPLM	2
AATGTAA	5.27	-44	-101	-21	81	1270	20573	6.17	uPLM	2
TATGTA	5.27	-54	-131	-31	101	3437	20573	16.71	uPLM	2
GTGTA	5.27	-45	-157	-27	131	5380	20573	26.15	uPLM	2
GTAATAAA	5.26	-21	-53	-16	38	239	20573	1.16	uPLM	3
ATGAATAA	5.26	-22	-40	-18	23	191	20573	0.93	uPLM	3
TTAAAAA	5.25	-1	-3	4	7	272	20573	1.32	uPLM	3
ATCAAA	5.25	-2	-3	-2	2	209	20573	1.02	uPLM	3
GTACA	5.25	-42	-113	-30	84	3142	20573	15.27	uPLM	2
TGTACAA	5.25	-41	-169	-21	149	904	20573	4.39	uPLM	2
ATAATGTA	5.24	-31	-128	12	140	438	20573	2.13	uPLM	2
TGTAACAA	5.24	-44	-88	-14	75	326	20573	1.58	uPLM	2
TAAAAGAA	5.24	-16	-31	-9	23	177	20573	0.86	uPLM	3
AATTTATT	5.23	-12	-24	-4	21	283	20573	1.38	uPLM	3
TTTTTTGT	5.23	6	5	6	2	75	20573	0.36	tPLM/miPLM	3
ACTACAA	5.23	-54	-132	5	137	849	20573	4.13	uPLM	2
ATTTCATT	5.23	-17	-26	-7	20	214	20573	1.04	uPLM	3
TTAATGTA	5.23	-41	-100	9	109	295	20573	1.43	uPLM	2
ATTTTC	5.23	-8	-19	-4	16	933	20573	4.54	uPLM	3
TTGTAAT	5.22	-54	-112	-33	80	1527	20573	7.42	uPLM	2
CATATA	5.22	-17	-90	-8	83	2589	20573	12.58	uPLM	3
TTTATAAA	5.22	-13	-22	-12	11	113	20573	0.55	uPLM	3
AAAAGACA	5.22	-99	-154	-13	142	582	20573	2.83	tPLM	NA
TGTGTTT	5.21	-76	-163	-27	137	2017	20573	9.8	uPLM	NA
TGTAAC	5.21	-41	-136	-28	109	2403	20573	11.68	uPLM	2
ATATTTC	5.21	-10	-44	20	64	728	20573	3.54	tPLM	3
TATTCAAG	5.2	-18	-44	52	96	169	20573	0.82	uPLM	3
CTTTTAT	5.2	-14	-21	-8	14	353	20573	1.72	uPLM	3
TATTCA	5.2	-16	-37	-9	29	1101	20573	5.35	uPLM	3
TTTACAAA	5.2	-39	-108	17	125	770	20573	3.74	uPLM	2
ATGTGT	5.19	-78	-156	-27	130	2861	20573	13.91	uPLM	NA
TTACAAAC	5.18	-39	-112	-30	83	326	20573	1.58	uPLM	2
TTGAGA	5.18	2	2	2	1	88	20573	0.43	uPLM	3
ACTAA	5.17	-2	-4	-2	3	359	20573	1.75	uPLM	3
GTTATA	5.17	-21	-65	3	68	1466	20573	7.13	uPLM	3
AGTTT	5.17	-8	-16	-7	10	1647	20573	8.01	uPLM	3
GCAAAAA	5.17	0	-2	-1	2	63	20573	0.31	uPLM	3
AATAAAT	5.17	-19	-35	-16	20	807	20573	3.92	uPLM	3
TTGGTT	5.16	2	2	2	1	103	20573	0.5	uPLM	3
TTGATT	5.16	-14	-28	-6	23	1379	20573	6.7	uPLM	3
TAATTAA	5.16	-16	-33	-5	29	475	20573	2.31	tPLM	3
GTTTGT	5.16	-53	-174	-32	143	4390	20573	21.34	uPLM	2
TATAAAG	5.15	-19	-26	-16	11	192	20573	0.93	uPLM	3
TTGAAT	5.15	-22	-46	7	53	2081	20573	10.12	tPLM	3
TTTATTT	5.15	-14	-23	-11	13	850	20573	4.13	uPLM	3
GTCAAAA	5.14	-2	-4	-2	3	69	20573	0.34	tPLM	3
TAGTACA	5.14	-36	-98	-13	86	363	20573	1.76	uPLM	2
CTTTATT	5.14	-19	-20	-10	11	306	20573	1.49	uPLM	3
TTTATAA	5.14	-20	-30	-14	17	466	20573	2.27	uPLM	3
TATACA	5.14	-44	-128	-13	116	3647	20573	17.73	uPLM	2
TATTGTAA	5.14	-45	-121	-8	114	397	20573	1.93	miPLM	2
ATTCAAA	5.14	-18	-38	14	52	834	20573	4.05	tPLM	3
TTGATA	5.14	2	2	2	1	91	20573	0.44	uPLM	3
TTTGAA	5.13	-3	-39	102	141	5580	20573	27.12	tPLM	3
TATTGTA	5.13	-41	-122	-9	114	1135	20573	5.52	uPLM	2
ATTGAAA	5.13	-15	-34	12	46	729	20573	3.54	uPLM	3
TTTATTTA	5.12	-15	-30	-11	20	369	20573	1.79	uPLM	3
ACATA	5.12	-42	-145	-26	120	8935	20573	43.43	uPLM	2
ATGTTAT	5.12	-11	-103	-4	100	1067	20573	5.19	uPLM	3
ATATAG	5.12	-17	-45	-11	35	904	20573	4.39	uPLM	3
AAATAAA	5.12	-20	-31	-19	13	882	20573	4.29	uPLM	3
GTCA	5.12	-2	-3	-3	1	287	20573	1.4	tPLM	3
TTTTTTAA	5.12	6	6	7	2	69	20573	0.34	uPLM	3
ATTTGG	5.12	4	4	4	1	86	20573	0.42	uPLM	3
ATTGAT	5.11	-17	-34	-6	29	1250	20573	6.08	uPLM	3
TTTTTAC	5.11	-4	-103	45	148	1655	20573	8.04	tPLM	3
TGTTTGT	5.11	-55	-170	-31	140	2238	20573	10.88	uPLM	2
GTAT	5.1	-48	-135	-10	126	14111	20573	68.59	uPLM	2
TGTGTTTT	5.1	-76	-164	-31	134	846	20573	4.11	miPLM	NA
TATAAGAA	5.1	-16	-58	64	122	494	20573	2.4	uPLM	3
CATA	5.09	0	-1	-1	1	408	20573	1.98	uPLM	3
TTTTAC	5.09	-3	-100	7	107	3354	20573	16.3	tPLM	3
TTTGTAT	5.09	-51	-137	-31	107	2140	20573	10.4	uPLM	2
ACAATAAA	5.09	-18	-53	-11	43	233	20573	1.13	uPLM	3
TCAAATA	5.09	-18	-37	42	79	1017	20573	4.94	uPLM	3
CATTACA	5.08	-46	-133	-25	109	1104	20573	5.37	uPLM	2
AATGAATA	5.08	-21	-51	11	62	277	20573	1.35	uPLM	3
CAATAAAA	5.08	-20	-32	-17	16	199	20573	0.97	uPLM	3
TTTCT	5.08	-7	-15	-5	11	2347	20573	11.41	uPLM	3
GTCAA	5.07	-2	-3	-3	1	142	20573	0.69	tPLM	3
CATTAA	5.07	-20	-39	-12	28	863	20573	4.19	tPLM	3
TTTTGTAT	5.07	-52	-130	-21	110	870	20573	4.23	miPLM	2
ATATGA	5.07	-17	-41	-12	30	1092	20573	5.31	uPLM	3
CCAAT	5.07	-1	-2	-2	1	143	20573	0.7	uPLM	3
TATAC	5.07	-40	-129	-10	120	5744	20573	27.92	uPLM	2
TACATTTT	5.06	-33	-100	21	121	665	20573	3.23	uPLM	2
ATTAAT	5.06	-21	-31	-13	19	808	20573	3.93	tPLM	3
TTCAATAA	5.06	-24	-31	-18	14	136	20573	0.66	miPLM	3
CTTAATA	5.05	-22	-60	17	77	480	20573	2.33	uPLM	3
GCAATAAA	5.05	-20	-31	-17	15	55	20573	0.27	uPLM	3
AATAAAC	5.05	-19	-33	-16	18	354	20573	1.72	uPLM	3
TGTACA	5.05	-37	-109	-26	84	1028	20573	5	uPLM	2
ATAACTT	5.04	-5	-57	74	131	1094	20573	5.32	uPLM	3
TGTAAG	5.04	-36	-166	-23	144	2215	20573	10.77	uPLM	2
TACAAGT	5.04	-34	-123	-11	113	755	20573	3.67	uPLM	2
TATAGA	5.04	-16	-29	-10	20	543	20573	2.64	uPLM	3
TTATTAAA	5.03	-17	-30	-13	18	203	20573	0.99	uPLM	3
AAGTAA	5.03	4	-37	106	143	3758	20573	18.27	tPLM	3
ATAAAAGT	5.02	-20	-27	-14	14	126	20573	0.61	uPLM	3
TGAAAAAA	5.02	1	-4	2	6	113	20573	0.55	uPLM	3
TATAAAAA	5.02	-18	-32	-17	16	212	20573	1.03	uPLM	3
TTAATACA	5.01	-20	-90	-10	81	267	20573	1.3	uPLM	3
TATTGAAA	5.01	-16	-33	-13	21	145	20573	0.7	uPLM	3
AATCAAA	5.01	-19	-44	12	56	1236	20573	6.01	uPLM	3
TTTAC	5.01	-34	-113	5	118	8042	20573	39.09	uPLM	2
ATAAAAGA	5.01	-20	-31	-16	16	163	20573	0.79	uPLM	3
ACATTAT	5	-34	-124	-1	124	1246	20573	6.06	uPLM	2
ACAATT	5	-40	-88	49	137	3843	20573	18.68	uPLM	2
TCATGT	5	-42	-162	-27	136	2759	20573	13.41	uPLM	2
AATAAT	5	-22	-31	-12	20	1470	20573	7.15	tPLM	3
TTGTACAT	5	-57	-89	-33	57	208	20573	1.01	uPLM	2
AATATT	5	-8	-37	-1	37	1266	20573	6.15	tPLM	3
CTTTTTAT	4.99	-10	-19	-6	14	139	20573	0.68	uPLM	3
TTCTTTA	4.99	-4	-37	4	41	614	20573	2.98	uPLM	3
TAAGA	4.99	1	-1	1	2	302	20573	1.47	uPLM	3
TATTGA	4.99	-18	-33	-11	23	942	20573	4.58	uPLM	3
CTAAAA	4.99	-1	-2	-2	1	101	20573	0.49	uPLM	3
TTCATA	4.98	-17	-46	9	55	1928	20573	9.37	uPLM	3
AGTTACA	4.98	-42	-142	-21	122	910	20573	4.42	uPLM	2
AATAC	4.98	-38	-121	-11	111	6255	20573	30.4	uPLM	2
AATGAAT	4.98	-21	-32	-15	18	318	20573	1.55	uPLM	3
ACATGA	4.97	-36	-164	-15	150	2958	20573	14.38	uPLM	2
ATACAA	4.97	-49	-120	-16	105	4576	20573	22.24	uPLM	2
CTGAA	4.97	-2	-3	-3	1	142	20573	0.69	uPLM	3
ACATTATT	4.96	-26	-117	4	121	488	20573	2.37	uPLM	2
TTGTACA	4.95	-38	-133	-27	107	724	20573	3.52	uPLM	2
ACTTTT	4.95	-10	-19	-6	14	843	20573	4.1	tPLM	3
ATAAATAA	4.95	-26	-33	-16	18	329	20573	1.6	uPLM	2
TTTCAT	4.95	-6	-40	-1	40	2176	20573	10.58	uPLM	3
AAGATT	4.95	-5	-40	17	57	2252	20573	10.95	tPLM	3
AATGTAT	4.95	-40	-101	7	108	1187	20573	5.77	uPLM	2
ATGAAAT	4.95	-24	-34	-14	21	433	20573	2.1	uPLM	3
CATGTAA	4.95	-39	-140	-10	131	904	20573	4.39	uPLM	2
TATTTA	4.95	-19	-37	-8	30	1834	20573	8.91	uPLM	3
TATTTATT	4.95	-16	-26	-8	19	319	20573	1.55	uPLM	3
TTTGTAAT	4.95	-46	-129	-32	98	808	20573	3.93	uPLM	2
AATTCAT	4.94	-12	-42	10	52	551	20573	2.68	uPLM	3
TACTTTT	4.94	-7	-17	4	21	313	20573	1.52	uPLM	3
TGATAAT	4.94	-20	-31	-8	24	276	20573	1.34	uPLM	3
TTACAAAA	4.94	-38	-125	-11	115	939	20573	4.56	uPLM	2
ATTTTA	4.94	-12	-27	-8	20	1627	20573	7.91	uPLM	3
GGAAA	4.94	-1	-2	-1	2	290	20573	1.41	uPLM	3
GTAATGTT	4.93	-84	-171	-25	147	402	20573	1.95	miPLM	NA
CTCAAA	4.93	-2	-3	-3	1	82	20573	0.4	uPLM	3
GTTAAA	4.93	-2	-3	-2	2	127	20573	0.62	uPLM	3
TTGTGTAA	4.93	-48	-157	-28	130	459	20573	2.23	uPLM	2
TTTTCTT	4.92	-9	-14	-4	11	542	20573	2.63	uPLM	3
TTTATTG	4.92	-14	-24	-11	14	384	20573	1.87	uPLM	3
TGTATTAT	4.92	-41	-81	1	82	326	20573	1.58	uPLM	2
AATGTACA	4.92	-44	-146	-12	135	312	20573	1.52	uPLM	2
TCAATAA	4.91	-21	-31	-21	11	293	20573	1.42	tPLM	3
TGTACT	4.91	-47	-119	-33	87	1357	20573	6.6	uPLM	2
TATTCAT	4.91	-16	-34	-8	27	410	20573	1.99	uPLM	3
AATAAATA	4.91	-25	-34	-16	19	312	20573	1.52	uPLM	2
CTAATAAA	4.91	-20	-34	-17	18	113	20573	0.55	miPLM	3
ACAAACAA	4.91	-72	-162	-19	144	1079	20573	5.24	miPLM	NA
ACTTATA	4.9	-8	-106	28	134	769	20573	3.74	uPLM	3
AACCA	4.9	-3	-8	-4	5	565	20573	2.75	uPLM	3
CATTAAAG	4.9	-20	-65	32	97	143	20573	0.7	uPLM	3
CGGCAACC	4.9	-296	-342	-202	141	42	20573	0.2	uPLM	1
TATTC	4.9	-16	-36	-7	30	2414	20573	11.73	tPLM	3
TTATATA	4.9	-23	-34	-13	22	646	20573	3.14	uPLM	3
TAATAAAT	4.89	-20	-35	-18	18	232	20573	1.13	uPLM	3
ACTA	4.89	-2	-3	-3	1	350	20573	1.7	uPLM	3
ATAAAAG	4.89	-20	-33	-18	16	412	20573	2	uPLM	3
TACAACAG	4.89	-57	-119	-23	97	160	20573	0.78	uPLM	2
AAAACACA	4.89	-69	-156	-49	108	720	20573	3.5	miPLM	NA
TTTGAG	4.89	3	3	3	1	80	20573	0.39	uPLM	3
TGTAATT	4.89	-42	-129	-30	100	1301	20573	6.32	uPLM	2
TAATAT	4.89	-19	-32	-14	19	1196	20573	5.81	uPLM	3
TTCAAT	4.89	-22	-31	1	32	1392	20573	6.77	uPLM	3
AATACAAG	4.88	-61	-126	5	131	337	20573	1.64	uPLM	NA
ATGTAAT	4.88	-60	-130	-23	108	1402	20573	6.81	uPLM	NA
ACTACA	4.88	-62	-149	-12	138	1960	20573	9.53	uPLM	NA
TTTGTTA	4.88	-5	-6	-6	1	56	20573	0.27	uPLM	3
ATAACA	4.88	-17	-108	38	146	4230	20573	20.56	uPLM	3
AATAAAGA	4.88	-19	-33	-17	17	162	20573	0.79	uPLM	3
TTTGTTGT	4.88	-54	-174	-32	143	1129	20573	5.49	miPLM	2
GCGGGACT	4.88	-371	-428	-322	107	21	20573	0.1	uPLM	1
TCATTGTA	4.87	-45	-102	-34	69	180	20573	0.87	uPLM	2
TGACA	4.87	1	1	1	1	130	20573	0.63	uPLM	3
TTACAAC	4.87	-48	-111	-33	79	739	20573	3.59	uPLM	2
AGTACA	4.87	-41	-112	-27	86	1348	20573	6.55	uPLM	2
ATATTGA	4.87	-15	-33	-5	29	337	20573	1.64	uPLM	3
ATTAATAA	4.87	-26	-33	-18	16	208	20573	1.01	uPLM	2
TGTTGTAT	4.87	-51	-137	-36	102	537	20573	2.61	uPLM	2
AAAC	4.87	-4	-10	-3	8	3849	20573	18.71	uPLM	3
CTTTA	4.86	-13	-34	1	35	2964	20573	14.41	uPLM	3
AATATCAT	4.86	-8	-34	18	52	210	20573	1.02	tPLM	3
GTAAAT	4.86	-1	-3	-2	2	109	20573	0.53	uPLM	3
AAATTCT	4.86	-8	-17	13	30	384	20573	1.87	tPLM	3
AATGTAC	4.86	-44	-144	-12	133	604	20573	2.94	uPLM	2
GTTGTA	4.86	-55	-119	-35	85	2062	20573	10.02	uPLM	2
ATTAGAAA	4.86	33	-19	98	117	394	20573	1.92	uPLM	NA
TAACAT	4.86	-34	-100	6	106	2824	20573	13.73	uPLM	2
TTTTTCA	4.85	-5	-35	18	53	963	20573	4.68	uPLM	3
TACATGA	4.85	-36	-151	-15	137	924	20573	4.49	uPLM	2
GATTG	4.85	4	4	4	1	140	20573	0.68	uPLM	3
CAAATA	4.85	0	-1	-1	1	96	20573	0.47	uPLM	3
ATTAAAG	4.85	-14	-31	18	49	440	20573	2.14	tPLM	3
AATTCT	4.85	-5	-16	78	94	2333	20573	11.34	uPLM	3
ATTGTAAT	4.85	-56	-129	-13	117	487	20573	2.37	miPLM	2
GTAATA	4.85	-21	-78	-17	62	1625	20573	7.9	tPLM	3
TACAAAG	4.84	-52	-152	-24	129	1244	20573	6.05	uPLM	2
TGTACAAA	4.84	-67	-166	-29	138	421	20573	2.05	miPLM	NA
TAATAGAA	4.83	-20	-28	-16	13	69	20573	0.34	miPLM	3
GATTTT	4.83	-9	-16	-6	11	670	20573	3.26	uPLM	3
TTCTA	4.83	-3	-4	-3	2	285	20573	1.39	uPLM	3
TGAAATA	4.83	-22	-36	-20	17	318	20573	1.55	uPLM	3
ATTTAA	4.83	-19	-33	-6	28	1449	20573	7.04	uPLM	3
GATTACA	4.83	-38	-118	-13	106	741	20573	3.6	uPLM	2
ACAATTT	4.83	-38	-79	49	128	1605	20573	7.8	uPLM	2
TTGTATT	4.83	-50	-139	-7	133	2017	20573	9.8	uPLM	2
TAAACAA	4.83	1	-5	2	7	179	20573	0.87	uPLM	3
TGCAA	4.82	-2	-4	3	7	479	20573	2.33	uPLM	3
ATTCTT	4.82	-5	-16	17	33	1264	20573	6.14	uPLM	3
AATTACAA	4.82	-41	-126	-20	107	638	20573	3.1	uPLM	2
ATCAATAA	4.82	-24	-39	-17	23	160	20573	0.78	uPLM	3
TTTGTAAA	4.82	-41	-114	-14	101	627	20573	3.05	uPLM	2
TCAATAT	4.82	-19	-44	-4	41	438	20573	2.13	uPLM	3
CTTATT	4.82	-14	-19	-8	12	485	20573	2.36	uPLM	3
TACAAAC	4.81	-40	-136	-31	106	1128	20573	5.48	uPLM	2
TTTGGA	4.81	3	3	3	1	93	20573	0.45	uPLM	3
GTTTGTAT	4.81	-47	-139	-36	104	420	20573	2.04	uPLM	2
ACAAAC	4.81	-47	-163	-29	135	4245	20573	20.63	uPLM	2
GTTATAC	4.81	-23	-83	48	131	384	20573	1.87	uPLM	3
ATATAAAT	4.81	-23	-36	-17	20	255	20573	1.24	uPLM	3
CAATTT	4.81	-8	-19	-5	15	740	20573	3.6	uPLM	3
TTTATTGC	4.81	-13	-29	-6	24	73	20573	0.35	uPLM	3
ATAG	4.81	2	1	3	3	802	20573	3.9	uPLM	3
TAATCA	4.79	-19	-36	-9	28	955	20573	4.64	tPLM	3
CTATTT	4.79	-8	-24	43	67	1709	20573	8.31	uPLM	3
ATGTAT	4.79	-45	-130	-30	101	3326	20573	16.17	uPLM	2
AGTTACAA	4.79	-34	-156	-23	134	420	20573	2.04	uPLM	2
AAAGTAAA	4.79	48	-31	110	141	744	20573	3.62	tPLM	NA
ATGTTTC	4.79	-7	-147	-2	146	1304	20573	6.34	uPLM	3
AAACAT	4.79	-32	-140	4	144	6005	20573	29.19	uPLM	2
ATATAAA	4.78	-24	-33	-17	17	652	20573	3.17	uPLM	3
GATA	4.78	-16	-72	-7	66	9670	20573	47	tPLM	3
TATAACA	4.78	-16	-105	39	144	1271	20573	6.18	uPLM	3
ATTCT	4.78	-6	-16	2	18	1628	20573	7.91	uPLM	3
ATATTG	4.78	-15	-66	-4	63	1611	20573	7.83	uPLM	3
GAATAAAT	4.78	-22	-33	-16	18	116	20573	0.56	uPLM	3
AAATAT	4.77	-15	-38	1	39	2510	20573	12.2	tPLM	3
TTGTATG	4.77	-49	-134	-32	103	911	20573	4.43	uPLM	2
TTTAAT	4.77	-24	-36	1	37	2185	20573	10.62	uPLM	3
ATAAATGT	4.77	-16	-24	-10	15	95	20573	0.46	uPLM	3
TGTTTTGT	4.77	-37	-169	-27	143	1144	20573	5.56	miPLM	2
ATAATCTT	4.77	6	-39	87	126	402	20573	1.95	uPLM	3
TTTACAA	4.77	-35	-111	-21	91	1386	20573	6.74	uPLM	2
TATTAC	4.77	-16	-73	-13	61	1621	20573	7.88	tPLM	3
ACTTTTAT	4.76	-12	-19	-6	14	133	20573	0.65	uPLM	3
CTTACAA	4.76	-39	-111	-24	88	644	20573	3.13	uPLM	2
TATGTAT	4.76	-45	-131	-29	103	1413	20573	6.87	uPLM	2
TTGATTAA	4.76	-14	-33	13	46	225	20573	1.09	uPLM	3
TGTTACA	4.76	-32	-102	-25	78	851	20573	4.14	uPLM	2
GTATAAAT	4.75	-20	-54	27	81	195	20573	0.95	uPLM	3
AATTTTAT	4.75	-10	-21	-6	16	260	20573	1.26	miPLM	3
GTTTAATA	4.75	-26	-40	-22	19	94	20573	0.46	miPLM	2
TTATTCAA	4.75	-23	-35	-9	27	192	20573	0.93	uPLM	3
TCTTTATT	4.75	-12	-21	-8	14	151	20573	0.73	uPLM	3
TACAAT	4.75	-42	-112	-21	92	2921	20573	14.2	uPLM	2
TAAATCA	4.75	-16	-34	68	102	1062	20573	5.16	uPLM	3
TTATATT	4.74	-13	-26	-11	16	454	20573	2.21	uPLM	3
AATTGA	4.74	4	4	4	1	94	20573	0.46	uPLM	3
TGTAATAT	4.74	-63	-109	-16	94	450	20573	2.19	uPLM	NA
AAATTACA	4.74	-36	-104	-24	81	526	20573	2.56	uPLM	2
AATTTAA	4.74	-9	-33	100	133	1888	20573	9.18	tPLM	3
TGTAACT	4.74	-42	-134	-25	110	837	20573	4.07	uPLM	2
TACGATAA	4.73	2	-46	86	132	92	20573	0.45	uPLM	3
AATCTTT	4.73	-11	-18	-8	11	288	20573	1.4	uPLM	3
AAAACT	4.73	-3	-15	1	16	861	20573	4.19	uPLM	3
AAAATG	4.73	5	-48	15	63	2773	20573	13.48	uPLM	3
TTGTAACA	4.72	-44	-130	-27	104	427	20573	2.08	uPLM	2
ATTTCA	4.72	-16	-34	-3	32	1516	20573	7.37	uPLM	3
ATATAATA	4.72	-22	-34	-18	17	212	20573	1.03	uPLM	3
TTAATTA	4.72	-17	-31	8	39	612	20573	2.97	tPLM	3
CATTA	4.72	-18	-76	-8	69	4984	20573	24.23	uPLM	3
ATATGTA	4.72	-52	-117	-16	102	1364	20573	6.63	uPLM	2
TACATAA	4.72	-41	-130	-26	105	1296	20573	6.3	uPLM	2
ATTTTAT	4.71	-12	-23	-11	13	611	20573	2.97	uPLM	3
TTGTATTG	4.71	-49	-132	-32	101	350	20573	1.7	uPLM	2
CAAAAC	4.71	0	-8	-1	8	502	20573	2.44	uPLM	3
ATACAC	4.71	-39	-141	-21	121	1964	20573	9.55	uPLM	2
ATACAAA	4.71	-47	-137	-15	123	2421	20573	11.77	uPLM	2
TGTTTATT	4.71	-12	-18	-9	10	98	20573	0.48	uPLM	3
TCGAAA	4.71	-2	-3	-3	1	61	20573	0.3	uPLM	3
CATTATTA	4.7	0	-110	24	134	407	20573	1.98	uPLM	3
CTATA	4.7	-14	-35	-7	29	1626	20573	7.9	uPLM	3
ATACAAC	4.7	-43	-162	-15	148	1153	20573	5.6	uPLM	2
GTCAAA	4.7	-2	-4	-3	2	97	20573	0.47	tPLM	3
ATATTACA	4.7	-56	-103	-13	91	457	20573	2.22	uPLM	2
CAATTG	4.7	5	5	5	1	46	20573	0.22	uPLM	3
TACAAC	4.7	-47	-114	-34	81	2008	20573	9.76	uPLM	2
CATTTA	4.7	-12	-48	-5	44	1307	20573	6.35	uPLM	3
ATTTACA	4.7	-33	-120	-6	115	1384	20573	6.73	uPLM	2
TAATACA	4.69	-44	-84	-15	70	792	20573	3.85	tPLM	2
TAATAATA	4.69	-25	-36	-18	19	260	20573	1.26	uPLM	2
GTTATAA	4.69	-19	-65	71	136	931	20573	4.53	uPLM	3
AACCAAA	4.69	-3	-7	-1	7	243	20573	1.18	uPLM	3
ATTATTA	4.69	-17	-29	-11	19	539	20573	2.62	tPLM	3
TACATATA	4.69	-43	-112	-24	89	552	20573	2.68	miPLM	2
GAATGAA	4.69	-19	-50	-10	41	347	20573	1.69	uPLM	3
AATATAT	4.69	-19	-31	-12	20	613	20573	2.98	uPLM	3
ATGTTATT	4.69	-9	-73	3	76	303	20573	1.47	uPLM	3
TTGTAAG	4.68	-45	-170	-23	148	957	20573	4.65	uPLM	2
TCTCA	4.68	-3	-4	-4	1	162	20573	0.79	uPLM	3
ACTTGTAT	4.68	-38	-118	-11	108	253	20573	1.23	uPLM	2
TTACATTA	4.68	-35	-100	-1	100	424	20573	2.06	uPLM	2
CATACAAA	4.67	-43	-117	-26	92	371	20573	1.8	miPLM	2
ATCTTTAT	4.67	-10	-18	-9	10	90	20573	0.44	uPLM	3
TTACAAAT	4.66	-37	-100	-23	78	513	20573	2.49	uPLM	2
ATGAT	4.66	2	2	2	1	205	20573	1	tPLM	3
ATTTCAT	4.66	-19	-22	-7	16	358	20573	1.74	uPLM	3
CATTGTA	4.66	-44	-104	-35	70	511	20573	2.48	uPLM	2
CATACA	4.66	-43	-118	-32	87	1978	20573	9.61	uPLM	2
ACAACATA	4.65	-55	-161	-12	150	446	20573	2.17	uPLM	2
ATAAATG	4.65	-17	-32	-15	18	317	20573	1.54	uPLM	3
AATGTGT	4.65	-53	-130	-26	105	852	20573	4.14	uPLM	2
TTAAGA	4.65	-18	-34	96	130	3274	20573	15.91	uPLM	3
AATTCTTT	4.65	10	-43	34	77	307	20573	1.49	uPLM	3
TTTACTTT	4.65	40	-14	113	127	660	20573	3.21	tPLM	NA
AAAAGT	4.64	-3	-69	59	128	4672	20573	22.71	tPLM	3
AGAATAAA	4.64	-24	-33	-18	16	112	20573	0.54	uPLM	3
TGTATTA	4.64	-42	-89	-9	81	833	20573	4.05	uPLM	2
TAAAAGT	4.64	-14	-40	11	51	593	20573	2.88	uPLM	3
TGTGTGTA	4.64	-114	-150	-41	110	355	20573	1.73	uPLM	NA
TTCTAA	4.64	-3	-4	-4	1	81	20573	0.39	uPLM	3
AAATTA	4.64	5	5	5	1	132	20573	0.64	uPLM	3
TAGT	4.63	1	-1	1	2	555	20573	2.7	uPLM	3
TATATGTA	4.63	-52	-94	-17	78	493	20573	2.4	miPLM	2
TTTATTAG	4.63	-14	-25	-8	18	110	20573	0.53	miPLM	3
AAATGAA	4.63	-20	-36	-14	23	486	20573	2.36	uPLM	3
TTATTAC	4.63	-15	-65	-10	56	671	20573	3.26	uPLM	3
GCATTT	4.63	-9	-20	42	62	983	20573	4.78	uPLM	3
AATGTA	4.63	-44	-95	-35	61	2339	20573	11.37	uPLM	2
TGTAATGT	4.63	-51	-131	-30	102	484	20573	2.35	uPLM	2
TTACACAT	4.63	-31	-145	-14	132	343	20573	1.67	uPLM	2
ATTCAA	4.63	-18	-42	5	47	1936	20573	9.41	tPLM	3
TTCTTA	4.63	-4	-43	38	81	2786	20573	13.54	uPLM	3
TACATA	4.63	-49	-119	-29	91	3217	20573	15.64	uPLM	2
TTTGAT	4.63	-6	-44	-1	44	2318	20573	11.27	uPLM	3
AAATTTT	4.63	-10	-16	-5	12	402	20573	1.95	uPLM	3
TTGTAATC	4.63	-48	-105	-33	73	237	20573	1.15	miPLM	2
TTTGGTT	4.62	3	3	3	1	61	20573	0.3	uPLM	3
TGTATC	4.61	-57	-129	-31	99	1883	20573	9.15	uPLM	2
AATGTT	4.61	-35	-136	4	140	5021	20573	24.41	uPLM	2
TACACA	4.61	-39	-160	-24	137	3144	20573	15.28	uPLM	2
TATATATT	4.61	-16	-29	-10	20	287	20573	1.4	uPLM	3
GTAATAA	4.61	-20	-69	-17	53	644	20573	3.13	uPLM	3
AGAATAA	4.61	-24	-29	-19	11	183	20573	0.89	uPLM	3
TTTTTGT	4.6	5	4	5	2	122	20573	0.59	tPLM	3
ATTGATAC	4.6	-13	-85	53	138	179	20573	0.87	uPLM	3
GAATGAAT	4.6	-19	-46	-7	40	115	20573	0.56	miPLM	3
TTTATTAC	4.6	-14	-54	-8	47	255	20573	1.24	uPLM	3
GTAAATA	4.6	-20	-113	33	146	1025	20573	4.98	tPLM	3
AAGTT	4.6	-9	-20	-6	15	1915	20573	9.31	uPLM	3
AATGATA	4.59	-17	-34	39	73	760	20573	3.69	uPLM	3
TATATAAT	4.59	-21	-34	-14	21	251	20573	1.22	uPLM	3
TTACTT	4.59	-5	-41	76	117	3148	20573	15.3	tPLM	3
ATTATA	4.59	-21	-38	-12	27	1521	20573	7.39	uPLM	3
TACAAAT	4.59	-37	-97	-14	84	1320	20573	6.42	uPLM	2
GTTTGTAA	4.59	-45	-134	-30	105	384	20573	1.87	uPLM	2
TGTACATT	4.59	-45	-146	-26	121	289	20573	1.4	uPLM	2
ATTGCAAA	4.58	52	-28	108	136	319	20573	1.55	uPLM	NA
AAATAAAA	4.58	-20	-35	-19	17	515	20573	2.5	uPLM	3
TCCA	4.58	-2	-3	-3	1	372	20573	1.81	uPLM	3
GTATTGT	4.58	-43	-157	-27	131	688	20573	3.34	uPLM	2
TTTTTACA	4.58	-29	-119	11	130	607	20573	2.95	uPLM	2
TGTATAA	4.58	-50	-98	-19	80	937	20573	4.55	uPLM	2
ATGTTTGT	4.58	-53	-127	-28	100	466	20573	2.27	uPLM	2
TATTATA	4.58	-18	-33	-15	19	483	20573	2.35	uPLM	3
TTCATAA	4.58	-17	-43	9	52	653	20573	3.17	uPLM	3
TAATTT	4.58	-11	-24	7	31	1942	20573	9.44	uPLM	3
TCTTATTA	4.57	-12	-43	-9	35	187	20573	0.91	uPLM	3
TGTAAGA	4.57	-36	-153	-13	141	975	20573	4.74	uPLM	2
TATATAAC	4.57	-13	-104	10	114	354	20573	1.72	uPLM	3
ACAATA	4.57	-44	-129	-14	116	3393	20573	16.49	uPLM	2
TATTATAA	4.57	-19	-33	-15	19	171	20573	0.83	miPLM	3
TAAGAAA	4.57	1	-1	1	2	86	20573	0.42	uPLM	3
TTATTACA	4.57	-37	-104	-7	98	545	20573	2.65	uPLM	2
TGAG	4.57	1	1	1	1	330	20573	1.6	uPLM	3
TAATAAG	4.57	-19	-36	-18	19	243	20573	1.18	uPLM	3
TTTACATT	4.57	-29	-110	10	120	662	20573	3.22	uPLM	2
AAGTTACA	4.56	-35	-120	9	129	407	20573	1.98	uPLM	2
AGCAA	4.56	-2	-4	-3	2	233	20573	1.13	uPLM	3
TACAAAGA	4.56	-50	-112	-27	86	403	20573	1.96	uPLM	2
ATAAAATT	4.56	-16	-31	-11	21	282	20573	1.37	miPLM	3
TACATTA	4.55	-41	-91	-24	68	747	20573	3.63	uPLM	2
CACTGGGT	4.55	-393	-441	-347	95	34	20573	0.17	uPLM	1
TACATTAT	4.55	-36	-94	-18	77	295	20573	1.43	uPLM	2
TGTAATA	4.55	-50	-107	-19	89	1208	20573	5.87	uPLM	2
TTACACA	4.55	-36	-152	-18	135	1174	20573	5.71	uPLM	2
TTTGGCTG	4.55	-297	-354	-279	76	128	20573	0.62	uPLM	1
AATACA	4.55	-39	-123	-16	108	3786	20573	18.4	uPLM	2
TATTCATT	4.55	-14	-33	-6	28	167	20573	0.81	uPLM	3
ATTACAAG	4.55	-55	-84	-15	70	213	20573	1.04	uPLM	2
CTCATTT	4.55	-9	-21	46	67	476	20573	2.31	uPLM	3
TTACATG	4.55	-35	-90	-14	77	627	20573	3.05	uPLM	2
ATGAAAAA	4.54	-18	-34	30	64	431	20573	2.09	uPLM	3
TGTATA	4.54	-52	-110	-20	91	2976	20573	14.47	uPLM	2
ACTTAT	4.54	-7	-18	4	22	525	20573	2.55	uPLM	3
AATAATGT	4.54	-21	-114	12	126	492	20573	2.39	uPLM	3
ATCTT	4.54	-10	-17	-7	11	1493	20573	7.26	uPLM	3
ATACAAAA	4.54	-40	-127	-10	118	941	20573	4.57	miPLM	2
CATTTGTA	4.54	-48	-118	-23	96	259	20573	1.26	uPLM	2
TTGTAATG	4.53	-52	-130	-29	102	427	20573	2.08	uPLM	2
AATAAAGG	4.53	-21	-33	-16	18	59	20573	0.29	uPLM	3
ACTAAA	4.53	-2	-3	-2	2	137	20573	0.67	uPLM	3
AATGTATT	4.53	-35	-83	9	92	344	20573	1.67	uPLM	2
TGAAATTT	4.53	-11	-24	11	35	230	20573	1.12	uPLM	3
AATGTTTT	4.53	-37	-102	42	144	964	20573	4.69	uPLM	2
CAATC	4.53	0	-1	-1	1	137	20573	0.67	uPLM	3
CAGTTACA	4.52	-35	-114	-10	105	146	20573	0.71	uPLM	2
AATACAT	4.52	-38	-133	-3	131	1359	20573	6.61	uPLM	2
GGAAAAT	4.52	-1	-2	-1	2	49	20573	0.24	uPLM	3
TTGTATAT	4.52	-36	-124	20	144	687	20573	3.34	uPLM	2
GACAAAAA	4.52	0	-3	2	5	51	20573	0.25	tPLM/miPLM	3
AGAAAAA	4.52	-1	-5	-2	4	206	20573	1	uPLM	3
TTCTTTTA	4.52	-6	-38	1	39	274	20573	1.33	uPLM	3
ATGTATTA	4.51	-35	-113	8	121	353	20573	1.72	uPLM	2
TTATTAT	4.51	-17	-31	-10	22	737	20573	3.58	uPLM	3
TATATTAT	4.51	-13	-22	-12	11	147	20573	0.71	uPLM	3
AAGATTT	4.51	-8	-20	-3	18	368	20573	1.79	uPLM	3
GCAAT	4.51	-1	-2	-2	1	109	20573	0.53	uPLM	3
TACAAGAG	4.51	-34	-109	-21	89	161	20573	0.78	uPLM	2
AATCTTAT	4.51	-9	-38	2	40	185	20573	0.9	uPLM	3
CATATAT	4.5	-17	-90	-7	84	1140	20573	5.54	uPLM	3
ATAACAT	4.5	-18	-99	1	100	1086	20573	5.28	uPLM	3
AATAGA	4.5	-16	-38	46	84	1965	20573	9.55	uPLM	3
ATTTGTA	4.5	-57	-104	-35	70	1127	20573	5.48	uPLM	2
TAAATG	4.5	-20	-31	-16	16	615	20573	2.99	uPLM	3
AAGTTT	4.5	-9	-18	-7	12	815	20573	3.96	uPLM	3
ATATAAG	4.5	-22	-30	-14	17	211	20573	1.03	uPLM	3
ACAAACA	4.5	-49	-163	-23	141	2264	20573	11	uPLM	2
ACATAACA	4.5	-55	-111	-21	91	327	20573	1.59	miPLM	2
TATATAAA	4.5	-22	-31	-18	14	241	20573	1.17	uPLM	3
TTAATAC	4.49	-21	-43	12	55	340	20573	1.65	uPLM	3
TTTGAC	4.49	3	3	3	1	65	20573	0.32	tPLM	3
ATAGA	4.49	-17	-29	-9	21	1603	20573	7.79	uPLM	3
TCATAA	4.49	-1	-2	-2	1	78	20573	0.38	uPLM	3
TACATAT	4.49	-47	-103	-32	72	1052	20573	5.11	uPLM	2
TCTCAAA	4.49	-3	-4	-4	1	41	20573	0.2	uPLM	3
AAATGTA	4.49	-38	-95	-34	62	948	20573	4.61	uPLM	2
TATAATAA	4.49	-31	-33	-20	14	182	20573	0.88	uPLM	2
TAATAAT	4.49	-22	-36	-18	19	555	20573	2.7	tPLM	3
TAATAAGA	4.49	-19	-35	-17	19	127	20573	0.62	uPLM	3
GTGTGTAT	4.48	-110	-156	-26	131	288	20573	1.4	uPLM	NA
AAACATTT	4.48	-6	-54	50	104	629	20573	3.06	uPLM	3
TTTGTTTG	4.48	-85	-167	-28	140	1144	20573	5.56	miPLM	NA
AATTTTA	4.48	-11	-20	-6	15	442	20573	2.15	uPLM	3
TTATTTT	4.47	-15	-23	-8	16	714	20573	3.47	uPLM	3
ATGTACA	4.47	-62	-146	-33	114	791	20573	3.84	uPLM	NA
TAATGTAA	4.46	-45	-95	-21	75	344	20573	1.67	uPLM	2
ATGAATGA	4.46	-21	-36	-15	22	102	20573	0.5	uPLM	3
ATTAATGA	4.46	-24	-33	-17	17	101	20573	0.49	uPLM	3
AATTTC	4.46	-8	-21	-5	17	791	20573	3.84	uPLM	3
TATTGTAT	4.46	-43	-74	-35	40	181	20573	0.88	uPLM	2
TTATAAAA	4.46	-23	-28	-18	11	172	20573	0.84	uPLM	3
GTTTTATT	4.46	-16	-26	-8	19	204	20573	0.99	uPLM	3
TTTATTTC	4.46	-15	-27	-7	21	225	20573	1.09	uPLM	3
ACATAT	4.46	-67	-113	-25	89	2898	20573	14.09	uPLM	NA
TAATGAAA	4.46	-22	-31	-18	14	141	20573	0.69	uPLM	3
TTATAAAG	4.46	-19	-27	-15	13	75	20573	0.36	uPLM	3
TGTATG	4.46	-48	-123	-37	87	1959	20573	9.52	uPLM	2
ATACATT	4.46	-40	-93	-5	89	1055	20573	5.13	uPLM	2
CTTAAAA	4.46	-2	-3	-3	1	43	20573	0.21	uPLM	3
ACATTTG	4.46	-36	-84	-26	59	592	20573	2.88	uPLM	2
ATAAATA	4.46	-22	-30	-18	13	540	20573	2.62	uPLM	3
GTACAA	4.46	-40	-111	-29	83	1580	20573	7.68	uPLM	2
GTTAAT	4.45	-21	-40	-12	29	679	20573	3.3	uPLM	3
AAAATAA	4.45	-21	-32	-17	16	693	20573	3.37	uPLM	3
TTTCATT	4.45	-11	-33	-3	31	848	20573	4.12	uPLM	3
TCAAATAA	4.45	-17	-38	40	78	368	20573	1.79	uPLM	3
TAGAA	4.45	17	-25	84	109	6716	20573	32.64	uPLM	NA
GTTATTA	4.44	-9	-78	62	140	946	20573	4.6	uPLM	3
TGGGCCTG	4.44	199	167	229	63	47	20573	0.23	uPLM	NA
TATCAATA	4.44	-22	-34	-12	23	104	20573	0.51	uPLM	3
CTCAAT	4.44	-2	-3	-3	1	56	20573	0.27	uPLM	3
TATAATGA	4.44	-19	-29	-15	15	75	20573	0.36	uPLM	3
TTAATG	4.44	-25	-34	-16	19	660	20573	3.21	tPLM	2
ATTGTATT	4.44	-48	-99	4	103	412	20573	2	uPLM	2
ATTAAGA	4.43	-17	-33	-8	26	287	20573	1.4	uPLM	3
TTACAATA	4.43	-39	-74	-14	61	254	20573	1.23	miPLM	2
TGATCA	4.43	1	1	1	1	50	20573	0.24	uPLM	3
CATTACAT	4.43	-45	-127	-22	106	369	20573	1.79	uPLM	2
TCATTT	4.43	-9	-24	-7	18	1001	20573	4.87	uPLM	3
TAAACAAA	4.42	2	-1	3	4	64	20573	0.31	uPLM	3
TACATG	4.42	-44	-112	-26	87	1635	20573	7.95	uPLM	2
ATGTTA	4.42	-42	-104	12	116	3010	20573	14.63	uPLM	2
TTAAAC	4.42	2	2	2	1	75	20573	0.36	uPLM	3
AATAACAA	4.42	-18	-96	-7	90	484	20573	2.35	miPLM	3
TTTCTTTA	4.42	-6	-32	8	40	328	20573	1.59	uPLM	3
GATTTG	4.42	5	5	5	1	82	20573	0.4	uPLM	3
TTTTATA	4.42	-13	-35	-2	34	887	20573	4.31	uPLM	3
CATTTATT	4.42	-11	-26	-8	19	137	20573	0.67	uPLM	3
CGCCCAAG	4.42	-186	-235	-152	84	16	20573	0.08	uPLM	1
TCTAAT	4.41	-2	-3	-3	1	70	20573	0.34	uPLM	3
AAATGTTA	4.41	-30	-69	10	79	395	20573	1.92	uPLM	2
ATTCTTA	4.41	-5	-55	85	140	1124	20573	5.46	tPLM	3
TGTGGCGA	4.41	-403	-430	-290	141	68	20573	0.33	uPLM	1
TTAAACA	4.41	-30	-79	48	127	1304	20573	6.34	uPLM	2
AATTTTT	4.41	-10	-16	-7	10	373	20573	1.81	uPLM	3
TGTAATAA	4.41	-47	-115	-15	101	540	20573	2.62	uPLM	2
TGTTAAA	4.41	-3	-4	-3	2	52	20573	0.25	uPLM	3
TCAATT	4.41	-1	-2	-2	1	90	20573	0.44	uPLM	3
ATTGC	4.41	3	3	3	1	107	20573	0.52	uPLM	3
TTAAAAG	4.41	-1	-2	-2	1	40	20573	0.19	uPLM	3
TTAAC	4.41	2	-51	97	148	7428	20573	36.11	uPLM	3
ACATTGTA	4.41	-46	-81	17	98	227	20573	1.1	miPLM	2
AATAAGAA	4.4	-19	-30	-13	18	125	20573	0.61	uPLM	3
ATGTTACA	4.4	-35	-130	-16	115	376	20573	1.83	uPLM	2
AATGTGTA	4.4	-48	-154	-13	142	342	20573	1.66	uPLM	2
TAAGAAT	4.4	-15	-53	85	138	1120	20573	5.44	uPLM	3
ATCTTAT	4.4	-11	-54	-3	52	524	20573	2.55	uPLM	3
TGTAACA	4.4	-41	-90	-28	63	710	20573	3.45	uPLM	2
GTAATGA	4.4	-23	-139	9	148	750	20573	3.65	tPLM	3
AGTACAT	4.4	-42	-86	-28	59	306	20573	1.49	uPLM	2
TATACAAA	4.4	-39	-124	-12	113	704	20573	3.42	uPLM	2
GATTACAA	4.4	-41	-111	-26	86	274	20573	1.33	miPLM	2
TTATCA	4.4	-22	-36	1	37	1191	20573	5.79	uPLM	3
GATTTTAT	4.4	-10	-19	-7	13	109	20573	0.53	uPLM	3
TGCAATAA	4.4	-21	-26	-15	12	47	20573	0.23	uPLM	3
CTTTGTA	4.39	-80	-158	-30	129	1237	20573	6.01	tPLM	NA
AACAATTT	4.39	4	-72	44	116	632	20573	3.07	uPLM	3
TATTTCAT	4.39	-16	-34	-8	27	181	20573	0.88	uPLM	3
TTGTATAA	4.39	-49	-76	-34	43	232	20573	1.13	uPLM	2
TTTTGGA	4.38	4	4	4	1	45	20573	0.22	uPLM	3
TTAATCA	4.38	-21	-36	-14	23	297	20573	1.44	uPLM	3
TTCATAAT	4.38	-13	-42	34	76	293	20573	1.42	uPLM	3
AGGTGCAG	4.38	-280	-360	-229	132	76	20573	0.37	uPLM	1
TTTGTTAC	4.38	-48	-104	-22	83	331	20573	1.61	miPLM	2
CATACAT	4.38	-33	-126	-24	103	784	20573	3.81	uPLM	2
AATCTTTT	4.38	-10	-20	-5	16	142	20573	0.69	uPLM	3
GAAATGA	4.38	5	-31	94	125	897	20573	4.36	uPLM	3
TAAAATG	4.38	-17	-32	-5	28	363	20573	1.76	uPLM	3
ATACAAT	4.38	-49	-94	-15	80	993	20573	4.83	uPLM	2
TATTCCA	4.38	-15	-39	-9	31	182	20573	0.88	tPLM	3
TTTACAC	4.37	-32	-151	-5	147	816	20573	3.97	uPLM	2
TTAGT	4.37	2	2	2	1	156	20573	0.76	uPLM	3
ATACATA	4.37	-41	-129	-25	105	1449	20573	7.04	tPLM	2
GTGCGGTC	4.37	-308	-332	-229	104	22	20573	0.11	uPLM	1
GTACAT	4.37	-47	-113	-30	84	1292	20573	6.28	uPLM	2
ATGATA	4.36	-19	-39	-12	28	919	20573	4.47	uPLM	3
AATTGT	4.36	-47	-92	20	112	3244	20573	15.77	uPLM	2
ACATAAA	4.36	-41	-131	15	146	1998	20573	9.71	uPLM	2
TAAAAGTA	4.36	8	-56	70	126	386	20573	1.88	uPLM	3
AGATT	4.36	-10	-20	-3	18	1939	20573	9.42	uPLM	3
CTTTTTA	4.36	-10	-19	-8	12	268	20573	1.3	uPLM	3
AGTTTATT	4.36	-12	-23	-7	17	116	20573	0.56	uPLM	3
TATAATA	4.36	-22	-33	-20	14	406	20573	1.97	uPLM	3
AATATAA	4.36	-18	-34	-17	18	510	20573	2.48	uPLM	3
TATTGAA	4.36	-17	-35	-15	21	372	20573	1.81	uPLM	3
TATGTAC	4.35	-44	-133	-30	104	618	20573	3	uPLM	2
ATGAAATA	4.35	-24	-31	-22	10	93	20573	0.45	uPLM	3
TAAAGT	4.35	-17	-34	-14	21	620	20573	3.01	uPLM	3
ATAAACAA	4.35	-18	-28	-7	22	167	20573	0.81	uPLM	3
ATTCAT	4.35	-16	-26	-10	17	830	20573	4.03	uPLM	3
GCAATT	4.35	-1	-2	-2	1	51	20573	0.25	uPLM	3
GTGTAAT	4.35	-48	-130	-28	103	647	20573	3.14	uPLM	2
ATACAAG	4.35	-34	-124	-13	112	759	20573	3.69	uPLM	2
TTTGTCA	4.35	-4	-6	-5	2	58	20573	0.28	uPLM	3
AGTCATC	4.35	-204	-251	-151	101	325	20573	1.58	tPLM	1
CCCAAA	4.35	-2	-3	-3	1	63	20573	0.31	uPLM	3
ACACATT	4.34	-47	-127	-27	101	821	20573	3.99	uPLM	2
GATGTAAC	4.34	-50	-131	-9	123	130	20573	0.63	uPLM	2
TTATGTAT	4.34	-41	-136	-18	119	525	20573	2.55	uPLM	2
TGCAAA	4.34	-1	-4	3	7	253	20573	1.23	uPLM	3
TATTAATC	4.34	-18	-35	-13	23	108	20573	0.52	uPLM	3
TACAC	4.34	-41	-147	-29	119	5062	20573	24.61	uPLM	2
ACATTTAT	4.34	-8	-17	-4	14	83	20573	0.4	uPLM	3
ACAT	4.34	-46	-116	-33	84	15225	20573	74	tPLM	2
ATATTA	4.34	-19	-37	-10	28	1581	20573	7.68	uPLM	3
GTTGTAAC	4.33	-56	-154	-28	127	213	20573	1.04	uPLM	2
ATCAAATA	4.33	-17	-43	44	87	429	20573	2.09	uPLM	3
TTGTTACA	4.33	-55	-81	-24	58	283	20573	1.38	uPLM	2
GCGACCGC	4.33	-292	-323	-240	84	15	20573	0.07	uPLM	1
AATAAGA	4.33	-19	-34	-18	17	343	20573	1.67	uPLM	3
GTAAAAA	4.33	-1	-5	-1	5	123	20573	0.6	tPLM	3
GTAATG	4.33	-61	-139	-15	125	2019	20573	9.81	tPLM	NA
AAAGTT	4.33	-10	-50	-3	48	2120	20573	10.3	uPLM	3
TAATATG	4.33	-15	-75	-7	69	532	20573	2.59	uPLM	3
ATTTTCT	4.33	-7	-13	-5	9	270	20573	1.31	uPLM	3
ATAAAGA	4.33	-18	-25	-18	8	202	20573	0.98	uPLM	3
TACACATT	4.33	-36	-146	1	147	356	20573	1.73	uPLM	2
TTTCAA	4.33	3	-31	10	41	2021	20573	9.82	uPLM	3
GTTTATT	4.33	-13	-18	-10	9	234	20573	1.14	uPLM	3
CTGTAATA	4.33	-50	-94	-10	85	149	20573	0.72	uPLM	2
TAATACAA	4.33	-42	-91	-15	77	391	20573	1.9	uPLM	2
TACAGAA	4.33	-36	-99	-26	74	559	20573	2.72	uPLM	2
ATTCATT	4.33	-12	-23	-9	15	324	20573	1.57	uPLM	3
GATATA	4.32	-24	-33	-12	22	630	20573	3.06	uPLM	3
ATCAAT	4.32	-22	-34	-9	26	1132	20573	5.5	uPLM	3
ATTGTA	4.32	-51	-112	-36	77	2511	20573	12.21	uPLM	2
GTTTTAT	4.32	-11	-45	-4	42	688	20573	3.34	uPLM	3
ATGTGTAA	4.32	-40	-108	-27	82	238	20573	1.16	uPLM	2
GTTTGTA	4.32	-50	-140	-37	104	1103	20573	5.36	uPLM	2
AAATAAT	4.32	-20	-30	4	34	810	20573	3.94	tPLM	3
TTTATAAG	4.32	-14	-72	35	107	300	20573	1.46	uPLM	3
AATCAA	4.31	-19	-35	-17	19	1177	20573	5.72	uPLM	3
ATATGAA	4.31	-19	-32	-12	21	356	20573	1.73	uPLM	3
GTTATT	4.31	-7	-52	-2	51	1324	20573	6.44	uPLM	3
CTTATA	4.31	-28	-64	14	78	1611	20573	7.83	uPLM	2
TATAAAT	4.31	-19	-31	-19	13	442	20573	2.15	uPLM	3
GTAATACA	4.31	-49	-68	-16	53	110	20573	0.53	uPLM	2
TTGAAA	4.31	-2	-3	5	8	515	20573	2.5	uPLM	3
TGGT	4.31	1	1	1	1	354	20573	1.72	tPLM	3
ATGTAACT	4.31	-43	-86	-10	77	206	20573	1	uPLM	2
TATGTATT	4.31	-45	-132	-33	100	431	20573	2.09	uPLM	2
TGATTAA	4.31	-20	-37	13	50	511	20573	2.48	uPLM	3
GATTTATT	4.31	-10	-28	-6	23	140	20573	0.68	miPLM	3
AGTAAAAA	4.31	0	-3	3	6	61	20573	0.3	uPLM	3
GAAAAG	4.31	0	-1	-1	1	79	20573	0.38	uPLM	3
ATAATAAT	4.31	-24	-35	-17	19	258	20573	1.25	tPLM	3
TACATACA	4.31	-35	-125	-25	101	397	20573	1.93	uPLM	2
AGGAGTG	4.31	-327	-369	-236	134	391	20573	1.9	uPLM	1
CTTTATTC	4.31	-15	-20	-3	18	77	20573	0.37	uPLM	3
TATC	4.3	-15	-70	9	79	10921	20573	53.08	tPLM	3
TGTATCAA	4.3	-42	-89	26	115	294	20573	1.43	miPLM	2
CAAAC	4.3	-81	-161	-27	135	8838	20573	42.96	uPLM	NA
TACAAAGG	4.3	-44	-142	-14	129	177	20573	0.86	uPLM	2
CCAAATT	4.3	-1	-2	-2	1	37	20573	0.18	uPLM	3
TGTAAAGA	4.3	-19	-127	13	140	322	20573	1.57	uPLM	3
TATACAA	4.29	-44	-127	-14	114	1541	20573	7.49	tPLM	2
AAATTCA	4.29	5	-37	79	116	1483	20573	7.21	uPLM	3
ATGTACAC	4.29	-36	-105	-18	88	140	20573	0.68	miPLM	2
ATATAAT	4.29	-22	-34	-16	19	555	20573	2.7	uPLM	3
TTTCG	4.29	3	3	3	1	120	20573	0.58	uPLM	3
TACAGA	4.29	-40	-156	-27	130	2231	20573	10.84	uPLM	2
CTTTATAA	4.29	-12	-27	-6	22	89	20573	0.43	uPLM	3
TTAATCAA	4.29	-21	-36	-14	23	154	20573	0.75	uPLM	3
ATGTTGT	4.29	-46	-176	-29	148	1463	20573	7.11	uPLM	2
TTGTATAC	4.29	-42	-69	-32	38	109	20573	0.53	uPLM	2
TATAATAT	4.29	-22	-35	-14	22	203	20573	0.99	uPLM	3
TTACAAT	4.29	-39	-71	-32	40	579	20573	2.81	uPLM	2
ATATATG	4.29	-17	-33	-12	22	393	20573	1.91	tPLM	3
ATGTACT	4.29	-44	-119	-29	91	427	20573	2.08	uPLM	2
GTTGTCTT	4.28	-79	-144	-25	120	196	20573	0.95	tPLM	NA
AAATGAAA	4.28	-23	-41	-15	27	280	20573	1.36	uPLM	3
ATGTAATA	4.28	-64	-102	-14	89	396	20573	1.92	uPLM	NA
GTTTTGTT	4.28	-88	-169	-25	145	1120	20573	5.44	miPLM	NA
GCAATAA	4.28	-20	-29	-14	16	117	20573	0.57	tPLM	3
TTTAAAA	4.28	-1	-3	-1	3	139	20573	0.68	uPLM	3
TTTATAT	4.28	-17	-33	-14	20	700	20573	3.4	uPLM	3
ATTAGT	4.28	3	3	3	1	69	20573	0.34	uPLM	3
ATTTTGA	4.28	5	5	5	1	52	20573	0.25	uPLM	3
ATGTAAC	4.28	-59	-89	-30	60	537	20573	2.61	uPLM	2
TCTTTTTA	4.28	-10	-16	-7	10	116	20573	0.56	uPLM	3
CAATAAAC	4.28	-19	-26	-15	12	50	20573	0.24	uPLM	3
TTGTAGT	4.28	-75	-132	-24	109	710	20573	3.45	uPLM	NA
TAATAAAC	4.27	-19	-34	-16	19	112	20573	0.54	miPLM	3
TTGTATA	4.27	-50	-133	-26	108	1425	20573	6.93	uPLM	2
GTTGTATT	4.27	-66	-85	-30	56	178	20573	0.87	uPLM	NA
AGTAAAA	4.27	-1	-4	1	5	121	20573	0.59	uPLM	3
ATAAAC	4.27	-18	-29	-17	13	647	20573	3.14	uPLM	3
TATTAAT	4.27	-23	-35	-13	23	493	20573	2.4	uPLM	3
TATGTAAC	4.27	-54	-99	-31	69	191	20573	0.93	uPLM	2
ACATTTT	4.27	-33	-105	36	141	2220	20573	10.79	uPLM	2
TACAATA	4.27	-50	-83	-21	63	750	20573	3.65	uPLM	2
AATTC	4.27	-7	-31	2	33	2536	20573	12.33	uPLM	3
AAAATTG	4.27	6	-23	62	85	1267	20573	6.16	tPLM	3
TCATGTA	4.26	-46	-118	-16	103	720	20573	3.5	uPLM	2
TATTGATA	4.26	-13	-50	10	60	192	20573	0.93	uPLM	3
CATAAT	4.26	-22	-93	52	145	3372	20573	16.39	uPLM	3
ATCATAT	4.26	-13	-45	-8	38	546	20573	2.65	uPLM	3
TTTGTTTA	4.26	-5	-13	2	15	135	20573	0.66	uPLM	3
TTCATTT	4.26	-13	-22	-8	15	424	20573	2.06	uPLM	3
ATTAAAAA	4.26	-14	-27	13	40	390	20573	1.9	uPLM	3
TCTAAAA	4.26	-1	-3	-2	2	63	20573	0.31	tPLM	3
TAACAAAA	4.26	1	-1	2	3	52	20573	0.25	miPLM	3
AGAATACA	4.26	-34	-126	-4	123	262	20573	1.27	uPLM	2
TTATCAAA	4.26	-17	-31	8	39	230	20573	1.12	uPLM	3
AAATTGA	4.25	5	-24	76	100	1359	20573	6.61	uPLM	3
TTTGTATG	4.25	-50	-124	-30	95	374	20573	1.82	miPLM	2
TGTAC	4.25	-42	-110	-34	77	2947	20573	14.32	uPLM	2
CATG	4.25	3	3	3	1	222	20573	1.08	tPLM	3
AAATCATT	4.25	-11	-18	-3	16	136	20573	0.66	tPLM	3
ATTC	4.25	-14	-33	-3	31	6981	20573	33.93	uPLM	3
TTCAAATA	4.25	-17	-33	12	45	235	20573	1.14	tPLM/miPLM	3
ATTAAGAA	4.25	-18	-33	-9	25	124	20573	0.6	uPLM	3
GAAGAAGA	4.25	-257	-325	-178	148	1928	20573	9.37	miPLM	1
CTGAAA	4.25	-2	-3	-3	1	66	20573	0.32	uPLM	3
CAATTTAT	4.25	-15	-33	-4	30	149	20573	0.72	uPLM	3
ATAAAAAC	4.25	-18	-35	-16	20	139	20573	0.68	uPLM	3
TTTGTAC	4.25	-48	-140	-29	112	857	20573	4.17	uPLM	2
CTTGTA	4.24	-46	-128	-33	96	2051	20573	9.97	uPLM	2
TTGAATAA	4.24	-23	-35	-15	21	160	20573	0.78	uPLM	3
ATAATAT	4.24	-22	-35	-13	23	601	20573	2.92	uPLM	3
CTAAAT	4.24	-1	-2	-1	2	114	20573	0.55	uPLM	3
TTTTAAT	4.24	-21	-31	1	32	788	20573	3.83	uPLM	3
TCATTACA	4.24	-33	-152	-15	138	381	20573	1.85	tPLM	2
TAAAAAT	4.24	-17	-28	10	38	873	20573	4.24	uPLM	3
TATCAAT	4.24	-23	-32	-14	19	271	20573	1.32	uPLM	3
TCTTTAT	4.24	-12	-21	-9	13	273	20573	1.33	uPLM	3
TATTATT	4.24	-18	-25	-10	16	571	20573	2.78	uPLM	3
TCATAAA	4.24	-19	-42	-8	35	455	20573	2.21	tPLM	3
ATTTTCA	4.24	-5	-19	-2	18	341	20573	1.66	uPLM	3
TTACT	4.23	-1	-40	48	88	5575	20573	27.1	tPLM	3
CCAAAAT	4.23	-1	-3	-2	2	65	20573	0.32	uPLM	3
ATAGAGAA	4.23	3	2	5	4	29	20573	0.14	uPLM	3
TACAAATG	4.23	-36	-114	-6	109	297	20573	1.44	uPLM	2
CTTTATTG	4.23	-13	-21	-5	17	58	20573	0.28	miPLM	3
TACAAAAG	4.23	-34	-140	-17	124	516	20573	2.51	uPLM	2
TACAAATA	4.23	-34	-95	-18	78	407	20573	1.98	uPLM	2
GTTTAT	4.23	-13	-19	-7	13	618	20573	3	uPLM	3
ATAATACA	4.23	-36	-74	-14	61	286	20573	1.39	uPLM	2
TTGTATC	4.23	-46	-113	-35	79	732	20573	3.56	uPLM	2
GATTAAA	4.23	-18	-31	15	46	447	20573	2.17	uPLM	3
AAACTTT	4.23	-11	-17	-3	15	425	20573	2.07	uPLM	3
ATCATT	4.23	-13	-37	-6	32	1252	20573	6.09	tPLM	3
GTGTTTGT	4.23	-120	-176	-30	147	427	20573	2.08	miPLM	NA
TAATATAG	4.23	-19	-31	-15	17	71	20573	0.35	uPLM	3
TAATATAA	4.23	-20	-32	-17	16	168	20573	0.82	uPLM	3
TTTATTGT	4.23	-10	-111	10	121	557	20573	2.71	uPLM	3
GATTTAA	4.23	-6	-28	109	137	983	20573	4.78	uPLM	3
AATCATA	4.22	-18	-43	19	62	762	20573	3.7	tPLM	3
TGATTG	4.22	5	5	5	1	67	20573	0.33	tPLM	3
TTACATA	4.22	-48	-95	-24	72	1027	20573	4.99	uPLM	2
TGTTATT	4.22	-13	-19	-8	12	215	20573	1.05	uPLM	3
GTACATT	4.22	-46	-85	-28	58	341	20573	1.66	uPLM	2
GTATTAA	4.22	-12	-63	15	78	442	20573	2.15	uPLM	3
TGTATTGT	4.22	-48	-137	-30	108	365	20573	1.77	uPLM	2
GTGTATA	4.22	-59	-144	-15	130	732	20573	3.56	uPLM	2
TTTCATA	4.22	-5	-41	38	79	1061	20573	5.16	uPLM	3
TACATTG	4.21	-58	-67	-36	32	305	20573	1.48	uPLM	2
GATTATTA	4.21	-4	-90	60	150	391	20573	1.9	uPLM	3
ATGTTTAT	4.21	-4	-95	3	98	442	20573	2.15	uPLM	3
ATTCATTC	4.21	-15	-24	-8	17	77	20573	0.37	miPLM	3
ATTCTTT	4.21	-7	-17	-4	14	244	20573	1.19	uPLM	3
ATTACACA	4.21	-65	-151	-9	143	434	20573	2.11	uPLM	NA
TTATATTA	4.21	-13	-26	-11	16	158	20573	0.77	uPLM	3
TATGTAAT	4.2	-58	-130	-25	106	482	20573	2.34	uPLM	2
TTTTATC	4.2	-2	-86	32	118	1145	20573	5.57	uPLM	3
ATCTTATT	4.2	-11	-20	-9	12	89	20573	0.43	uPLM	3
TACATTAA	4.2	-34	-93	7	100	282	20573	1.37	uPLM	2
ATAAACTT	4.2	-17	-25	-15	11	74	20573	0.36	uPLM	3
ACAACA	4.2	-50	-176	-29	148	5062	20573	24.61	uPLM	2
ATAAACAT	4.2	-16	-92	-9	84	393	20573	1.91	uPLM	3
ATTTTTT	4.2	-6	-13	33	46	1521	20573	7.39	uPLM	3
TTACAAAG	4.2	-49	-117	-22	96	366	20573	1.78	uPLM	2
ATTACACT	4.2	-42	-122	15	137	214	20573	1.04	uPLM	2
TACACATA	4.19	-37	-153	-19	135	341	20573	1.66	miPLM	2
AATGTTT	4.19	-5	-89	-2	88	1509	20573	7.33	uPLM	3
TCTCCCAT	4.19	-324	-385	-266	120	155	20573	0.75	uPLM	1
TTTTAAC	4.19	4	4	4	1	38	20573	0.18	uPLM	3
ACAAAGA	4.19	-50	-172	-25	148	1981	20573	9.63	uPLM	2
TTTCTTA	4.19	-5	-6	-6	1	52	20573	0.25	uPLM	3
TGTAATGA	4.19	-43	-159	-18	142	386	20573	1.88	tPLM	2
GATAC	4.18	-46	-90	-16	75	2428	20573	11.8	uPLM	2
TGGAAAA	4.18	1	-4	4	8	114	20573	0.55	tPLM	3
TATTTC	4.18	-17	-39	-5	35	1283	20573	6.24	uPLM	3
CATACAA	4.18	-43	-117	-28	90	838	20573	4.07	uPLM	2
AATTAT	4.18	-11	-36	-4	33	1738	20573	8.45	tPLM	3
AAGAGTTA	4.18	-54	-83	34	117	259	20573	1.26	uPLM	2
AATGC	4.18	3	3	3	1	101	20573	0.49	uPLM	3
TAAAGTT	4.18	-17	-37	-13	25	334	20573	1.62	uPLM	3
CATGTAAA	4.18	-36	-113	-14	100	305	20573	1.48	uPLM	2
GTAATAT	4.18	-53	-102	5	107	826	20573	4.01	uPLM	2
TTATAAAT	4.18	-19	-33	-11	23	203	20573	0.99	uPLM	3
AAATAAAG	4.18	-25	-31	-20	12	135	20573	0.66	uPLM	2
AATAAGAT	4.18	-21	-35	-15	21	131	20573	0.64	uPLM	3
TACACAT	4.18	-39	-146	-24	123	909	20573	4.42	uPLM	2
TTGTAATT	4.18	-47	-124	-31	94	572	20573	2.78	uPLM	2
ACATTA	4.18	-41	-126	-7	120	3315	20573	16.11	uPLM	2
GTACATA	4.18	-42	-136	-27	110	645	20573	3.14	uPLM	2
ATCAAAA	4.18	-2	-3	-2	2	94	20573	0.46	uPLM	3
ATATAAC	4.17	-18	-36	-7	30	293	20573	1.42	uPLM	3
TCTTTTT	4.17	-10	-16	-9	8	338	20573	1.64	uPLM	3
TTAATTT	4.17	-14	-24	4	28	699	20573	3.4	uPLM	3
ATTACATA	4.17	-51	-125	-20	106	494	20573	2.4	uPLM	2
TTTCAATA	4.17	-23	-30	-22	9	86	20573	0.42	uPLM	3
GTGTAAA	4.17	-41	-156	-12	145	788	20573	3.83	uPLM	2
GTTTATTT	4.17	-11	-18	-7	12	106	20573	0.52	uPLM	3
ATTATAAC	4.17	-13	-46	22	68	165	20573	0.8	uPLM	3
TGTATAT	4.17	-44	-127	-1	127	1734	20573	8.43	uPLM	2
TATATG	4.17	-20	-35	-15	21	840	20573	4.08	uPLM	3
AAAAAAT	4.17	11	-6	40	46	1514	20573	7.36	uPLM	NA
ATTGGA	4.17	3	3	3	1	63	20573	0.31	uPLM	3
AGAATT	4.17	7	-38	101	139	3241	20573	15.75	uPLM	3
AACATTT	4.17	-9	-17	-7	11	260	20573	1.26	uPLM	3
TTTTTAA	4.16	-4	-27	59	86	1857	20573	9.03	uPLM	3
CATTTAT	4.16	-15	-26	-8	19	327	20573	1.59	uPLM	3
TACAAAAA	4.16	-37	-117	-5	113	806	20573	3.92	uPLM	2
CATAC	4.16	-43	-117	-26	92	3333	20573	16.2	uPLM	2
AAGTAAT	4.16	-22	-39	40	79	645	20573	3.14	tPLM	3
GGAAAAA	4.16	-1	-3	1	4	89	20573	0.43	uPLM	3
TTTGAGA	4.16	3	3	3	1	38	20573	0.18	uPLM	3
TTATACA	4.16	-44	-93	-16	78	957	20573	4.65	uPLM	2
TTCTGT	4.16	-70	-167	-27	141	3054	20573	14.84	uPLM	NA
TAATAAC	4.16	-16	-56	70	126	865	20573	4.2	uPLM	3
TGTAGT	4.16	-92	-134	-27	108	1629	20573	7.92	uPLM	NA
AGCAAAA	4.15	-2	-4	-1	4	96	20573	0.47	uPLM	3
TTATTGAG	4.15	-12	-37	-5	33	77	20573	0.37	uPLM	3
CATTACAA	4.15	-37	-128	-27	102	439	20573	2.13	uPLM	2
TTGTAAAT	4.15	-44	-97	-18	80	380	20573	1.85	uPLM	2
GTACATTG	4.15	-47	-73	-34	40	71	20573	0.35	uPLM	2
ATTAAAC	4.15	-17	-45	13	58	556	20573	2.7	uPLM	3
TTTCAAT	4.15	-23	-31	2	33	578	20573	2.81	uPLM	3
TTCATTTT	4.15	-10	-19	-7	13	147	20573	0.71	uPLM	3
TATGTTGT	4.15	-67	-170	-22	149	444	20573	2.16	uPLM	NA
AATCA	4.14	-18	-35	5	40	4592	20573	22.32	tPLM	3
CAAAG	4.14	0	-1	-1	1	168	20573	0.82	uPLM	3
TTTTACAA	4.14	-33	-64	-19	46	295	20573	1.43	uPLM	2
TAAACAT	4.14	-37	-86	7	93	1074	20573	5.22	uPLM	2
TCTGAA	4.14	-3	-4	-4	1	64	20573	0.31	uPLM	3
CTATGTA	4.14	-47	-113	-30	84	460	20573	2.24	uPLM	2
AGAA	4.14	-1	-6	1	7	3128	20573	15.2	uPLM	3
CAATAAAG	4.14	-20	-30	-13	18	57	20573	0.28	miPLM	3
TTACAGT	4.14	-30	-142	-21	122	581	20573	2.82	uPLM	2
TATTCAAT	4.14	-16	-41	-7	35	166	20573	0.81	miPLM	3
AACTT	4.14	-11	-17	-6	12	1724	20573	8.38	uPLM	3
TGTAATAC	4.14	-48	-84	-32	53	122	20573	0.59	uPLM	2
GGGGGGT	4.13	-161	-247	-128	120	39	20573	0.19	uPLM	NA
GTTAAAA	4.13	-1	-3	-1	3	75	20573	0.36	uPLM	3
AAATAAAT	4.13	-23	-31	-16	16	298	20573	1.45	uPLM	3
TAAAAC	4.13	1	-7	2	9	457	20573	2.22	uPLM	3
TATACATG	4.13	-31	-78	-4	75	176	20573	0.86	uPLM	2
ACTTTTT	4.13	-6	-16	-2	15	308	20573	1.5	tPLM	3
TTGGG	4.13	2	2	2	1	103	20573	0.5	uPLM	3
TACAAGTA	4.13	-30	-125	-7	119	256	20573	1.24	uPLM	2
ATTATATA	4.12	-25	-32	-12	21	237	20573	1.15	uPLM	2
AGAAAAAA	4.12	-1	-4	3	7	147	20573	0.71	uPLM	3
AATACAAT	4.12	-20	-70	-15	56	285	20573	1.39	uPLM	3
ACTTATAT	4.12	-6	-56	2	58	160	20573	0.78	uPLM	3
AAAGAT	4.12	-4	-65	16	81	3245	20573	15.77	uPLM	3
TTTCATTA	4.12	-17	-31	-4	28	220	20573	1.07	uPLM	3
GTTTACA	4.12	-34	-52	-27	26	252	20573	1.22	tPLM	2
TTGATACA	4.12	-35	-82	-15	68	204	20573	0.99	miPLM	2
CTTTTATA	4.12	-12	-62	-2	61	242	20573	1.18	uPLM	3
ATGTAC	4.12	-47	-133	-34	100	1464	20573	7.12	uPLM	2
TTTTTAAT	4.12	-9	-29	15	44	407	20573	1.98	uPLM	3
TATTGATT	4.12	-19	-24	-11	14	106	20573	0.52	uPLM	3
TATGAT	4.12	-15	-55	-8	48	1498	20573	7.28	uPLM	3
TTATTGTA	4.11	-44	-128	2	130	481	20573	2.34	uPLM	2
ACTATTT	4.11	-9	-18	1	19	218	20573	1.06	uPLM	3
TTTATC	4.11	-5	-38	1	39	1187	20573	5.77	uPLM	3
TCATACAA	4.11	-42	-99	-23	77	268	20573	1.3	uPLM	2
GAATAAT	4.11	-24	-48	-16	33	361	20573	1.75	uPLM	3
CATTTTT	4.11	-9	-16	-9	8	248	20573	1.21	uPLM	3
TTTAATA	4.11	-23	-36	-20	17	437	20573	2.12	uPLM	3
AATAGTT	4.11	43	-15	93	108	772	20573	3.75	uPLM	NA
ATTACATT	4.11	-37	-82	-26	57	313	20573	1.52	uPLM	2
TTATTTCA	4.11	-15	-33	-4	30	220	20573	1.07	uPLM	3
TATGTAAG	4.11	-40	-109	-12	98	169	20573	0.82	miPLM	2
GTGAAA	4.11	-1	-3	3	6	221	20573	1.07	uPLM	3
AATTAAA	4.11	-16	-27	11	38	780	20573	3.79	tPLM	3
GTTGTAA	4.11	-54	-104	-39	66	634	20573	3.08	uPLM	2
ATTATAAA	4.11	-22	-30	-15	16	159	20573	0.77	uPLM	3
AGTTTACA	4.11	-32	-117	-7	111	283	20573	1.38	uPLM	2
GAAATAT	4.1	-21	-38	33	71	777	20573	3.78	tPLM	3
ACTTGTA	4.1	-55	-121	-21	101	699	20573	3.4	uPLM	2
TTTCTATT	4.1	-9	-17	-3	15	116	20573	0.56	miPLM	3
TTATGTTA	4.1	-24	-88	13	101	316	20573	1.54	uPLM	3
TTATGTGT	4.1	-69	-117	-24	94	257	20573	1.25	miPLM	NA
GTATTAC	4.1	-41	-117	-2	116	356	20573	1.73	uPLM	2
TTTGGG	4.1	3	3	3	1	62	20573	0.3	uPLM	3
TTGTAAAA	4.1	-35	-115	-10	106	560	20573	2.72	uPLM	2
ATTGAATA	4.1	-21	-36	-13	24	130	20573	0.63	miPLM	3
CCCAA	4.1	-2	-3	-3	1	102	20573	0.5	uPLM	3
ACAAAATA	4.1	-34	-114	23	137	823	20573	4	tPLM	2
TGCAAAA	4.1	-1	-4	3	7	121	20573	0.59	uPLM	3
GAGGGCTC	4.1	-352	-380	-286	95	34	20573	0.17	uPLM	1
TTTTATCA	4.1	-6	-7	-5	3	29	20573	0.14	uPLM	3
ACAACAA	4.09	-80	-172	-27	146	2567	20573	12.48	uPLM	NA
ATTATTCA	4.09	-19	-42	-10	33	184	20573	0.89	uPLM	3
TATTAAAC	4.09	-20	-24	-17	8	48	20573	0.23	miPLM	3
ATAAAACA	4.09	-17	-75	-7	69	433	20573	2.1	uPLM	3
AAACTTTA	4.09	-11	-17	-4	14	125	20573	0.61	uPLM	3
GCTAAAA	4.09	0	-3	1	4	50	20573	0.24	uPLM	3
TAAGTAA	4.09	1	-1	3	4	65	20573	0.32	tPLM	3
TAAGTA	4.09	1	-1	1	2	83	20573	0.4	tPLM	3
TGGAATAA	4.09	-24	-35	-18	18	68	20573	0.33	uPLM	3
ATAAAAAA	4.09	-22	-25	-17	9	174	20573	0.85	uPLM	3
TTTCAAG	4.08	3	3	3	1	36	20573	0.17	uPLM	3
TTAATT	4.08	-21	-30	2	32	1722	20573	8.37	tPLM	3
TTACTTT	4.08	-8	-17	39	56	717	20573	3.49	uPLM	3
GTAC	4.08	-37	-85	-28	58	3018	20573	14.67	tPLM	2
TTAAAAAA	4.08	-1	-2	4	6	109	20573	0.53	uPLM	3
TGTGTAAT	4.08	-99	-160	-34	127	392	20573	1.91	uPLM	NA
ATGTAAAT	4.08	-31	-108	4	112	476	20573	2.31	uPLM	2
ATGTACTT	4.08	-38	-95	10	105	171	20573	0.83	uPLM	2
GGATGAAG	4.08	-275	-327	-209	119	214	20573	1.04	miPLM	1
AACTACAA	4.08	-64	-118	-17	102	298	20573	1.45	uPLM	NA
ATTGAG	4.08	3	3	3	1	54	20573	0.26	uPLM	3
AACAATT	4.07	2	-81	40	121	1509	20573	7.33	uPLM	3
TATAACTT	4.07	-3	-56	88	144	425	20573	2.07	uPLM	3
ATATGTAT	4.07	-48	-96	-41	56	367	20573	1.78	uPLM	2
ATAAATTT	4.07	-18	-31	-12	20	240	20573	1.17	miPLM	3
TACACACA	4.07	-108	-139	-32	108	356	20573	1.73	uPLM	NA
TTATTTG	4.07	-7	-75	36	111	1502	20573	7.3	uPLM	3
TGTATTAA	4.07	-14	-86	12	98	305	20573	1.48	uPLM	3
ATAAAAAT	4.07	-18	-26	-17	10	192	20573	0.93	uPLM	3
CTTTGTAA	4.07	-56	-152	-23	130	447	20573	2.17	uPLM	2
TCAAAAT	4.07	-1	-2	-2	1	50	20573	0.24	uPLM	3
TTGTTTGT	4.06	-118	-167	-34	134	1022	20573	4.97	miPLM	NA
TTAATGAA	4.06	-20	-29	-18	12	97	20573	0.47	uPLM	3
AGTAAT	4.06	-21	-37	-9	29	726	20573	3.53	tPLM	3
TGTTACAC	4.06	-31	-94	12	106	130	20573	0.63	uPLM	2
ATTACAC	4.06	-42	-124	-31	94	616	20573	2.99	uPLM	2
TATGAAAT	4.06	-19	-35	84	119	445	20573	2.16	uPLM	3
TTCTTATA	4.06	-27	-37	19	56	277	20573	1.35	uPLM	2
TTGATTCA	4.06	2	-45	48	93	313	20573	1.52	uPLM	3
TTATAAT	4.06	-21	-33	-15	19	381	20573	1.85	uPLM	3
TTCTGTT	4.06	-61	-168	-23	146	1393	20573	6.77	uPLM	NA
CATGTATA	4.06	-35	-85	13	98	215	20573	1.05	uPLM	2
CATGTA	4.06	-50	-118	-32	87	1608	20573	7.82	uPLM	2
TTTGTGTG	4.06	-108	-167	-24	144	589	20573	2.86	uPLM	NA
TTGTTTAT	4.06	-8	-17	-4	14	131	20573	0.64	uPLM	3
ACAATGTA	4.06	-46	-73	-32	42	157	20573	0.76	uPLM	2
ATCTTTA	4.06	-10	-19	-9	11	182	20573	0.88	uPLM	3
AAAGTTT	4.06	-10	-20	-5	16	410	20573	1.99	uPLM	3
GTACAAC	4.06	-40	-100	-25	76	272	20573	1.32	uPLM	2
AAATTAT	4.06	-6	-31	32	63	1241	20573	6.03	tPLM	3
AATGAT	4.05	-18	-36	12	48	1690	20573	8.21	tPLM	3
ATATTTT	4.05	-10	-17	-9	9	395	20573	1.92	tPLM	3
ATTGTATA	4.05	-40	-56	-30	27	123	20573	0.6	uPLM	2
GAAACAA	4.05	0	-1	-1	1	43	20573	0.21	uPLM	3
ATTAAACA	4.05	-21	-88	45	133	488	20573	2.37	uPLM	3
TGTAACAT	4.05	-35	-103	-27	77	278	20573	1.35	uPLM	2
TATTGAAT	4.05	-22	-34	-10	25	135	20573	0.66	uPLM	3
GTCCATCC	4.05	-296	-349	-219	131	64	20573	0.31	uPLM	1
CTTATTA	4.05	-13	-19	-12	8	124	20573	0.6	uPLM	3
TCAATAGA	4.05	-18	-28	-14	15	39	20573	0.19	miPLM	3
TAGAAA	4.05	2	-3	2	5	295	20573	1.43	uPLM	3
CAATAATA	4.05	-22	-37	-19	19	136	20573	0.66	miPLM	3
ATGG	4.05	2	2	2	1	311	20573	1.51	uPLM	3
AAATTTAT	4.04	-11	-26	-6	21	245	20573	1.19	miPLM	3
TTTATTTT	4.04	-14	-24	-11	14	335	20573	1.63	uPLM	3
TTACAG	4.04	-32	-120	-25	96	1486	20573	7.22	uPLM	2
CGAAA	4.04	-1	-2	-1	2	166	20573	0.81	uPLM	3
GTTACAT	4.04	-43	-78	-26	53	508	20573	2.47	uPLM	2
GTATAAC	4.03	-17	-89	44	133	393	20573	1.91	uPLM	3
TATTTTGT	4.03	-43	-120	13	133	781	20573	3.8	tPLM	2
TTTTTTCA	4.03	-6	-16	17	33	257	20573	1.25	uPLM	3
TCAATC	4.03	-1	-2	-2	1	63	20573	0.31	uPLM	3
ATTTCTTT	4.03	-12	-14	-8	7	90	20573	0.44	uPLM	3
TTACATAT	4.03	-44	-121	-5	117	573	20573	2.79	miPLM	2
TTATAATA	4.03	-24	-38	-18	21	176	20573	0.86	miPLM	3
ACATATAC	4.03	-63	-114	-12	103	264	20573	1.28	uPLM	NA
AGATTACA	4.03	-40	-122	-3	120	353	20573	1.72	uPLM	2
ACATTAA	4.03	-75	-97	17	114	990	20573	4.81	uPLM	NA
ATAGGTGT	4.03	196	105	224	120	68	20573	0.33	uPLM	NA
ATTTTTA	4.03	-11	-21	-8	14	448	20573	2.18	uPLM	3
TTTGAAT	4.03	3	3	3	1	49	20573	0.24	tPLM	3
TTGATTA	4.03	-13	-34	-9	26	410	20573	1.99	uPLM	3
TCATTTCT	4.03	-1	-54	17	71	217	20573	1.05	uPLM	3
AAAATTTT	4.03	-2	-11	2	13	121	20573	0.59	uPLM	3
CAATAAT	4.03	-21	-37	-12	26	357	20573	1.74	tPLM	3
AAACCAA	4.03	-4	-8	-3	6	175	20573	0.85	uPLM	3
GAATAATA	4.03	-19	-48	18	66	225	20573	1.09	uPLM	3
TTGTGTAT	4.02	-102	-163	-20	144	467	20573	2.27	uPLM	NA
TTATTCCA	4.02	-14	-44	43	87	190	20573	0.92	uPLM	3
GTGAAAAA	4.02	2	-3	4	7	44	20573	0.21	uPLM	3
ACACAGTT	4.02	-32	-84	10	94	117	20573	0.57	uPLM	2
GATACA	4.02	-46	-115	-31	85	1689	20573	8.21	uPLM	2
TATACAT	4.02	-42	-86	-14	73	977	20573	4.75	uPLM	2
ATGTAACA	4.02	-55	-78	-25	54	223	20573	1.08	uPLM	2
AAATCTT	4.02	-12	-17	-5	13	306	20573	1.49	uPLM	3
ATATAAAA	4.02	-22	-31	-16	16	227	20573	1.1	uPLM	3
TGTTTAA	4.02	-28	-81	46	127	1286	20573	6.25	uPLM	2
CTTAATAA	4.02	-22	-36	-12	25	75	20573	0.36	uPLM	3
ATTAAAT	4.02	-22	-29	-18	12	319	20573	1.55	uPLM	3
TGTTGT	4.02	-56	-174	-34	141	4889	20573	23.76	uPLM	2
AACATGTT	4.02	-34	-57	21	78	150	20573	0.73	uPLM	2
CTGTA	4.01	-43	-150	-34	117	4102	20573	19.94	uPLM	2
AAATTAA	4.01	-8	-25	18	43	919	20573	4.47	uPLM	3
TAATGATA	4.01	-23	-34	-15	20	103	20573	0.5	uPLM	3
ACTTTCAT	4.01	-6	-19	1	20	63	20573	0.31	uPLM	3
ACAATTA	4.01	-35	-98	9	107	883	20573	4.29	uPLM	2
AAAAGAG	4.01	-78	-150	-16	135	1700	20573	8.26	uPLM	NA
AAAGT	4.01	-5	-71	60	131	9872	20573	47.99	tPLM	3
ATGTAAAC	4.01	-35	-91	-20	72	205	20573	1	uPLM	2
GTTTACAT	4.01	-29	-84	-24	61	191	20573	0.93	uPLM	2
TAAATT	4.01	-16	-37	2	39	2128	20573	10.34	uPLM	3
CATGT	4.01	-48	-116	-32	85	3945	20573	19.18	tPLM	2
CTGTTGTA	4.01	-50	-117	-27	91	148	20573	0.72	uPLM	2
TAATAATG	4.01	-22	-41	-14	28	122	20573	0.59	uPLM	3
AAATGT	4	-38	-71	9	80	3271	20573	15.9	uPLM	2
ATATATAA	4	-22	-33	-15	19	317	20573	1.54	uPLM	3
TTGAC	4	2	2	2	1	118	20573	0.57	tPLM	3
TATATACA	4	-44	-111	-5	107	658	20573	3.2	miPLM	2
AAAACATT	4	-31	-82	16	98	722	20573	3.51	uPLM	2
GAATAATG	4	-21	-46	2	48	100	20573	0.49	uPLM	3
TTTGTATC	4	-53	-133	-30	104	395	20573	1.92	uPLM	2
ATTAACA	4	-15	-76	11	87	780	20573	3.79	uPLM	3
TTAATGA	4	-26	-34	-19	16	272	20573	1.32	uPLM	2
AATCATT	4	-12	-19	-7	13	235	20573	1.14	tPLM	3
GTATCAAT	4	-20	-61	35	96	120	20573	0.58	uPLM	3
TATATTA	4	-14	-26	-13	14	416	20573	2.02	uPLM	3
TATTGCA	4	-16	-28	-6	23	136	20573	0.66	uPLM	3
TTTTTTAT	3.99	-11	-17	-8	10	174	20573	0.85	uPLM	3
TATGTAA	3.99	-40	-115	-30	86	1176	20573	5.72	uPLM	2
AATATCA	3.99	-20	-44	-2	43	530	20573	2.58	tPLM	3
GATAAA	3.99	-17	-36	14	50	1446	20573	7.03	uPLM	3
TGAAATT	3.99	-14	-26	8	34	585	20573	2.84	uPLM	3
TTATTGC	3.99	-15	-23	-7	17	127	20573	0.62	uPLM	3
AGTTTTT	3.99	-8	-15	-7	9	260	20573	1.26	uPLM	3
CTATATT	3.99	-11	-32	1	33	267	20573	1.3	uPLM	3
TTATTCT	3.99	-13	-33	-5	29	361	20573	1.75	uPLM	3
ATTTATA	3.99	-22	-33	-13	21	588	20573	2.86	uPLM	3
ATCATTCA	3.98	-12	-52	85	137	342	20573	1.66	uPLM	3
TTCATTC	3.98	-14	-23	-5	19	215	20573	1.05	uPLM	3
GACAAAA	3.98	-2	-3	1	4	102	20573	0.5	tPLM	3
TAAATGT	3.98	-19	-80	9	89	881	20573	4.28	uPLM	3
AAATACA	3.98	-33	-109	-15	95	1442	20573	7.01	uPLM	2
TAATGTA	3.98	-46	-96	-22	75	793	20573	3.85	uPLM	2
TACTTA	3.98	-4	-5	-5	1	50	20573	0.24	tPLM	3
CAATTTTT	3.98	0	-18	53	71	407	20573	1.98	uPLM	3
ATAATGT	3.98	-45	-93	-9	85	925	20573	4.5	uPLM	2
CATTAATC	3.98	19	-74	64	138	200	20573	0.97	uPLM	NA
TACAAG	3.98	-41	-126	-29	98	2098	20573	10.2	uPLM	2
TCAATAAT	3.98	-21	-30	-15	16	91	20573	0.44	tPLM/miPLM	3
TTACAGA	3.98	-33	-102	-24	79	585	20573	2.84	uPLM	2
AATACAGA	3.98	-55	-142	-2	141	284	20573	1.38	uPLM	2
TAATGTTA	3.98	-76	-104	15	119	372	20573	1.81	miPLM	NA
CTTTG	3.98	4	4	4	1	165	20573	0.8	uPLM	3
GTAAAAAA	3.98	2	-2	4	6	53	20573	0.26	uPLM	3
CTATAT	3.98	-14	-39	-6	34	838	20573	4.07	uPLM	3
AATAACAT	3.97	-19	-92	2	94	360	20573	1.75	uPLM	3
ATTCTTAT	3.97	-8	-40	47	87	279	20573	1.36	uPLM	3
TTTACTT	3.97	-6	-17	46	63	868	20573	4.22	uPLM	3
TATTAAAA	3.97	-16	-28	-12	17	160	20573	0.78	uPLM	3
GTACAAAA	3.97	-68	-111	-32	80	270	20573	1.31	miPLM	NA
CTTGCGG	3.97	-386	-438	-311	128	205	20573	1	uPLM	1
TAATATA	3.97	-20	-33	-19	15	467	20573	2.27	uPLM	3
TATGTACA	3.97	-59	-122	-29	94	308	20573	1.5	miPLM	2
AAATAATA	3.97	-24	-32	-17	16	205	20573	1	uPLM	3
AATCTTA	3.97	-5	-72	46	118	1004	20573	4.88	uPLM	3
TGAAAC	3.97	1	-6	2	8	307	20573	1.49	uPLM	3
TTATTTA	3.97	-14	-37	-9	29	839	20573	4.08	uPLM	3
ATACAAAC	3.97	-42	-142	-29	114	456	20573	2.22	uPLM	2
TATTATG	3.97	-12	-43	-1	43	380	20573	1.85	uPLM	3
ACCTCGG	3.97	-357	-398	-325	74	105	20573	0.51	uPLM	1
TGTGTT	3.97	-79	-165	-27	139	4095	20573	19.9	uPLM	NA
ATATAAGT	3.97	-14	-31	9	40	118	20573	0.57	uPLM	3
AAACCA	3.96	-4	-8	-2	7	348	20573	1.69	uPLM	3
GTTATGTA	3.96	-47	-99	-24	76	174	20573	0.85	uPLM	2
AATAAACT	3.96	-17	-30	-13	18	105	20573	0.51	uPLM	3
TTTGATAT	3.96	5	-35	62	97	458	20573	2.23	uPLM	3
ATAAAGT	3.96	-19	-28	-17	12	216	20573	1.05	uPLM	3
TCCAAT	3.96	-2	-3	-3	1	59	20573	0.29	uPLM	3
TACAATG	3.96	-42	-91	-17	75	546	20573	2.65	uPLM	2
CCAATA	3.96	-1	-2	-2	1	50	20573	0.24	uPLM	3
AAGTAATA	3.96	-25	-32	-16	17	86	20573	0.42	tPLM	2
TTGTAAAC	3.96	-41	-103	-17	87	250	20573	1.22	uPLM	2
GTTTTA	3.96	-8	-16	-4	13	610	20573	2.97	uPLM	3
GTTTG	3.96	4	4	4	1	169	20573	0.82	uPLM	3
CAATAAAT	3.96	-24	-47	-12	36	182	20573	0.88	uPLM	3
ATGTG	3.96	-64	-107	-28	80	4159	20573	20.22	uPLM	NA
CATAATA	3.96	-18	-46	-3	44	393	20573	1.91	uPLM	3
ACAATACA	3.96	-41	-147	-24	124	409	20573	1.99	uPLM	2
ACATTTGT	3.95	-40	-140	-18	123	395	20573	1.92	uPLM	2
GATACATA	3.95	-39	-91	-29	63	176	20573	0.86	uPLM	2
GATACAA	3.95	-53	-111	-30	82	763	20573	3.71	uPLM	2
TATGATT	3.95	-12	-34	-2	33	438	20573	2.13	uPLM	3
GTTTTACA	3.95	-36	-99	-24	76	262	20573	1.27	uPLM	2
ATTATAT	3.94	-25	-32	-12	21	574	20573	2.79	uPLM	2
TTATAAC	3.94	-19	-53	1	54	439	20573	2.13	uPLM	3
TTATTTTC	3.94	-14	-17	-8	10	96	20573	0.47	miPLM	3
TACAGATA	3.94	-41	-143	-6	138	203	20573	0.99	tPLM	2
TTTGTATT	3.94	-48	-138	-1	138	924	20573	4.49	uPLM	2
TAACATTA	3.94	-70	-102	26	128	391	20573	1.9	miPLM	NA
GTGTTAC	3.94	-31	-144	-8	137	387	20573	1.88	uPLM	2
ATACAATA	3.94	-33	-82	-26	57	250	20573	1.22	uPLM	2
ATGTTAC	3.94	-33	-129	-18	112	673	20573	3.27	tPLM	2
ATAATGAA	3.94	-19	-34	-19	16	122	20573	0.59	uPLM	3
ACCCCCC	3.94	-167	-259	-128	132	42	20573	0.2	uPLM	NA
GTAAAACT	3.94	-54	-105	-18	88	199	20573	0.97	uPLM	2
AGCAAA	3.94	-2	-4	-2	3	173	20573	0.84	uPLM	3
TGTAAAAC	3.94	-36	-107	-25	83	277	20573	1.35	uPLM	2
TAGAGAA	3.93	2	1	3	3	57	20573	0.28	uPLM	3
CATTGTAA	3.93	-46	-74	-34	41	119	20573	0.58	miPLM	2
TATAAATG	3.93	-20	-30	-16	15	82	20573	0.4	miPLM	3
GTATACAA	3.93	-30	-120	-14	107	243	20573	1.18	uPLM	2
TGTATAAA	3.93	-48	-72	-38	35	185	20573	0.9	uPLM	2
ATATTAT	3.93	-14	-26	-9	18	492	20573	2.39	uPLM	3
CTTAAT	3.93	-2	-3	-2	2	85	20573	0.41	tPLM	3
TATATGT	3.93	-52	-111	-11	101	1338	20573	6.5	uPLM	2
TTTTTGTA	3.93	-42	-122	-25	98	736	20573	3.58	uPLM	2
TATAAAAG	3.92	-22	-28	-13	16	91	20573	0.44	uPLM	3
TATTCAA	3.92	-17	-43	-7	37	506	20573	2.46	uPLM	3
TCTTAATA	3.92	-23	-35	-19	17	81	20573	0.39	uPLM	3
GTTTCAT	3.92	-4	-80	12	92	833	20573	4.05	uPLM	3
TATTTTC	3.92	-12	-25	-4	22	396	20573	1.92	uPLM	3
ATTATAAT	3.92	-14	-22	-10	13	69	20573	0.34	uPLM	3
AATACAAA	3.92	-35	-136	-12	125	889	20573	4.32	uPLM	2
ATTTTTAT	3.92	-11	-16	-9	8	162	20573	0.79	uPLM	3
AGAAAAT	3.92	-1	-5	3	8	199	20573	0.97	uPLM	3
GTTAATAA	3.92	-22	-30	-17	14	59	20573	0.29	uPLM	3
ACATTACA	3.92	-36	-127	-25	103	500	20573	2.43	uPLM	2
GAATGA	3.92	-20	-35	-10	26	514	20573	2.5	uPLM	3
GATGACT	3.92	-202	-245	-153	93	302	20573	1.47	uPLM	1
CAAC	3.92	0	-1	-1	1	322	20573	1.57	uPLM	3
TTGTATTT	3.92	-68	-102	-25	78	537	20573	2.61	uPLM	NA
ACTTTTA	3.92	-9	-19	-7	13	222	20573	1.08	tPLM	3
AATTTAT	3.92	-12	-28	-7	22	640	20573	3.11	uPLM	3
TTTTGTGT	3.91	-69	-159	-26	134	831	20573	4.04	uPLM	NA
TTAAAG	3.91	-15	-33	15	48	1200	20573	5.83	uPLM	3
TTACATAA	3.91	-44	-104	-22	83	401	20573	1.95	tPLM	2
TGTAAAC	3.91	-40	-75	-32	44	387	20573	1.88	uPLM	2
ACAAACAT	3.91	-47	-96	-23	74	368	20573	1.79	uPLM	2
TGTTCTGT	3.91	-37	-127	-3	125	264	20573	1.28	miPLM	2
TTTTACT	3.91	-6	-20	-3	18	287	20573	1.4	uPLM	3
ATTATGAA	3.91	-21	-52	66	118	428	20573	2.08	uPLM	3
TCCAATAA	3.91	-18	-33	-10	24	63	20573	0.31	uPLM	3
ATTACAAT	3.91	-43	-97	-19	79	371	20573	1.8	miPLM	2
CTTGTAA	3.91	-40	-128	-24	105	847	20573	4.12	uPLM	2
AACAATAT	3.91	-26	-103	33	136	509	20573	2.47	uPLM	2
TTACACAC	3.91	-93	-142	-47	96	162	20573	0.79	uPLM	NA
TTTAGA	3.91	3	3	3	1	77	20573	0.37	uPLM	3
TCTTTGTA	3.91	-57	-171	-27	145	584	20573	2.84	uPLM	2
AGATTT	3.91	-10	-18	-4	15	662	20573	3.22	uPLM	3
TTCATTA	3.91	-20	-30	-11	20	375	20573	1.82	uPLM	3
AATATAAG	3.91	-15	-47	-8	40	121	20573	0.59	uPLM	3
TCATATTA	3.9	-10	-33	1	34	111	20573	0.54	uPLM	3
TCAGAAA	3.9	-2	-4	-2	3	62	20573	0.3	uPLM	3
CAAAGTT	3.9	0	-1	-1	1	33	20573	0.16	uPLM	3
TAAAGTTT	3.9	-17	-25	3	28	182	20573	0.88	uPLM	3
TCAATGTA	3.9	-47	-140	1	141	282	20573	1.37	uPLM	2
ATTTCTT	3.9	-12	-18	-7	12	344	20573	1.67	uPLM	3
GAATAAAG	3.9	-15	-66	27	93	201	20573	0.98	uPLM	3
TCTTAA	3.9	-2	-35	18	53	1531	20573	7.44	uPLM	3
GCCAAA	3.9	-2	-3	-3	1	51	20573	0.25	uPLM	3
TAAGATT	3.9	-6	-62	6	68	617	20573	3	uPLM	3
TTCAGA	3.9	2	2	2	1	59	20573	0.29	uPLM	3
CAATTACA	3.9	-47	-79	-31	49	160	20573	0.78	uPLM	2
ATTAATC	3.9	-22	-29	-16	14	180	20573	0.87	uPLM	3
ATATGTAC	3.9	-41	-117	-14	104	222	20573	1.08	uPLM	2
GATTGA	3.9	4	4	4	1	59	20573	0.29	uPLM	3
TTAATAAT	3.89	-24	-36	-17	20	185	20573	0.9	tPLM	3
TGTTTGTA	3.89	-51	-141	-35	107	549	20573	2.67	miPLM	2
AACACAC	3.89	-80	-138	-47	92	631	20573	3.07	uPLM	NA
GTTGTAC	3.89	-47	-106	-26	81	281	20573	1.37	uPLM	2
AATTTGG	3.89	5	5	5	1	34	20573	0.17	tPLM	3
CCTAGTCA	3.89	141	98	217	120	42	20573	0.2	uPLM	NA
TGTTGTAC	3.89	-54	-91	-34	58	131	20573	0.64	miPLM	2
CCGGTTAT	3.89	-284	-372	-223	150	116	20573	0.56	uPLM	1
TTGGGT	3.89	2	2	2	1	46	20573	0.22	uPLM	3
TAGAAAA	3.89	-1	-3	2	5	144	20573	0.7	uPLM	3
TTTGATT	3.89	-12	-19	-9	11	343	20573	1.67	uPLM	3
ATATTTG	3.89	-7	-49	26	75	918	20573	4.46	tPLM	3
AAAAAGAC	3.89	-96	-130	-31	100	337	20573	1.64	uPLM	NA
TATAATG	3.89	-19	-30	-13	18	184	20573	0.89	uPLM	3
TTTACAAC	3.88	-36	-125	-12	114	278	20573	1.35	uPLM	2
ATACAATT	3.88	-43	-81	-10	72	306	20573	1.49	uPLM	2
ATTTTGTG	3.88	-38	-119	-8	112	361	20573	1.75	uPLM	2
AGTGTGTA	3.88	-42	-131	1	132	139	20573	0.68	uPLM	2
CAAATTT	3.88	-9	-15	1	16	365	20573	1.77	uPLM	3
TCTAACTA	3.88	104	49	187	139	149	20573	0.72	uPLM	NA
GCAAGGTT	3.88	-348	-359	-339	21	27	20573	0.13	uPLM	1
ACAAGAGT	3.88	-40	-73	-23	51	119	20573	0.58	uPLM	2
TGTATTAC	3.88	-42	-70	-18	53	105	20573	0.51	uPLM	2
TAACAACA	3.88	-38	-128	-16	113	417	20573	2.03	uPLM	2
AAATCTTA	3.88	-10	-34	8	42	201	20573	0.98	miPLM	3
TACAAACA	3.88	-44	-144	-28	117	588	20573	2.86	miPLM	2
TATTTAT	3.88	-15	-33	-9	25	790	20573	3.84	uPLM	3
TTATTGCA	3.88	-14	-21	-10	12	47	20573	0.23	uPLM	3
ATTCAATA	3.88	-20	-48	-3	46	205	20573	1	uPLM	3
TTTATTCT	3.88	-17	-26	-6	21	136	20573	0.66	uPLM	3
ATTTTTAC	3.88	-7	-42	20	62	213	20573	1.04	uPLM	3
TATTATAT	3.88	-16	-28	-15	14	172	20573	0.84	uPLM	3
TGTACATA	3.88	-42	-131	-29	103	330	20573	1.6	miPLM	2
TTATTGT	3.87	-9	-129	-1	129	1492	20573	7.25	uPLM	3
ATCATTTA	3.87	-10	-18	-5	14	63	20573	0.31	uPLM	3
TATACAAG	3.87	-25	-107	12	119	196	20573	0.95	uPLM	2
GTACAGAA	3.87	-35	-165	-19	147	145	20573	0.7	uPLM	2
TTTTGAG	3.87	4	4	4	1	33	20573	0.16	uPLM	3
ATATAAAG	3.87	-20	-27	-15	13	77	20573	0.37	miPLM	3
AAATCTTT	3.87	-13	-16	-8	9	107	20573	0.52	miPLM	3
TTACATAG	3.87	-25	-153	-5	149	251	20573	1.22	uPLM	2
TTACATGT	3.87	-27	-110	-10	101	271	20573	1.32	uPLM	2
GATTGTA	3.87	-58	-123	-32	92	497	20573	2.42	uPLM	2
AGTTTAT	3.87	-11	-24	-9	16	246	20573	1.2	uPLM	3
CTTTATA	3.87	-13	-28	-12	17	214	20573	1.04	tPLM	3
TTTCAAA	3.87	3	-4	4	8	226	20573	1.1	uPLM	3
GTTGTAAA	3.87	-43	-119	-14	106	259	20573	1.26	uPLM	2
ATACATC	3.87	-48	-117	-3	115	563	20573	2.74	uPLM	2
AATAAATT	3.87	-19	-31	-12	20	270	20573	1.31	uPLM	3
ATGGGAGA	3.87	-326	-395	-263	133	167	20573	0.81	uPLM	1
TTATGTAA	3.87	-56	-110	-29	82	394	20573	1.92	tPLM	2
TATTCT	3.87	-14	-60	10	70	1615	20573	7.85	tPLM	3
TTTATATA	3.87	-22	-32	-14	19	286	20573	1.39	uPLM	3
ATACATTT	3.87	-34	-82	1	83	399	20573	1.94	uPLM	2
TAAATGA	3.87	-26	-30	-16	15	222	20573	1.08	uPLM	2
GTGTAA	3.87	-55	-144	-32	113	1931	20573	9.39	uPLM	2
ATTATGA	3.87	-19	-41	47	88	826	20573	4.01	tPLM	3
TTTTTTGA	3.86	7	6	8	3	45	20573	0.22	uPLM	3
GACAAA	3.86	-2	-3	1	4	184	20573	0.89	tPLM	3
AACAATG	3.86	-39	-116	-16	101	960	20573	4.67	uPLM	2
CGCAAGGA	3.86	-216	-235	-200	36	26	20573	0.13	uPLM	1
ATGTGTTT	3.86	-36	-124	22	146	558	20573	2.71	uPLM	2
AATAAATG	3.86	-17	-33	-15	19	135	20573	0.66	uPLM	3
AAGAAAT	3.86	-17	-45	9	54	990	20573	4.81	uPLM	3
TGTATTCT	3.86	-43	-50	-38	13	47	20573	0.23	uPLM	2
GTCTCTCC	3.86	-291	-350	-243	108	146	20573	0.71	uPLM	1
CAGAATAA	3.86	11	-36	92	128	174	20573	0.85	uPLM	NA
ATATAAGA	3.86	-21	-29	-18	12	76	20573	0.37	miPLM	3
TGTACAT	3.86	-56	-141	-31	111	781	20573	3.8	uPLM	2
GTATAAA	3.86	-20	-75	-10	66	537	20573	2.61	uPLM	3
TTATTGAT	3.86	-19	-35	-7	29	187	20573	0.91	uPLM	3
GCAAAT	3.86	-1	-4	2	6	153	20573	0.74	uPLM	3
ATAAAAAG	3.86	-18	-34	-15	20	174	20573	0.85	uPLM	3
GTGAAAA	3.86	-1	-3	3	6	93	20573	0.45	tPLM	3
ATCAATA	3.85	-22	-35	-12	24	370	20573	1.8	uPLM	3
ATACATAA	3.85	-34	-130	-10	121	547	20573	2.66	uPLM	2
ATATATT	3.85	-18	-21	-12	10	391	20573	1.9	uPLM	3
TTTCGA	3.85	3	3	3	1	53	20573	0.26	uPLM	3
TTTATAC	3.85	-14	-48	-4	45	392	20573	1.91	uPLM	3
ATATGTAA	3.85	-65	-122	-13	110	541	20573	2.63	miPLM	NA
TTACAATT	3.85	-40	-44	-38	7	45	20573	0.22	uPLM	2
TAAAAAGA	3.85	1	-30	37	67	384	20573	1.87	uPLM	3
GTACAAA	3.85	-39	-110	-30	81	680	20573	3.31	uPLM	2
AATACATT	3.85	-33	-80	-3	78	325	20573	1.58	uPLM	2
AGTAAAT	3.85	10	-33	48	81	688	20573	3.34	uPLM	3
AATTTCTT	3.85	-12	-17	-6	12	129	20573	0.63	miPLM	3
TACAATT	3.85	-42	-57	-36	22	302	20573	1.47	uPLM	2
CTTATATT	3.85	-8	-57	2	59	168	20573	0.82	uPLM	3
ATTGTT	3.85	-50	-129	4	133	4791	20573	23.29	uPLM	2
ATATAGA	3.84	-17	-29	-12	18	218	20573	1.06	uPLM	3
GTAACAAA	3.84	-62	-94	-21	74	308	20573	1.5	miPLM	NA
ATGATTA	3.84	-9	-40	99	139	1232	20573	5.99	tPLM	3
ATAATC	3.84	-20	-36	-11	26	781	20573	3.8	uPLM	3
TAATATAT	3.84	-18	-31	-17	15	193	20573	0.94	uPLM	3
TAAATTT	3.84	-16	-32	1	33	722	20573	3.51	uPLM	3
CATAATAC	3.84	-31	-71	76	147	174	20573	0.85	uPLM	2
AAAAAT	3.84	-2	-28	15	43	3532	20573	17.17	uPLM	3
TCATTAA	3.84	-20	-28	-14	15	245	20573	1.19	uPLM	3
TATAGT	3.83	-16	-36	-6	31	657	20573	3.19	uPLM	3
TTATTAGA	3.83	-15	-26	-11	16	78	20573	0.38	uPLM	3
ATTACT	3.83	-16	-30	-6	25	658	20573	3.2	tPLM	3
TAATCAT	3.83	1	-47	94	141	1250	20573	6.08	tPLM	3
TCAATTCA	3.83	-17	-45	24	69	174	20573	0.85	miPLM	3
TTAATGT	3.83	-77	-101	14	115	981	20573	4.77	uPLM	NA
GAATACA	3.83	-32	-128	-13	116	641	20573	3.12	uPLM	2
TAAAATA	3.83	-21	-31	-15	17	476	20573	2.31	uPLM	3
TACATCA	3.83	-54	-99	-29	71	532	20573	2.59	tPLM	2
GATTTGTA	3.83	-53	-141	-34	108	323	20573	1.57	uPLM	2
TTCATTCA	3.83	-14	-23	-5	19	109	20573	0.53	miPLM	3
ATATCA	3.83	-20	-32	-13	20	803	20573	3.9	uPLM	3
ACATACA	3.83	-39	-137	-29	109	1099	20573	5.34	uPLM	2
AATGAAG	3.83	-19	-21	-20	2	44	20573	0.21	uPLM	3
GGATTAAA	3.83	12	-51	92	143	187	20573	0.91	uPLM	NA
CGCTTATG	3.83	-268	-314	-216	99	30	20573	0.15	uPLM	1
CTTGTAAT	3.83	-58	-92	-29	64	188	20573	0.91	uPLM	2
TGTAGTT	3.83	-92	-132	-44	89	587	20573	2.85	uPLM	NA
ATAAGATT	3.82	-18	-36	-1	36	170	20573	0.83	uPLM	3
TTTATGTT	3.82	-7	-128	3	131	752	20573	3.66	uPLM	3
AGAAAT	3.82	1	-32	16	48	1900	20573	9.24	uPLM	3
GTGTGTT	3.82	-76	-142	-33	110	720	20573	3.5	uPLM	NA
CCGACAAG	3.82	-287	-377	-254	124	65	20573	0.32	tPLM	1
AAATAGA	3.82	5	4	6	3	65	20573	0.32	uPLM	3
GTAATAC	3.82	-49	-83	-11	73	250	20573	1.22	uPLM	2
TACATTAC	3.82	-58	-124	-25	100	259	20573	1.26	uPLM	2
TTAAACAT	3.82	-33	-82	15	97	343	20573	1.67	uPLM	2
CAGGCTCT	3.82	-296	-321	-225	97	68	20573	0.33	uPLM	1
AGTTACAT	3.82	-42	-60	-23	38	129	20573	0.63	uPLM	2
TAACATTT	3.82	-7	-63	6	69	368	20573	1.79	uPLM	3
TCTTATT	3.82	-13	-21	-13	9	203	20573	0.99	uPLM	3
GTACAAT	3.82	-38	-79	-23	57	315	20573	1.53	uPLM	2
GCTGGCGG	3.82	-282	-308	-235	74	13	20573	0.06	miPLM	1
ATGTTG	3.81	-41	-110	-27	84	1908	20573	9.27	uPLM	2
ATAAGAAT	3.81	-18	-32	-8	25	101	20573	0.49	uPLM	3
CTAACAA	3.81	98	50	191	142	700	20573	3.4	uPLM	NA
GTGTAAC	3.81	-46	-129	-9	121	323	20573	1.57	uPLM	2
TACAATAA	3.81	-37	-108	-10	99	402	20573	1.95	uPLM	2
TCTTTCA	3.81	-5	-6	-6	1	33	20573	0.16	uPLM	3
AGAAATG	3.81	-21	-70	56	126	960	20573	4.67	uPLM	3
AAAATTA	3.81	6	6	6	1	60	20573	0.29	uPLM	3
TTCAATT	3.81	-2	-3	-3	1	43	20573	0.21	uPLM	3
TATTACAT	3.81	-32	-99	-18	82	377	20573	1.83	uPLM	2
AAAAAAAG	3.81	7	-6	12	18	303	20573	1.47	uPLM	3
TATTTTG	3.81	6	-83	54	137	1903	20573	9.25	uPLM	3
CATTTTAT	3.81	-13	-19	-10	10	84	20573	0.41	uPLM	3
CAACAT	3.81	-40	-126	-27	100	2245	20573	10.91	uPLM	2
GTAACAC	3.81	-36	-141	-13	129	363	20573	1.76	uPLM	2
TTATTAAT	3.81	-24	-34	-13	22	253	20573	1.23	uPLM	3
ATAAATC	3.8	-18	-28	-16	13	196	20573	0.95	uPLM	3
CATAATAT	3.8	-10	-39	94	133	327	20573	1.59	uPLM	3
ATAAATT	3.8	-18	-31	-13	19	579	20573	2.81	uPLM	3
GTTTGTTT	3.8	-119	-163	-33	131	906	20573	4.4	uPLM	NA
AAATC	3.8	1	1	1	1	206	20573	1	uPLM	3
AAATAG	3.8	4	3	5	3	148	20573	0.72	uPLM	3
AATATATT	3.8	-12	-17	-8	10	99	20573	0.48	tPLM	3
ATAAAGAT	3.8	-17	-27	-17	11	89	20573	0.43	uPLM	3
ACAATAT	3.8	-47	-124	5	129	1196	20573	5.81	uPLM	2
AATGTAAT	3.8	-47	-92	-27	66	344	20573	1.67	uPLM	2
AATCTT	3.8	-10	-18	-6	13	731	20573	3.55	tPLM	3
TGTATTGA	3.8	-48	-67	-27	41	121	20573	0.59	uPLM	2
TGAATGAA	3.8	-21	-37	-15	23	118	20573	0.57	miPLM	3
TGATAAA	3.8	-17	-43	14	57	683	20573	3.32	uPLM	3
TATAAAC	3.8	-18	-30	-14	17	270	20573	1.31	uPLM	3
TAAATTC	3.8	-10	-37	18	55	442	20573	2.15	uPLM	3
ATTATCAT	3.8	-19	-33	1	34	145	20573	0.7	uPLM	3
TATCAAAA	3.8	3	-28	16	44	237	20573	1.15	uPLM	3
TATTTACA	3.8	-29	-110	-4	107	380	20573	1.85	uPLM	2
TCATTTT	3.8	-9	-20	-7	14	325	20573	1.58	uPLM	3
GTATATAA	3.8	-14	-63	7	70	218	20573	1.06	uPLM	3
TACATTGC	3.8	-49	-82	-29	54	81	20573	0.39	uPLM	2
AAAATTT	3.79	-9	-18	1	19	541	20573	2.63	uPLM	3
CCGCCAGC	3.79	-275	-347	-241	107	23	20573	0.11	miPLM	1
TCATAT	3.79	-14	-37	-9	29	1070	20573	5.2	uPLM	3
AGTTTTTT	3.79	-11	-15	-7	9	112	20573	0.54	miPLM	3
ATGATTT	3.79	-9	-18	-4	15	281	20573	1.37	uPLM	3
TTCTTAA	3.79	-3	-30	30	60	744	20573	3.62	uPLM	3
ATATTATG	3.79	-12	-42	69	111	276	20573	1.34	uPLM	3
TCTAT	3.79	-14	-33	-7	27	1937	20573	9.42	uPLM	3
AATTGTA	3.79	-48	-60	-39	22	283	20573	1.38	uPLM	2
CTCATT	3.79	-8	-25	45	70	1188	20573	5.77	uPLM	3
TCTTAAT	3.78	-7	-47	19	66	620	20573	3.01	uPLM	3
AATACAG	3.78	-31	-131	-4	128	537	20573	2.61	tPLM	2
TGTATTC	3.78	-38	-130	-26	105	572	20573	2.78	uPLM	2
ATTTTCAT	3.78	-13	-18	-5	14	138	20573	0.67	miPLM	3
CAATGAAA	3.78	-16	-48	22	70	277	20573	1.35	uPLM	3
ATGTATAA	3.78	-41	-84	-18	67	284	20573	1.38	uPLM	2
TTTGGC	3.78	3	3	3	1	49	20573	0.24	uPLM	3
TATTTAC	3.78	-28	-43	22	65	521	20573	2.53	uPLM	2
ATACATAT	3.78	-41	-87	-39	49	341	20573	1.66	uPLM	2
ATGAG	3.78	2	2	2	1	117	20573	0.57	uPLM	3
TCCCTCCG	3.78	-265	-376	-233	144	76	20573	0.37	uPLM	1
AAACATT	3.78	-33	-92	8	100	1690	20573	8.21	uPLM	2
ATCAAAT	3.78	-16	-41	7	48	848	20573	4.12	uPLM	3
TCCTTGCG	3.78	-205	-235	-177	59	32	20573	0.16	uPLM	1
AAGAAAA	3.78	-2	-4	2	6	336	20573	1.63	uPLM	3
TGAAAAT	3.78	-1	-2	1	3	95	20573	0.46	uPLM	3
TAATCAAA	3.77	-20	-38	-16	23	197	20573	0.96	uPLM	3
CCGAGGT	3.77	-372	-394	-265	130	170	20573	0.83	uPLM	1
TTGTTCGT	3.77	-96	-165	-31	135	142	20573	0.69	miPLM	NA
ACTAAT	3.77	-2	-3	-3	1	60	20573	0.29	uPLM	3
ATTGGT	3.77	3	3	3	1	58	20573	0.28	uPLM	3
CAATCA	3.77	0	-1	-1	1	64	20573	0.31	tPLM	3
AAAATAAA	3.77	-21	-32	-19	14	356	20573	1.73	uPLM	3
AATTTCAT	3.77	-15	-23	-4	20	152	20573	0.74	uPLM	3
AAATCAT	3.77	-2	-49	92	141	1864	20573	9.06	uPLM	3
GAGAAAA	3.77	-2	-3	-1	3	103	20573	0.5	uPLM	3
TAGCTCCA	3.77	-301	-383	-268	116	110	20573	0.53	uPLM	1
CTGCAACG	3.77	-371	-382	-363	20	26	20573	0.13	uPLM	1
TGAATAAT	3.77	-26	-56	-9	48	212	20573	1.03	uPLM	2
TGTATATA	3.77	-45	-84	-4	81	520	20573	2.53	miPLM	2
TTAATATA	3.77	-23	-32	-17	16	163	20573	0.79	uPLM	3
TTTTGTAC	3.77	-83	-117	-36	82	275	20573	1.34	miPLM	NA
TACATAC	3.77	-49	-124	-25	100	638	20573	3.1	uPLM	2
TTTGTGTA	3.77	-47	-148	-28	121	511	20573	2.48	uPLM	2
TTTGCATT	3.77	-4	-26	6	32	134	20573	0.65	miPLM	3
TATGTTAT	3.77	-46	-97	21	118	379	20573	1.84	uPLM	2
TATTATTC	3.76	-18	-29	-6	24	117	20573	0.57	uPLM	3
TTTTCTTT	3.76	-9	-14	-5	10	245	20573	1.19	miPLM	3
GTTATGT	3.76	-60	-148	-25	124	835	20573	4.06	uPLM	NA
CAGCCAAA	3.76	-306	-366	-268	99	149	20573	0.72	uPLM	1
ATGATACA	3.76	-74	-114	-13	102	316	20573	1.54	uPLM	NA
TTACAACC	3.76	-80	-102	-22	81	81	20573	0.39	uPLM	NA
GTTTATTA	3.76	-9	-17	-6	12	71	20573	0.35	miPLM	3
CTGTAA	3.76	-43	-145	-26	120	1778	20573	8.64	uPLM	2
CATACATA	3.76	-33	-145	-7	139	411	20573	2	uPLM	2
CATAAGCG	3.76	-259	-307	-210	98	27	20573	0.13	uPLM	1
AAATTGTA	3.76	-43	-83	-22	62	286	20573	1.39	miPLM	2
ACGCCTGG	3.76	-347	-395	-296	100	15	20573	0.07	uPLM	1
TAACATT	3.76	-37	-100	4	104	1193	20573	5.8	uPLM	2
ACATTAC	3.76	-72	-126	-25	102	768	20573	3.73	uPLM	NA
TTTACT	3.76	-5	-19	-2	18	660	20573	3.21	uPLM	3
GTTACAAC	3.76	-48	-112	-31	82	161	20573	0.78	uPLM	2
ATAATTT	3.76	-10	-24	9	33	722	20573	3.51	tPLM	3
GTTG	3.76	3	3	3	1	311	20573	1.51	uPLM	3
TACATGTA	3.75	-35	-138	-17	122	193	20573	0.94	uPLM	2
ATATACAA	3.75	-40	-102	-12	91	497	20573	2.42	uPLM	2
ATGACA	3.75	2	1	2	2	70	20573	0.34	uPLM	3
TTGATAAT	3.75	-21	-29	-9	21	106	20573	0.52	uPLM	3
ACAATAC	3.75	-39	-160	-26	135	715	20573	3.48	uPLM	2
ACTTTAT	3.75	-12	-21	-10	12	211	20573	1.03	tPLM	3
ATTATTAT	3.75	-16	-26	-9	18	238	20573	1.16	tPLM	3
CTGCAGAG	3.75	-261	-334	-200	135	160	20573	0.78	uPLM	1
AAACTT	3.75	-11	-18	-4	15	953	20573	4.63	uPLM	3
TACTTGTA	3.75	-42	-132	-1	132	272	20573	1.32	uPLM	2
ATTTATAA	3.75	-21	-30	-16	15	163	20573	0.79	uPLM	3
ATGTTGTA	3.75	-50	-118	-28	91	328	20573	1.59	miPLM	2
TGTAAACT	3.75	-35	-105	-23	83	224	20573	1.09	uPLM	2
TCAATGAA	3.75	-17	-26	17	43	152	20573	0.74	uPLM	3
AATGAATT	3.75	-19	-26	-7	20	114	20573	0.55	uPLM	3
ATATCAAA	3.74	-19	-28	-12	17	106	20573	0.52	uPLM	3
TTGTTGT	3.74	-54	-173	-35	139	2476	20573	12.04	uPLM	2
ATACAGA	3.74	-40	-143	-16	128	779	20573	3.79	tPLM	2
TCCAAAT	3.74	-2	-3	-3	1	32	20573	0.16	uPLM	3
AAAACC	3.74	-122	-171	-52	120	3142	20573	15.27	uPLM	NA
ATGTAATG	3.74	-52	-123	-28	96	339	20573	1.65	uPLM	2
TTTTCATT	3.74	-12	-20	-4	17	222	20573	1.08	uPLM	3
AACAAT	3.74	-39	-101	-14	88	3452	20573	16.78	uPLM	2
TTCATTAT	3.74	-12	-29	-11	19	134	20573	0.65	uPLM	3
GCCCTAGC	3.74	-368	-411	-307	105	26	20573	0.13	uPLM	1
GTTTTTAC	3.74	-30	-75	13	88	226	20573	1.1	uPLM	2
AAGTTTAT	3.74	-9	-27	-8	20	122	20573	0.59	uPLM	3
AATACAA	3.74	-23	-96	-16	81	1466	20573	7.13	uPLM	3
TAAAGAT	3.74	-16	-27	9	36	403	20573	1.96	uPLM	3
ATTATAA	3.74	-21	-32	-17	16	360	20573	1.75	uPLM	3
ACCAAAAA	3.74	-1	-3	-1	3	48	20573	0.23	uPLM	3
AATTTCA	3.74	-5	-32	-2	31	539	20573	2.62	uPLM	3
TATATTAC	3.74	-14	-96	-4	93	285	20573	1.39	uPLM	3
TACT	3.74	1	-1	2	3	656	20573	3.19	uPLM	3
AGTGAA	3.74	3	3	3	1	56	20573	0.27	uPLM	3
TTTATACA	3.74	-36	-70	-12	59	284	20573	1.38	uPLM	2
TTATTGGA	3.74	-9	-29	-3	27	71	20573	0.35	uPLM	3
TTTCATTC	3.74	-7	-20	-3	18	92	20573	0.45	uPLM	3
ATTTAATT	3.74	-13	-29	4	33	215	20573	1.05	tPLM	3
ACAGAACA	3.74	-42	-113	-18	96	229	20573	1.11	miPLM	2
TCATTAAT	3.74	-18	-31	-12	20	107	20573	0.52	uPLM	3
TTCATTAA	3.74	-17	-27	-8	20	124	20573	0.6	uPLM	3
GATTA	3.73	-22	-32	-8	25	1961	20573	9.53	uPLM	3
TGATTTTA	3.73	-9	-17	-6	12	77	20573	0.37	uPLM	3
TAATGAAT	3.73	-22	-32	-16	17	93	20573	0.45	uPLM	3
ATAATG	3.73	-23	-33	-17	17	606	20573	2.95	uPLM	3
TGATGTA	3.73	-60	-103	-34	70	517	20573	2.51	tPLM	NA
TACACAAA	3.73	-79	-154	-12	143	575	20573	2.79	uPLM	NA
TTGCAAA	3.73	2	-4	7	11	132	20573	0.64	uPLM	3
GTTCA	3.73	-3	-4	-4	1	112	20573	0.54	uPLM	3
GTACATAT	3.73	-36	-106	-22	85	191	20573	0.93	uPLM	2
CAAAAAC	3.73	-59	-123	8	131	1771	20573	8.61	uPLM	2
ATATACA	3.73	-45	-102	-11	92	1372	20573	6.67	tPLM	2
GCTTATT	3.73	-9	-121	9	130	559	20573	2.72	uPLM	3
TCTTGTA	3.73	-47	-122	-34	89	806	20573	3.92	uPLM	2
GTGTTTTT	3.73	-74	-156	-24	133	577	20573	2.8	uPLM	NA
TGATTTA	3.73	-13	-28	-8	21	291	20573	1.41	uPLM	3
CATCAGGG	3.73	-430	-460	-357	104	63	20573	0.31	uPLM	1
CATATAA	3.73	-20	-40	-12	29	356	20573	1.73	tPLM	3
TCATAAT	3.73	-17	-38	47	85	807	20573	3.92	uPLM	3
AATAAAGC	3.72	-24	-29	-20	10	43	20573	0.21	miPLM	3
TTATTTGA	3.72	-9	-32	32	64	320	20573	1.56	uPLM	3
CTTTACA	3.72	-31	-126	-2	125	730	20573	3.55	uPLM	2
ATGAAT	3.72	-24	-31	-17	15	724	20573	3.52	uPLM	3
TTACAAG	3.72	-37	-122	-25	98	806	20573	3.92	uPLM	2
GGCTGTGC	3.72	-310	-340	-289	52	18	20573	0.09	uPLM	1
CAATTTA	3.72	-5	-37	87	124	1076	20573	5.23	uPLM	3
TCAAAAG	3.72	-1	-5	-1	5	91	20573	0.44	uPLM	3
TTGTAG	3.72	-91	-157	-34	124	2183	20573	10.61	uPLM	NA
GATTTA	3.72	-12	-30	-7	24	730	20573	3.55	uPLM	3
AATCTGT	3.72	-47	-129	-20	110	636	20573	3.09	uPLM	2
CATTTTA	3.72	-11	-28	-5	24	348	20573	1.69	uPLM	3
AAGCAAA	3.72	-82	-142	-18	125	1518	20573	7.38	uPLM	NA
ATGAAAAT	3.72	-15	-30	9	39	252	20573	1.22	miPLM	3
ATTATTGA	3.71	-9	-35	-6	30	156	20573	0.76	tPLM/miPLM	3
ATAATGA	3.71	-19	-32	-18	15	247	20573	1.2	uPLM	3
TGACAAAA	3.71	1	-2	5	7	44	20573	0.21	tPLM/miPLM	3
AATTTCT	3.71	-7	-17	-4	14	257	20573	1.25	tPLM	3
AATACATA	3.71	-42	-128	-22	107	459	20573	2.23	uPLM	2
TGGGCCT	3.71	200	112	241	130	430	20573	2.09	uPLM	NA
TAATAG	3.71	-21	-28	-15	14	301	20573	1.46	uPLM	3
TAACCAA	3.71	1	-5	5	10	118	20573	0.57	tPLM	3
ATAAATTG	3.71	-23	-28	-11	18	105	20573	0.51	uPLM	3
GTGTTGTA	3.71	-54	-112	-31	82	184	20573	0.89	uPLM	2
TGAGA	3.71	1	1	1	1	143	20573	0.7	uPLM	3
TTATTAG	3.71	-17	-24	-13	12	164	20573	0.8	uPLM	3
AATGTTA	3.71	-33	-105	3	108	1221	20573	5.93	uPLM	2
CTGTCCCA	3.71	-304	-318	-298	21	23	20573	0.11	uPLM	1
GCATTTT	3.71	-9	-20	-8	13	127	20573	0.62	uPLM	3
CTAT	3.71	-1	-2	-1	2	520	20573	2.53	uPLM	3
AAAGACA	3.71	-104	-136	-27	110	1120	20573	5.44	uPLM	NA
ATTAAAAT	3.71	-15	-26	-5	22	170	20573	0.83	uPLM	3
ATTCATTT	3.71	-15	-19	-8	12	105	20573	0.51	uPLM	3
ATATGAT	3.71	-20	-29	-14	16	288	20573	1.4	uPLM	3
ATTCTTTT	3.71	-7	-16	-4	13	111	20573	0.54	uPLM	3
ACAATG	3.71	-39	-75	-27	49	1272	20573	6.18	uPLM	2
GTTATAAA	3.71	-21	-39	-13	27	115	20573	0.56	uPLM	3
ACATG	3.71	-42	-114	-33	82	3877	20573	18.85	tPLM	2
ATACACAA	3.71	-96	-157	-11	147	478	20573	2.32	uPLM	NA
GGCCT	3.71	-250	-284	-191	94	1305	20573	6.34	uPLM	1
AACATTA	3.7	-30	-108	-1	108	1290	20573	6.27	uPLM	2
GTAATATA	3.7	-17	-102	3	105	300	20573	1.46	uPLM	3
TATTAG	3.7	-16	-26	-15	12	339	20573	1.65	uPLM	3
AATAACA	3.7	-19	-57	-15	43	596	20573	2.9	uPLM	3
GCACAGCG	3.7	-275	-308	-222	87	21	20573	0.1	uPLM	1
ATAAAATG	3.7	-18	-32	-15	18	139	20573	0.68	uPLM	3
AATATATA	3.7	-20	-29	-16	14	232	20573	1.13	uPLM	3
GGAAAAAA	3.7	0	-2	1	3	38	20573	0.18	uPLM	3
TATAAAGT	3.7	-19	-25	-15	11	62	20573	0.3	uPLM	3
GTAAAC	3.7	-36	-87	-22	66	1043	20573	5.07	uPLM	2
ATTTGAT	3.7	-12	-42	-4	39	723	20573	3.51	uPLM	3
CTACACAA	3.7	-64	-128	-17	112	166	20573	0.81	uPLM	NA
GTACATG	3.7	-43	-113	24	137	358	20573	1.74	uPLM	2
ATATTATT	3.7	-17	-22	-9	14	179	20573	0.87	uPLM	3
TATTTGA	3.7	-13	-39	37	76	973	20573	4.73	tPLM	3
AAAAGATT	3.7	-14	-96	50	146	832	20573	4.04	uPLM	3
AATATCAA	3.69	-20	-30	-13	18	112	20573	0.54	tPLM	3
CCGGAACA	3.69	-261	-313	-185	129	73	20573	0.35	uPLM	1
TGTATCCT	3.69	-39	-120	-19	102	104	20573	0.51	uPLM	2
CTTGTAT	3.69	-46	-130	-26	105	717	20573	3.49	uPLM	2
TAAGTACA	3.69	-30	-57	-13	45	56	20573	0.27	uPLM	2
AATAATGA	3.69	-21	-34	-19	16	105	20573	0.51	uPLM	3
ATTTACAA	3.69	-38	-108	-12	97	444	20573	2.16	uPLM	2
TAAATTG	3.69	-8	-37	60	97	863	20573	4.19	uPLM	3
TGTTACAT	3.69	-64	-75	-28	48	212	20573	1.03	uPLM	NA
ATTGATTT	3.69	-15	-25	-6	20	165	20573	0.8	uPLM	3
AGAAATAA	3.69	-23	-31	-20	12	94	20573	0.46	uPLM	3
[truncated: 5,449 more rows]

## Sheet: Supplementary Table 1c
Supplementarat Table 1c: Detected 5’-PLMs in Z. mays
PLM	Score	Preferential_Position	Start	Stop	Functional_window_size	Number_genes	Total_number_genes	Percentage_genes	Type	Group
TATATAGG	19.29	-29	-39	-25	15	235	25847	0.91	uPLM	2
CTATATAA	18.58	-35	-40	-30	11	250	25847	0.97	uPLM	2
TATATAGC	18.27	-31	-46	-24	23	223	25847	0.86	uPLM	2
TTATATAG	18.13	-28	-35	-23	13	281	25847	1.09	uPLM	2
CCATGG	17.5	-2	-2	-2	1	155	25847	0.6	uPLM	3
CCTATATA	17.41	-37	-44	-23	22	251	25847	0.97	uPLM	2
TATATAG	16.47	-29	-36	-25	12	674	25847	2.61	uPLM	2
TTTATAGG	15.7	-28	-34	-24	11	212	25847	0.82	uPLM	2
GCTATATA	15.6	-38	-50	-21	30	237	25847	0.92	uPLM	2
CTATATA	15.12	-34	-38	-23	16	699	25847	2.7	tPLM	2
ATTTATAG	14.93	-27	-37	-24	14	322	25847	1.25	uPLM	2
CCCA	14.93	-3	-28	-3	26	6213	25847	24.04	tPLM	3
CATG	14.87	-1	-1	-1	1	663	25847	2.57	tPLM	3
GCCTATAA	14.85	-38	-44	-32	13	121	25847	0.47	uPLM	2
CTATAAAT	14.82	-34	-39	-31	9	280	25847	1.08	uPLM	2
ATATATAG	14.68	-28	-36	-25	12	319	25847	1.23	uPLM	2
TTATAGGC	14.52	-31	-47	-25	23	143	25847	0.55	uPLM	2
TATA	14.44	-31	-35	-28	8	3918	25847	15.16	uPLM	2
TATAGGC	14.29	-31	-36	-26	11	230	25847	0.89	uPLM	2
GCCTATA	14.2	-37	-42	-32	11	213	25847	0.82	uPLM	2
TTATAGG	14.01	-29	-34	-26	9	265	25847	1.03	uPLM	2
CGGATCAG	13.95	222	212	231	20	76	25847	0.29	uPLM	NA
ACTCACCG	13.86	23	17	26	10	60	25847	0.23	uPLM	NA
CCTATAAA	13.78	-35	-40	-31	10	198	25847	0.77	uPLM	2
TGGG	13.57	0	-27	2	29	6735	25847	26.06	tPLM	3
TATAGGCG	13.35	-35	-42	-19	24	96	25847	0.37	uPLM	2
CTATATAT	13.11	-35	-39	-31	9	252	25847	0.97	uPLM	2
TATATA	13.09	-32	-37	-29	9	1348	25847	5.22	uPLM	2
GTGG	13.02	1	-25	2	27	6914	25847	26.75	tPLM	3
ATAGGCTG	12.81	-39	-44	-29	16	75	25847	0.29	uPLM	2
CCAC	12.8	-2	-26	-2	25	6572	25847	25.43	tPLM	3
ATAGGC	12.7	-30	-34	-27	8	359	25847	1.39	uPLM	2
CCTGCCG	12.36	247	219	311	93	842	25847	3.26	tPLM	NA
AGTACGGG	12.31	-953	-962	-946	17	62	25847	0.24	uPLM	NA
CCCGCCAA	12.12	-497	-508	-485	24	67	25847	0.26	uPLM	NA
GGCTGGTT	12.11	-501	-505	-498	8	59	25847	0.23	uPLM	NA
GTGGG	12.1	1	-26	3	29	2568	25847	9.94	tPLM	3
GCGCTCTT	12.06	-746	-753	-740	14	59	25847	0.23	uPLM	NA
CGCCTATA	12.04	-42	-50	-23	28	98	25847	0.38	uPLM	2
TGGATCCG	11.95	-703	-705	-698	8	58	25847	0.22	uPLM	NA
TAGTTGCG	11.95	-163	-183	-158	26	65	25847	0.25	uPLM	NA
TACGAGGA	11.88	378	371	385	15	69	25847	0.27	tPLM	NA
CGGGATAG	11.82	468	446	469	24	63	25847	0.24	uPLM	NA
CCGTCCAT	11.75	17	5	22	18	82	25847	0.32	uPLM	3
CGAGCATA	11.73	-711	-715	-704	12	59	25847	0.23	uPLM	NA
ACCGAAGA	11.7	-627	-629	-621	9	58	25847	0.22	uPLM	NA
GCTGATCC	11.69	214	200	216	17	73	25847	0.28	uPLM	NA
GTTCTGGT	11.68	-284	-290	-274	17	67	25847	0.26	uPLM	NA
ATAGTCTT	11.62	-52	-55	-49	7	59	25847	0.23	uPLM	1
AAGACTAT	11.56	-58	-62	-56	7	60	25847	0.23	uPLM	1
GAACGATC	11.56	-778	-786	-775	12	59	25847	0.23	uPLM	NA
TAGGCTGA	11.54	-41	-43	-30	14	69	25847	0.27	uPLM	2
CTGCGGG	11.54	470	467	479	13	118	25847	0.46	uPLM	NA
ACGGTGAG	11.54	8	-7	18	25	82	25847	0.32	uPLM	3
TCAGGTGA	11.54	136	130	137	8	61	25847	0.24	uPLM	NA
CCCAC	11.53	-3	-28	-2	27	2455	25847	9.5	tPLM	3
TAGTACCC	11.51	185	182	194	13	61	25847	0.24	uPLM	NA
ATGG	11.51	1	1	2	2	1266	25847	4.9	uPLM	3
CAGGAAGC	11.48	223	219	229	11	87	25847	0.34	uPLM	NA
TATATACG	11.47	-34	-49	-26	24	112	25847	0.43	uPLM	2
CTCACCTG	11.45	141	120	267	148	323	25847	1.25	uPLM	NA
ATCGACTC	11.41	116	116	126	11	63	25847	0.24	uPLM	NA
CCTATAA	11.34	-34	-39	-31	9	260	25847	1.01	uPLM	2
AACGTCCA	11.34	409	400	423	24	71	25847	0.27	uPLM	NA
AATCCAGA	11.32	-219	-224	-216	9	69	25847	0.27	uPLM	NA
CCGAGTCT	11.31	-524	-533	-521	13	57	25847	0.22	uPLM	NA
GAAGTATG	11.29	-788	-790	-782	9	60	25847	0.23	uPLM	NA
CGTGGTCC	11.22	176	169	185	17	68	25847	0.26	tPLM	NA
GCGGAAAA	11.19	-1	-10	30	40	97	25847	0.38	uPLM	3
TCGACTCA	11.16	122	122	132	11	61	25847	0.24	uPLM	NA
CACGAGGA	11.16	332	328	337	10	76	25847	0.29	uPLM	NA
CCCGTACT	11.11	-947	-967	-939	29	69	25847	0.27	uPLM	NA
GTCCTCGC	11.1	182	145	198	54	241	25847	0.93	uPLM	NA
CGCCTAT	11.09	-38	-42	-34	9	100	25847	0.39	uPLM	2
TCCTCCTG	11.05	249	226	271	46	263	25847	1.02	uPLM	NA
GTGTTACG	11.05	-279	-292	-276	17	55	25847	0.21	uPLM	NA
ACGCTCAG	11.05	-181	-200	-175	26	68	25847	0.26	uPLM	NA
TAAGAGTC	11.03	-148	-150	-137	14	62	25847	0.24	uPLM	NA
CTATCCCG	11.02	440	441	462	22	65	25847	0.25	uPLM	NA
GTTGCGTG	11.02	64	63	71	9	62	25847	0.24	tPLM	NA
GCTGTCGT	11.01	302	297	304	8	60	25847	0.23	uPLM	NA
AACGCCG	11.01	203	198	212	15	148	25847	0.57	uPLM	NA
ATATAGGC	11	-33	-41	-23	19	95	25847	0.37	uPLM	2
GGCCTGAA	10.99	133	134	145	12	61	25847	0.24	uPLM	NA
CAAAGCGC	10.99	-373	-386	-370	17	58	25847	0.22	uPLM	NA
ACGCGAGC	10.98	-935	-945	-930	16	67	25847	0.26	uPLM	NA
TCTTCGGT	10.97	-621	-623	-614	10	62	25847	0.24	uPLM	NA
GGCGTAAC	10.96	-269	-295	-242	54	61	25847	0.24	uPLM	NA
GTCGGAGC	10.94	-71	-76	-70	7	60	25847	0.23	uPLM	1
TAGTCGCG	10.92	-759	-763	-735	29	55	25847	0.21	uPLM	NA
GAAAGGTC	10.92	149	137	150	14	61	25847	0.24	uPLM	NA
TATAAAGC	10.91	-35	-43	-28	16	109	25847	0.42	uPLM	2
TAACTGCA	10.89	-121	-127	-118	10	63	25847	0.24	uPLM	NA
CACGCAAC	10.87	73	68	78	11	61	25847	0.24	tPLM	NA
GAGTTTGC	10.87	18	16	23	8	63	25847	0.24	uPLM	3
ACCATGCG	10.86	-362	-371	-357	15	58	25847	0.22	uPLM	NA
CGTACTGA	10.85	-952	-959	-941	19	60	25847	0.23	uPLM	NA
GATCGTTC	10.84	-776	-778	-768	11	60	25847	0.23	uPLM	NA
CAGCCTAT	10.84	-49	-53	-36	18	72	25847	0.28	uPLM	2
TACGCCGA	10.83	-291	-292	-272	21	60	25847	0.23	uPLM	NA
CGCTCAGC	10.82	-182	-190	-180	11	57	25847	0.22	uPLM	NA
AGAAACGT	10.81	-812	-818	-809	10	57	25847	0.22	uPLM	NA
TGGAACGT	10.8	-651	-662	-648	15	48	25847	0.19	uPLM	NA
TAGCATAC	10.8	-14	-16	-6	11	65	25847	0.25	uPLM	3
TCAGCAGC	10.77	-188	-190	-183	8	72	25847	0.28	uPLM	NA
ACATACCC	10.76	-879	-885	-876	10	58	25847	0.22	uPLM	NA
GCCCGTAC	10.74	-944	-958	-938	21	54	25847	0.21	tPLM	NA
GTCATCGC	10.73	437	437	444	8	65	25847	0.25	uPLM	NA
GCTGTGTG	10.7	-910	-912	-902	11	59	25847	0.23	uPLM	NA
CGTG	10.69	2	3	3	1	535	25847	2.07	tPLM	3
TATAAA	10.69	-31	-36	-27	10	1526	25847	5.9	uPLM	2
TGCTTCCA	10.68	-85	-87	-82	6	64	25847	0.25	uPLM	1
CGCGACTA	10.67	-745	-779	-742	38	55	25847	0.21	uPLM	NA
CATCGCTG	10.67	432	433	442	10	64	25847	0.25	uPLM	NA
AGGATCGA	10.66	-30	-34	-22	13	65	25847	0.25	uPLM	2
CTGCGGGA	10.66	460	460	473	14	75	25847	0.29	uPLM	NA
CCGCCTCA	10.65	237	196	282	87	269	25847	1.04	uPLM	NA
CCTGCATC	10.64	311	299	354	56	139	25847	0.54	uPLM	NA
TGGCATGA	10.64	-899	-902	-896	7	57	25847	0.22	uPLM	NA
ATAGGCG	10.62	-32	-37	-26	12	115	25847	0.44	uPLM	2
GAAACGCC	10.62	198	199	205	7	64	25847	0.25	uPLM	NA
GAGGAGGT	10.61	453	445	464	20	150	25847	0.58	uPLM	NA
TTTATAG	10.61	-26	-31	-24	8	546	25847	2.11	uPLM	2
TTTTCCGC	10.61	5	-9	36	45	102	25847	0.39	uPLM	3
AGCTGATC	10.6	213	207	215	9	65	25847	0.25	uPLM	NA
CAGGAGAT	10.59	302	296	307	12	71	25847	0.27	uPLM	NA
CGGATCCA	10.56	-708	-712	-705	8	56	25847	0.22	uPLM	NA
ATGCCTCA	10.55	-641	-645	-636	10	60	25847	0.23	uPLM	NA
TCTCGACT	10.54	-128	-139	-126	14	62	25847	0.24	uPLM	NA
GGCATTCC	10.54	-919	-921	-909	13	55	25847	0.21	uPLM	NA
GATCCGG	10.54	217	106	226	121	745	25847	2.88	uPLM	NA
GGGTACTA	10.53	198	190	201	12	61	25847	0.24	uPLM	NA
ACTCCTCC	10.52	254	245	260	16	104	25847	0.4	uPLM	NA
TACACTTA	10.52	-355	-360	-351	10	65	25847	0.25	uPLM	NA
TACCTTAG	10.52	-256	-259	-250	10	57	25847	0.22	uPLM	NA
GAGGATCT	10.51	328	314	332	19	90	25847	0.35	uPLM	NA
ACCCAGAA	10.51	-885	-892	-880	13	57	25847	0.22	uPLM	NA
TATTTATA	10.5	-27	-37	-22	16	414	25847	1.6	uPLM	2
TCGCAAC	10.5	-168	-170	-166	5	69	25847	0.27	uPLM	NA
GAACGCGA	10.49	-940	-948	-930	19	59	25847	0.23	uPLM	NA
TTATAGAG	10.49	-30	-35	-27	9	85	25847	0.33	uPLM	2
ACGTCCAG	10.48	402	369	440	72	118	25847	0.46	uPLM	NA
CTGAGCGT	10.48	-189	-209	-181	29	68	25847	0.26	uPLM	NA
CGAGGATC	10.47	320	315	332	18	87	25847	0.34	uPLM	NA
GCTCGCGT	10.47	-945	-950	-938	13	63	25847	0.24	uPLM	NA
TGGCATAG	10.47	446	443	451	9	63	25847	0.24	uPLM	NA
CACTACCA	10.46	117	112	123	12	69	25847	0.27	uPLM	NA
GTGTGGCA	10.45	-904	-907	-899	9	69	25847	0.27	uPLM	NA
ATATAGG	10.44	-30	-34	-26	9	270	25847	1.04	uPLM	2
CAGAACAG	10.44	-219	-223	-213	11	69	25847	0.27	uPLM	NA
ACACGCTC	10.44	-179	-186	-177	10	58	25847	0.22	uPLM	NA
CGTCCAGA	10.43	420	411	422	12	62	25847	0.24	uPLM	NA
CTTGCCCA	10.42	-56	-62	-54	9	59	25847	0.23	uPLM	1
AGTCTCAC	10.4	-169	-177	-165	13	59	25847	0.23	uPLM	NA
CACCGAGT	10.38	-525	-533	-519	15	62	25847	0.24	uPLM	NA
CTATAAA	10.37	-32	-37	-30	8	536	25847	2.07	uPLM	2
CAAGAGCG	10.37	-753	-759	-748	12	59	25847	0.23	uPLM	NA
TCGACGAA	10.36	41	38	47	10	61	25847	0.24	uPLM	NA
ATCTCCTG	10.36	306	302	312	11	67	25847	0.26	uPLM	NA
TTGAGGTA	10.36	-611	-614	-605	10	62	25847	0.24	uPLM	NA
GTGGTGAA	10.36	-405	-410	-402	9	61	25847	0.24	tPLM	NA
TAGTTACA	10.35	-161	-166	-159	8	60	25847	0.23	uPLM	NA
TATGAGGC	10.34	-91	-102	-86	17	62	25847	0.24	uPLM	1
CGCCGAGC	10.33	204	194	310	117	603	25847	2.33	uPLM	NA
GCACTTCT	10.33	-151	-157	-149	9	60	25847	0.23	uPLM	NA
AGCTAGTT	10.31	-290	-293	-287	7	64	25847	0.25	uPLM	NA
CTACCTTG	10.31	-739	-746	-737	10	52	25847	0.2	uPLM	NA
CTCACCGT	10.31	22	15	27	13	64	25847	0.25	uPLM	NA
CCCGCAG	10.3	463	460	482	23	175	25847	0.68	uPLM	NA
CAAGGCAC	10.29	-966	-969	-961	9	57	25847	0.22	uPLM	NA
AACGCCGA	10.28	202	197	210	14	76	25847	0.29	uPLM	NA
GCCCAACT	10.28	-873	-878	-869	10	58	25847	0.22	uPLM	NA
CAAATCGT	10.28	-433	-435	-427	9	64	25847	0.25	uPLM	NA
ACGTTCCA	10.27	-661	-671	-655	17	46	25847	0.18	uPLM	NA
GCAAAGCG	10.27	-382	-386	-371	16	59	25847	0.23	uPLM	NA
TTCTCCAT	10.27	-981	-983	-979	5	60	25847	0.23	miPLM	NA
CGGAGCAT	10.27	-84	-96	-68	29	71	25847	0.27	uPLM	1
GCGTTTCC	10.26	200	194	245	52	92	25847	0.36	uPLM	NA
GTTACGCC	10.26	-276	-310	-242	69	62	25847	0.24	uPLM	NA
AGACTTTC	10.26	-177	-195	-172	24	71	25847	0.27	uPLM	NA
GAGTCGGT	10.26	477	478	485	8	61	25847	0.24	uPLM	NA
AAGTCTCA	10.25	-169	-176	-165	12	61	25847	0.24	uPLM	NA
TGAGTCG	10.25	137	137	139	3	60	25847	0.23	uPLM	NA
AGGCACCT	10.24	-972	-975	-963	13	64	25847	0.25	uPLM	NA
GCCACCTC	10.24	445	418	450	33	151	25847	0.58	uPLM	NA
TTCGTCGA	10.23	34	32	40	9	65	25847	0.25	uPLM	NA
TATAAATA	10.22	-33	-37	-28	10	337	25847	1.3	uPLM	2
ATCGATAG	10.22	-33	-35	-25	11	59	25847	0.23	uPLM	2
ATCCCTAA	10.22	-723	-727	-721	7	57	25847	0.22	uPLM	NA
CCCCCTGT	10.21	-239	-240	-230	11	61	25847	0.24	uPLM	NA
GGAGGAGT	10.21	244	236	252	17	109	25847	0.42	uPLM	NA
AACCAGCC	10.2	-496	-502	-491	12	65	25847	0.25	uPLM	NA
ACCACACG	10.2	-182	-183	-174	10	63	25847	0.24	tPLM	NA
TGGTTAGG	10.2	-734	-739	-731	9	57	25847	0.22	uPLM	NA
GGCAACTT	10.19	-794	-801	-791	11	53	25847	0.21	miPLM	NA
AGATCCTC	10.17	323	318	326	9	67	25847	0.26	uPLM	NA
ATAGGCT	10.16	-32	-35	-28	8	114	25847	0.44	uPLM	2
CGCAACTA	10.15	-172	-193	-165	29	66	25847	0.26	uPLM	NA
ATGCAGGT	10.15	304	305	312	8	66	25847	0.26	uPLM	NA
GACTTTCG	10.14	-187	-188	-171	18	59	25847	0.23	uPLM	NA
AGTACTAA	10.14	-562	-571	-559	13	68	25847	0.26	uPLM	NA
CACCACAG	10.14	-410	-417	-407	11	57	25847	0.22	tPLM	NA
CGACTCAG	10.14	117	118	133	16	63	25847	0.24	uPLM	NA
CGGAAAAC	10.13	-2	-26	16	42	93	25847	0.36	uPLM	3
TGAGACTT	10.13	-175	-182	-174	9	60	25847	0.23	uPLM	NA
CTGTGGTG	10.13	-402	-409	-400	10	58	25847	0.22	tPLM	NA
AGCATACA	10.13	-9	-13	-7	7	63	25847	0.24	uPLM	3
CGACCTCG	10.12	172	171	182	12	117	25847	0.45	uPLM	NA
CGGCGTT	10.12	210	193	217	25	193	25847	0.75	uPLM	NA
CTGTGACC	10.12	-236	-249	-234	16	57	25847	0.22	uPLM	NA
TGCAGGAA	10.11	219	215	226	12	80	25847	0.31	uPLM	NA
TTCCTGCA	10.11	228	223	233	11	76	25847	0.29	uPLM	NA
GTACGGGC	10.1	-950	-964	-945	20	54	25847	0.21	tPLM	NA
ATATGAGG	10.09	-88	-92	-85	8	62	25847	0.24	uPLM	1
CGTTTGGC	10.09	-381	-385	-377	9	60	25847	0.23	uPLM	NA
TTCAGGCC	10.09	148	140	152	13	61	25847	0.24	uPLM	NA
CTGGACGT	10.07	416	401	428	28	77	25847	0.3	uPLM	NA
TGGGCATT	10.07	-914	-917	-907	11	63	25847	0.24	uPLM	NA
GCAGGAGA	10.06	296	260	337	78	226	25847	0.87	uPLM	NA
AACTAGCT	10.06	-283	-286	-280	7	65	25847	0.25	uPLM	NA
CCCTATAA	10.06	-39	-44	-34	11	65	25847	0.25	uPLM	2
ACCAGAAC	10.06	-281	-285	-275	11	61	25847	0.24	uPLM	NA
TCCCGCAG	10.05	456	431	465	35	104	25847	0.4	uPLM	NA
TATGCTCG	10.04	-717	-727	-711	17	64	25847	0.25	uPLM	NA
TGTGCTCC	10.04	355	353	359	7	64	25847	0.25	uPLM	NA
GCGGAAA	10.04	-2	-4	2	6	70	25847	0.27	uPLM	3
CCCAAGGA	10.03	197	190	199	10	63	25847	0.24	uPLM	NA
GCTGACTG	10.03	-196	-197	-189	9	62	25847	0.24	uPLM	NA
CCTCTAAG	10.02	-241	-250	-240	11	59	25847	0.23	uPLM	NA
CTCTATAA	10.02	-37	-42	-34	9	80	25847	0.31	uPLM	2
AGCATAAT	10.01	-710	-712	-706	7	65	25847	0.25	uPLM	NA
CTTAACCG	10.01	-628	-646	-625	22	57	25847	0.22	uPLM	NA
GTACTAAC	10	-565	-575	-560	16	62	25847	0.24	uPLM	NA
TGCACGAT	10	-770	-773	-763	11	58	25847	0.22	uPLM	NA
TGAGCGTG	10	-187	-193	-185	9	57	25847	0.22	uPLM	NA
GTAATTAG	9.99	313	313	318	6	59	25847	0.23	uPLM	NA
AGAGCGAG	9.99	192	178	209	32	153	25847	0.59	miPLM	NA
GTAGAGGC	9.99	337	331	343	13	75	25847	0.29	uPLM	NA
CAGGAGGA	9.98	241	198	281	84	419	25847	1.62	uPLM	NA
CTGGGTAT	9.98	-900	-903	-885	19	55	25847	0.21	uPLM	NA
TCCTCGTA	9.98	362	339	373	35	94	25847	0.36	tPLM	NA
TTTATATA	9.97	-25	-36	-23	14	349	25847	1.35	uPLM	2
AAAGCGCA	9.97	-372	-384	-369	16	59	25847	0.23	uPLM	NA
AGCCTAT	9.97	-37	-40	-35	6	99	25847	0.38	uPLM	2
GGAAGCTA	9.97	-296	-298	-290	9	63	25847	0.24	uPLM	NA
TCTAGCCC	9.96	-884	-887	-873	15	66	25847	0.26	uPLM	NA
ATATAGCC	9.96	-38	-47	-27	21	95	25847	0.37	uPLM	2
GCTTCCTG	9.95	230	211	238	28	113	25847	0.44	uPLM	NA
CATGGACG	9.95	6	3	13	11	70	25847	0.27	uPLM	3
CGTGGCCA	9.95	-382	-389	-380	10	60	25847	0.23	tPLM	NA
ACCCAAGG	9.95	196	188	198	11	63	25847	0.24	uPLM	NA
AGCGCATG	9.95	-374	-378	-367	12	62	25847	0.24	uPLM	NA
GGCTGCTC	9.94	280	231	304	74	236	25847	0.91	uPLM	NA
GATCCCAA	9.94	-953	-955	-947	9	60	25847	0.23	uPLM	NA
CATGCGCT	9.93	-367	-373	-358	16	64	25847	0.25	uPLM	NA
TCTTGCCC	9.93	-55	-62	-53	10	63	25847	0.24	uPLM	1
TCTCAGTC	9.93	-201	-209	-199	11	60	25847	0.23	uPLM	NA
GAGCGAGG	9.93	188	155	208	54	254	25847	0.98	uPLM	NA
AAACGTTA	9.92	-815	-818	-807	12	64	25847	0.25	uPLM	NA
TTTCCGC	9.92	4	3	9	7	81	25847	0.31	uPLM	3
GTGCTTCC	9.91	-86	-93	-83	11	64	25847	0.25	uPLM	1
GTGAGACT	9.91	-177	-184	-175	10	58	25847	0.22	uPLM	NA
GCCTATAT	9.9	-40	-47	-25	23	101	25847	0.39	uPLM	2
TGCGGGAT	9.9	459	457	471	15	68	25847	0.26	uPLM	NA
TGCCCAAG	9.89	-919	-929	-912	18	74	25847	0.29	uPLM	NA
GGCACCTC	9.88	-967	-976	-964	13	61	25847	0.24	miPLM	NA
CGACGAAT	9.88	34	34	46	13	61	25847	0.24	uPLM	NA
GCCTCATA	9.88	-97	-107	-93	15	62	25847	0.24	uPLM	1
TATAA	9.88	-31	-35	-27	9	2333	25847	9.03	uPLM	2
CGAAAGTC	9.87	-179	-184	-164	21	60	25847	0.23	uPLM	NA
CGAGGTCG	9.87	165	160	192	33	184	25847	0.71	uPLM	NA
GGTG	9.87	2	3	3	1	646	25847	2.5	tPLM	3
TCTGGACG	9.87	413	407	442	36	93	25847	0.36	uPLM	NA
GGACCACG	9.87	180	166	187	22	73	25847	0.28	tPLM	NA
ACTGCGGG	9.86	466	456	473	18	65	25847	0.25	uPLM	NA
GACCTTTC	9.86	155	144	157	14	64	25847	0.25	uPLM	NA
GCCTCTAC	9.86	331	327	336	10	66	25847	0.26	uPLM	NA
ACTCGGTG	9.85	-532	-552	-526	27	68	25847	0.26	uPLM	NA
CGCTCTTG	9.85	-744	-754	-741	14	55	25847	0.21	uPLM	NA
TTTATA	9.85	-28	-33	-24	10	1550	25847	6	uPLM	2
TCGGCGTT	9.85	207	207	214	8	66	25847	0.26	uPLM	NA
TCACTCGG	9.84	-267	-268	-261	8	58	25847	0.22	uPLM	NA
TGCGAAAG	9.84	-176	-178	-162	17	67	25847	0.26	uPLM	NA
TACTAACA	9.83	-563	-571	-557	15	70	25847	0.27	uPLM	NA
CGAGACCT	9.82	157	148	160	13	61	25847	0.24	uPLM	NA
CGGTGAGT	9.81	5	3	19	17	69	25847	0.27	uPLM	3
GGGCTAGA	9.81	-872	-878	-866	13	64	25847	0.25	uPLM	NA
CACGGC	9.8	182	174	193	20	635	25847	2.46	uPLM	NA
GACCACGG	9.8	174	173	196	24	78	25847	0.3	tPLM	NA
GTTGCGAA	9.79	-172	-173	-160	14	59	25847	0.23	uPLM	NA
ATGGC	9.79	0	1	2	2	425	25847	1.64	uPLM	3
GTGATGGC	9.79	-396	-398	-392	7	54	25847	0.21	uPLM	NA
TGCTGAGC	9.79	-191	-196	-188	9	57	25847	0.22	uPLM	NA
GTGAGTTT	9.78	16	16	21	6	62	25847	0.24	uPLM	3
CGCATGGT	9.78	-368	-382	-365	18	61	25847	0.24	uPLM	NA
CGGTTAAG	9.78	-635	-641	-618	24	56	25847	0.22	uPLM	NA
TATAG	9.77	-28	-33	-26	8	1691	25847	6.54	uPLM	2
GCCTCCAC	9.76	0	-2	3	5	68	25847	0.26	uPLM	3
AAGGCAGG	9.75	-681	-684	-676	9	60	25847	0.23	uPLM	NA
GGAAGCAC	9.75	-85	-89	-76	14	70	25847	0.27	uPLM	1
TCGATAGG	9.73	-32	-52	46	98	85	25847	0.33	uPLM	2
CGTCCATG	9.73	13	-6	20	26	88	25847	0.34	uPLM	3
GACCTGGA	9.73	-701	-705	-694	12	58	25847	0.22	uPLM	NA
GGATCGAT	9.73	-25	-32	-9	24	79	25847	0.31	uPLM	2
TTCAACTA	9.73	-856	-859	-853	7	60	25847	0.23	uPLM	NA
ATATA	9.72	-31	-34	-25	10	2173	25847	8.41	uPLM	2
GGAAACGC	9.72	203	187	252	66	101	25847	0.39	uPLM	NA
CCGTGGTC	9.71	167	168	194	27	81	25847	0.31	tPLM	NA
CTCAACGC	9.71	-979	-982	-968	15	49	25847	0.19	uPLM	NA
TTGCGAAA	9.71	-172	-184	-161	24	69	25847	0.27	uPLM	NA
CCTCCTG	9.7	251	251	254	4	94	25847	0.36	uPLM	NA
GGTGGCAT	9.7	447	448	453	6	59	25847	0.23	uPLM	NA
TTTCGCAA	9.7	-174	-181	-168	14	62	25847	0.24	uPLM	NA
TCCTTGGG	9.69	203	196	206	11	69	25847	0.27	uPLM	NA
TCCGACAT	9.68	-84	-101	-65	37	76	25847	0.29	tPLM	1
GTGATGTT	9.68	-266	-268	-264	5	61	25847	0.24	uPLM	NA
TGGACGTT	9.68	412	389	427	39	79	25847	0.31	uPLM	NA
GAGGAGTA	9.68	242	235	249	15	79	25847	0.31	uPLM	NA
TTATAG	9.68	-27	-32	-25	8	729	25847	2.82	uPLM	2
CGTGCACG	9.66	-778	-784	-768	17	65	25847	0.25	uPLM	NA
CCTTGGGT	9.66	196	195	205	11	67	25847	0.26	uPLM	NA
TTCTGGGT	9.66	-892	-898	-887	12	57	25847	0.22	uPLM	NA
TACTTAAC	9.65	-630	-637	-627	11	57	25847	0.22	tPLM	NA
GCCCACGA	9.65	-419	-425	-416	10	64	25847	0.25	tPLM	NA
CTTGGGCA	9.65	-912	-923	-905	19	74	25847	0.29	uPLM	NA
TAGGCTG	9.64	-32	-33	-30	4	76	25847	0.29	uPLM	2
GTTTTCCG	9.64	5	-14	19	33	82	25847	0.32	uPLM	3
CATGGGCA	9.64	-64	-69	-63	7	61	25847	0.24	uPLM	1
ATGGGCAA	9.63	-66	-70	-62	9	63	25847	0.24	uPLM	1
CACGATTT	9.63	-425	-427	-419	9	64	25847	0.25	uPLM	NA
CGTAACAC	9.62	-274	-287	-269	19	56	25847	0.22	uPLM	NA
TCTGGATT	9.62	-215	-218	-210	9	66	25847	0.26	uPLM	NA
TTGGCGGG	9.62	-504	-506	-492	15	61	25847	0.24	uPLM	NA
CCTTGTAT	9.62	-970	-973	-965	9	59	25847	0.23	uPLM	NA
CCCAAGAC	9.62	-957	-959	-950	10	60	25847	0.23	uPLM	NA
CGAAATAA	9.61	-545	-550	-543	8	58	25847	0.22	uPLM	NA
CCAATGTA	9.61	-550	-556	-546	11	62	25847	0.24	uPLM	NA
CTTAGAGG	9.61	-248	-257	-247	11	58	25847	0.22	uPLM	NA
GATCCTCG	9.61	318	312	326	15	77	25847	0.3	uPLM	NA
ACATAGGA	9.6	-925	-929	-921	9	57	25847	0.22	uPLM	NA
TGAGCTGT	9.6	-431	-443	-426	18	75	25847	0.29	uPLM	NA
TGAGTCGA	9.6	130	128	139	12	60	25847	0.23	uPLM	NA
CCTAACCA	9.6	-729	-733	-724	10	59	25847	0.23	uPLM	NA
TTGAACGC	9.6	-945	-949	-928	22	61	25847	0.24	uPLM	NA
GTATATA	9.59	-35	-40	-23	18	476	25847	1.84	tPLM	2
GCTATAAA	9.59	-37	-42	-32	11	133	25847	0.51	uPLM	2
GCTTCCA	9.59	-82	-83	-81	3	74	25847	0.29	uPLM	1
CGAGTCGA	9.59	130	127	134	8	62	25847	0.24	uPLM	NA
TCATCTCC	9.58	310	309	314	6	72	25847	0.28	miPLM	NA
CAGCTCGG	9.58	216	210	230	21	107	25847	0.41	uPLM	NA
CCTCGATG	9.58	165	163	170	8	65	25847	0.25	uPLM	NA
ACTTAACC	9.58	-632	-636	-626	11	66	25847	0.26	tPLM	NA
TGGGCAAG	9.57	-66	-70	-61	10	60	25847	0.23	uPLM	1
TCGACTCG	9.57	123	121	127	7	60	25847	0.23	uPLM	NA
ATCGTTCA	9.57	-774	-783	-769	15	56	25847	0.22	uPLM	NA
CGCGTTCA	9.56	-953	-955	-936	20	59	25847	0.23	uPLM	NA
CAGGAGG	9.56	245	233	248	16	230	25847	0.89	uPLM	NA
CCGAAGAA	9.56	-626	-628	-620	9	56	25847	0.22	uPLM	NA
GAGACCTT	9.55	151	150	159	10	65	25847	0.25	uPLM	NA
CCACACGC	9.55	-181	-184	-175	10	70	25847	0.27	uPLM	NA
ACTTTCGC	9.55	-172	-193	-170	24	59	25847	0.23	uPLM	NA
GTTCTGGG	9.54	-898	-901	-888	14	61	25847	0.24	uPLM	NA
GATCGATA	9.54	-26	-36	-13	24	69	25847	0.27	miPLM	2
TTGGGCTA	9.54	-869	-872	-864	9	62	25847	0.24	uPLM	NA
CCACGGCT	9.53	183	175	187	13	67	25847	0.26	miPLM	NA
ACTAGTTG	9.53	-158	-164	-156	9	64	25847	0.25	uPLM	NA
ACCTATCC	9.53	456	451	460	10	60	25847	0.23	uPLM	NA
TGGGTACT	9.53	201	194	202	9	57	25847	0.22	uPLM	NA
ACCACGGC	9.53	174	170	186	17	87	25847	0.34	tPLM	NA
CAGCGATG	9.53	426	427	435	9	62	25847	0.24	uPLM	NA
ATTACACT	9.53	-355	-357	-349	9	70	25847	0.27	uPLM	NA
AGAGGTCA	9.53	-247	-254	-244	11	58	25847	0.22	uPLM	NA
TATAGG	9.52	-28	-34	-26	9	589	25847	2.28	uPLM	2
TACTCCTC	9.52	254	247	257	11	77	25847	0.3	uPLM	NA
GTTTCCTT	9.51	205	206	209	4	61	25847	0.24	miPLM	NA
TAGTTCTG	9.51	-292	-293	-284	10	59	25847	0.23	uPLM	NA
GAGCTGAT	9.51	212	207	213	7	60	25847	0.23	uPLM	NA
GGATCAGA	9.5	-728	-731	-724	8	59	25847	0.23	uPLM	NA
CACTTCTG	9.5	-703	-705	-694	12	56	25847	0.22	uPLM	NA
CATGGGGT	9.5	111	104	113	10	50	25847	0.19	uPLM	NA
ACAGTTGT	9.5	-212	-214	-209	6	59	25847	0.23	uPLM	NA
TAACTAGT	9.5	-158	-159	-151	9	71	25847	0.27	uPLM	NA
AGGCGTTG	9.49	-987	-991	-978	14	47	25847	0.18	uPLM	NA
CACGCTCA	9.49	-180	-187	-178	10	59	25847	0.23	uPLM	NA
CGACTCCA	9.49	472	473	480	8	65	25847	0.25	uPLM	NA
CCTTAGAG	9.49	-249	-256	-248	9	57	25847	0.22	uPLM	NA
CTGAGAAC	9.48	-201	-206	-194	13	58	25847	0.22	miPLM	NA
CTGGATCC	9.48	-700	-703	-697	7	57	25847	0.22	uPLM	NA
CTGGTTGG	9.48	-500	-506	-496	11	63	25847	0.24	miPLM	NA
AGAAGTGC	9.47	-144	-150	-142	9	58	25847	0.22	uPLM	NA
CCTATAT	9.47	-36	-39	-32	8	217	25847	0.84	uPLM	2
AGGTCTCG	9.45	138	104	153	50	86	25847	0.33	uPLM	NA
CAAGGTAG	9.45	-734	-740	-730	11	55	25847	0.21	uPLM	NA
CTAGGGCA	9.45	409	403	413	11	62	25847	0.24	uPLM	NA
CGCCTCA	9.45	243	236	246	11	120	25847	0.46	uPLM	NA
AGACTCGG	9.45	-544	-546	-528	19	60	25847	0.23	uPLM	NA
GGGCAAGA	9.45	-61	-69	-60	10	62	25847	0.24	uPLM	1
CGACTCC	9.44	478	477	482	6	88	25847	0.34	uPLM	NA
ACCGAGTC	9.44	-526	-534	-520	15	55	25847	0.21	uPLM	NA
ACTAACAA	9.44	-563	-565	-561	5	58	25847	0.22	uPLM	NA
GTATGTCT	9.44	-964	-970	-961	10	57	25847	0.22	uPLM	NA
TTAGGGAT	9.43	-730	-736	-728	9	60	25847	0.23	uPLM	NA
CAAGGTGC	9.43	-916	-919	-908	12	60	25847	0.23	uPLM	NA
GCGTTGAG	9.43	-984	-989	-976	14	47	25847	0.18	uPLM	NA
GGCTCACG	9.43	332	326	338	13	66	25847	0.26	uPLM	NA
CGTATATA	9.42	-38	-46	-24	23	111	25847	0.43	uPLM	2
TATGCACG	9.42	-346	-348	-334	15	63	25847	0.24	uPLM	NA
TCCCGCA	9.42	464	462	468	7	84	25847	0.32	uPLM	NA
TCAGTACG	9.42	-969	-973	-948	26	63	25847	0.24	uPLM	NA
TACCATGC	9.42	-359	-366	-357	10	58	25847	0.22	uPLM	NA
GCCTCACC	9.41	141	136	147	12	84	25847	0.32	tPLM	NA
GATTTGAG	9.41	-425	-428	-422	7	66	25847	0.26	uPLM	NA
GTGGGG	9.4	1	2	3	2	120	25847	0.46	tPLM	3
TACGGGC	9.4	-948	-950	-944	7	59	25847	0.23	uPLM	NA
GGTCGTGC	9.4	-349	-351	-344	8	58	25847	0.22	uPLM	NA
ATGGACGG	9.39	10	-20	32	52	132	25847	0.51	uPLM	3
GGAAAACC	9.38	-3	-4	4	8	68	25847	0.26	uPLM	3
GGCTCAC	9.38	335	332	338	7	88	25847	0.34	uPLM	NA
ATAATAGC	9.37	30	28	36	9	58	25847	0.22	uPLM	NA
ACTCTTAG	9.37	-140	-141	-131	11	64	25847	0.25	uPLM	NA
CCTGAAAG	9.37	138	138	147	10	59	25847	0.23	uPLM	NA
GGGGTAAC	9.36	109	96	112	17	50	25847	0.19	uPLM	NA
CATACTTC	9.36	-782	-784	-776	9	52	25847	0.2	uPLM	NA
TACATCTG	9.36	-717	-723	-713	11	59	25847	0.23	uPLM	NA
TCAGGCAA	9.36	-795	-799	-788	12	58	25847	0.22	uPLM	NA
GCGAAAGT	9.36	-170	-191	-163	29	60	25847	0.23	uPLM	NA
ACATACAA	9.35	-959	-961	-956	6	64	25847	0.25	uPLM	NA
GCCTCACT	9.35	-641	-648	-638	11	59	25847	0.23	miPLM	NA
AGCCGTGG	9.35	175	164	178	15	73	25847	0.28	miPLM	NA
ATGGAAGC	9.34	-77	-80	-74	7	61	25847	0.24	uPLM	1
GTGTAATT	9.34	-358	-363	-355	9	62	25847	0.24	uPLM	NA
TCACCGTC	9.34	22	17	24	8	59	25847	0.23	uPLM	NA
TTGGAGCA	9.33	344	345	349	5	65	25847	0.25	uPLM	NA
GAGGCATC	9.33	-646	-653	-642	12	59	25847	0.23	miPLM	NA
CGTTTCTG	9.32	-805	-813	-803	11	56	25847	0.22	uPLM	NA
CTCAAGAT	9.32	-605	-607	-601	7	58	25847	0.22	uPLM	NA
CCCCAC	9.31	-4	-4	-3	2	119	25847	0.46	tPLM	3
GAAGCTTT	9.31	230	226	231	6	59	25847	0.23	uPLM	NA
GGTGAGAC	9.31	-185	-192	-176	17	62	25847	0.24	tPLM	NA
ACTAGTTA	9.31	-164	-166	-161	6	65	25847	0.25	uPLM	NA
CCCTATA	9.31	-37	-41	-34	8	135	25847	0.52	uPLM	2
ATGTATTG	9.31	-552	-554	-549	6	62	25847	0.24	uPLM	NA
ATGAGGCT	9.31	-507	-513	-500	14	63	25847	0.24	miPLM	NA
GCAGCCCA	9.31	279	280	286	7	65	25847	0.25	uPLM	NA
CGCTTTGC	9.31	-367	-379	-364	16	59	25847	0.23	uPLM	NA
CCTGAAGA	9.31	-795	-801	-792	10	57	25847	0.22	uPLM	NA
AAAGCTTC	9.31	237	234	238	5	60	25847	0.23	uPLM	NA
GAGCGTGT	9.3	-187	-196	-184	13	58	25847	0.22	uPLM	NA
AAGTATTT	9.3	-625	-627	-623	5	63	25847	0.24	uPLM	NA
AGGTGCCT	9.3	-978	-982	-970	13	60	25847	0.23	uPLM	NA
GTCTAGCC	9.3	166	159	173	15	57	25847	0.22	uPLM	NA
GATGGAAG	9.3	-789	-794	-786	9	68	25847	0.26	uPLM	NA
CAGGTAAT	9.29	314	307	326	20	70	25847	0.27	uPLM	NA
CGTGGGCA	9.29	-432	-434	-422	13	60	25847	0.23	uPLM	NA
TTCCTACA	9.29	-289	-293	-287	7	55	25847	0.21	uPLM	NA
AATTTGCA	9.29	286	286	289	4	61	25847	0.24	uPLM	NA
TGCCACAC	9.29	-895	-900	-892	9	64	25847	0.25	uPLM	NA
ACTACCAA	9.29	117	116	122	7	59	25847	0.23	uPLM	NA
TGCAG	9.29	-5	-7	-5	3	495	25847	1.92	uPLM	3
AGCTGACT	9.28	-190	-194	-188	7	56	25847	0.22	uPLM	NA
CTGAGTCG	9.27	133	125	140	16	64	25847	0.25	uPLM	NA
AGAGCGA	9.27	191	183	194	12	125	25847	0.48	uPLM	NA
TAAATAGG	9.27	-31	-38	-26	13	99	25847	0.38	uPLM	2
AGATATTC	9.26	-608	-614	-605	10	57	25847	0.22	tPLM	NA
ATGTCGGA	9.26	-84	-94	-72	23	73	25847	0.28	tPLM	1
GAAGCACC	9.26	-79	-85	-77	9	61	25847	0.24	uPLM	1
GTCTCAC	9.26	-170	-171	-169	3	64	25847	0.25	uPLM	NA
GACGACCT	9.26	162	139	179	41	124	25847	0.48	uPLM	NA
AAGTGCAT	9.26	-146	-149	-144	6	59	25847	0.23	uPLM	NA
CAGCTGAC	9.25	-190	-196	-187	10	57	25847	0.22	uPLM	NA
GATCAGCT	9.25	212	211	221	11	66	25847	0.26	uPLM	NA
CGAGCTGA	9.25	205	202	212	11	73	25847	0.28	uPLM	NA
ATATATAC	9.25	-31	-43	-24	20	321	25847	1.24	uPLM	2
AGAATATC	9.25	-618	-621	-613	9	64	25847	0.25	tPLM	NA
GGCCTCAT	9.25	-96	-105	-94	12	64	25847	0.25	uPLM	1
ATCATGCC	9.25	-414	-421	-411	11	59	25847	0.23	uPLM	NA
CAATGCAC	9.24	-157	-159	-153	7	56	25847	0.22	uPLM	NA
ATTTGCAC	9.24	289	286	290	5	57	25847	0.22	uPLM	NA
GTTGTGTT	9.24	-208	-209	-206	4	71	25847	0.27	uPLM	NA
GCGTG	9.23	3	2	4	3	340	25847	1.32	uPLM	3
GCGTGTGG	9.23	-189	-193	-182	12	70	25847	0.27	uPLM	NA
GATCCTAC	9.23	-230	-237	-226	12	56	25847	0.22	uPLM	NA
CTATCGAT	9.23	-38	-45	-32	14	58	25847	0.22	uPLM	2
GGGTAACT	9.23	108	92	109	18	57	25847	0.22	uPLM	NA
GTGAGCCT	9.22	322	321	332	12	71	25847	0.27	uPLM	NA
GAATAGAA	9.22	-142	-144	-138	7	69	25847	0.27	uPLM	NA
CTGGTGTT	9.22	-283	-286	-279	8	58	25847	0.22	uPLM	NA
GGACGGTG	9.22	9	9	16	8	70	25847	0.27	uPLM	3
GTTTACCT	9.22	-256	-262	-253	10	59	25847	0.23	uPLM	NA
AGTACT	9.22	273	274	274	1	66	25847	0.26	uPLM	NA
GTGCTCCA	9.21	353	352	357	6	70	25847	0.27	uPLM	NA
TGAGGTGC	9.21	-975	-982	-972	11	55	25847	0.21	uPLM	NA
CTCCTGCC	9.21	250	232	282	51	195	25847	0.75	uPLM	NA
CCTCGTG	9.2	327	326	335	10	116	25847	0.45	uPLM	NA
GATCCGAG	9.2	-708	-711	-700	12	60	25847	0.23	uPLM	NA
TCAAGATA	9.2	-605	-607	-602	6	58	25847	0.22	tPLM	NA
AAGATGGA	9.19	-791	-793	-788	6	59	25847	0.23	uPLM	NA
CCGTCCA	9.19	19	16	26	11	125	25847	0.48	tPLM	3
GCGTGTG	9.19	-184	-185	-182	4	75	25847	0.29	uPLM	NA
AGTTGGGC	9.19	-870	-873	-862	12	63	25847	0.24	uPLM	NA
TGCCCAAT	9.18	-468	-477	-465	13	58	25847	0.22	uPLM	NA
GAACTCAT	9.18	-889	-892	-885	8	62	25847	0.24	uPLM	NA
TAACCGAA	9.18	-629	-631	-624	8	56	25847	0.22	uPLM	NA
CGTGAGCC	9.18	321	321	331	11	65	25847	0.25	uPLM	NA
GATCCTCA	9.18	-34	-36	-27	10	62	25847	0.24	uPLM	2
ATCCGACC	9.17	-228	-235	-224	12	60	25847	0.23	uPLM	NA
AGCACCTT	9.17	-903	-910	-900	11	57	25847	0.22	uPLM	NA
GTGTTCTC	9.17	-208	-211	-203	9	64	25847	0.25	miPLM	NA
GGCTGCT	9.17	279	266	299	34	357	25847	1.38	uPLM	NA
AAGGTGCT	9.17	-917	-920	-907	14	67	25847	0.26	uPLM	NA
CTTCCTAC	9.16	-288	-293	-286	8	60	25847	0.23	uPLM	NA
CCCGCAGT	9.16	464	449	466	18	66	25847	0.26	uPLM	NA
GTTTCTCA	9.16	-434	-437	-432	6	59	25847	0.23	uPLM	NA
AGCGATGA	9.16	429	428	436	9	60	25847	0.23	uPLM	NA
TACCTCAA	9.16	-607	-609	-598	12	65	25847	0.25	uPLM	NA
GTCACAGG	9.15	-251	-252	-240	13	62	25847	0.24	uPLM	NA
CCAATCAT	9.15	-51	-52	-43	10	70	25847	0.27	tPLM	1
ATCCTCAG	9.15	-29	-36	-26	11	61	25847	0.24	uPLM	2
GGGATAGG	9.15	457	458	468	11	60	25847	0.23	uPLM	NA
TGACCTCT	9.15	-238	-247	-237	11	58	25847	0.22	uPLM	NA
GTATATAT	9.14	-35	-46	-23	24	318	25847	1.23	uPLM	2
CAGAAACG	9.13	-812	-819	-810	10	58	25847	0.22	uPLM	NA
TTGGGTAC	9.13	202	196	203	8	57	25847	0.22	uPLM	NA
ACGACAGC	9.13	293	288	298	11	65	25847	0.25	uPLM	NA
ACATCACT	9.13	-260	-263	-258	6	63	25847	0.24	uPLM	NA
GCGTTTC	9.13	208	207	211	5	71	25847	0.27	uPLM	NA
GAGGTTTT	9.13	8	7	13	7	65	25847	0.25	uPLM	3
AGGATCT	9.13	329	329	330	2	65	25847	0.25	uPLM	NA
GTTATACT	9.13	253	254	260	7	57	25847	0.22	uPLM	NA
GCCTGAAA	9.13	137	135	146	12	64	25847	0.25	uPLM	NA
ACAGCACC	9.13	-906	-909	-898	12	60	25847	0.23	uPLM	NA
CCTTGGTT	9.13	-738	-741	-734	8	56	25847	0.22	uPLM	NA
GAGGTCGT	9.13	164	160	167	8	71	25847	0.27	uPLM	NA
TTTATAGC	9.12	-29	-34	-25	10	131	25847	0.51	uPLM	2
AGGGGGTC	9.12	-242	-246	-235	12	58	25847	0.22	uPLM	NA
ACCTTAGA	9.12	-253	-257	-249	9	59	25847	0.23	uPLM	NA
TAACGTTT	9.12	-808	-810	-800	11	63	25847	0.24	uPLM	NA
TCACCTGA	9.12	133	134	144	11	66	25847	0.26	uPLM	NA
AGTGGAGG	9.12	-7	-13	-2	12	90	25847	0.35	uPLM	3
GTATTATG	9.12	-718	-723	-715	9	61	25847	0.24	uPLM	NA
GACGGTGA	9.12	13	9	17	9	62	25847	0.24	uPLM	3
GGGTCGGA	9.11	-238	-240	-232	9	61	25847	0.24	uPLM	NA
AACATCAT	9.11	-410	-412	-408	5	67	25847	0.26	tPLM	NA
GGTTGGCG	9.11	-497	-503	-494	10	56	25847	0.22	uPLM	NA
CGATCCTC	9.11	-32	-37	-28	10	58	25847	0.22	uPLM	2
GGTTAAGT	9.11	-627	-630	-619	12	62	25847	0.24	tPLM	NA
CTCAC	9.11	-3	-3	-3	1	224	25847	0.87	uPLM	3
GTGGTGAG	9.11	-185	-186	-178	9	65	25847	0.25	tPLM	NA
GAAAACCT	9.11	0	-4	6	10	70	25847	0.27	uPLM	3
GTGCACGA	9.11	-770	-772	-762	11	62	25847	0.24	uPLM	NA
TGGGCTGC	9.11	273	274	279	6	61	25847	0.24	uPLM	NA
CCATGGCA	9.11	-518	-521	-513	9	62	25847	0.24	uPLM	NA
CTCGCGTT	9.1	-950	-953	-938	16	62	25847	0.24	uPLM	NA
TCTATTCT	9.1	-146	-149	-144	6	64	25847	0.25	uPLM	NA
AAACTCAC	9.1	22	22	28	7	63	25847	0.24	uPLM	NA
CATATGGT	9.1	-91	-95	-89	7	64	25847	0.25	uPLM	1
ACGATTTG	9.1	-426	-430	-420	11	62	25847	0.24	uPLM	NA
AGCCTCAT	9.09	-500	-507	-493	15	66	25847	0.26	miPLM	NA
CTAAGAGT	9.08	-148	-149	-138	12	65	25847	0.25	uPLM	NA
AAATCCAG	9.08	-220	-227	-218	10	61	25847	0.24	uPLM	NA
GTCTTGGG	9.08	-965	-967	-957	11	58	25847	0.22	uPLM	NA
TACATTGG	9.08	-556	-562	-553	10	61	25847	0.24	uPLM	NA
CTGACTG	9.08	-192	-193	-190	4	70	25847	0.27	uPLM	NA
TATGGTGC	9.08	-89	-94	-87	8	61	25847	0.24	uPLM	1
ACAAGATT	9.08	-827	-829	-824	6	62	25847	0.24	uPLM	NA
TGAACGCG	9.07	-945	-948	-929	20	58	25847	0.22	uPLM	NA
CCCGTAC	9.07	-942	-948	-939	10	76	25847	0.29	tPLM	NA
CTCGCTC	9.07	185	166	206	41	546	25847	2.11	tPLM	NA
GCACCGAG	9.06	-526	-529	-519	11	48	25847	0.19	uPLM	NA
GGATCAGC	9.06	221	213	222	10	65	25847	0.25	uPLM	NA
TGTAACTA	9.06	-157	-163	-152	12	69	25847	0.27	uPLM	NA
ACCGACTC	9.06	469	469	478	10	63	25847	0.24	uPLM	NA
TTTCGATC	9.06	-547	-549	-539	11	58	25847	0.22	uPLM	NA
GGCATGAG	9.06	-904	-907	-895	13	67	25847	0.26	uPLM	NA
GTTAGGGA	9.06	-731	-739	-729	11	61	25847	0.24	uPLM	NA
AGGTCGTC	9.05	160	133	180	48	135	25847	0.52	uPLM	NA
GGATCCAG	9.05	-707	-711	-704	8	58	25847	0.22	uPLM	NA
AGTACCCA	9.05	183	184	195	12	62	25847	0.24	uPLM	NA
ATCGCTGA	9.05	423	378	442	65	93	25847	0.36	uPLM	NA
GTCGGATC	9.05	-236	-242	-230	13	61	25847	0.24	uPLM	NA
ACTTACCA	9.04	-360	-365	-354	12	60	25847	0.23	uPLM	NA
CGCCTCAA	9.04	237	231	244	14	69	25847	0.27	miPLM	NA
GGTTTACC	9.04	-256	-262	-254	9	58	25847	0.22	uPLM	NA
AGACGACC	9.04	167	166	176	11	68	25847	0.26	uPLM	NA
TGGC	9.04	0	-1	2	3	1176	25847	4.55	uPLM	3
GGTAAACC	9.04	-250	-255	-247	9	56	25847	0.22	uPLM	NA
ACCTGCAT	9.03	313	309	319	11	69	25847	0.27	uPLM	NA
CTCCTCCA	9.03	452	445	455	11	124	25847	0.48	uPLM	NA
TATACTCC	9.03	254	252	258	7	61	25847	0.24	uPLM	NA
CTCAAATC	9.03	-433	-436	-429	8	65	25847	0.25	uPLM	NA
TCGGAGCA	9.03	-71	-83	-69	15	63	25847	0.24	uPLM	1
TTAGATCC	9.02	320	315	322	8	61	25847	0.24	uPLM	NA
CATCACCA	9.02	-389	-391	-386	6	63	25847	0.24	tPLM	NA
AAACACGC	9.02	74	73	81	9	58	25847	0.22	uPLM	NA
AACTAGTT	9.02	-167	-168	-162	7	67	25847	0.26	uPLM	NA
TTCCTATG	9.02	-916	-919	-913	7	62	25847	0.24	uPLM	NA
ATACCCAG	9.02	-881	-894	-878	17	53	25847	0.21	uPLM	NA
GGACGTTG	9.02	418	415	426	12	63	25847	0.24	uPLM	NA
AAAACCT	9.01	4	4	7	4	108	25847	0.42	uPLM	3
TGGCATA	9.01	449	450	451	2	63	25847	0.24	uPLM	NA
TGAGGTAA	9.01	-612	-615	-604	12	58	25847	0.22	uPLM	NA
AACGAACG	9.01	-378	-383	-374	10	57	25847	0.22	uPLM	NA
TGAGTTCT	9.01	-895	-899	-891	9	62	25847	0.24	uPLM	NA
GCAAATTG	9	291	289	295	7	64	25847	0.25	uPLM	NA
TTAGTACT	9	-572	-574	-557	18	65	25847	0.25	uPLM	NA
TATACGC	9	-32	-38	-27	12	66	25847	0.26	uPLM	2
TTTCAGGC	9	152	141	160	20	70	25847	0.27	uPLM	NA
TCGGCGTA	9	-275	-285	-265	21	56	25847	0.22	uPLM	NA
ACAGCTCA	8.99	-435	-442	-421	22	75	25847	0.29	uPLM	NA
CCTTTAAA	8.99	-455	-457	-448	10	68	25847	0.26	uPLM	NA
TTCACCAC	8.99	-414	-417	-409	9	59	25847	0.23	tPLM	NA
TCACTACA	8.99	-992	-995	-986	10	61	25847	0.24	uPLM	NA
AGCTTTC	8.99	383	384	385	2	63	25847	0.24	uPLM	NA
GCTCCAAT	8.98	349	348	355	8	63	25847	0.24	uPLM	NA
GGTCGTCT	8.98	162	161	169	9	66	25847	0.26	uPLM	NA
TCTCGAC	8.98	-128	-129	-126	4	62	25847	0.24	uPLM	NA
ATCCAGGT	8.98	-705	-713	-702	12	55	25847	0.21	uPLM	NA
CCTCGTAA	8.98	371	360	374	15	57	25847	0.22	uPLM	NA
TCTAAGAG	8.98	-144	-145	-139	7	59	25847	0.23	uPLM	NA
GGAAACG	8.97	201	202	204	3	68	25847	0.26	uPLM	NA
CCATCTGT	8.97	-460	-465	-457	9	57	25847	0.22	uPLM	NA
AGGCTCAC	8.97	328	329	339	11	69	25847	0.27	uPLM	NA
AGTATAAC	8.97	246	247	253	7	57	25847	0.22	uPLM	NA
GATAGGTG	8.97	462	456	466	11	60	25847	0.23	uPLM	NA
TGATCCCA	8.97	-953	-955	-946	10	59	25847	0.23	uPLM	NA
CTATAA	8.97	-32	-37	-30	8	696	25847	2.69	uPLM	2
ATCGTGGG	8.96	-436	-438	-425	14	51	25847	0.2	tPLM	NA
TGTATGCA	8.96	-485	-489	-483	7	62	25847	0.24	uPLM	NA
AAGTTGGG	8.96	-867	-872	-861	12	61	25847	0.24	uPLM	NA
CTGAAAGA	8.96	398	395	403	9	63	25847	0.24	uPLM	NA
TCAGCTCG	8.95	212	198	219	22	89	25847	0.34	uPLM	NA
GCACCATA	8.95	-82	-88	-80	9	64	25847	0.25	uPLM	1
TCCCTAAC	8.95	-727	-734	-719	16	67	25847	0.26	uPLM	NA
CTCTAAGG	8.95	-248	-251	-241	11	62	25847	0.24	uPLM	NA
CTGTGTGG	8.95	-909	-911	-901	11	55	25847	0.21	uPLM	NA
TATATAGA	8.94	-29	-34	-25	10	191	25847	0.74	uPLM	2
TCTTCAGG	8.94	-790	-794	-785	10	56	25847	0.22	uPLM	NA
GCCAAACG	8.94	-375	-379	-370	10	60	25847	0.23	uPLM	NA
GCACGACA	8.94	291	291	294	4	61	25847	0.24	uPLM	NA
CACCTGAG	8.94	142	132	168	37	87	25847	0.34	uPLM	NA
CGAGTGAT	8.94	-269	-277	-267	11	57	25847	0.22	uPLM	NA
CACCAGGC	8.94	-998	-1001	-992	10	62	25847	0.24	tPLM	NA
GAAAGTCT	8.93	-177	-182	-165	18	65	25847	0.25	uPLM	NA
TGCCTCAC	8.93	-641	-646	-637	10	56	25847	0.22	uPLM	NA
AAAGCGC	8.93	-372	-377	-369	9	67	25847	0.26	tPLM	NA
CACAGGGG	8.92	-247	-249	-238	12	62	25847	0.24	uPLM	NA
CAACTAGT	8.92	-168	-173	-163	11	64	25847	0.25	uPLM	NA
CCCAAGGT	8.92	-913	-921	-910	12	59	25847	0.23	uPLM	NA
TTGTTAGT	8.92	-557	-559	-554	6	59	25847	0.23	uPLM	NA
TCGCTCT	8.92	186	186	188	3	73	25847	0.28	uPLM	NA
CCGTACT	8.92	-945	-948	-940	9	69	25847	0.27	tPLM	NA
CGACTACC	8.92	-749	-761	-740	22	55	25847	0.21	uPLM	NA
TCGCTCTA	8.91	175	175	188	14	64	25847	0.25	uPLM	NA
GCCTGAC	8.91	-93	-94	-92	3	63	25847	0.24	uPLM	1
TAGCACTA	8.91	406	403	408	6	59	25847	0.23	uPLM	NA
TGCAGGTA	8.91	312	305	313	9	66	25847	0.26	uPLM	NA
TGAACGAT	8.91	-781	-790	-776	15	57	25847	0.22	uPLM	NA
TACACCAG	8.91	-997	-1001	-990	12	59	25847	0.23	uPLM	NA
AGTGATGT	8.91	-267	-271	-265	7	61	25847	0.24	uPLM	NA
CACGC	8.91	-1	-3	1	4	382	25847	1.48	uPLM	3
TGTTCTGG	8.91	-213	-214	-207	8	62	25847	0.24	uPLM	NA
CTCCACTA	8.9	-3	-6	1	7	59	25847	0.23	uPLM	3
ATATAG	8.9	-28	-32	-26	7	735	25847	2.84	uPLM	2
GGTGAGGC	8.9	134	133	147	15	92	25847	0.36	tPLM	NA
GCGATGA	8.9	434	435	437	3	68	25847	0.26	uPLM	NA
GGATCCTA	8.9	-230	-236	-227	10	59	25847	0.23	uPLM	NA
TCGCTGA	8.9	437	410	448	39	221	25847	0.86	uPLM	NA
GACCCCC	8.89	-230	-231	-228	4	59	25847	0.23	uPLM	NA
AAGTGAGG	8.89	-648	-658	-646	13	64	25847	0.25	uPLM	NA
ATAGGAAT	8.89	-923	-926	-919	8	59	25847	0.23	uPLM	NA
TCAGCGA	8.89	433	416	443	28	175	25847	0.68	uPLM	NA
GTCCAAGT	8.88	-578	-585	-575	11	56	25847	0.22	uPLM	NA
TAGTTGAA	8.88	-849	-853	-846	8	58	25847	0.22	uPLM	NA
GAAGCTAG	8.88	-293	-295	-289	7	65	25847	0.25	uPLM	NA
TGGAGCAC	8.88	346	346	350	5	65	25847	0.25	uPLM	NA
CGGAAAA	8.88	0	-2	3	5	72	25847	0.28	uPLM	3
CGAACGTG	8.88	-379	-392	-376	17	53	25847	0.21	uPLM	NA
TCGGAGC	8.88	-71	-72	-69	4	65	25847	0.25	uPLM	1
TGCGCTTT	8.88	-377	-379	-362	18	60	25847	0.23	uPLM	NA
CCAGGTCA	8.87	-704	-710	-700	11	54	25847	0.21	tPLM	NA
TACTGGGC	8.87	259	245	276	32	66	25847	0.26	uPLM	NA
CCTCATAT	8.87	-95	-100	-92	9	61	25847	0.24	uPLM	1
GATTCATC	8.87	-40	-41	-36	6	62	25847	0.24	uPLM	2
GCTTTGAG	8.86	228	227	234	8	61	25847	0.24	uPLM	NA
TCTAAGGT	8.86	-246	-250	-242	9	58	25847	0.22	uPLM	NA
GCAGTTTG	8.86	467	459	473	15	71	25847	0.27	uPLM	NA
TGGTAGTG	8.86	111	110	116	7	63	25847	0.24	uPLM	NA
AATGCCCA	8.86	-920	-925	-914	12	62	25847	0.24	uPLM	NA
ACAACTGT	8.86	-208	-209	-202	8	62	25847	0.24	uPLM	NA
ACTGTTCT	8.85	-213	-214	-205	10	63	25847	0.24	uPLM	NA
GGGCAACA	8.85	-471	-479	-469	11	57	25847	0.22	uPLM	NA
TAACAAGC	8.85	253	249	257	9	60	25847	0.23	uPLM	NA
GTTGCGT	8.85	69	67	80	14	91	25847	0.35	tPLM	NA
TCCAGAT	8.85	423	423	424	2	66	25847	0.26	uPLM	NA
CATCGAGG	8.85	158	156	163	8	61	25847	0.24	uPLM	NA
GTGAG	8.85	1	2	2	1	222	25847	0.86	uPLM	3
CATAGGAA	8.84	-923	-926	-920	7	61	25847	0.24	uPLM	NA
CAATGCGG	8.84	-940	-944	-930	15	44	25847	0.17	uPLM	NA
CCAGAACA	8.84	-222	-223	-214	10	65	25847	0.25	uPLM	NA
ATGCTCCG	8.84	-80	-92	-54	39	75	25847	0.29	uPLM	1
TGAGGCAT	8.84	-646	-655	-643	13	60	25847	0.23	uPLM	NA
CCGCAGT	8.83	462	459	467	9	85	25847	0.33	uPLM	NA
GTTCAATG	8.83	-939	-941	-933	9	57	25847	0.22	uPLM	NA
GTATGCAA	8.83	-486	-490	-482	9	58	25847	0.22	uPLM	NA
TAAGTGTA	8.83	-361	-366	-358	9	59	25847	0.23	uPLM	NA
GATCCG	8.83	217	218	219	2	102	25847	0.39	uPLM	NA
TGTCGGAG	8.83	-76	-78	-71	8	63	25847	0.24	tPLM	1
GAATGCCC	8.82	-925	-928	-915	14	57	25847	0.22	uPLM	NA
AACTCATG	8.82	-889	-893	-886	8	61	25847	0.24	uPLM	NA
GCTGAGCG	8.82	-189	-202	-187	16	65	25847	0.25	uPLM	NA
GCCTTTCT	8.82	-981	-983	-975	9	58	25847	0.22	uPLM	NA
CGAGTCTG	8.82	-524	-530	-522	9	54	25847	0.21	uPLM	NA
GGCCTCAC	8.82	146	138	148	11	63	25847	0.24	uPLM	NA
AGTGTAAT	8.81	-361	-365	-356	10	63	25847	0.24	uPLM	NA
AGGCTGGT	8.81	-504	-510	-499	12	59	25847	0.23	miPLM	NA
ACACTTAC	8.81	-359	-363	-352	12	63	25847	0.24	uPLM	NA
GACGTTGC	8.81	421	415	427	13	61	25847	0.24	tPLM	NA
AGACATAC	8.81	-957	-963	-954	10	57	25847	0.22	uPLM	NA
TTTCAGAC	8.81	-538	-541	-532	10	65	25847	0.25	uPLM	NA
GAGTATAA	8.8	250	248	252	5	59	25847	0.23	uPLM	NA
CGAGGACC	8.8	184	181	192	12	79	25847	0.31	uPLM	NA
TCAAAGCT	8.8	233	234	240	7	60	25847	0.23	uPLM	NA
GTTCTGGA	8.8	-216	-217	-208	10	64	25847	0.25	uPLM	NA
ATATACAC	8.8	-32	-36	-28	9	93	25847	0.36	uPLM	2
TTTGATCT	8.8	45	45	48	4	63	25847	0.24	uPLM	NA
CCTGCTGT	8.8	298	255	306	52	136	25847	0.53	uPLM	NA
CTCACCT	8.8	143	144	145	2	69	25847	0.27	uPLM	NA
GAAACGTT	8.8	-819	-821	-808	14	59	25847	0.23	uPLM	NA
TAGCCCAA	8.79	-877	-881	-871	11	63	25847	0.24	uPLM	NA
GAACAGTT	8.79	-216	-222	-211	12	71	25847	0.27	uPLM	NA
GACCTCG	8.79	171	171	174	4	81	25847	0.31	uPLM	NA
TGGGATCA	8.79	-959	-963	-953	11	57	25847	0.22	uPLM	NA
TGTTCACC	8.79	-413	-419	-411	9	63	25847	0.24	tPLM	NA
TGCCCACG	8.79	-419	-426	-415	12	63	25847	0.24	uPLM	NA
CATATGAG	8.78	-85	-92	-84	9	58	25847	0.22	uPLM	1
GAGGACC	8.78	188	187	195	9	112	25847	0.43	uPLM	NA
ACTGCGG	8.78	468	466	473	8	79	25847	0.31	uPLM	NA
AGAACTCA	8.78	-891	-894	-884	11	67	25847	0.26	uPLM	NA
CACGGCT	8.78	182	180	186	7	76	25847	0.29	uPLM	NA
TGGCCACG	8.78	-392	-399	-387	13	65	25847	0.25	tPLM	NA
GCCCAGTA	8.77	262	246	283	38	70	25847	0.27	uPLM	NA
GGGCTGC	8.77	277	276	280	5	87	25847	0.34	uPLM	NA
CTCACCG	8.77	22	22	35	14	129	25847	0.5	uPLM	NA
CCTCGTA	8.77	373	371	377	7	78	25847	0.3	tPLM	NA
CTGTTCTG	8.77	-208	-216	-204	13	67	25847	0.26	uPLM	NA
CAAACTGC	8.77	465	455	476	22	78	25847	0.3	uPLM	NA
AAGGTCTC	8.77	142	142	152	11	66	25847	0.26	uPLM	NA
AAGTTGCC	8.77	-801	-809	-798	12	54	25847	0.21	miPLM	NA
CCATGAGG	8.77	14	10	17	8	60	25847	0.23	uPLM	3
GTTCACCA	8.77	-413	-418	-410	9	63	25847	0.24	tPLM	NA
TTACCTCA	8.76	-606	-609	-598	12	49	25847	0.19	uPLM	NA
AGAACAGT	8.76	-222	-223	-212	12	67	25847	0.26	uPLM	NA
ATTTATA	8.76	-25	-31	-23	9	606	25847	2.34	uPLM	2
GACATGAA	8.76	-575	-579	-573	7	57	25847	0.22	tPLM	NA
CGTCCAG	8.76	420	418	424	7	96	25847	0.37	uPLM	NA
GTCCAGAT	8.76	416	415	423	9	63	25847	0.24	uPLM	NA
CTCCGACA	8.75	-66	-70	-64	7	59	25847	0.23	tPLM	1
CGACCTC	8.75	172	171	206	36	414	25847	1.6	uPLM	NA
GATGTCGG	8.75	-87	-89	-73	17	70	25847	0.27	tPLM	1
AGGGATCA	8.75	-731	-736	-726	11	62	25847	0.24	uPLM	NA
GAGGCTCA	8.75	329	319	340	22	81	25847	0.31	uPLM	NA
AACGTTTC	8.74	-810	-815	-801	15	57	25847	0.22	uPLM	NA
TCGATCCT	8.74	-33	-42	-29	14	64	25847	0.25	uPLM	2
CGGGATA	8.74	464	465	469	5	66	25847	0.26	uPLM	NA
GCCTAT	8.74	-35	-38	-32	7	323	25847	1.25	uPLM	2
TGTTTCTC	8.74	-434	-436	-431	6	67	25847	0.26	uPLM	NA
CGAGTCG	8.74	133	131	136	6	80	25847	0.31	uPLM	NA
CGTGTGGT	8.74	-187	-191	-181	11	63	25847	0.24	tPLM	NA
TGCAGTTA	8.73	-114	-121	-112	10	60	25847	0.23	uPLM	NA
GTTCCGCA	8.73	-937	-941	-920	22	47	25847	0.18	uPLM	NA
CGCCTTTC	8.73	-979	-986	-974	13	45	25847	0.17	uPLM	NA
CGTTTCCT	8.73	209	201	210	10	64	25847	0.25	uPLM	NA
GTGAGGCC	8.72	138	131	141	11	62	25847	0.24	uPLM	NA
CTGTCGTG	8.72	294	289	302	14	63	25847	0.24	uPLM	NA
CTCGGTGC	8.72	-528	-537	-526	12	46	25847	0.18	uPLM	NA
AGAACACA	8.72	-198	-201	-197	5	64	25847	0.25	miPLM	NA
CAGAACTA	8.72	-284	-287	-277	11	60	25847	0.23	uPLM	NA
CTCAGGTT	8.72	-33	-35	-23	13	57	25847	0.22	uPLM	2
GCCAACCA	8.72	-493	-496	-488	9	61	25847	0.24	uPLM	NA
CACCTTTA	8.71	-449	-454	-446	9	58	25847	0.22	uPLM	NA
CGCAGTT	8.71	461	454	468	15	93	25847	0.36	uPLM	NA
TGATGCCT	8.71	-637	-643	-634	10	58	25847	0.22	miPLM	NA
ATTGGGCA	8.71	-482	-484	-473	12	53	25847	0.21	uPLM	NA
AACATAGG	8.71	-925	-932	-922	11	55	25847	0.21	uPLM	NA
GATCAGC	8.71	220	217	221	5	78	25847	0.3	tPLM	NA
GAGACTTT	8.7	-175	-182	-173	10	60	25847	0.23	uPLM	NA
TCCAGGTC	8.7	-711	-713	-701	13	60	25847	0.23	uPLM	NA
GTTCTCAG	8.7	-208	-212	-201	12	59	25847	0.23	miPLM	NA
GATTACAT	8.7	-692	-694	-688	7	54	25847	0.21	uPLM	NA
TTGTGTAT	8.7	-19	-21	-17	5	64	25847	0.25	uPLM	3
AACACGCA	8.7	73	72	80	9	60	25847	0.23	uPLM	NA
TGCACTTC	8.7	-154	-157	-150	8	61	25847	0.24	uPLM	NA
CATAGAAG	8.7	-323	-325	-318	8	61	25847	0.24	uPLM	NA
CTTGCCC	8.69	-55	-56	-53	4	70	25847	0.27	uPLM	1
GGAGCACA	8.69	350	345	351	7	58	25847	0.22	uPLM	NA
CCAAGGTA	8.69	-734	-739	-729	11	55	25847	0.21	uPLM	NA
ATCGCTG	8.69	437	438	441	4	61	25847	0.24	tPLM	NA
ATCAGAAG	8.69	-687	-693	-683	11	60	25847	0.23	uPLM	NA
ACCTCCTC	8.68	446	422	455	34	213	25847	0.82	uPLM	NA
GATCGAAA	8.68	-554	-556	-546	11	61	25847	0.24	uPLM	NA
TCGCTG	8.68	439	438	440	3	119	25847	0.46	uPLM	NA
GTAAATTG	8.68	-606	-608	-600	9	63	25847	0.24	uPLM	NA
TGAGGATC	8.68	-27	-30	-20	11	60	25847	0.23	uPLM	2
ATATAGC	8.68	-29	-35	-27	9	207	25847	0.8	uPLM	2
GACTCGGT	8.68	-539	-541	-527	15	56	25847	0.22	uPLM	NA
TCTCACCA	8.67	-175	-178	-170	9	64	25847	0.25	tPLM	NA
TTGCATAC	8.67	-477	-483	-475	9	56	25847	0.22	uPLM	NA
TCCACAAT	8.67	482	480	484	5	56	25847	0.22	uPLM	NA
AACTCACC	8.67	24	18	27	10	61	25847	0.24	tPLM	NA
CTCGTAAC	8.67	357	358	375	18	60	25847	0.23	uPLM	NA
GCCCATG	8.67	-59	-64	-39	26	248	25847	0.96	uPLM	1
TGGAAGCA	8.67	-78	-82	-75	8	68	25847	0.26	uPLM	1
ACGGCTAG	8.67	181	175	183	9	54	25847	0.21	uPLM	NA
GGGCATGA	8.66	-425	-430	-419	12	61	25847	0.24	uPLM	NA
TACTGGG	8.66	275	270	276	7	63	25847	0.24	uPLM	NA
TCCCA	8.66	-4	-4	-4	1	202	25847	0.78	uPLM	3
TGTTCAGG	8.66	-270	-271	-260	12	65	25847	0.25	uPLM	NA
CTCAGGTG	8.66	135	126	136	11	60	25847	0.23	uPLM	NA
ATTATGCT	8.66	-716	-721	-713	9	70	25847	0.27	uPLM	NA
TATATAAG	8.66	-33	-39	-26	14	152	25847	0.59	uPLM	2
AATTACAC	8.66	-354	-357	-348	10	66	25847	0.26	uPLM	NA
CCTCCACT	8.66	-5	-6	14	20	113	25847	0.44	uPLM	3
AACACATC	8.65	68	68	73	6	58	25847	0.22	uPLM	NA
AGACCTT	8.65	156	157	158	2	59	25847	0.23	uPLM	NA
GCGTTCAA	8.65	-952	-957	-935	23	59	25847	0.23	uPLM	NA
CGACAGCA	8.65	295	284	311	28	84	25847	0.32	tPLM	NA
GCCCAAGG	8.65	-915	-918	-911	8	60	25847	0.23	uPLM	NA
GGCATGAT	8.64	-423	-427	-418	10	60	25847	0.23	uPLM	NA
TGAAAGAA	8.64	400	400	402	3	54	25847	0.21	uPLM	NA
TATCCCG	8.64	458	459	463	5	65	25847	0.25	uPLM	NA
GTAATCAG	8.64	-687	-698	-682	17	59	25847	0.23	uPLM	NA
GTGGGCAT	8.64	-431	-434	-422	13	59	25847	0.23	miPLM	NA
CTCAAAGC	8.64	237	234	241	8	60	25847	0.23	uPLM	NA
GCGCTTT	8.64	-366	-369	-363	7	59	25847	0.23	uPLM	NA
AACTGCG	8.64	469	464	476	13	89	25847	0.34	uPLM	NA
TTCTCGAC	8.63	-132	-135	-125	11	61	25847	0.24	uPLM	NA
ATTGAACG	8.63	-939	-947	-927	21	59	25847	0.23	uPLM	NA
AAGATCAA	8.63	53	53	56	4	59	25847	0.23	uPLM	NA
CTAGTAC	8.63	191	191	193	3	62	25847	0.24	tPLM	NA
CGCTCTA	8.63	185	186	189	4	61	25847	0.24	uPLM	NA
GTGGGCA	8.62	-423	-425	-421	5	69	25847	0.27	uPLM	NA
CAACGTCC	8.62	417	409	419	11	59	25847	0.23	uPLM	NA
GGACATGA	8.62	-576	-580	-572	9	60	25847	0.23	uPLM	NA
CTCGATGG	8.62	162	159	169	11	68	25847	0.26	uPLM	NA
GGGCTGCT	8.61	279	274	280	7	59	25847	0.23	uPLM	NA
CAGCTCG	8.61	216	177	246	70	565	25847	2.19	uPLM	NA
ATCCGAC	8.61	-225	-227	-224	4	61	25847	0.24	uPLM	NA
GCTCAATT	8.61	280	280	285	6	60	25847	0.23	uPLM	NA
AGCGATG	8.6	435	434	436	3	60	25847	0.23	uPLM	NA
AACGCGAG	8.6	-944	-946	-931	16	60	25847	0.23	uPLM	NA
TCCTCGTG	8.6	319	311	340	30	112	25847	0.43	uPLM	NA
CAATTTGC	8.6	280	281	288	8	63	25847	0.24	uPLM	NA
ATCCATGG	8.6	-514	-516	-511	6	62	25847	0.24	uPLM	NA
GCGATGAC	8.59	436	426	437	12	70	25847	0.27	uPLM	NA
GAGGTCAC	8.59	-245	-253	-243	11	56	25847	0.22	uPLM	NA
ATATTAAG	8.59	-686	-689	-681	9	74	25847	0.29	uPLM	NA
AGCCGTG	8.59	176	174	180	7	76	25847	0.29	uPLM	NA
GCTGCTGA	8.59	-195	-201	-178	24	93	25847	0.36	uPLM	NA
CTATGCCA	8.59	439	434	444	11	62	25847	0.24	uPLM	NA
GTACCCAA	8.59	195	187	196	10	57	25847	0.22	uPLM	NA
ACCATATG	8.59	-84	-88	-82	7	64	25847	0.25	uPLM	1
GTCCTTCC	8.58	-668	-672	-664	9	54	25847	0.21	uPLM	NA
CGTCCATC	8.58	158	50	172	123	281	25847	1.09	uPLM	NA
TGATCCG	8.58	216	214	217	4	60	25847	0.23	uPLM	NA
GAGAACAC	8.58	-203	-204	-196	9	63	25847	0.24	miPLM	NA
GTATGCTA	8.58	-21	-29	-13	17	71	25847	0.27	uPLM	2
GTTTTCAG	8.58	-541	-544	-534	11	70	25847	0.27	uPLM	NA
TTTGGCAA	8.58	-378	-380	-376	5	55	25847	0.21	uPLM	NA
TGGTTGGC	8.58	-497	-502	-495	8	60	25847	0.23	uPLM	NA
GGGTACT	8.58	196	195	201	7	66	25847	0.26	uPLM	NA
TTGGACAT	8.58	-575	-577	-570	8	65	25847	0.25	uPLM	NA
TTACAATG	8.58	-158	-161	-156	6	56	25847	0.22	uPLM	NA
CCTGAGGA	8.58	-27	-28	-18	11	59	25847	0.23	uPLM	2
AGATTCAT	8.57	-327	-330	-324	7	59	25847	0.23	tPLM	NA
ACGTTACA	8.57	-819	-821	-806	16	46	25847	0.18	uPLM	NA
TCCAGAAC	8.57	-218	-224	-215	10	64	25847	0.25	uPLM	NA
GATGGCCA	8.57	-394	-397	-390	8	54	25847	0.21	uPLM	NA
GCATAATA	8.57	-712	-717	-707	11	68	25847	0.26	uPLM	NA
CGATCGTT	8.57	-776	-779	-767	13	60	25847	0.23	uPLM	NA
GCGTGTTT	8.57	71	67	74	8	54	25847	0.21	uPLM	NA
TAGTCTTG	8.57	-54	-58	-50	9	58	25847	0.22	uPLM	1
ACAAATAC	8.56	-635	-637	-632	6	58	25847	0.22	uPLM	NA
AACACCAG	8.56	-279	-280	-272	9	59	25847	0.23	uPLM	NA
TCGGTTAA	8.56	-627	-631	-617	15	56	25847	0.22	uPLM	NA
TGCCGCCT	8.56	236	188	264	77	243	25847	0.94	uPLM	NA
TCATGGAC	8.56	3	3	12	10	67	25847	0.26	uPLM	3
CCACGG	8.56	183	178	187	10	305	25847	1.18	uPLM	NA
GGAGAAAG	8.55	-988	-991	-984	8	70	25847	0.27	uPLM	NA
CCTGAGTC	8.55	134	131	141	11	60	25847	0.23	uPLM	NA
AGGTTTAC	8.55	-267	-270	-255	16	65	25847	0.25	uPLM	NA
ATGGTGCT	8.55	-91	-92	-86	7	64	25847	0.25	miPLM	1
AGATCAAA	8.55	52	52	55	4	62	25847	0.24	uPLM	NA
GAGAAAAA	8.55	-130	-131	-129	3	66	25847	0.26	uPLM	NA
AGAGGCTC	8.54	340	336	341	6	58	25847	0.22	uPLM	NA
AAGGAAAC	8.54	200	198	202	5	59	25847	0.23	miPLM	NA
GAGTTTG	8.54	21	21	23	3	71	25847	0.27	uPLM	NA
ACTGCATT	8.54	-123	-124	-117	8	65	25847	0.25	uPLM	NA
TATATAA	8.54	-31	-36	-26	11	652	25847	2.52	uPLM	2
AATTGTTT	8.54	-599	-601	-598	4	59	25847	0.23	uPLM	NA
CATATCAT	8.54	-340	-342	-338	5	51	25847	0.2	uPLM	NA
TGAACGA	8.54	-779	-781	-776	6	69	25847	0.27	uPLM	NA
GACTGAGA	8.54	-205	-207	-192	16	68	25847	0.26	uPLM	NA
AAGAGTC	8.53	-138	-139	-136	4	67	25847	0.26	uPLM	NA
GCCATCAC	8.53	-391	-393	-385	9	56	25847	0.22	uPLM	NA
CTTTCAGG	8.53	153	144	154	11	57	25847	0.22	uPLM	NA
CTTGGACA	8.53	-572	-579	-569	11	58	25847	0.22	uPLM	NA
TTTAAAGG	8.53	-460	-464	-455	10	68	25847	0.26	uPLM	NA
CGAGCCCG	8.53	-940	-942	-935	8	57	25847	0.22	uPLM	NA
AGTCGAGA	8.53	-135	-148	-133	16	62	25847	0.24	uPLM	NA
CACAACTG	8.53	-206	-215	-201	15	72	25847	0.28	uPLM	NA
ACCTGAGT	8.52	141	128	142	15	62	25847	0.24	uPLM	NA
CGGCGTTT	8.52	205	206	213	8	62	25847	0.24	uPLM	NA
AGGAGGT	8.52	455	454	457	4	90	25847	0.35	uPLM	NA
TAAATTAC	8.52	-350	-352	-346	7	66	25847	0.26	uPLM	NA
TTGAGCAG	8.52	284	284	290	7	65	25847	0.25	uPLM	NA
ACTTCTGA	8.51	-696	-704	-693	12	52	25847	0.2	uPLM	NA
ATAGTTGA	8.51	-848	-851	-845	7	56	25847	0.22	uPLM	NA
ACCATATC	8.51	-395	-401	-393	9	62	25847	0.24	uPLM	NA
GCCTATCG	8.51	-39	-55	-34	22	59	25847	0.23	uPLM	2
CAGTTGTG	8.51	-213	-220	-208	13	71	25847	0.27	uPLM	NA
CCGGATC	8.51	220	185	315	131	844	25847	3.27	uPLM	NA
TGTTATCG	8.51	112	110	122	13	61	25847	0.24	uPLM	NA
ATATGCAC	8.5	-338	-340	-333	8	64	25847	0.25	uPLM	NA
ATTCATGA	8.5	-332	-337	-326	12	78	25847	0.3	uPLM	NA
AGGTTGTG	8.5	-23	-25	-20	6	58	25847	0.22	uPLM	2
ACGTTTC	8.5	-805	-807	-803	5	52	25847	0.2	tPLM	NA
CCTGTGAC	8.5	-243	-245	-233	13	58	25847	0.22	uPLM	NA
CTAGTGC	8.5	415	415	416	2	64	25847	0.25	uPLM	NA
TGGATCGA	8.5	-552	-556	-548	9	61	25847	0.24	miPLM	NA
ATCCCGCA	8.5	458	450	465	16	66	25847	0.26	uPLM	NA
TATCGATC	8.5	-33	-45	-27	19	64	25847	0.25	miPLM	2
AGTACTC	8.49	276	277	279	3	67	25847	0.26	uPLM	NA
GGATCAGT	8.49	-954	-961	-951	11	57	25847	0.22	uPLM	NA
TGAGCCTC	8.49	320	310	333	24	81	25847	0.31	uPLM	NA
CAAGTTGG	8.49	-866	-869	-860	10	58	25847	0.22	tPLM	NA
ACTCCTC	8.49	254	254	256	3	75	25847	0.29	uPLM	NA
ACCCCATG	8.49	103	94	106	13	49	25847	0.19	uPLM	NA
CGACCCCC	8.49	-240	-241	-227	15	60	25847	0.23	uPLM	NA
ATGTCCAA	8.49	-582	-584	-577	8	65	25847	0.25	uPLM	NA
GCTGATTC	8.48	-37	-44	-33	12	63	25847	0.24	uPLM	2
CGCCGAGT	8.48	-275	-280	-270	11	59	25847	0.23	uPLM	NA
GAGCTGA	8.47	212	212	213	2	65	25847	0.25	uPLM	NA
CTAACCAA	8.47	-728	-732	-725	8	58	25847	0.22	uPLM	NA
TATATAAC	8.47	-33	-38	-28	11	95	25847	0.37	uPLM	2
TGCTGTGT	8.47	-911	-915	-903	13	62	25847	0.24	uPLM	NA
CAGCACCT	8.47	-905	-907	-899	9	56	25847	0.22	uPLM	NA
CTTAGAAT	8.47	-136	-142	-134	9	62	25847	0.24	uPLM	NA
GCAACGTC	8.47	417	395	448	54	103	25847	0.4	tPLM	NA
AAGCTAGT	8.47	-290	-295	-288	8	61	25847	0.24	uPLM	NA
GCACATTG	8.47	-840	-846	-836	11	53	25847	0.21	uPLM	NA
CACATAGA	8.47	-320	-322	-317	6	54	25847	0.21	uPLM	NA
CTTCTATT	8.47	-149	-151	-146	6	68	25847	0.26	uPLM	NA
TTCCTGCC	8.47	-669	-677	-667	11	55	25847	0.21	uPLM	NA
TTCGTTTG	8.46	-383	-386	-379	8	61	25847	0.24	uPLM	NA
ACTAACAC	8.46	-565	-573	-562	12	64	25847	0.25	uPLM	NA
GGTCACAG	8.46	-256	-259	-241	19	59	25847	0.23	uPLM	NA
TGCTCCGA	8.46	-71	-74	-62	13	64	25847	0.25	uPLM	1
CCGACATC	8.46	-68	-78	-66	13	63	25847	0.24	tPLM	1
ATGGCACC	8.46	-520	-523	-515	9	59	25847	0.23	uPLM	NA
AAAACCTC	8.46	4	-2	8	10	72	25847	0.28	uPLM	3
AGTTTGCT	8.45	20	20	24	5	61	25847	0.24	uPLM	NA
GATCCAGG	8.45	-707	-710	-703	8	56	25847	0.22	uPLM	NA
CATGCCAC	8.44	-893	-897	-890	8	62	25847	0.24	uPLM	NA
TAGTGGAG	8.44	-8	-15	-5	11	66	25847	0.26	uPLM	3
TTATA	8.44	-27	-33	-25	9	2354	25847	9.11	uPLM	2
ATGTCGG	8.44	-75	-77	-72	6	78	25847	0.3	tPLM	1
GCTAGTTC	8.43	-291	-295	-286	10	58	25847	0.22	uPLM	NA
TTACCTG	8.43	319	319	321	3	63	25847	0.24	uPLM	NA
TCGGTGCC	8.43	-531	-534	-524	11	62	25847	0.24	tPLM	NA
CTGCCTTA	8.42	-682	-684	-670	15	58	25847	0.22	uPLM	NA
AGGATCCG	8.42	-230	-234	-221	14	59	25847	0.23	uPLM	NA
AGGTGAG	8.42	136	126	177	52	393	25847	1.52	tPLM	NA
GGTCGGAT	8.42	-233	-243	-231	13	61	25847	0.24	uPLM	NA
TAGCTTTC	8.42	382	370	397	28	77	25847	0.3	uPLM	NA
ATCCATCT	8.42	-458	-460	-455	6	62	25847	0.24	uPLM	NA
ATGAGGCC	8.41	-89	-98	-87	12	62	25847	0.24	uPLM	1
CGCTTTG	8.41	-366	-370	-364	7	62	25847	0.24	uPLM	NA
AATAGCAC	8.41	404	399	406	8	60	25847	0.23	uPLM	NA
GGGTATGT	8.41	-890	-894	-883	12	59	25847	0.23	uPLM	NA
ATCACTAC	8.41	-992	-994	-985	10	63	25847	0.24	uPLM	NA
CGCCAACC	8.41	-492	-497	-488	10	49	25847	0.19	uPLM	NA
ATCTTCAG	8.41	-787	-790	-784	7	55	25847	0.21	uPLM	NA
ACACAGCA	8.41	-905	-907	-896	12	60	25847	0.23	uPLM	NA
CCCACGAT	8.4	-430	-434	-418	17	52	25847	0.2	tPLM	NA
CTAGTTCT	8.4	-292	-293	-285	9	59	25847	0.23	uPLM	NA
CGAGGTC	8.4	165	165	166	2	66	25847	0.26	uPLM	NA
AGCAGGAG	8.4	297	274	317	44	244	25847	0.94	uPLM	NA
GCGCTTTG	8.4	-367	-384	-363	22	59	25847	0.23	uPLM	NA
GGCCATCA	8.4	-388	-392	-383	10	64	25847	0.25	uPLM	NA
AAGAGCGC	8.4	-751	-764	-747	18	57	25847	0.22	uPLM	NA
CACACGC	8.4	-177	-179	-176	4	71	25847	0.27	tPLM	NA
CCACACAG	8.4	-903	-905	-894	12	57	25847	0.22	uPLM	NA
TCTGGGTA	8.4	-900	-902	-886	17	58	25847	0.22	uPLM	NA
ACTACACC	8.4	-992	-997	-988	10	61	25847	0.24	uPLM	NA
AACGATCC	8.4	-760	-766	-754	13	45	25847	0.17	uPLM	NA
CACCAGAA	8.39	-276	-280	-274	7	55	25847	0.21	tPLM	NA
AACTGCAT	8.39	-122	-124	-118	7	66	25847	0.26	uPLM	NA
GGATAGG	8.39	465	465	467	3	61	25847	0.24	uPLM	NA
TATATAAA	8.39	-33	-37	-26	12	329	25847	1.27	uPLM	2
ATACACAA	8.39	-13	-14	-10	5	63	25847	0.24	uPLM	3
TGTCTTGG	8.39	-962	-965	-958	8	65	25847	0.25	uPLM	NA
TTGAGGCG	8.38	235	221	237	17	70	25847	0.27	miPLM	NA
CGATGAC	8.38	437	436	438	3	70	25847	0.27	tPLM	NA
AGCGAGG	8.38	189	184	199	16	202	25847	0.78	uPLM	NA
GGCTCGCG	8.38	-946	-948	-940	9	65	25847	0.25	uPLM	NA
AGAACAG	8.38	-213	-214	-212	3	70	25847	0.27	uPLM	NA
GCTTTATA	8.38	-28	-41	-21	21	115	25847	0.44	uPLM	2
GAGGTTT	8.38	11	11	13	3	67	25847	0.26	uPLM	3
TCATTTGA	8.38	-501	-504	-498	7	75	25847	0.29	uPLM	NA
CTACACCA	8.37	-992	-998	-989	10	65	25847	0.25	uPLM	NA
ACACTACC	8.37	117	117	124	8	60	25847	0.23	uPLM	NA
AGAGTACT	8.37	262	263	272	10	61	25847	0.24	uPLM	NA
CGATAACA	8.37	114	115	129	15	61	25847	0.24	uPLM	NA
TCTTCTAT	8.37	-330	-337	-326	12	88	25847	0.34	uPLM	NA
TGGTGAGA	8.37	-183	-184	-177	8	62	25847	0.24	tPLM	NA
GTTGCGA	8.37	-164	-165	-160	6	66	25847	0.26	uPLM	NA
TACGGGCT	8.37	-949	-972	-944	29	53	25847	0.21	uPLM	NA
GAGTCGAT	8.37	124	120	133	14	63	25847	0.24	uPLM	NA
ACGATCGT	8.36	-797	-799	-774	26	47	25847	0.18	uPLM	NA
CGACATCA	8.36	-72	-73	-67	7	62	25847	0.24	tPLM	1
GTTACGA	8.36	377	378	382	5	61	25847	0.24	uPLM	NA
TTGAGGTG	8.36	-976	-979	-973	7	61	25847	0.24	uPLM	NA
GAGGTCG	8.36	166	165	171	7	125	25847	0.48	uPLM	NA
GATCAGAT	8.36	-726	-729	-723	7	57	25847	0.22	tPLM	NA
GGAGCAC	8.36	350	348	355	8	121	25847	0.47	uPLM	NA
CATGGGC	8.36	-65	-82	-56	27	260	25847	1.01	uPLM	1
GCGCGACT	8.36	-761	-763	-744	20	47	25847	0.18	uPLM	NA
ATGATATG	8.36	-333	-335	-331	5	51	25847	0.2	uPLM	NA
CTTAATAT	8.36	-676	-680	-674	7	63	25847	0.24	uPLM	NA
TGTTAGTA	8.35	-570	-579	-555	25	77	25847	0.3	uPLM	NA
TTGCTTG	8.35	265	266	266	1	61	25847	0.24	uPLM	NA
TTAATATG	8.35	-679	-683	-675	9	77	25847	0.3	uPLM	NA
GCGTTCA	8.35	-938	-942	-935	8	62	25847	0.24	uPLM	NA
TGCTAAAA	8.35	-841	-843	-838	6	63	25847	0.24	uPLM	NA
TTGTATGT	8.35	-966	-968	-963	6	62	25847	0.24	uPLM	NA
ATGGG	8.35	1	1	2	2	322	25847	1.25	uPLM	3
CTATGCC	8.35	440	441	444	4	66	25847	0.26	uPLM	NA
ATCTGATC	8.35	-720	-723	-716	8	62	25847	0.24	tPLM	NA
AATTTACC	8.34	-600	-602	-594	9	66	25847	0.26	uPLM	NA
TTTAGCAC	8.34	-835	-838	-832	7	54	25847	0.21	uPLM	NA
GGAAGGAC	8.34	-675	-681	-670	12	68	25847	0.26	uPLM	NA
CAGGAAGG	8.34	-680	-682	-673	10	53	25847	0.21	uPLM	NA
CTCTAGCC	8.34	-879	-883	-874	10	62	25847	0.24	uPLM	NA
CAATGTAT	8.34	-550	-553	-547	7	61	25847	0.24	uPLM	NA
CCCATGCT	8.34	-68	-69	-58	12	70	25847	0.27	uPLM	1
CTCATGCC	8.34	-896	-902	-888	15	65	25847	0.25	uPLM	NA
AAGTGTAA	8.34	-361	-363	-357	7	60	25847	0.23	uPLM	NA
CCAGGCCA	8.33	-999	-1002	-994	9	56	25847	0.22	uPLM	NA
CCGAGTGA	8.33	-270	-276	-268	9	56	25847	0.22	uPLM	NA
CCTATA	8.33	-36	-38	-32	7	480	25847	1.86	uPLM	2
GCAAACTC	8.32	27	21	30	10	62	25847	0.24	uPLM	NA
ATAGGTGG	8.32	457	458	465	8	57	25847	0.22	uPLM	NA
TGGAGGAG	8.32	457	458	460	3	68	25847	0.26	uPLM	NA
CAGTCAG	8.32	-198	-199	-196	4	67	25847	0.26	uPLM	NA
AATGTATT	8.32	-551	-553	-549	5	56	25847	0.22	uPLM	NA
GCAGCCC	8.32	284	282	286	5	87	25847	0.34	uPLM	NA
TGTGTTCT	8.32	-206	-208	-204	5	63	25847	0.24	miPLM	NA
ACTCGACT	8.32	117	114	130	17	64	25847	0.25	uPLM	NA
ACGGGCTC	8.32	-962	-967	-943	25	64	25847	0.25	uPLM	NA
GAACACAA	8.32	-199	-201	-198	4	59	25847	0.23	uPLM	NA
GAGGCTC	8.32	337	338	340	3	70	25847	0.27	uPLM	NA
GCATATCA	8.31	-345	-347	-338	10	61	25847	0.24	uPLM	NA
TCGTTCAT	8.31	-776	-778	-770	9	55	25847	0.21	uPLM	NA
TGAGCCT	8.31	330	321	333	13	104	25847	0.4	uPLM	NA
TGCTATTA	8.31	25	21	28	8	57	25847	0.22	uPLM	NA
TCAGACTC	8.31	-533	-540	-530	11	56	25847	0.22	uPLM	NA
GTGCCTTG	8.31	-974	-977	-968	10	56	25847	0.22	uPLM	NA
TGCGGAAC	8.31	-934	-949	-927	23	44	25847	0.17	uPLM	NA
TTCTGGTG	8.31	-284	-288	-280	9	59	25847	0.23	tPLM	NA
ATTCTAAG	8.31	-145	-148	-141	8	60	25847	0.23	uPLM	NA
TCGTCCA	8.3	156	156	158	3	65	25847	0.25	uPLM	NA
TCCTACAA	8.3	-226	-233	-224	10	58	25847	0.22	uPLM	NA
TGTAGGAA	8.3	-297	-301	-294	8	56	25847	0.22	uPLM	NA
AAACGATC	8.3	-760	-762	-753	10	53	25847	0.21	uPLM	NA
GTGAGCC	8.3	327	324	332	9	94	25847	0.36	uPLM	NA
TGTTGCCC	8.3	-464	-472	-462	11	54	25847	0.21	uPLM	NA
ACTTGGAC	8.3	-571	-580	-568	13	59	25847	0.23	uPLM	NA
ACTTACC	8.3	-356	-359	-354	6	63	25847	0.24	uPLM	NA
AGTGAGGC	8.3	-648	-655	-645	11	58	25847	0.22	miPLM	NA
GACTCGAC	8.3	128	125	129	5	58	25847	0.22	uPLM	NA
GTAGGAT	8.3	-221	-222	-219	4	63	25847	0.24	uPLM	NA
CTGGATTT	8.3	-214	-221	-211	11	64	25847	0.25	uPLM	NA
CACGAGG	8.29	330	324	340	17	156	25847	0.6	tPLM	NA
GCTATTAT	8.29	25	19	29	11	58	25847	0.22	uPLM	NA
AGGTGCTG	8.29	-912	-915	-906	10	59	25847	0.23	uPLM	NA
CATCACTA	8.29	-989	-991	-984	8	63	25847	0.24	uPLM	NA
ACTAGCTT	8.29	-284	-288	-281	8	62	25847	0.24	uPLM	NA
CCTGACAA	8.29	-103	-104	-93	12	61	25847	0.24	uPLM	NA
AGTACCC	8.29	190	159	202	44	132	25847	0.51	uPLM	NA
GGATGAAT	8.29	-48	-50	-44	7	58	25847	0.22	uPLM	2
GCAGTTAT	8.29	-129	-130	-113	18	69	25847	0.27	uPLM	NA
CACGACCA	8.29	-341	-348	-336	13	66	25847	0.26	uPLM	NA
GTCAGGCC	8.28	-100	-105	-98	8	56	25847	0.22	uPLM	1
GGTGAGTT	8.28	17	10	20	11	61	25847	0.24	tPLM	3
GCTGATC	8.28	212	212	226	15	121	25847	0.47	uPLM	NA
CTATTCTA	8.28	-144	-149	-143	7	64	25847	0.25	uPLM	NA
CAGTACTC	8.28	269	269	280	12	61	25847	0.24	uPLM	NA
CTCACCAC	8.27	-178	-182	-171	12	67	25847	0.26	tPLM	NA
GTGTTAC	8.27	-277	-278	-276	3	58	25847	0.22	uPLM	NA
CTCGGATC	8.27	-717	-719	-707	13	57	25847	0.22	uPLM	NA
GGAGCATG	8.27	-73	-74	-67	8	61	25847	0.24	uPLM	1
CGTACTG	8.27	-946	-949	-941	9	75	25847	0.29	uPLM	NA
GACCTCGA	8.27	171	167	172	6	70	25847	0.27	uPLM	NA
GAGTTCTG	8.27	-899	-903	-890	14	61	25847	0.24	miPLM	NA
GGGGGTCG	8.27	-242	-250	-234	17	61	25847	0.24	uPLM	NA
ATGAATCT	8.27	-336	-338	-332	7	53	25847	0.21	tPLM	NA
CGGTTAA	8.27	-620	-624	-618	7	54	25847	0.21	uPLM	NA
CCTCGCT	8.27	184	178	186	9	130	25847	0.5	uPLM	NA
TACGAGG	8.27	379	377	385	9	84	25847	0.32	tPLM	NA
AGAATAGA	8.27	-139	-141	-137	5	61	25847	0.24	uPLM	NA
TTTCTCCA	8.27	-981	-983	-978	6	62	25847	0.24	uPLM	NA
CTTTCGCA	8.26	-172	-188	-169	20	58	25847	0.22	uPLM	NA
TAAATAGC	8.26	-33	-38	-27	12	75	25847	0.29	uPLM	2
ATGTAATC	8.26	-685	-687	-681	7	51	25847	0.2	uPLM	NA
GAAACGT	8.26	-811	-813	-808	6	59	25847	0.23	uPLM	NA
CATGAGGT	8.26	12	8	16	9	60	25847	0.23	uPLM	3
CTATA	8.26	-32	-37	-31	7	1452	25847	5.62	uPLM	2
AATACATT	8.26	-558	-561	-555	7	66	25847	0.26	uPLM	NA
GTACTCT	8.26	277	276	278	3	64	25847	0.25	uPLM	NA
CACGACAG	8.26	294	286	295	10	57	25847	0.22	uPLM	NA
TTAAGGCA	8.25	-680	-693	-676	18	68	25847	0.26	uPLM	NA
CCATCGAG	8.25	161	155	162	8	65	25847	0.25	uPLM	NA
TAACATAG	8.24	376	372	379	8	57	25847	0.22	uPLM	NA
GTTTGCTA	8.24	19	18	25	8	63	25847	0.24	uPLM	3
TTACACTT	8.24	-354	-357	-350	8	67	25847	0.26	uPLM	NA
AGGTAAAC	8.24	-258	-260	-246	15	65	25847	0.25	uPLM	NA
TGTCAGGC	8.24	-101	-105	-99	7	57	25847	0.22	uPLM	NA
AGCAGCCC	8.24	282	279	287	9	65	25847	0.25	uPLM	NA
TCAGATGT	8.24	-726	-731	-722	10	52	25847	0.2	uPLM	NA
TACTATAA	8.24	337	338	341	4	59	25847	0.23	uPLM	NA
TGGACGG	8.24	13	12	17	6	89	25847	0.34	uPLM	3
TTTTCCG	8.24	5	4	9	6	78	25847	0.3	uPLM	3
TGGGTATG	8.24	-888	-890	-884	7	57	25847	0.22	uPLM	NA
GAAGATTC	8.24	-327	-331	-322	10	60	25847	0.23	tPLM	NA
GAAAGGCG	8.23	-991	-993	-981	13	45	25847	0.17	uPLM	NA
AACGATCG	8.23	-782	-786	-774	13	62	25847	0.24	uPLM	NA
GTAGGATC	8.23	-223	-230	-219	12	60	25847	0.23	uPLM	NA
TCTATATA	8.23	-36	-39	-33	7	133	25847	0.51	uPLM	2
TGGCCATC	8.23	-388	-390	-382	9	69	25847	0.27	uPLM	NA
CAACTGT	8.23	-204	-205	-203	3	65	25847	0.25	uPLM	NA
TGATCCCT	8.23	-724	-731	-719	13	59	25847	0.23	uPLM	NA
GAGGACCA	8.23	188	181	191	11	71	25847	0.27	uPLM	NA
ACAGGGG	8.23	-239	-240	-237	4	62	25847	0.24	uPLM	NA
GTTATATT	8.23	-118	-120	-116	5	61	25847	0.24	uPLM	NA
CTCAGCAG	8.23	-184	-193	-182	12	62	25847	0.24	uPLM	NA
TTCATGTC	8.23	-584	-586	-581	6	49	25847	0.19	tPLM	NA
ATCGCT	8.23	440	441	441	1	61	25847	0.24	uPLM	NA
TCCGTGCA	8.22	-761	-770	-759	12	52	25847	0.2	uPLM	NA
ACAGCCCG	8.22	-503	-505	-481	25	58	25847	0.22	uPLM	NA
TAGTACTA	8.22	-573	-577	-566	12	63	25847	0.24	uPLM	NA
GCTAGTT	8.22	-288	-289	-286	4	76	25847	0.29	uPLM	NA
GATATGCA	8.22	-338	-340	-332	9	65	25847	0.25	uPLM	NA
GGGATAG	8.22	465	465	468	4	64	25847	0.25	uPLM	NA
ATCCCAAG	8.22	-954	-959	-948	12	60	25847	0.23	uPLM	NA
TCATGAAT	8.22	-335	-341	-333	9	64	25847	0.25	uPLM	NA
AACGCGA	8.22	-936	-938	-931	8	64	25847	0.25	uPLM	NA
CCCACGA	8.22	-419	-421	-417	5	71	25847	0.27	tPLM	NA
CGTTCCAA	8.22	-661	-667	-654	14	51	25847	0.2	uPLM	NA
AAAAGTGA	8.22	-651	-654	-648	7	68	25847	0.26	tPLM	NA
ATAAATAC	8.21	-32	-36	-27	10	148	25847	0.57	uPLM	2
CTTTCGC	8.21	-171	-174	-169	6	67	25847	0.26	uPLM	NA
ATTCCTAT	8.21	-915	-920	-912	9	58	25847	0.22	uPLM	NA
TTCTGATT	8.21	-694	-698	-692	7	53	25847	0.21	uPLM	NA
ATGTGCTC	8.21	355	353	359	7	61	25847	0.24	uPLM	NA
CATAGCTT	8.21	381	376	382	7	58	25847	0.22	uPLM	NA
CTTTCTAT	8.21	82	82	87	6	58	25847	0.22	uPLM	NA
TTAGCACA	8.2	-836	-838	-833	6	56	25847	0.22	uPLM	NA
GTAGTGTT	8.2	113	114	118	5	59	25847	0.23	uPLM	NA
AGGTTTTC	8.2	10	5	12	8	64	25847	0.25	uPLM	3
ATGCGCT	8.2	-364	-366	-361	6	67	25847	0.26	uPLM	NA
AGAGTCGA	8.2	-145	-147	-135	13	62	25847	0.24	uPLM	NA
AAGATTCA	8.2	-327	-330	-323	8	62	25847	0.24	tPLM/miPLM	NA
GGCAGGAG	8.2	239	237	245	9	75	25847	0.29	uPLM	NA
TCTCCTG	8.2	308	308	309	2	63	25847	0.24	uPLM	NA
AGGCATCA	8.2	-643	-649	-641	9	57	25847	0.22	miPLM	NA
CCTTGGGC	8.19	-908	-910	-904	7	57	25847	0.22	uPLM	NA
AGGCGGCA	8.19	238	231	240	10	68	25847	0.26	uPLM	NA
GTAGTCGC	8.19	-745	-756	-734	23	51	25847	0.2	uPLM	NA
GCCTGAAG	8.19	-807	-815	-793	23	63	25847	0.24	miPLM	NA
TCCTATGT	8.19	-918	-925	-914	12	57	25847	0.22	uPLM	NA
TGGGCATG	8.19	-428	-430	-420	11	68	25847	0.26	uPLM	NA
AAGGCGTT	8.19	-991	-997	-979	19	49	25847	0.19	uPLM	NA
GGCTAGAC	8.19	165	166	180	15	58	25847	0.22	uPLM	NA
TATGTCTT	8.19	-963	-966	-960	7	62	25847	0.24	uPLM	NA
TCAACTAT	8.19	-855	-859	-852	8	57	25847	0.22	uPLM	NA
GTCTCGTC	8.19	148	133	155	23	86	25847	0.33	uPLM	NA
AAGAGTCG	8.19	-146	-149	-136	14	60	25847	0.23	uPLM	NA
CTCGCT	8.19	186	186	206	21	596	25847	2.31	uPLM	NA
TAATTACC	8.19	318	317	324	8	60	25847	0.23	uPLM	NA
CTGCA	8.19	-1	-4	-1	4	628	25847	2.43	uPLM	3
GCCGTGGT	8.19	177	160	194	35	124	25847	0.48	tPLM	NA
TTCTCAGT	8.18	-205	-207	-200	8	56	25847	0.22	miPLM	NA
ATCGAGGT	8.18	163	153	164	12	66	25847	0.26	uPLM	NA
TGGTGTTA	8.18	-284	-285	-278	8	58	25847	0.22	uPLM	NA
TAATTGGA	8.18	341	342	346	5	64	25847	0.25	uPLM	NA
AATATCTT	8.18	-613	-617	-609	9	73	25847	0.28	tPLM	NA
TAGAATAG	8.17	-141	-142	-136	7	62	25847	0.24	uPLM	NA
CCTCGTGA	8.17	314	315	328	14	65	25847	0.25	uPLM	NA
ATAGCAAA	8.17	30	29	33	5	60	25847	0.23	uPLM	NA
ATTGGATC	8.17	-556	-558	-550	9	64	25847	0.25	miPLM	NA
CATGGTAA	8.17	-365	-372	-363	10	59	25847	0.23	uPLM	NA
GTCTCACC	8.17	-171	-183	-169	15	60	25847	0.23	tPLM	NA
ATAGCACT	8.17	397	398	407	10	62	25847	0.24	uPLM	NA
ATTGGAGC	8.17	347	341	348	8	61	25847	0.24	uPLM	NA
TTACGAGG	8.17	374	363	381	19	60	25847	0.23	uPLM	NA
GAGCCTC	8.16	333	331	338	8	99	25847	0.38	uPLM	NA
GGCAAGA	8.16	-60	-61	-59	3	65	25847	0.25	uPLM	1
CTAGCTTC	8.16	-288	-289	-282	8	63	25847	0.24	uPLM	NA
CCTCATGG	8.16	2	2	10	9	61	25847	0.24	uPLM	3
TGTTATAC	8.16	255	256	261	6	58	25847	0.22	uPLM	NA
AAATCGT	8.16	-428	-429	-427	3	63	25847	0.24	uPLM	NA
GTAAACCT	8.16	-258	-263	-248	16	62	25847	0.24	uPLM	NA
GTCCATGA	8.15	13	12	19	8	58	25847	0.22	uPLM	3
ACTATGCC	8.15	435	432	443	12	59	25847	0.23	uPLM	NA
TGGGGG	8.15	0	-5	4	9	228	25847	0.88	uPLM	3
TCTGGTGT	8.15	-284	-286	-280	7	56	25847	0.22	uPLM	NA
AGGTAGTC	8.15	-741	-743	-733	11	45	25847	0.17	uPLM	NA
GTATGCT	8.15	-15	-16	-13	4	65	25847	0.25	uPLM	3
CATTCCTA	8.15	-917	-919	-911	9	56	25847	0.22	miPLM	NA
CGTGTTTA	8.15	63	63	75	13	57	25847	0.22	uPLM	NA
CAGTACG	8.15	-952	-957	-947	11	81	25847	0.31	uPLM	NA
TGGATGGC	8.14	-518	-524	-515	10	62	25847	0.24	uPLM	NA
CGAGAAAA	8.14	-133	-137	-130	8	62	25847	0.24	uPLM	NA
TGGACGGT	8.14	7	6	15	10	64	25847	0.25	uPLM	3
CTGAACAT	8.14	-261	-262	-254	9	66	25847	0.26	uPLM	NA
CTTTCTCC	8.14	-981	-983	-977	7	64	25847	0.25	uPLM	NA
ATCGTGCA	8.14	-774	-785	-770	16	58	25847	0.22	uPLM	NA
GCCCTAG	8.14	418	418	419	2	55	25847	0.21	uPLM	NA
GCTAAAAA	8.14	-839	-842	-837	6	72	25847	0.28	uPLM	NA
TCGTGGG	8.14	-425	-427	-423	5	70	25847	0.27	tPLM	NA
ACAAATCC	8.14	-222	-226	-220	7	58	25847	0.22	uPLM	NA
GGCGTTTC	8.14	201	202	212	11	66	25847	0.26	uPLM	NA
TGTAGTGA	8.13	-1000	-1002	-993	10	58	25847	0.22	uPLM	NA
CAAGATCG	8.13	382	370	423	54	128	25847	0.5	uPLM	NA
ATCGATCC	8.13	-37	-41	-29	13	64	25847	0.25	uPLM	2
CTTGAATT	8.13	-866	-868	-863	6	53	25847	0.21	uPLM	NA
CATGAGG	8.13	14	14	16	3	63	25847	0.24	uPLM	3
TGCGGGA	8.13	469	467	471	5	72	25847	0.28	uPLM	NA
CAGATATG	8.13	-406	-411	-403	9	49	25847	0.19	uPLM	NA
AGTCGATA	8.13	123	120	132	13	60	25847	0.23	uPLM	NA
CCTGCC	8.13	248	246	250	5	212	25847	0.82	uPLM	NA
ATAACTGC	8.13	-125	-135	-120	16	63	25847	0.24	uPLM	NA
TCACCACC	8.12	-392	-396	-388	9	69	25847	0.27	tPLM	NA
AACACGC	8.12	77	76	80	5	67	25847	0.26	uPLM	NA
TATAAAT	8.12	-31	-35	-29	7	535	25847	2.07	uPLM	2
GATCCAAT	8.12	-546	-549	-543	7	60	25847	0.23	miPLM	NA
TCTAGTAC	8.12	182	183	192	10	62	25847	0.24	uPLM	NA
CCAAGACA	8.12	-955	-958	-951	8	61	25847	0.24	uPLM	NA
AATATTGG	8.12	-481	-484	-475	10	60	25847	0.23	uPLM	NA
AATTACCT	8.12	315	316	323	8	61	25847	0.24	uPLM	NA
GTTGCTTG	8.12	265	263	267	5	60	25847	0.23	uPLM	NA
CGCAACAC	8.12	67	67	76	10	56	25847	0.22	uPLM	NA
GAGCTGTT	8.12	-430	-438	-427	12	68	25847	0.26	uPLM	NA
TATTTGCT	8.12	405	406	409	4	65	25847	0.25	uPLM	NA
TAACAATA	8.11	-561	-564	-559	6	68	25847	0.26	uPLM	NA
CACGGCTA	8.11	173	169	183	15	58	25847	0.22	uPLM	NA
GTTTACC	8.11	-255	-256	-253	4	68	25847	0.26	uPLM	NA
TCGTGCAT	8.11	-344	-353	-343	11	53	25847	0.21	uPLM	NA
AGCTAGT	8.11	-288	-289	-287	3	70	25847	0.27	uPLM	NA
GGCCAGAG	8.11	-1000	-1008	-997	12	54	25847	0.21	uPLM	NA
TTCAGCG	8.11	428	429	433	5	76	25847	0.29	uPLM	NA
TTGGGCAA	8.1	-477	-480	-471	10	61	25847	0.24	uPLM	NA
CCTATCC	8.1	459	459	461	3	59	25847	0.23	tPLM	NA
AGGCGGAA	8.1	-18	-35	-1	35	82	25847	0.32	uPLM	3
GTGCATTG	8.1	-151	-153	-146	8	58	25847	0.22	uPLM	NA
TTGGGCAT	8.1	-912	-916	-906	11	59	25847	0.23	uPLM	NA
TATAAACC	8.1	-32	-39	-27	13	84	25847	0.32	uPLM	2
TTCAGACT	8.1	-537	-541	-532	10	52	25847	0.2	uPLM	NA
CGCATTGA	8.09	-928	-937	-924	14	45	25847	0.17	miPLM	NA
GAATTAGG	8.09	-580	-586	-578	9	59	25847	0.23	uPLM	NA
TTTCAGCA	8.09	393	392	398	7	63	25847	0.24	uPLM	NA
TAGATCCT	8.09	322	318	323	6	59	25847	0.23	uPLM	NA
CCAACCAG	8.09	-492	-500	-489	12	63	25847	0.24	miPLM	NA
ATCCTAC	8.09	-226	-228	-225	4	60	25847	0.23	uPLM	NA
GGTAGTGT	8.09	110	109	117	9	59	25847	0.23	uPLM	NA
TAAAAACG	8.09	-753	-759	-747	13	69	25847	0.27	uPLM	NA
CGTTCAAT	8.09	-945	-952	-934	19	59	25847	0.23	uPLM	NA
CATTGTAT	8.09	-843	-847	-839	9	68	25847	0.26	uPLM	NA
AGTCTCA	8.09	-170	-171	-168	4	62	25847	0.24	uPLM	NA
AATCGTGG	8.09	-428	-440	-425	16	64	25847	0.25	uPLM	NA
CATGGGG	8.08	112	111	115	5	71	25847	0.27	uPLM	NA
AGTTGAAT	8.08	-853	-855	-847	9	61	25847	0.24	uPLM	NA
CAGGCAAC	8.08	-791	-800	-789	12	57	25847	0.22	uPLM	NA
ACAGATAT	8.08	-405	-410	-403	8	62	25847	0.24	tPLM	NA
TATTTCGA	8.08	-539	-548	-537	12	65	25847	0.25	uPLM	NA
TATTCTAA	8.08	-144	-147	-142	6	64	25847	0.25	uPLM	NA
TAGAGGCT	8.08	337	333	342	10	61	25847	0.24	uPLM	NA
TGAGTTTG	8.08	19	17	22	6	59	25847	0.23	uPLM	3
CCAATCA	8.08	-44	-45	-43	3	71	25847	0.27	tPLM	2
CTAACAAT	8.08	-563	-572	-558	15	86	25847	0.33	uPLM	NA
GGTCGGA	8.07	-233	-234	-231	4	63	25847	0.24	uPLM	NA
TTCTCGA	8.07	-127	-128	-125	4	67	25847	0.26	uPLM	NA
CCTTTCTC	8.07	-981	-983	-976	8	67	25847	0.26	uPLM	NA
GCTGTTTC	8.07	-438	-440	-430	11	48	25847	0.19	uPLM	NA
TAGTGTTA	8.06	116	114	119	6	58	25847	0.22	uPLM	NA
ATCGAAAT	8.06	-553	-555	-545	11	66	25847	0.26	uPLM	NA
GGTGCCAT	8.06	-526	-532	-522	11	66	25847	0.26	uPLM	NA
CTCA	8.06	-3	-3	-3	1	543	25847	2.1	uPLM	3
TTTGTACC	8.06	471	468	473	6	58	25847	0.22	uPLM	NA
AGCAGCC	8.06	284	259	306	48	471	25847	1.82	tPLM	NA
TCACAGG	8.06	-242	-245	-239	7	80	25847	0.31	uPLM	NA
CTGATTAC	8.06	-692	-712	-689	24	63	25847	0.24	uPLM	NA
AAATCGTG	8.06	-428	-435	-426	10	61	25847	0.24	uPLM	NA
AAAGGTCT	8.06	143	143	151	9	60	25847	0.23	uPLM	NA
GTAACACC	8.06	-271	-277	-270	8	56	25847	0.22	uPLM	NA
ACCCCCTG	8.06	-241	-244	-229	16	62	25847	0.24	uPLM	NA
TTGTAGGA	8.05	-223	-224	-217	8	56	25847	0.22	uPLM	NA
AATCGTG	8.05	-427	-430	-425	6	73	25847	0.28	uPLM	NA
ACAGATGG	8.05	-470	-476	-464	13	59	25847	0.23	uPLM	NA
CGACTCA	8.05	132	130	133	4	59	25847	0.23	uPLM	NA
TCTAACAT	8.05	55	52	58	7	54	25847	0.21	uPLM	NA
GATGAATC	8.05	-48	-50	-43	8	64	25847	0.25	uPLM	2
GCGACTAC	8.05	-758	-767	-741	27	55	25847	0.21	uPLM	NA
CCCACC	8.05	-3	-4	-3	2	122	25847	0.47	tPLM	3
TGCGCTT	8.05	-364	-366	-362	5	59	25847	0.23	uPLM	NA
TGGGA	8.05	0	-1	1	2	268	25847	1.04	uPLM	3
TACACAAC	8.05	-12	-18	-11	8	55	25847	0.21	uPLM	3
GCTCAGC	8.05	-182	-183	-181	3	61	25847	0.24	uPLM	NA
TACCTGC	8.04	316	316	320	5	83	25847	0.32	uPLM	NA
TGATGGCC	8.04	-397	-399	-391	9	49	25847	0.19	uPLM	NA
TATAT	8.04	-30	-35	-25	11	2305	25847	8.92	uPLM	2
AGCCCAAC	8.04	-873	-877	-870	8	60	25847	0.23	uPLM	NA
AGCCTATC	8.04	-46	-48	-35	14	64	25847	0.25	uPLM	2
CGATAGGC	8.04	-31	-48	-27	22	62	25847	0.24	uPLM	2
CCGAGCA	8.04	-705	-707	-703	5	68	25847	0.26	uPLM	NA
AGGAATGC	8.04	-924	-929	-917	13	58	25847	0.22	uPLM	NA
CTAGTTA	8.04	-163	-165	-160	6	89	25847	0.34	uPLM	NA
AGTCGAT	8.04	129	130	132	3	64	25847	0.25	uPLM	NA
TTGGTTAG	8.04	-735	-740	-732	9	62	25847	0.24	uPLM	NA
GCTTTGA	8.03	233	233	234	2	57	25847	0.22	uPLM	NA
CCCCTGT	8.03	-233	-234	-231	4	59	25847	0.23	uPLM	NA
TAACACCA	8.03	-279	-280	-271	10	63	25847	0.24	uPLM	NA
CATGCCCA	8.03	-417	-422	-413	10	62	25847	0.24	uPLM	NA
TGTTGCGT	8.03	68	60	74	15	58	25847	0.22	tPLM	NA
CCCAGAAC	8.02	-893	-905	-881	25	64	25847	0.25	uPLM	NA
CCACCTAT	8.02	456	448	458	11	59	25847	0.23	uPLM	NA
TTGCCCAA	8.02	-467	-471	-464	8	60	25847	0.23	uPLM	NA
AGTGCTAT	8.02	406	407	414	8	59	25847	0.23	uPLM	NA
GCCTGACA	8.02	-98	-99	-92	8	59	25847	0.23	uPLM	1
TCGGTGC	8.02	-526	-528	-524	5	66	25847	0.26	tPLM	NA
CATCTGTT	8.02	-464	-466	-459	8	50	25847	0.19	miPLM	NA
TCAGCCTA	8.02	-54	-56	-37	20	70	25847	0.27	uPLM	1
CTCATGGA	8.02	3	3	11	9	66	25847	0.26	uPLM	3
AGTTATAT	8.02	-118	-119	-115	5	67	25847	0.26	uPLM	NA
CCATGCGC	8.02	-362	-368	-360	9	48	25847	0.19	uPLM	NA
TGGTGTAG	8.02	-999	-1005	-996	10	62	25847	0.24	uPLM	NA
TCGATAAC	8.02	122	116	130	15	58	25847	0.22	uPLM	NA
CCTATCCC	8.02	444	445	461	17	61	25847	0.24	uPLM	NA
CAACTGTT	8.02	-209	-210	-203	8	67	25847	0.26	uPLM	NA
GGCTGTAT	8.02	-503	-505	-487	19	42	25847	0.16	uPLM	NA
GTTAAGTA	8.01	-623	-630	-620	11	58	25847	0.22	tPLM	NA
ACCTATC	8.01	458	458	460	3	59	25847	0.23	uPLM	NA
AGTGATGG	8.01	-995	-998	-990	9	57	25847	0.22	uPLM	NA
CTGAACA	8.01	-255	-256	-254	3	59	25847	0.23	uPLM	NA
CAAACGAA	8.01	-377	-380	-372	9	65	25847	0.25	uPLM	NA
AGTTACCC	8.01	96	82	102	21	56	25847	0.22	uPLM	NA
CGGATCCT	8.01	-241	-242	-228	15	63	25847	0.24	uPLM	NA
ATGGAGAA	8.01	-989	-996	-986	11	76	25847	0.29	miPLM	NA
AGGAAACG	8.01	202	193	203	11	63	25847	0.24	uPLM	NA
AGTGTTAG	8.01	-577	-579	-570	10	62	25847	0.24	uPLM	NA
CGATGGAC	8.01	161	157	182	26	96	25847	0.37	uPLM	NA
CAAGAGTA	8	263	264	270	7	61	25847	0.24	uPLM	NA
TCAGGTTT	8	-261	-264	-257	8	60	25847	0.23	uPLM	NA
GGATCGTT	8	-773	-779	-761	19	50	25847	0.19	uPLM	NA
ACGTTGCC	8	410	407	424	18	63	25847	0.24	uPLM	NA
GAAAGCTA	8	389	355	405	51	92	25847	0.36	uPLM	NA
AACCAAGG	8	-732	-735	-727	9	55	25847	0.21	uPLM	NA
CCTACAAA	8	-224	-231	-223	9	59	25847	0.23	uPLM	NA
ACCTGAGG	8	-28	-29	-17	13	57	25847	0.22	uPLM	2
CTATTTGC	8	403	404	410	7	64	25847	0.25	uPLM	NA
CTTGTAAC	8	-798	-803	-796	8	61	25847	0.24	uPLM	NA
CCATCTTC	7.99	-784	-788	-782	7	57	25847	0.22	miPLM	NA
TCTAAGG	7.99	-244	-245	-242	4	68	25847	0.26	uPLM	NA
GTAACGT	7.99	-804	-806	-800	7	47	25847	0.18	uPLM	NA
GATGTCG	7.99	-74	-76	-73	4	70	25847	0.27	tPLM	1
GATAGGC	7.99	-31	-33	-28	6	72	25847	0.28	uPLM	2
GGTAAAC	7.99	-249	-250	-247	4	69	25847	0.27	uPLM	NA
TACCTG	7.99	319	319	320	2	91	25847	0.35	uPLM	NA
GCTTCCTA	7.99	-292	-293	-285	9	61	25847	0.24	uPLM	NA
ATCCAGA	7.99	-218	-219	-216	4	75	25847	0.29	tPLM	NA
GGAATGCC	7.99	-921	-934	-916	19	58	25847	0.22	uPLM	NA
GCTGGTT	7.98	-499	-501	-497	5	72	25847	0.28	uPLM	NA
GGTAGTCG	7.98	-752	-761	-734	28	46	25847	0.18	uPLM	NA
TCCGACA	7.98	-67	-68	-65	4	64	25847	0.25	tPLM	1
TACCCAGA	7.98	-883	-895	-879	17	56	25847	0.22	uPLM	NA
TGATGTCG	7.98	-76	-80	-74	7	64	25847	0.25	tPLM	1
TCTAGCCG	7.98	169	162	174	13	54	25847	0.21	uPLM	NA
TCCGCATT	7.98	-924	-934	-922	13	45	25847	0.17	uPLM	NA
CATAATAC	7.98	-711	-717	-708	10	62	25847	0.24	uPLM	NA
ATTTAAAG	7.98	-460	-462	-457	6	60	25847	0.23	tPLM	NA
ATACAAGG	7.98	-964	-969	-958	12	62	25847	0.24	uPLM	NA
TGGATTTA	7.97	-462	-465	-459	7	65	25847	0.25	uPLM	NA
ACCTCGAT	7.97	170	160	171	12	66	25847	0.26	uPLM	NA
GTGCTTC	7.97	-84	-85	-83	3	70	25847	0.27	uPLM	1
ACGCGAG	7.97	-935	-937	-932	6	60	25847	0.23	uPLM	NA
ACACATAG	7.97	-320	-322	-315	8	60	25847	0.23	uPLM	NA
ACCCAGA	7.97	-883	-886	-880	7	65	25847	0.25	uPLM	NA
GCGTGTT	7.97	71	71	74	4	61	25847	0.24	uPLM	NA
GGACGAG	7.97	161	130	231	102	1144	25847	4.43	uPLM	NA
AATCCAG	7.97	-219	-220	-217	4	73	25847	0.28	tPLM	NA
CTGAAAAC	7.97	-530	-535	-527	9	62	25847	0.24	uPLM	NA
TGAGGTT	7.97	12	12	14	3	64	25847	0.25	uPLM	3
TAGTCATC	7.96	439	440	446	7	65	25847	0.25	uPLM	NA
AGGAGAT	7.96	303	303	304	2	68	25847	0.26	uPLM	NA
TGCTGTCG	7.96	295	289	304	16	71	25847	0.27	tPLM	NA
CTAGTGGA	7.96	-10	-15	-8	8	60	25847	0.23	uPLM	3
GCTTCCAT	7.96	-83	-91	-81	11	64	25847	0.25	uPLM	1
ATGCAGTT	7.96	-115	-117	-111	7	62	25847	0.24	uPLM	NA
CGCTCAG	7.95	-182	-185	-180	6	61	25847	0.24	uPLM	NA
GCCTATC	7.95	-37	-38	-34	5	69	25847	0.27	uPLM	2
TGATGTGT	7.95	61	61	65	5	57	25847	0.22	uPLM	NA
CGACCATA	7.95	-354	-370	-339	32	69	25847	0.27	uPLM	NA
ATCATGAA	7.95	-337	-339	-334	6	61	25847	0.24	uPLM	NA
ATAT	7.95	-31	-34	-28	7	2829	25847	10.95	tPLM	2
GATCGAA	7.95	-548	-550	-547	4	56	25847	0.22	uPLM	NA
AGTACGG	7.95	-950	-953	-946	8	65	25847	0.25	tPLM	NA
CAGCAAAT	7.95	396	394	401	8	64	25847	0.25	uPLM	NA
CAATTTAC	7.95	-598	-603	-593	11	62	25847	0.24	uPLM	NA
TAGAGGC	7.95	341	340	342	3	65	25847	0.25	uPLM	NA
TATTGTTA	7.95	-555	-557	-552	6	68	25847	0.26	uPLM	NA
AGCACCAT	7.95	-85	-86	-79	8	65	25847	0.25	miPLM	1
TCCAGAA	7.94	-216	-218	-215	4	71	25847	0.27	uPLM	NA
AGTATGAA	7.94	-783	-787	-780	8	59	25847	0.23	uPLM	NA
GATGTGTT	7.94	61	61	66	6	58	25847	0.22	uPLM	NA
TTTCTCGA	7.94	-131	-132	-124	9	64	25847	0.25	uPLM	NA
TAAAAGCC	7.94	-34	-48	-27	22	63	25847	0.24	uPLM	2
CAAGATAT	7.94	-605	-609	-603	7	59	25847	0.23	tPLM	NA
TCCACTAG	7.94	-2	-8	-1	8	61	25847	0.24	uPLM	3
CTTAACC	7.94	-627	-630	-625	6	70	25847	0.27	uPLM	NA
AGAACAC	7.94	-198	-199	-197	3	70	25847	0.27	uPLM	NA
GAGGATAT	7.93	374	369	377	9	57	25847	0.22	uPLM	NA
GTTACCCC	7.93	102	86	105	20	51	25847	0.2	uPLM	NA
GTTACAAG	7.93	-805	-810	-803	8	59	25847	0.23	uPLM	NA
CATCACTC	7.93	-264	-267	-259	9	60	25847	0.23	uPLM	NA
CTATTCT	7.93	-144	-145	-143	3	70	25847	0.27	uPLM	NA
GTGCATAT	7.93	-343	-346	-340	7	61	25847	0.24	uPLM	NA
GGCATTC	7.93	-912	-914	-909	6	64	25847	0.25	uPLM	NA
GGCTGTA	7.93	-488	-491	-486	6	60	25847	0.23	uPLM	NA
TCGAGTCG	7.93	125	125	135	11	64	25847	0.25	uPLM	NA
TCGTCCAT	7.93	153	131	158	28	87	25847	0.34	uPLM	NA
GTCGATTT	7.93	39	33	43	11	59	25847	0.23	uPLM	NA
TTGGATCG	7.93	-551	-557	-549	9	57	25847	0.22	miPLM	NA
TGCCTTAA	7.93	-686	-697	-671	27	81	25847	0.31	uPLM	NA
TGCTGAAA	7.93	401	400	405	6	61	25847	0.24	uPLM	NA
ATAACAAG	7.93	252	252	256	5	58	25847	0.22	uPLM	NA
GATATTCT	7.93	-609	-614	-606	9	58	25847	0.22	tPLM	NA
CGCTCTT	7.93	-745	-748	-741	8	75	25847	0.29	uPLM	NA
ACATAGCT	7.92	376	375	381	7	57	25847	0.22	uPLM	NA
ACTAGCT	7.92	-282	-283	-281	3	68	25847	0.26	tPLM	NA
AATCTTGT	7.92	-835	-838	-831	8	68	25847	0.26	uPLM	NA
GTTGCCTG	7.92	-798	-808	-796	13	61	25847	0.24	uPLM	NA
GGTCCTC	7.92	182	181	188	8	110	25847	0.43	uPLM	NA
TCTGGGT	7.92	-889	-891	-886	6	62	25847	0.24	uPLM	NA
CCAAGGTG	7.92	-916	-919	-909	11	59	25847	0.23	uPLM	NA
AATCTTCT	7.92	-333	-335	-328	8	66	25847	0.26	uPLM	NA
AATACTTA	7.92	-632	-634	-630	5	44	25847	0.17	tPLM	NA
TTATTTTC	7.91	-310	-311	-309	3	68	25847	0.26	uPLM	NA
ATCATCTC	7.91	312	309	313	5	58	25847	0.22	uPLM	NA
TAGGGATC	7.91	-730	-740	-727	14	58	25847	0.22	uPLM	NA
GATTCAAC	7.91	-863	-865	-855	11	61	25847	0.24	uPLM	NA
GTGAGGCA	7.91	-649	-656	-644	13	57	25847	0.22	uPLM	NA
TAACCGA	7.91	-626	-628	-624	5	54	25847	0.21	tPLM	NA
TAGAAGTG	7.91	-147	-148	-141	8	63	25847	0.24	uPLM	NA
CTTGTTAT	7.91	261	259	263	5	57	25847	0.22	uPLM	NA
TCTTAGAA	7.91	-138	-139	-133	7	62	25847	0.24	uPLM	NA
AGCCGT	7.9	176	177	177	1	69	25847	0.27	uPLM	NA
AGCACTAG	7.9	403	404	409	6	65	25847	0.25	uPLM	NA
GTACTGGG	7.9	259	239	275	37	67	25847	0.26	uPLM	NA
GCCCGCCA	7.9	-493	-495	-484	12	60	25847	0.23	uPLM	NA
GGTTTTCC	7.9	8	2	11	10	63	25847	0.24	uPLM	3
GAACGAT	7.9	-778	-780	-776	5	57	25847	0.22	uPLM	NA
TTATGCTC	7.9	-716	-720	-712	9	58	25847	0.22	uPLM	NA
TTGGAACG	7.9	-650	-664	-647	18	49	25847	0.19	uPLM	NA
TAGGATC	7.9	-221	-222	-220	3	63	25847	0.24	uPLM	NA
AGTTACC	7.9	101	99	102	4	61	25847	0.24	uPLM	NA
AACCTGAG	7.9	-27	-29	-16	14	60	25847	0.23	uPLM	2
AAAGTCTC	7.9	-168	-176	-166	11	61	25847	0.24	uPLM	NA
CCTCATTT	7.89	-503	-506	-497	10	66	25847	0.26	uPLM	NA
GTGTTCT	7.89	-204	-205	-203	3	70	25847	0.27	uPLM	NA
GCACTTC	7.89	-150	-152	-149	4	60	25847	0.23	uPLM	NA
ACAACTG	7.89	-203	-206	-201	6	82	25847	0.32	uPLM	NA
CCTTTCAG	7.89	154	149	155	7	57	25847	0.22	uPLM	NA
CTTGTTAA	7.89	-747	-753	-745	9	61	25847	0.24	uPLM	NA
TCAGCTC	7.89	218	218	219	2	61	25847	0.24	uPLM	NA
GTCCTCG	7.89	183	177	199	23	286	25847	1.11	uPLM	NA
CTAATTAC	7.89	317	318	325	8	60	25847	0.23	uPLM	NA
TTGGTAGT	7.89	113	107	115	9	58	25847	0.22	uPLM	NA
GACGTTG	7.89	423	422	425	4	66	25847	0.26	tPLM	NA
GGAAGCTT	7.89	226	223	230	8	60	25847	0.23	uPLM	NA
GCTCAGCA	7.88	-182	-191	-181	11	57	25847	0.22	uPLM	NA
AGATGGAT	7.88	-465	-468	-463	6	56	25847	0.22	uPLM	NA
CATCCATG	7.88	-513	-515	-510	6	60	25847	0.23	uPLM	NA
CTGCTGAG	7.88	-191	-202	-189	14	64	25847	0.25	uPLM	NA
GGTGAACA	7.88	-407	-413	-404	10	62	25847	0.24	tPLM	NA
GATGGAGA	7.88	-990	-992	-987	6	62	25847	0.24	miPLM	NA
ATCAATTC	7.88	-858	-860	-853	8	62	25847	0.24	uPLM	NA
TACCCAG	7.88	-882	-885	-879	7	57	25847	0.22	uPLM	NA
TAGGAATG	7.88	-925	-927	-918	10	55	25847	0.21	miPLM	NA
GGTCCTCG	7.88	179	175	186	12	78	25847	0.3	uPLM	NA
GCCCTAGT	7.88	414	408	419	12	55	25847	0.21	uPLM	NA
CAGCCTCA	7.87	-497	-502	-494	9	59	25847	0.23	miPLM	NA
TCCA	7.87	-3	-3	-3	1	634	25847	2.45	uPLM	3
CGAAATA	7.87	-545	-547	-543	5	66	25847	0.26	uPLM	NA
GTGGCATG	7.87	-901	-905	-897	9	60	25847	0.23	uPLM	NA
AAATCTTG	7.87	-835	-837	-832	6	58	25847	0.22	uPLM	NA
CGCGTTC	7.87	-939	-942	-936	7	60	25847	0.23	tPLM	NA
TGCCCTAG	7.87	413	412	420	9	56	25847	0.22	uPLM	NA
TACCTGCA	7.87	319	311	320	10	68	25847	0.26	uPLM	NA
TTAACAAG	7.87	-758	-760	-753	8	56	25847	0.22	uPLM	NA
CAGCCCAG	7.87	283	278	285	8	63	25847	0.24	uPLM	NA
GGGGGTC	7.87	-236	-238	-234	5	62	25847	0.24	uPLM	NA
CATACAC	7.87	-10	-11	-9	3	64	25847	0.25	uPLM	3
CCAAAAGT	7.87	-653	-656	-647	10	64	25847	0.25	uPLM	NA
CCAATTAT	7.86	351	348	352	5	58	25847	0.22	tPLM	NA
CCTATGTT	7.86	-917	-925	-915	11	59	25847	0.23	uPLM	NA
TCGTGAGC	7.86	321	321	330	10	67	25847	0.26	uPLM	NA
ATTGTAAC	7.86	-154	-157	-150	8	58	25847	0.22	uPLM	NA
CCATCACT	7.86	-986	-993	-983	11	61	25847	0.24	uPLM	NA
TCCATCTT	7.86	-784	-787	-781	7	58	25847	0.22	uPLM	NA
TTATGGTC	7.86	-355	-357	-348	10	67	25847	0.26	uPLM	NA
TGCTCCAA	7.85	351	352	356	5	62	25847	0.24	uPLM	NA
ACTAGGGC	7.85	411	403	412	10	55	25847	0.21	uPLM	NA
TCATCCAA	7.85	-41	-43	-39	5	61	25847	0.24	uPLM	2
AAATCCAT	7.85	-456	-458	-454	5	54	25847	0.21	uPLM	NA
ACCGTCC	7.85	20	20	22	3	70	25847	0.27	uPLM	NA
TCAGAAAC	7.85	-816	-818	-811	8	62	25847	0.24	uPLM	NA
TCATACTT	7.85	-776	-781	-774	8	59	25847	0.23	uPLM	NA
CCCGCCA	7.85	-487	-489	-486	4	55	25847	0.21	uPLM	NA
GCAACTAG	7.85	-176	-177	-164	14	66	25847	0.26	uPLM	NA
CGATAGG	7.85	-33	-34	-27	8	70	25847	0.27	uPLM	2
CTATACAA	7.85	-853	-855	-848	8	63	25847	0.24	uPLM	NA
TAATAGCA	7.85	27	27	35	9	59	25847	0.23	uPLM	NA
TCGAGGTC	7.85	160	159	165	7	73	25847	0.28	uPLM	NA
CTTCTATG	7.84	-331	-333	-326	8	56	25847	0.22	uPLM	NA
TATCCTCG	7.84	358	358	371	14	63	25847	0.24	uPLM	NA
TAGAGCGA	7.84	181	182	195	14	64	25847	0.25	uPLM	NA
GCACCGA	7.84	-520	-522	-518	5	65	25847	0.25	tPLM	NA
ACATCTGA	7.84	-717	-724	-714	11	60	25847	0.23	uPLM	NA
TGAATCTT	7.84	-334	-338	-330	9	63	25847	0.24	tPLM/miPLM	NA
GATGGATT	7.84	-464	-467	-462	6	50	25847	0.19	uPLM	NA
CTTCCATC	7.84	-784	-786	-779	8	66	25847	0.26	uPLM	NA
CTAGCCGT	7.84	169	167	175	9	53	25847	0.21	uPLM	NA
TGATGGAG	7.84	-991	-994	-988	7	58	25847	0.22	uPLM	NA
ACCTGAAC	7.84	-259	-260	-252	9	60	25847	0.23	uPLM	NA
GAAAGCT	7.84	389	389	391	3	69	25847	0.27	uPLM	NA
GCTCCGA	7.83	-64	-67	-63	5	66	25847	0.26	uPLM	1
AAGTTTTC	7.83	-538	-542	-536	7	64	25847	0.25	uPLM	NA
ACCAGCCT	7.83	-502	-505	-492	14	62	25847	0.24	miPLM	NA
AGGTCACA	7.83	-247	-252	-242	11	60	25847	0.23	uPLM	NA
GGCACCGA	7.83	-524	-530	-518	13	52	25847	0.2	tPLM	NA
GAGGAGT	7.83	248	248	249	2	66	25847	0.26	uPLM	NA
TCAAAGC	7.83	238	239	240	2	59	25847	0.23	uPLM	NA
ATACTTAA	7.83	-632	-634	-629	6	51	25847	0.2	tPLM	NA
TGGATGAA	7.82	-48	-50	-45	6	65	25847	0.25	uPLM	2
GAAAGGC	7.82	-983	-985	-981	5	62	25847	0.24	tPLM	NA
TACTCTTG	7.82	270	271	277	7	61	25847	0.24	uPLM	NA
CTTCTGAT	7.82	-694	-701	-692	10	59	25847	0.23	uPLM	NA
GAGAAAGG	7.82	-989	-992	-983	10	73	25847	0.28	uPLM	NA
GTCGGAT	7.82	-232	-233	-230	4	58	25847	0.22	uPLM	NA
CCATCCAT	7.82	-513	-515	-509	7	66	25847	0.26	uPLM	NA
AGGATCTA	7.82	323	324	330	7	63	25847	0.24	uPLM	NA
AGTTTGC	7.82	22	22	24	3	67	25847	0.26	uPLM	NA
CAGAACTC	7.82	-893	-897	-883	15	61	25847	0.24	miPLM	NA
GCTAGTGG	7.82	-17	-18	-9	10	67	25847	0.26	uPLM	3
CAGCCTA	7.82	-40	-43	-36	8	90	25847	0.35	uPLM	2
TACAAATC	7.82	-223	-227	-221	7	66	25847	0.26	uPLM	NA
ATGGTAAG	7.82	-367	-374	-363	12	53	25847	0.21	uPLM	NA
ATGCCCAC	7.82	-424	-427	-415	13	55	25847	0.21	miPLM	NA
CAACGCCT	7.82	-981	-984	-971	14	45	25847	0.17	uPLM	NA
ACAATACA	7.82	-560	-562	-558	5	59	25847	0.23	uPLM	NA
CCCCTGTG	7.82	-247	-250	-231	20	67	25847	0.26	uPLM	NA
ATGGACGA	7.82	159	145	166	22	73	25847	0.28	uPLM	NA
TCTTGTTA	7.82	-749	-751	-744	8	61	25847	0.24	uPLM	NA
TCACTTTT	7.81	-643	-647	-641	7	68	25847	0.26	tPLM	NA
GATATTC	7.81	-608	-610	-606	5	63	25847	0.24	tPLM	NA
AGAAGTGA	7.81	-693	-696	-688	9	61	25847	0.24	miPLM	NA
ACACCTT	7.81	-447	-448	-445	4	82	25847	0.32	uPLM	NA
AGGAGATG	7.81	303	299	305	7	77	25847	0.3	uPLM	NA
CTGAGGAT	7.81	-29	-30	-19	12	62	25847	0.24	uPLM	2
GCCATCCA	7.81	-510	-517	-508	10	64	25847	0.25	uPLM	NA
GAGGTGG	7.81	454	455	455	1	68	25847	0.26	uPLM	NA
TAGTCTT	7.81	-51	-52	-50	3	62	25847	0.24	uPLM	1
TTGTCAGG	7.81	-109	-110	-100	11	64	25847	0.25	uPLM	NA
TGGCGGG	7.81	-493	-495	-492	4	54	25847	0.21	uPLM	NA
ATATACG	7.81	-32	-36	-25	12	117	25847	0.45	tPLM	2
CCTCACTT	7.81	-648	-650	-639	12	66	25847	0.26	uPLM	NA
ATTGTTAG	7.81	-555	-566	-552	15	88	25847	0.34	uPLM	NA
CTGCTCAA	7.81	275	276	283	8	68	25847	0.26	uPLM	NA
CACATCAT	7.81	67	66	71	6	58	25847	0.22	tPLM	NA
TCATCGC	7.81	440	440	443	4	72	25847	0.28	uPLM	NA
AATTGAGC	7.81	291	285	292	8	60	25847	0.23	uPLM	NA
GAGGTAAA	7.81	-611	-614	-603	12	68	25847	0.26	uPLM	NA
TGACAAAT	7.8	-97	-99	-95	5	62	25847	0.24	uPLM	1
CACG	7.8	-1	-3	70	73	11168	25847	43.21	tPLM	3
ATCTTCTA	7.8	-332	-334	-328	7	60	25847	0.23	uPLM	NA
ACCTTGGT	7.8	-740	-743	-735	9	55	25847	0.21	uPLM	NA
GTCCATCG	7.8	153	139	161	23	91	25847	0.35	uPLM	NA
CAAGAAAC	7.8	-821	-824	-818	7	60	25847	0.23	tPLM	NA
TGTGACCT	7.8	-238	-246	-235	12	58	25847	0.22	uPLM	NA
TCATGCCC	7.8	-417	-423	-412	12	61	25847	0.24	uPLM	NA
AGGACCA	7.8	187	187	188	2	60	25847	0.23	tPLM	NA
TGGCCGAC	7.8	-657	-666	-655	12	55	25847	0.21	uPLM	NA
TAAACCCC	7.8	-35	-45	-25	21	52	25847	0.2	uPLM	2
TTGCACGA	7.79	291	285	292	8	57	25847	0.22	uPLM	NA
ACGATTT	7.79	-422	-424	-420	5	77	25847	0.3	uPLM	NA
GTAGTGAT	7.79	-999	-1004	-992	13	58	25847	0.22	uPLM	NA
ATATAAAC	7.79	-32	-37	-25	13	159	25847	0.62	uPLM	2
GATGGCC	7.79	-391	-393	-390	4	63	25847	0.24	uPLM	NA
CAAAAGTG	7.79	-652	-656	-649	8	62	25847	0.24	uPLM	NA
GAGTCGG	7.79	484	482	485	4	66	25847	0.26	uPLM	NA
ACGCTCA	7.79	-181	-184	-179	6	58	25847	0.22	uPLM	NA
TGAGCGT	7.79	-188	-189	-185	5	59	25847	0.23	uPLM	NA
ATGCGCTT	7.79	-373	-377	-361	17	59	25847	0.23	uPLM	NA
AGTCGGT	7.79	483	482	484	3	58	25847	0.22	tPLM	NA
GGTGAGA	7.78	-178	-179	-176	4	64	25847	0.25	tPLM	NA
ATGGAAGT	7.78	-788	-794	-785	10	61	25847	0.24	uPLM	NA
AACTGTT	7.78	-205	-206	-204	3	70	25847	0.27	uPLM	NA
GTTTTTAA	7.78	-758	-760	-757	4	52	25847	0.2	uPLM	NA
GGAAGCA	7.78	-77	-79	-76	4	78	25847	0.3	uPLM	1
TTGCCCAT	7.78	-58	-67	-55	13	62	25847	0.24	uPLM	1
GTTTCCT	7.78	207	208	209	2	65	25847	0.25	uPLM	NA
TTATTTCG	7.78	-539	-546	-536	11	64	25847	0.25	uPLM	NA
CACCTATC	7.78	448	448	459	12	61	25847	0.24	uPLM	NA
CAGATGGA	7.78	-470	-472	-463	10	66	25847	0.26	uPLM	NA
GCAAATAG	7.77	402	394	403	10	59	25847	0.23	uPLM	NA
GGTTTTAT	7.77	-27	-40	-22	19	94	25847	0.36	uPLM	2
ACGACCTC	7.77	169	165	174	10	68	25847	0.26	uPLM	NA
TGAACGC	7.77	-932	-935	-929	7	59	25847	0.23	uPLM	NA
TTGCGTG	7.77	69	68	72	5	69	25847	0.27	tPLM	NA
TTAATTCG	7.77	30	26	36	11	57	25847	0.22	uPLM	NA
AGATGTAT	7.77	-721	-726	-719	8	60	25847	0.23	uPLM	NA
TCGATCCA	7.77	-547	-549	-541	9	65	25847	0.25	miPLM	NA
GGATCGAA	7.77	-550	-557	-547	11	55	25847	0.21	miPLM	NA
TTTTCTCG	7.76	-126	-130	-123	8	64	25847	0.25	uPLM	NA
CAACTATA	7.76	-856	-858	-851	8	65	25847	0.25	uPLM	NA
AAGATATT	7.76	-606	-610	-601	10	75	25847	0.29	tPLM	NA
GGCTGGT	7.76	-500	-502	-498	5	63	25847	0.24	uPLM	NA
GTTATCGA	7.76	108	109	123	15	58	25847	0.22	uPLM	NA
GCACCTCA	7.76	-968	-976	-965	12	57	25847	0.22	uPLM	NA
AGGATCG	7.76	-25	-26	-22	5	66	25847	0.26	uPLM	2
CAGGTG	7.76	137	138	138	1	84	25847	0.32	uPLM	NA
ACTGAGA	7.76	-195	-196	-193	4	63	25847	0.24	uPLM	NA
GCGGGAT	7.76	466	467	470	4	68	25847	0.26	uPLM	NA
ACGAGGA	7.75	330	281	398	118	1226	25847	4.74	uPLM	NA
TGAAAGCT	7.75	390	381	392	12	62	25847	0.24	uPLM	NA
CTCGATG	7.75	168	167	169	3	65	25847	0.25	uPLM	NA
TCACTTCT	7.75	-700	-703	-695	9	61	25847	0.24	miPLM	NA
ATACTCCT	7.75	250	251	257	7	63	25847	0.24	uPLM	NA
TCGAGGT	7.75	164	163	165	3	69	25847	0.27	uPLM	NA
ACCTCCT	7.74	449	438	451	14	171	25847	0.66	uPLM	NA
TGAGGCTG	7.74	-504	-509	-501	9	58	25847	0.22	miPLM	NA
CTCATATG	7.74	-93	-99	-91	9	57	25847	0.22	uPLM	1
GCATGAGT	7.74	-902	-905	-894	12	68	25847	0.26	uPLM	NA
GCGAAAG	7.74	-168	-174	-163	12	82	25847	0.32	uPLM	NA
CAAATACT	7.74	-633	-638	-631	8	59	25847	0.23	uPLM	NA
ACCATAAA	7.74	-345	-347	-342	6	64	25847	0.25	uPLM	NA
CAGCTCAA	7.74	-434	-441	-432	10	52	25847	0.2	uPLM	NA
ACTAGCA	7.74	-5	-6	-4	3	67	25847	0.26	uPLM	3
CGTTGCC	7.74	420	421	423	3	66	25847	0.26	uPLM	NA
CTGGGCT	7.73	277	276	278	3	65	25847	0.25	uPLM	NA
CCAAACGA	7.73	-376	-379	-372	8	50	25847	0.19	uPLM	NA
TCAATTCA	7.73	-857	-859	-854	6	61	25847	0.24	uPLM	NA
GAGCCCGT	7.73	-939	-956	-936	21	58	25847	0.22	uPLM	NA
TGCTCGG	7.73	-711	-713	-709	5	67	25847	0.26	uPLM	NA
CATGGATG	7.73	-520	-522	-518	5	49	25847	0.19	uPLM	NA
TGAATTGA	7.73	-864	-866	-861	6	60	25847	0.23	uPLM	NA
TCGACTCT	7.73	-135	-140	-128	13	59	25847	0.23	uPLM	NA
TCACGAGG	7.73	324	324	335	12	62	25847	0.24	uPLM	NA
ATTCGTCG	7.73	32	22	39	18	63	25847	0.24	uPLM	NA
GACTCTTA	7.73	-143	-145	-130	16	62	25847	0.24	uPLM	NA
GATATGGT	7.73	-402	-409	-400	10	64	25847	0.25	uPLM	NA
CGATAAC	7.73	124	125	129	5	61	25847	0.24	uPLM	NA
ATAAATAG	7.73	-32	-36	-25	12	181	25847	0.7	uPLM	2
GTGACCTC	7.72	-238	-268	-227	42	77	25847	0.3	uPLM	NA
AAGAAGTT	7.72	84	84	89	6	56	25847	0.22	uPLM	NA
TATTGGGC	7.72	-476	-483	-473	11	54	25847	0.21	uPLM	NA
TATGGTCG	7.72	-350	-364	-347	18	63	25847	0.24	uPLM	NA
AGTACTCT	7.72	268	269	279	11	63	25847	0.24	uPLM	NA
GGGCAAG	7.72	-61	-63	-60	4	67	25847	0.26	uPLM	1
ACAGCAC	7.72	-900	-902	-898	5	66	25847	0.26	tPLM	NA
GTGCACG	7.72	-764	-772	-763	10	88	25847	0.34	uPLM	NA
CCCTAGTG	7.72	408	408	418	11	61	25847	0.24	uPLM	NA
AGATGGAA	7.72	-791	-793	-787	7	64	25847	0.25	uPLM	NA
GCGTAACA	7.72	-279	-283	-268	16	56	25847	0.22	uPLM	NA
AGGCGTT	7.72	-981	-984	-978	7	49	25847	0.19	uPLM	NA
ACAGCAGG	7.72	298	291	303	13	69	25847	0.27	uPLM	NA
ACTCTTG	7.72	274	275	276	2	60	25847	0.23	uPLM	NA
TTCATGAT	7.72	-329	-333	-327	7	61	25847	0.24	uPLM	NA
GATCCGGA	7.72	215	206	222	17	54	25847	0.21	uPLM	NA
TAAACCT	7.72	-250	-251	-249	3	63	25847	0.24	uPLM	NA
CCATATCT	7.71	-401	-404	-394	11	66	25847	0.26	uPLM	NA
ACACAACT	7.71	-203	-205	-200	6	60	25847	0.23	uPLM	NA
AGAGCG	7.71	193	188	194	7	209	25847	0.81	uPLM	NA
TTGTTAAA	7.71	-749	-752	-746	7	74	25847	0.29	uPLM	NA
TAGAGAAC	7.71	-875	-878	-870	9	65	25847	0.25	miPLM	NA
GATGCCTC	7.71	-639	-648	-635	14	58	25847	0.22	miPLM	NA
TTTATAC	7.71	-28	-35	-25	11	248	25847	0.96	uPLM	2
TGGACATG	7.71	-574	-577	-572	6	51	25847	0.2	uPLM	NA
CAAACTCA	7.71	24	24	29	6	61	25847	0.24	uPLM	NA
TTCAGGCA	7.71	-797	-799	-787	13	57	25847	0.22	uPLM	NA
ACCAGCC	7.7	-494	-496	-492	5	65	25847	0.25	uPLM	NA
TGCCCATG	7.7	-58	-67	-56	12	61	25847	0.24	uPLM	1
ACTGAGAA	7.7	-200	-201	-193	9	58	25847	0.22	miPLM	NA
ACCAAGGT	7.7	-733	-736	-728	9	57	25847	0.22	uPLM	NA
CAGGGGG	7.7	-239	-240	-236	5	67	25847	0.26	uPLM	NA
GAACGCG	7.7	-933	-936	-930	7	58	25847	0.22	uPLM	NA
TTGGCAAA	7.7	-376	-380	-374	7	59	25847	0.23	uPLM	NA
GCACGACC	7.7	-343	-345	-338	8	51	25847	0.2	uPLM	NA
ACTATGAT	7.7	-58	-61	-53	9	62	25847	0.24	uPLM	1
CAAGCAAC	7.7	257	255	260	6	67	25847	0.26	uPLM	NA
TATAGCG	7.7	-32	-36	-28	9	95	25847	0.37	uPLM	2
CAGACTC	7.7	-531	-533	-529	5	63	25847	0.24	uPLM	NA
TTTACCTC	7.7	-603	-607	-596	12	65	25847	0.25	uPLM	NA
AACTGCA	7.69	-119	-120	-118	3	66	25847	0.26	tPLM	NA
AACTATAC	7.69	-857	-859	-850	10	60	25847	0.23	uPLM	NA
TCCAAGTG	7.69	-577	-582	-574	9	58	25847	0.22	uPLM	NA
AGTGACCT	7.69	-697	-702	-692	11	43	25847	0.17	uPLM	NA
CATCGCT	7.69	441	439	443	5	67	25847	0.26	uPLM	NA
TCCTCAGG	7.69	-29	-37	-25	13	59	25847	0.23	uPLM	2
AGCTTTGA	7.69	230	227	233	7	59	25847	0.23	uPLM	NA
TAACTTCT	7.69	79	74	81	8	58	25847	0.22	uPLM	NA
CAGAACA	7.69	-214	-215	-213	3	65	25847	0.25	tPLM	NA
ATCAGCC	7.69	-40	-41	-38	4	70	25847	0.27	uPLM	2
CCGACAT	7.69	-68	-70	-66	5	65	25847	0.25	tPLM	1
AAAACGAT	7.69	-754	-759	-752	8	58	25847	0.22	uPLM	NA
TTCTATTC	7.69	-147	-151	-145	7	65	25847	0.25	uPLM	NA
TCTATGTG	7.69	-327	-330	-324	7	55	25847	0.21	uPLM	NA
TATCTGTG	7.68	-405	-409	-397	13	62	25847	0.24	tPLM	NA
TATTAAGG	7.68	-687	-690	-681	10	57	25847	0.22	uPLM	NA
CGATCCT	7.68	-31	-32	-28	5	66	25847	0.26	uPLM	2
GACCACG	7.68	183	184	186	3	64	25847	0.25	tPLM	NA
ACCTTTAA	7.68	-456	-458	-447	12	63	25847	0.24	uPLM	NA
CACCTTGG	7.68	-905	-913	-902	12	58	25847	0.22	uPLM	NA
AGTCGAGT	7.68	127	122	137	16	61	25847	0.24	uPLM	NA
CTATGTTC	7.68	-919	-924	-916	9	57	25847	0.22	uPLM	NA
CACGTTCG	7.68	-393	-409	-383	27	64	25847	0.25	uPLM	NA
TTTTAGCA	7.67	-834	-838	-830	9	66	25847	0.26	uPLM	NA
GCTGTAT	7.67	-487	-490	-485	6	57	25847	0.22	uPLM	NA
AGCTCGGC	7.67	211	212	217	6	70	25847	0.27	uPLM	NA
TTGGGATC	7.67	-957	-966	-954	13	62	25847	0.24	uPLM	NA
TCTCCATC	7.67	-983	-988	-980	9	70	25847	0.27	miPLM	NA
GCATATC	7.67	-340	-342	-338	5	60	25847	0.23	uPLM	NA
AATCGACG	7.67	43	36	49	14	63	25847	0.24	uPLM	NA
TTACCTTA	7.67	-257	-258	-251	8	60	25847	0.23	uPLM	NA
TGTCCAAG	7.67	-579	-587	-576	12	59	25847	0.23	uPLM	NA
ACCTCATG	7.67	4	-1	9	10	66	25847	0.26	uPLM	3
TGGAGAAA	7.67	-988	-990	-985	6	62	25847	0.24	uPLM	NA
ATCATGTT	7.67	65	65	68	4	59	25847	0.23	miPLM	NA
ACTAGGG	7.67	411	410	412	3	58	25847	0.22	uPLM	NA
CAAAGCG	7.67	-372	-377	-370	8	68	25847	0.26	tPLM	NA
GAATCAAT	7.67	-854	-860	-851	10	67	25847	0.26	uPLM	NA
GAAACAGC	7.67	-445	-448	-436	13	58	25847	0.22	uPLM	NA
GACCTCTA	7.67	-239	-249	-238	12	55	25847	0.21	uPLM	NA
TGAATTAG	7.67	-580	-585	-577	9	55	25847	0.21	uPLM	NA
AAGGTGTT	7.67	-454	-457	-452	6	50	25847	0.19	uPLM	NA
GGAGTCG	7.66	484	475	488	14	131	25847	0.51	uPLM	NA
TGTAACG	7.66	-801	-804	-798	7	57	25847	0.22	tPLM	NA
TTAGAATA	7.66	-138	-141	-135	7	67	25847	0.26	uPLM	NA
TTATAGGG	7.66	-34	-40	-27	14	72	25847	0.28	uPLM	2
TACAATGC	7.66	-162	-163	-155	9	58	25847	0.22	uPLM	NA
CTGGATT	7.66	-213	-214	-211	4	73	25847	0.28	uPLM	NA
ATTTGTCA	7.66	-104	-108	-102	7	69	25847	0.27	uPLM	NA
GCAAGACT	7.66	-64	-67	-58	10	60	25847	0.23	uPLM	1
TGATATGC	7.66	-334	-341	-331	11	58	25847	0.22	uPLM	NA
GTACAAAC	7.66	477	471	479	9	57	25847	0.22	uPLM	NA
CACTCGGC	7.66	-263	-264	-262	3	59	25847	0.23	uPLM	NA
CTGAAAGG	7.66	144	141	148	8	58	25847	0.22	uPLM	NA
TTTGTAGG	7.65	-219	-227	-216	12	58	25847	0.22	uPLM	NA
GCTTTGCC	7.65	-368	-372	-365	8	58	25847	0.22	uPLM	NA
TATAACAA	7.65	254	252	255	4	58	25847	0.22	uPLM	NA
CCATGGAT	7.65	-521	-524	-519	6	55	25847	0.21	uPLM	NA
AGGTAATT	7.65	308	309	316	8	61	25847	0.24	uPLM	NA
TGTGCTC	7.65	356	357	358	2	66	25847	0.26	uPLM	NA
GCCCGTA	7.65	-943	-945	-938	8	56	25847	0.22	uPLM	NA
TACTTCCA	7.65	-780	-787	-777	11	59	25847	0.23	uPLM	NA
TAGGATCC	7.65	-222	-233	-220	14	57	25847	0.22	uPLM	NA
TATTATGC	7.65	-717	-724	-714	11	61	25847	0.24	uPLM	NA
GCATAAT	7.65	-709	-710	-707	4	70	25847	0.27	uPLM	NA
TTATACTC	7.65	252	253	259	7	63	25847	0.24	uPLM	NA
CGTCGATT	7.65	35	31	42	12	61	25847	0.24	uPLM	NA
CTAATTCA	7.65	-588	-591	-584	8	53	25847	0.21	uPLM	NA
CCTTCCTG	7.65	-668	-674	-665	10	58	25847	0.22	uPLM	NA
TTGAATTG	7.65	-864	-866	-862	5	59	25847	0.23	uPLM	NA
ACTAACA	7.65	-563	-565	-561	5	81	25847	0.31	uPLM	NA
GGCTGATT	7.64	-40	-42	-32	11	63	25847	0.24	uPLM	2
CGGGCTGT	7.64	-490	-510	-488	23	55	25847	0.21	uPLM	NA
GGTCGTC	7.64	168	167	170	4	87	25847	0.34	uPLM	NA
ACGGCT	7.64	181	182	182	1	65	25847	0.25	uPLM	NA
ATATCTTG	7.64	-612	-616	-610	7	59	25847	0.23	tPLM	NA
ACGTTAC	7.64	-809	-813	-806	8	47	25847	0.18	tPLM	NA
TTGAAAGC	7.64	391	386	393	8	55	25847	0.21	uPLM	NA
TGAATCAG	7.64	-44	-50	-41	10	61	25847	0.24	uPLM	2
CACCTCAA	7.64	-969	-972	-966	7	58	25847	0.22	uPLM	NA
TCAGAAG	7.64	-688	-689	-686	4	68	25847	0.26	uPLM	NA
CCCCCTG	7.63	-233	-234	-230	5	69	25847	0.27	uPLM	NA
TAATTGG	7.63	344	345	346	2	65	25847	0.25	uPLM	NA
TTCGATC	7.63	-542	-544	-540	5	65	25847	0.25	uPLM	NA
GTCTTGCC	7.63	-55	-66	-52	15	63	25847	0.24	uPLM	1
GAAACGC	7.63	199	200	205	6	69	25847	0.27	uPLM	NA
GTGCTGTG	7.63	-912	-914	-904	11	59	25847	0.23	uPLM	NA
AACAGATG	7.63	-472	-474	-466	9	55	25847	0.21	miPLM	NA
ACTTCTAT	7.63	-151	-153	-147	7	63	25847	0.24	uPLM	NA
CACTACAC	7.63	-993	-996	-987	10	64	25847	0.25	uPLM	NA
TCGTAACA	7.63	367	359	376	18	58	25847	0.22	uPLM	NA
TGACCTGG	7.63	-700	-706	-694	13	47	25847	0.18	tPLM	NA
TTTTTCTC	7.63	-123	-124	-122	3	65	25847	0.25	uPLM	NA
AGTCGCGC	7.63	-747	-758	-737	22	48	25847	0.19	uPLM	NA
CGAGAAA	7.63	-131	-132	-130	3	62	25847	0.24	tPLM	NA
ATGGTCGT	7.63	-351	-354	-347	8	50	25847	0.19	uPLM	NA
GCACCTTG	7.62	-910	-912	-901	12	57	25847	0.22	uPLM	NA
CTGAGCG	7.62	-190	-191	-186	6	65	25847	0.25	uPLM	NA
AAGCGCAT	7.62	-378	-384	-368	17	58	25847	0.22	uPLM	NA
CCTGAAG	7.62	-794	-796	-792	5	62	25847	0.24	uPLM	NA
CCTATCG	7.62	-36	-39	-33	7	65	25847	0.25	uPLM	2
GTACGGG	7.62	-949	-952	-945	8	67	25847	0.26	tPLM	NA
TTCGGTTA	7.62	-622	-625	-617	9	54	25847	0.21	uPLM	NA
GACGACC	7.62	174	173	176	4	88	25847	0.34	tPLM	NA
AGTGAGG	7.62	-647	-649	-645	5	71	25847	0.27	uPLM	NA
ACCACGG	7.62	183	183	185	3	63	25847	0.24	tPLM	NA
CATACACA	7.62	-12	-15	-9	7	63	25847	0.24	uPLM	3
ATGCTCGG	7.62	-726	-728	-711	18	55	25847	0.21	uPLM	NA
CGATCGTG	7.62	-780	-786	-773	14	46	25847	0.18	uPLM	NA
AGCTATGT	7.62	380	381	388	8	59	25847	0.23	uPLM	NA
GGACGT	7.61	425	426	426	1	72	25847	0.28	uPLM	NA
CATTGGAT	7.61	-556	-558	-551	8	61	25847	0.24	uPLM	NA
TAGCTTCC	7.61	-286	-298	-283	16	66	25847	0.26	uPLM	NA
TATAGCC	7.61	-29	-33	-27	7	127	25847	0.49	uPLM	2
ACGGTGA	7.61	15	15	18	4	63	25847	0.24	uPLM	3
TATCGAT	7.61	-33	-35	-31	5	62	25847	0.24	uPLM	2
GGATCTAA	7.61	326	321	329	9	60	25847	0.23	uPLM	NA
TATGCCAC	7.6	437	434	448	15	60	25847	0.23	uPLM	NA
TCGATAG	7.6	-27	-30	-26	5	57	25847	0.22	uPLM	2
TAGTGATG	7.6	-994	-999	-991	9	62	25847	0.24	uPLM	NA
CTATAAAG	7.6	-36	-41	-30	12	68	25847	0.26	uPLM	2
GGTACTA	7.6	198	198	200	3	59	25847	0.23	uPLM	NA
ATAGGTG	7.6	464	464	465	2	57	25847	0.22	uPLM	NA
CCAAGTGT	7.6	-578	-581	-573	9	55	25847	0.21	uPLM	NA
CCTGAACA	7.6	-263	-266	-253	14	62	25847	0.24	uPLM	NA
GATAGGCT	7.6	-38	-41	-28	14	65	25847	0.25	uPLM	2
CTGTTCT	7.59	-208	-209	-206	4	73	25847	0.28	uPLM	NA
ATCGTGG	7.59	-428	-430	-424	7	70	25847	0.27	uPLM	NA
GAACTAGC	7.59	-281	-292	-279	14	61	25847	0.24	uPLM	NA
CGCTGAA	7.59	436	435	439	5	73	25847	0.28	uPLM	NA
AACAGTT	7.59	-211	-212	-210	3	68	25847	0.26	tPLM	NA
ACAAACTG	7.59	470	471	477	7	64	25847	0.25	uPLM	NA
TGTGTGGC	7.59	-906	-909	-900	10	58	25847	0.22	uPLM	NA
TCTTTCAG	7.59	394	389	396	8	55	25847	0.21	uPLM	NA
GTAGAGG	7.59	340	341	343	3	74	25847	0.29	uPLM	NA
GCAACTA	7.58	-166	-167	-164	4	64	25847	0.25	uPLM	NA
TGGTAAGT	7.58	-367	-374	-362	13	52	25847	0.2	uPLM	NA
GCCTCCA	7.58	1	1	3	3	79	25847	0.31	uPLM	3
AACCTGAA	7.58	-253	-257	-251	7	58	25847	0.22	uPLM	NA
TTAGAGGT	7.58	-252	-253	-246	8	60	25847	0.23	uPLM	NA
TTGCCTGA	7.58	-808	-811	-796	16	55	25847	0.21	uPLM	NA
ACAGGGGG	7.58	-249	-253	-237	17	63	25847	0.24	uPLM	NA
ATATCTGT	7.58	-400	-404	-396	9	65	25847	0.25	tPLM	NA
GCCCATGC	7.58	-59	-66	-57	10	74	25847	0.29	uPLM	1
ACACATCA	7.58	70	67	72	6	56	25847	0.22	uPLM	NA
TAGTGGA	7.58	-8	-9	-6	4	72	25847	0.28	uPLM	3
ACCTCGA	7.58	169	169	171	3	70	25847	0.27	uPLM	NA
CACTTACC	7.58	-361	-365	-353	13	59	25847	0.23	uPLM	NA
GGTTAAG	7.58	-622	-625	-619	7	65	25847	0.25	uPLM	NA
CGTTCAT	7.57	-774	-776	-771	6	63	25847	0.24	uPLM	NA
CCACCATA	7.57	-399	-401	-392	10	59	25847	0.23	uPLM	NA
GTGTAAT	7.57	-357	-359	-355	5	71	25847	0.27	uPLM	NA
TGTGGCAT	7.57	-901	-907	-898	10	65	25847	0.25	uPLM	NA
GAATTGAT	7.57	-865	-867	-860	8	61	25847	0.24	uPLM	NA
AATAGAAG	7.57	-142	-144	-139	6	68	25847	0.26	uPLM	NA
AAAGGTGT	7.57	-455	-459	-452	8	60	25847	0.23	uPLM	NA
AACTTGTA	7.57	-798	-800	-794	7	62	25847	0.24	uPLM	NA
GGTCTCG	7.57	153	150	157	8	79	25847	0.31	uPLM	NA
TCAGCAAA	7.57	398	396	400	5	60	25847	0.23	miPLM	NA
ATCGATA	7.57	-26	-28	-25	4	57	25847	0.22	uPLM	2
TGGCGGGC	7.57	-494	-502	-492	11	50	25847	0.19	uPLM	NA
CCAACTTG	7.57	-871	-877	-867	11	58	25847	0.22	tPLM	NA
GTAAGTGT	7.57	-361	-373	-359	15	59	25847	0.23	uPLM	NA
ATTACCTG	7.57	321	308	331	24	73	25847	0.28	uPLM	NA
AATAATAA	7.57	-101	-102	-100	3	80	25847	0.31	uPLM	NA
GTCGGCCA	7.56	-665	-672	-662	11	51	25847	0.2	uPLM	NA
GGAGATGA	7.56	302	300	305	6	66	25847	0.26	miPLM	NA
TCTGTTGC	7.56	-463	-467	-461	7	47	25847	0.18	uPLM	NA
ATCATAGT	7.56	-48	-53	-46	8	59	25847	0.23	uPLM	2
GGTACAAA	7.56	478	474	480	7	60	25847	0.23	uPLM	NA
CTGGACG	7.56	425	422	433	12	120	25847	0.46	uPLM	NA
ATTGGATG	7.56	-51	-52	-47	6	64	25847	0.25	uPLM	1
GAAGCTT	7.56	230	230	231	2	63	25847	0.24	uPLM	NA
CACAGATA	7.56	-413	-417	-404	14	64	25847	0.25	tPLM	NA
CGTTTCC	7.56	207	207	210	4	68	25847	0.26	tPLM	NA
TCAGGCA	7.56	-790	-792	-788	5	63	25847	0.24	uPLM	NA
GCCGAGC	7.56	208	209	210	2	78	25847	0.3	uPLM	NA
CATCTCCT	7.56	309	306	312	7	77	25847	0.3	uPLM	NA
CGACTCG	7.56	127	125	128	4	65	25847	0.25	uPLM	NA
GGCAACGT	7.56	416	399	417	19	63	25847	0.24	uPLM	NA
GAAACAAG	7.55	-825	-828	-821	8	57	25847	0.22	uPLM	NA
AAGCTTCC	7.55	232	230	237	8	61	25847	0.24	uPLM	NA
TGCTGAA	7.55	403	404	405	2	63	25847	0.24	uPLM	NA
GCTCTAGT	7.55	187	184	190	7	57	25847	0.22	uPLM	NA
CTTTCAAT	7.55	386	383	387	5	55	25847	0.21	uPLM	NA
ATGGGCA	7.55	-64	-65	-62	4	67	25847	0.26	uPLM	1
TTTTCAGC	7.55	430	427	431	5	60	25847	0.23	uPLM	NA
GGTGCTGT	7.55	-913	-920	-905	16	60	25847	0.23	uPLM	NA
TGCTTGTT	7.55	262	261	265	5	64	25847	0.25	uPLM	NA
GGTGAGT	7.55	17	16	21	6	79	25847	0.31	tPLM	3
AGGTCGT	7.55	167	166	168	3	62	25847	0.24	uPLM	NA
TCGTGCAA	7.55	290	291	299	9	60	25847	0.23	uPLM	NA
TAACAAGA	7.55	-757	-759	-752	8	52	25847	0.2	uPLM	NA
ACCGTCCA	7.54	12	12	22	11	70	25847	0.27	uPLM	3
GTGTTAG	7.54	-571	-573	-569	5	68	25847	0.26	uPLM	NA
CGCGACT	7.54	-747	-750	-742	9	61	25847	0.24	uPLM	NA
TTATATAC	7.54	-27	-36	-24	13	119	25847	0.46	uPLM	2
TCCAATGT	7.54	-552	-555	-545	11	64	25847	0.25	uPLM	NA
CAGTTTGT	7.54	463	464	470	7	66	25847	0.26	uPLM	NA
CTTGGGAT	7.54	-962	-966	-955	12	59	25847	0.23	uPLM	NA
AAGCACCA	7.54	-80	-83	-78	6	61	25847	0.24	uPLM	1
CAGATGTA	7.54	-724	-732	-720	13	59	25847	0.23	uPLM	NA
GGTAACT	7.54	106	105	108	4	58	25847	0.22	uPLM	NA
TCAGGTTG	7.54	-32	-33	-22	12	60	25847	0.23	uPLM	2
TGCGAAA	7.53	-164	-167	-162	6	64	25847	0.25	uPLM	NA
AGCTGAC	7.53	-189	-191	-186	6	71	25847	0.27	tPLM	NA
TGCCAAAC	7.53	-374	-376	-369	8	69	25847	0.27	uPLM	NA
TCCTACAG	7.53	-289	-297	-288	10	48	25847	0.19	uPLM	NA
CTATGTTA	7.53	385	377	386	10	62	25847	0.24	uPLM	NA
ATCAAATC	7.53	49	49	53	5	63	25847	0.24	uPLM	NA
AGGATC	7.53	329	330	330	1	86	25847	0.33	uPLM	NA
CGGATCGT	7.53	-769	-779	-762	18	48	25847	0.19	uPLM	NA
ATCCAGAA	7.53	-222	-223	-216	8	58	25847	0.22	uPLM	NA
ATTATTTG	7.53	-107	-108	-105	4	70	25847	0.27	uPLM	NA
GCCTTAAT	7.53	-681	-685	-673	13	56	25847	0.22	uPLM	NA
ACATATTA	7.53	-686	-688	-683	6	69	25847	0.27	uPLM	NA
AAATTGAA	7.53	395	394	396	3	58	25847	0.22	uPLM	NA
AGCTGTTT	7.52	-430	-437	-428	10	64	25847	0.25	uPLM	NA
CATGAGTT	7.52	-897	-901	-893	9	65	25847	0.25	uPLM	NA
TTCTGGG	7.52	-889	-892	-887	6	68	25847	0.26	uPLM	NA
CGAGAC	7.52	159	159	160	2	82	25847	0.32	uPLM	NA
CTAACACT	7.52	-566	-572	-563	10	62	25847	0.24	uPLM	NA
GTATTTAT	7.52	-25	-29	-22	8	131	25847	0.51	uPLM	2
GGAACGTG	7.52	-659	-662	-650	13	40	25847	0.15	uPLM	NA
TATGTGTT	7.52	-323	-325	-322	4	53	25847	0.21	uPLM	NA
TCTGGAT	7.52	-212	-213	-210	4	76	25847	0.29	uPLM	NA
AGCGCAT	7.52	-371	-373	-368	6	59	25847	0.23	uPLM	NA
CTCGAT	7.52	168	169	169	1	77	25847	0.3	uPLM	NA
ACATAGAA	7.52	-320	-322	-318	5	57	25847	0.22	uPLM	NA
TTCGCAA	7.52	-169	-172	-167	6	61	25847	0.24	uPLM	NA
TCGTTTTT	7.52	-761	-763	-758	6	57	25847	0.22	uPLM	NA
TATAAAG	7.51	-31	-36	-27	10	261	25847	1.01	uPLM	2
TTCAGCAA	7.51	393	394	399	6	65	25847	0.25	uPLM	NA
ATCTGGAC	7.51	422	422	430	9	59	25847	0.23	uPLM	NA
TTACCATG	7.51	-359	-365	-356	10	61	25847	0.24	uPLM	NA
TCATCGCT	7.51	436	431	443	13	65	25847	0.25	uPLM	NA
GAAGATGG	7.51	-791	-795	-789	7	58	25847	0.22	miPLM	NA
AGTCATCG	7.51	434	435	445	11	62	25847	0.24	uPLM	NA
CCACGATT	7.51	-430	-434	-418	17	67	25847	0.26	uPLM	NA
ACCTTAG	7.51	-250	-252	-249	4	61	25847	0.24	uPLM	NA
CCCTGTG	7.51	-233	-236	-232	5	67	25847	0.26	uPLM	NA
GTTAGTAC	7.51	-569	-580	-556	25	69	25847	0.27	uPLM	NA
ATGTTATT	7.51	-313	-315	-312	4	61	25847	0.24	uPLM	NA
GAGCGTG	7.5	-186	-187	-184	4	70	25847	0.27	uPLM	NA
AAAAACGA	7.5	-753	-757	-751	7	60	25847	0.23	uPLM	NA
TTTTTAGC	7.5	-833	-835	-830	6	66	25847	0.26	uPLM	NA
TTAAGTAT	7.5	-626	-628	-622	7	51	25847	0.2	tPLM	NA
TTTATACG	7.5	-34	-44	-26	19	57	25847	0.22	uPLM	2
TCCTTGG	7.5	204	204	206	3	74	25847	0.29	uPLM	NA
AAACAATT	7.5	-592	-594	-591	4	59	25847	0.23	uPLM	NA
CATGGAAG	7.49	-78	-79	-73	7	61	25847	0.24	miPLM	1
GGGCATTC	7.49	-922	-925	-908	18	60	25847	0.23	uPLM	NA
GACTCAGG	7.49	131	121	134	14	64	25847	0.25	uPLM	NA
TGCCTGAA	7.49	-804	-807	-795	13	51	25847	0.2	uPLM	NA
GCTCGGC	7.49	214	215	216	2	83	25847	0.32	uPLM	NA
ACACGCA	7.49	76	75	79	5	75	25847	0.29	tPLM	NA
ACTCAGGT	7.49	117	117	135	19	66	25847	0.26	uPLM	NA
CCATAAAT	7.49	-346	-349	-343	7	66	25847	0.26	uPLM	NA
GCATGATG	7.49	-420	-424	-417	8	63	25847	0.24	uPLM	NA
AACGTTAC	7.49	-838	-843	-806	38	59	25847	0.23	uPLM	NA
TTTCAGCG	7.49	415	415	432	18	66	25847	0.26	uPLM	NA
ACTCCACA	7.49	474	475	482	8	60	25847	0.23	uPLM	NA
GGCCTGAC	7.49	-92	-99	-91	9	59	25847	0.23	uPLM	1
TCCGAGCA	7.49	-706	-719	-702	18	58	25847	0.22	uPLM	NA
TTAAAGGT	7.49	-457	-466	-454	13	64	25847	0.25	uPLM	NA
TCGTAAC	7.48	371	371	376	6	62	25847	0.24	uPLM	NA
GTCTGAA	7.48	-527	-529	-526	4	55	25847	0.21	uPLM	NA
CTTTAAAT	7.48	-454	-456	-450	7	62	25847	0.24	tPLM	NA
AAGGTAGT	7.48	-735	-741	-731	11	56	25847	0.22	uPLM	NA
TTTGGAAC	7.48	-649	-651	-647	5	43	25847	0.17	uPLM	NA
AATAGAAA	7.48	93	93	95	3	58	25847	0.22	uPLM	NA
ATGGATTT	7.48	-463	-465	-461	5	54	25847	0.21	uPLM	NA
TTCCGCAT	7.48	-929	-937	-921	17	46	25847	0.18	uPLM	NA
TGCATACA	7.47	-478	-483	-476	8	58	25847	0.22	uPLM	NA
CGTGCATA	7.47	-353	-362	-341	22	64	25847	0.25	uPLM	NA
TCCGACC	7.47	-227	-228	-225	4	62	25847	0.24	uPLM	NA
CAGACTCG	7.47	-532	-540	-529	12	54	25847	0.21	uPLM	NA
CCGTACTG	7.47	-951	-961	-940	22	61	25847	0.24	tPLM	NA
CCAATTA	7.47	350	351	352	2	64	25847	0.25	tPLM	NA
AGCATGGG	7.46	-74	-76	-65	12	66	25847	0.26	uPLM	1
GAAAGAAG	7.46	89	87	91	5	60	25847	0.23	uPLM	NA
CACCACAC	7.46	-177	-178	-173	6	70	25847	0.27	tPLM	NA
GACGAAT	7.46	41	41	45	5	65	25847	0.25	uPLM	NA
TCTGATTA	7.46	-697	-700	-691	10	57	25847	0.22	uPLM	NA
AAAATCTG	7.46	429	430	433	4	62	25847	0.24	uPLM	NA
[truncated: 7,770 more rows]

## Sheet: Supplementary Table 1d
Supplementary Table 1d: Detected 3’-PLMs in Z. mays
PLM	Score	Preferential_Position	Start	Stop	Functional_window_size	Number_genes	Total_number_genes	Percentage_genes	Type	Group
ATAT	12.17	-16	-81	15	96	13619	25199	54.05	tPLM	3
TATA	10.51	-18	-55	-6	50	8522	25199	33.82	uPLM	3
ATATAT	10.48	-14	-64	3	67	2724	25199	10.81	uPLM	3
TATATA	9.01	-16	-53	-2	52	2063	25199	8.19	uPLM	3
ATAA	8.97	-22	-50	7	57	15059	25199	59.76	uPLM	3
TTAT	8.82	-19	-46	8	54	14770	25199	58.61	uPLM	3
TTTTTTTT	8.82	-6	-41	104	145	2635	25199	10.46	uPLM	3
ATATATA	8.79	-19	-60	-4	57	1502	25199	5.96	uPLM	3
TATATAT	8.78	-18	-54	-3	52	1431	25199	5.68	uPLM	3
ATAAT	8.65	-19	-51	11	62	6940	25199	27.54	tPLM	3
ATTA	8.4	-21	-52	-2	51	12274	25199	48.71	uPLM	3
AATAT	8.15	-23	-52	13	65	7103	25199	28.19	tPLM	3
ATTTA	8.13	-15	-39	8	47	5527	25199	21.93	uPLM	3
TTATA	8.06	-19	-44	-8	37	4124	25199	16.37	uPLM	3
TATAT	8.05	-21	-57	-7	51	5712	25199	22.67	uPLM	3
ATATA	7.91	-21	-56	-7	50	5593	25199	22.2	uPLM	3
ATTT	7.87	-7	-50	12	62	18323	25199	72.71	uPLM	3
TTTTTTT	7.8	-5	-36	70	106	3670	25199	14.56	uPLM	3
ATTAT	7.8	-20	-50	10	60	6827	25199	27.09	tPLM	3
TTTTC	7.62	-2	-30	57	87	8617	25199	34.2	uPLM	3
TTTACAGC	7.53	-152	-168	-30	139	276	25199	1.1	uPLM	NA
TTAA	7.52	-18	-35	10	45	6765	25199	26.85	tPLM	3
AAAT	7.48	-2	-47	11	58	17849	25199	70.83	uPLM	3
TAAT	7.48	-23	-49	6	55	12801	25199	50.8	uPLM	3
ATTGA	7.31	-18	-57	12	69	5251	25199	20.84	uPLM	3
TATAA	7.28	-21	-43	-13	31	3606	25199	14.31	uPLM	3
AAAAAAAA	7.13	1	-13	56	69	1429	25199	5.67	uPLM	3
TGAA	7.05	3	-118	6	124	20180	25199	80.08	uPLM	3
TGGATATT	7.02	-9	-15	-8	8	56	25199	0.22	tPLM	3
TTTCT	6.97	-2	-34	62	96	9437	25199	37.45	uPLM	3
TCAAT	6.88	-19	-55	14	69	5290	25199	20.99	uPLM	3
ATAAA	6.87	-22	-39	-15	25	4711	25199	18.7	uPLM	3
TAATG	6.85	-20	-97	15	112	6476	25199	25.7	uPLM	3
GAAA	6.82	0	-9	2	11	4558	25199	18.09	uPLM	3
CTTT	6.74	-7	-67	46	113	18014	25199	71.49	tPLM	3
ATGAA	6.71	-22	-76	11	87	7844	25199	31.13	uPLM	3
ACTTCCG	6.71	308	236	374	139	241	25199	0.96	uPLM	NA
TATATG	6.67	-15	-93	21	114	3640	25199	14.45	uPLM	3
TGAAA	6.67	1	-7	3	10	1487	25199	5.9	uPLM	3
AAAAAAA	6.66	1	-10	47	57	2173	25199	8.62	uPLM	3
TTTTG	6.65	-3	-13	28	41	5566	25199	22.09	uPLM	3
AACCGTCG	6.6	384	337	414	78	128	25199	0.51	uPLM	NA
TATAAT	6.56	-18	-50	10	60	2347	25199	9.31	uPLM	3
TTTGAGTA	6.55	-154	-219	-93	127	204	25199	0.81	uPLM	NA
AATA	6.55	-20	-55	-3	53	14974	25199	59.42	tPLM	3
ACGGTTTA	6.53	396	296	407	112	194	25199	0.77	uPLM	NA
ATGAATG	6.42	-18	-94	51	145	1080	25199	4.29	tPLM	3
TTTTACA	6.38	-38	-163	-14	150	1647	25199	6.54	uPLM	2
TGAAT	6.36	-25	-117	11	128	9391	25199	37.27	uPLM	3
TTATTAA	6.32	-17	-49	6	55	713	25199	2.83	uPLM	3
AATAAA	6.26	-24	-40	-16	25	2152	25199	8.54	uPLM	3
TTTGTAA	6.26	-71	-138	-20	119	1341	25199	5.32	uPLM	2
TTACAGC	6.26	-154	-163	-150	14	101	25199	0.4	uPLM	NA
ATATAA	6.24	-21	-39	-12	28	1733	25199	6.88	uPLM	3
GAAAAAAA	6.24	2	-3	5	8	169	25199	0.67	uPLM	3
CAAA	6.23	-3	-9	3	12	5800	25199	23.02	uPLM	3
ACGGCCTA	6.23	409	345	448	104	94	25199	0.37	uPLM	NA
CTGTTGTA	6.22	-115	-200	-96	105	320	25199	1.27	uPLM	NA
CCAAGCAG	6.21	-216	-285	-197	89	170	25199	0.67	uPLM	NA
AACATTCC	6.17	-182	-224	-88	137	145	25199	0.58	miPLM	NA
TAATAAG	6.16	-21	-117	33	150	888	25199	3.52	uPLM	3
GGATATT	6.15	-10	-12	-9	4	61	25199	0.24	tPLM	3
ATCGTTAG	6.13	-65	-77	-49	29	35	25199	0.14	uPLM	2
CGCATACA	6.13	-38	-67	-2	66	67	25199	0.27	uPLM	2
ATATATG	6.11	-17	-98	19	117	1736	25199	6.89	tPLM	3
TTTATTGC	6.11	-16	-39	1	40	120	25199	0.48	uPLM	3
ATTTG	6.1	-7	-124	13	137	11553	25199	45.85	uPLM	3
TGAAAA	6.08	3	-2	5	7	409	25199	1.62	uPLM	3
TACAT	6.05	-52	-169	-30	140	11528	25199	45.75	uPLM	2
TATT	6.04	-22	-53	-5	49	14488	25199	57.49	tPLM	3
AAATATAT	6.02	-6	-48	55	103	844	25199	3.35	tPLM	3
CACAATTA	6.02	-37	-57	8	65	158	25199	0.63	uPLM	2
AGTACACT	6.01	-80	-92	-52	41	110	25199	0.44	uPLM	NA
TTGTAAC	6	-51	-159	-17	143	937	25199	3.72	uPLM	2
GGGTGTTG	5.99	-393	-420	-382	39	66	25199	0.26	uPLM	1
CAATATAT	5.98	-17	-72	36	108	481	25199	1.91	uPLM	3
TTATGTAC	5.97	-41	-97	-21	77	219	25199	0.87	uPLM	2
TGAAACAC	5.96	-30	-60	67	127	224	25199	0.89	uPLM	2
AAGTGTAC	5.95	-72	-87	-40	48	130	25199	0.52	uPLM	2
CGATATCG	5.94	-104	-159	-55	105	54	25199	0.21	uPLM	NA
ATTAA	5.94	-22	-48	-9	40	3599	25199	14.28	tPLM	3
GGTTCGTA	5.94	-84	-98	-72	27	37	25199	0.15	uPLM	NA
TGTAAA	5.94	-55	-162	-28	135	4353	25199	17.27	uPLM	2
AATCAA	5.93	-19	-41	12	53	1852	25199	7.35	uPLM	3
ATTATA	5.92	-20	-46	6	52	2134	25199	8.47	uPLM	3
CCGTGCGT	5.92	64	9	129	121	372	25199	1.48	uPLM	NA
AAAA	5.92	-3	-10	5	15	6979	25199	27.7	uPLM	3
AATGAAA	5.91	-20	-35	17	52	716	25199	2.84	uPLM	3
ATAAGACG	5.9	135	96	202	107	158	25199	0.63	uPLM	NA
ATGAAA	5.89	-20	-60	13	73	2665	25199	10.58	uPLM	3
ATTACA	5.86	-53	-148	-20	129	4143	25199	16.44	uPLM	2
TTTTCT	5.85	-2	-16	56	72	3402	25199	13.5	uPLM	3
TTTAT	5.85	-18	-39	1	40	6496	25199	25.78	uPLM	3
TGTAT	5.84	-62	-174	-28	147	11905	25199	47.24	uPLM	2
CATTA	5.84	-19	-100	13	113	6571	25199	26.08	uPLM	3
TACTTATT	5.84	-10	-88	43	131	306	25199	1.21	uPLM	3
GTACACTT	5.83	-77	-119	-41	79	188	25199	0.75	uPLM	NA
TGCATT	5.82	-11	-46	53	99	2521	25199	10	uPLM	3
ATGTA	5.8	-56	-166	-35	132	11160	25199	44.29	uPLM	2
TAACCTGA	5.79	-399	-428	-352	77	143	25199	0.57	uPLM	1
CTATGACA	5.79	-61	-82	-40	43	76	25199	0.3	uPLM	2
TATTAAT	5.79	-22	-52	5	57	662	25199	2.63	uPLM	3
CATATAT	5.79	-19	-61	-6	56	1036	25199	4.11	uPLM	3
AATGAA	5.77	-23	-85	10	95	3074	25199	12.2	uPLM	3
TTATAT	5.76	-19	-35	-4	32	1939	25199	7.69	uPLM	3
TAATAAA	5.76	-23	-45	-12	34	668	25199	2.65	uPLM	3
ATTTCT	5.76	-8	-36	15	51	1811	25199	7.19	uPLM	3
GAACTTGT	5.75	-108	-154	-40	115	237	25199	0.94	uPLM	NA
TTACAAA	5.74	-65	-96	-15	82	983	25199	3.9	uPLM	2
GGCTTAAC	5.74	-108	-133	-83	51	66	25199	0.26	uPLM	NA
GTGCGTTG	5.72	62	3	119	117	414	25199	1.64	uPLM	NA
ATGA	5.7	5	-70	9	79	15446	25199	61.3	uPLM	3
ATTAAT	5.69	-17	-45	-8	38	925	25199	3.67	tPLM	3
TTCATTT	5.68	-9	-36	65	101	1395	25199	5.54	uPLM	3
TATCCCGC	5.67	-456	-467	-441	27	31	25199	0.12	uPLM	NA
TTTTATT	5.67	-12	-36	-1	36	1130	25199	4.48	uPLM	3
AGTGTACT	5.67	-73	-130	-44	87	186	25199	0.74	uPLM	2
GTGTTTTA	5.66	71	-23	119	142	290	25199	1.15	uPLM	NA
TTTGAA	5.66	5	-52	13	65	2315	25199	9.19	tPLM	3
CATATATA	5.66	-20	-62	-4	59	530	25199	2.1	uPLM	3
ATATT	5.65	-19	-52	-5	48	5887	25199	23.36	tPLM	3
CTAACGAT	5.65	-69	-74	-59	16	27	25199	0.11	uPLM	2
TTTTTTTC	5.64	-5	-23	56	79	1031	25199	4.09	uPLM	3
TGCATTC	5.64	-19	-39	25	64	368	25199	1.46	uPLM	3
CGTTATAA	5.64	56	31	81	51	55	25199	0.22	uPLM	NA
TGCGGTAT	5.63	-424	-449	-383	67	56	25199	0.22	uPLM	1
GACTGATA	5.63	158	86	200	115	149	25199	0.59	uPLM	NA
TTCGTAGT	5.63	-84	-96	-55	42	47	25199	0.19	uPLM	NA
TTAAT	5.62	-24	-40	-13	28	2741	25199	10.88	tPLM	3
AACGTACT	5.62	-323	-344	-276	69	69	25199	0.27	uPLM	1
TTTTTC	5.62	-3	-13	36	49	2355	25199	9.35	uPLM	3
ACAAT	5.61	-38	-118	2	120	9762	25199	38.74	uPLM	2
CAATGT	5.61	-45	-108	4	112	2306	25199	9.15	uPLM	2
TAAAG	5.6	-18	-31	-9	23	1554	25199	6.17	uPLM	3
TTACAA	5.6	-59	-137	-23	115	3722	25199	14.77	uPLM	2
CAATTCGT	5.6	-193	-238	-147	92	94	25199	0.37	uPLM	NA
AATGA	5.59	-22	-59	10	69	5799	25199	23.01	tPLM	3
TTGAA	5.59	5	-51	9	60	5451	25199	21.63	uPLM	3
TATGA	5.58	-15	-95	13	108	6739	25199	26.74	uPLM	3
ATACCGCA	5.58	-431	-454	-381	74	57	25199	0.23	uPLM	1
TGTAATAC	5.58	-66	-89	-26	64	150	25199	0.6	uPLM	2
ATATTTC	5.54	-9	-39	83	122	1068	25199	4.24	tPLM	3
TTATTT	5.54	-16	-36	2	38	2583	25199	10.25	uPLM	3
ATAATA	5.54	-23	-48	-10	39	2131	25199	8.46	uPLM	3
TCAT	5.53	-16	-68	12	80	15593	25199	61.88	uPLM	3
CATACACA	5.53	18	12	43	32	130	25199	0.52	uPLM	NA
CGACCGCA	5.5	-271	-281	-263	19	37	25199	0.15	uPLM	1
GTAGCTGG	5.5	-396	-409	-379	31	59	25199	0.23	uPLM	1
TAAACCGT	5.5	396	337	417	81	168	25199	0.67	uPLM	NA
AAATA	5.5	-23	-45	1	46	7100	25199	28.18	tPLM	3
GTATAA	5.5	-16	-51	8	59	1147	25199	4.55	uPLM	3
TTTATT	5.49	-19	-40	-6	35	2735	25199	10.85	uPLM	3
TAATA	5.49	-22	-50	-12	39	4413	25199	17.51	uPLM	3
CGGAAGT	5.49	318	241	380	140	244	25199	0.97	uPLM	NA
TGCTTT	5.49	-9	-44	16	60	1565	25199	6.21	uPLM	3
CGACGGTT	5.48	377	330	414	85	135	25199	0.54	uPLM	NA
TGTAACA	5.48	-44	-149	-25	125	925	25199	3.67	uPLM	2
AAATAAAA	5.48	-18	-33	9	42	505	25199	2	uPLM	3
TTATAC	5.48	-22	-48	7	55	1111	25199	4.41	uPLM	3
CCAGAAGT	5.48	-293	-343	-241	103	116	25199	0.46	uPLM	1
TTTATTTC	5.48	-18	-35	-1	35	238	25199	0.94	uPLM	3
TAATGCA	5.48	-19	-44	66	110	596	25199	2.37	tPLM	3
GCAACATA	5.47	-31	-37	-29	9	43	25199	0.17	uPLM	2
ATGTACA	5.47	-57	-166	-33	134	1616	25199	6.41	uPLM	2
CATATA	5.47	-18	-73	19	92	3122	25199	12.39	uPLM	3
TGAACCGT	5.47	382	353	415	63	86	25199	0.34	miPLM	NA
GTAGTATC	5.47	-68	-82	-42	41	60	25199	0.24	uPLM	2
ACTGTTA	5.46	41	39	43	5	52	25199	0.21	uPLM	NA
ATGTAT	5.45	-62	-137	-11	127	4410	25199	17.5	uPLM	2
CATATTTG	5.45	-26	-33	-2	32	129	25199	0.51	uPLM	3
AACGCACG	5.45	56	11	124	114	381	25199	1.51	uPLM	NA
ATTACAA	5.45	-57	-129	-19	111	1300	25199	5.16	uPLM	2
AGGTCCCT	5.44	-326	-367	-310	58	76	25199	0.3	uPLM	1
TGTACAA	5.44	-51	-155	-31	125	1258	25199	4.99	uPLM	2
TTATTTAT	5.44	-23	-39	-16	24	316	25199	1.25	uPLM	3
GTTGTATG	5.43	-153	-211	-91	121	336	25199	1.33	uPLM	NA
TTTATTG	5.42	-16	-39	-6	34	484	25199	1.92	uPLM	3
ATACTT	5.42	-9	-58	56	114	1932	25199	7.67	uPLM	3
CCCGGAGT	5.42	-296	-326	-219	108	98	25199	0.39	uPLM	1
CCGATTCC	5.41	102	86	115	30	36	25199	0.14	uPLM	NA
ATATACA	5.41	-37	-107	-7	101	1446	25199	5.74	tPLM	2
AATTACAG	5.41	-51	-169	-20	150	336	25199	1.33	uPLM	2
CGTTAGGA	5.4	-50	-75	-34	42	34	25199	0.13	uPLM	2
AGGACAAT	5.4	-199	-223	-188	36	108	25199	0.43	uPLM	NA
TACATA	5.39	-60	-160	-31	130	4226	25199	16.77	uPLM	2
TCTTT	5.39	-4	-47	55	102	8290	25199	32.9	uPLM	3
GGAATGTT	5.39	-184	-201	-90	112	125	25199	0.5	miPLM	NA
GTAATAC	5.37	-49	-102	-7	96	353	25199	1.4	uPLM	2
GATTATTA	5.37	-7	-43	19	62	132	25199	0.52	uPLM	3
CAACGCAC	5.37	49	7	126	120	413	25199	1.64	uPLM	NA
GAGTACAC	5.36	-75	-125	-38	88	181	25199	0.72	uPLM	NA
TTGCAGTG	5.36	-444	-449	-439	11	38	25199	0.15	uPLM	1
ATTGCATT	5.36	-10	-49	31	80	243	25199	0.96	uPLM	3
CAGGGTAA	5.35	-363	-366	-354	13	29	25199	0.12	uPLM	1
GCAAAA	5.35	2	-10	4	14	524	25199	2.08	uPLM	3
GAAATAAA	5.35	-22	-40	-9	32	223	25199	0.88	uPLM	3
TAGCGAT	5.34	-136	-143	-130	14	59	25199	0.23	uPLM	NA
AAGTACA	5.33	-34	-155	-6	150	980	25199	3.89	uPLM	2
ATTGTCCT	5.33	-189	-222	-170	53	135	25199	0.54	uPLM	NA
TAATAAAT	5.33	-17	-41	1	42	263	25199	1.04	uPLM	3
TGTAA	5.33	-58	-167	-30	138	11069	25199	43.93	uPLM	2
TGAAATAA	5.33	-23	-71	-2	70	270	25199	1.07	uPLM	3
TGAAAGTA	5.32	4	1	6	6	32	25199	0.13	uPLM	3
ATACATA	5.32	-57	-137	-8	130	1696	25199	6.73	tPLM	2
TATTA	5.31	-23	-47	-11	37	4291	25199	17.03	uPLM	3
GGCAAATG	5.31	-54	-59	-54	6	31	25199	0.12	uPLM	2
ATTTC	5.31	-15	-108	24	132	9346	25199	37.09	uPLM	3
TTTAC	5.3	-42	-129	11	140	8315	25199	33	uPLM	2
TCCTAACG	5.3	-59	-68	-54	15	21	25199	0.08	uPLM	2
CATCCTAC	5.3	-238	-252	-226	27	59	25199	0.23	uPLM	1
GTTACTTC	5.3	309	297	323	27	44	25199	0.17	uPLM	NA
GCATAAAG	5.3	-393	-421	-385	37	59	25199	0.23	uPLM	1
GAATG	5.3	-24	-87	39	126	6596	25199	26.18	uPLM	3
TAGGCCGT	5.29	403	338	442	105	91	25199	0.36	uPLM	NA
ATGTATC	5.29	-63	-84	-28	57	437	25199	1.73	uPLM	2
TCCGATAA	5.28	359	305	435	131	88	25199	0.35	uPLM	NA
GTTTT	5.28	-3	-12	49	61	6503	25199	25.81	uPLM	3
CAACACCC	5.27	-400	-410	-389	22	45	25199	0.18	uPLM	1
TTAATT	5.27	-17	-45	8	53	1880	25199	7.46	tPLM	3
AATGG	5.27	-16	-41	31	72	4307	25199	17.09	uPLM	3
TGTAAT	5.26	-58	-163	-24	140	4360	25199	17.3	uPLM	2
TTACATCA	5.25	-51	-153	-26	128	329	25199	1.31	uPLM	2
TGTAATT	5.25	-59	-148	-30	119	1300	25199	5.16	uPLM	2
GATACAT	5.25	-56	-163	-30	134	890	25199	3.53	uPLM	2
TTCCGACT	5.24	304	238	335	98	82	25199	0.33	uPLM	NA
AGTACGTT	5.24	-330	-348	-297	52	59	25199	0.23	uPLM	1
TTATTAC	5.24	-18	-119	6	125	917	25199	3.64	uPLM	3
GTCTTATT	5.24	140	91	208	118	234	25199	0.93	uPLM	NA
TCGGAAG	5.24	319	272	375	104	223	25199	0.88	uPLM	NA
AAGTGTCG	5.24	-227	-239	-217	23	34	25199	0.13	tPLM	1
TCAA	5.23	2	-6	3	9	3272	25199	12.98	tPLM	3
ATAATAT	5.23	-22	-35	-4	32	715	25199	2.84	uPLM	3
GAATAAA	5.23	-20	-35	-16	20	331	25199	1.31	uPLM	3
ACTTGT	5.23	-46	-126	-1	126	2733	25199	10.85	uPLM	2
CGGTTTAT	5.23	401	300	424	125	144	25199	0.57	uPLM	NA
TGCGTTGC	5.22	62	10	125	116	448	25199	1.78	uPLM	NA
GTGAATTT	5.22	-45	-52	-40	13	66	25199	0.26	uPLM	2
TAAAA	5.22	1	-1	3	4	939	25199	3.73	uPLM	3
TATAAC	5.22	-17	-44	20	64	1176	25199	4.67	uPLM	3
GCAAATAT	5.22	-33	-44	-29	16	68	25199	0.27	tPLM	2
TGCATTCA	5.22	-30	-34	-23	12	59	25199	0.23	uPLM	2
TTCA	5.21	0	-64	1	65	15224	25199	60.42	uPLM	3
TAAAAAAA	5.21	2	1	4	4	114	25199	0.45	uPLM	3
ATGGAAT	5.21	-17	-75	72	147	890	25199	3.53	tPLM	3
TGTATGTC	5.2	-63	-140	-5	136	214	25199	0.85	tPLM	2
CCTGCATT	5.2	-364	-369	-363	7	35	25199	0.14	uPLM	1
AATAAATT	5.19	-13	-35	6	41	260	25199	1.03	uPLM	3
TGAATGA	5.19	-18	-88	48	136	998	25199	3.96	uPLM	3
TATTAT	5.19	-20	-44	-11	34	1959	25199	7.77	uPLM	3
TCAGGTTA	5.19	-406	-441	-359	83	149	25199	0.59	uPLM	1
ATACATAA	5.19	-65	-100	-6	95	427	25199	1.69	uPLM	2
TATGTAC	5.18	-58	-157	-28	130	1159	25199	4.6	uPLM	2
TGATAATA	5.18	-12	-107	33	140	380	25199	1.51	uPLM	3
AAATTCAC	5.18	-38	-45	-20	26	108	25199	0.43	uPLM	2
ATTCA	5.17	-21	-55	-6	50	4935	25199	19.58	uPLM	3
TGATT	5.17	-7	-45	15	60	5436	25199	21.57	tPLM	3
TAGGCACA	5.17	-159	-163	-156	8	31	25199	0.12	uPLM	NA
GTATTACA	5.17	-56	-83	-19	65	155	25199	0.62	uPLM	2
ATGAAT	5.16	-20	-73	-8	66	2060	25199	8.17	uPLM	3
GATT	5.16	-9	-47	15	62	11909	25199	47.26	uPLM	3
GTACACT	5.16	-73	-178	-40	139	667	25199	2.65	uPLM	2
GAATGCA	5.16	-24	-45	20	65	376	25199	1.49	uPLM	3
AATGTTCC	5.16	-53	-63	-37	27	52	25199	0.21	uPLM	2
ATGTAAT	5.16	-56	-128	-6	123	1329	25199	5.27	uPLM	2
TTTCCAT	5.15	-4	-64	80	144	1036	25199	4.11	uPLM	3
CTCTGAAG	5.15	-287	-365	-230	136	238	25199	0.94	uPLM	1
AGTTCACA	5.15	-80	-137	-5	133	263	25199	1.04	uPLM	NA
ACACTTAT	5.15	-77	-89	-46	44	112	25199	0.44	uPLM	NA
CAAT	5.14	-20	-120	19	139	19645	25199	77.96	uPLM	3
TGTACAT	5.14	-42	-168	-33	136	1627	25199	6.46	uPLM	2
TGAATG	5.14	-17	-83	43	126	2762	25199	10.96	uPLM	3
ACGCACGG	5.14	57	11	125	115	357	25199	1.42	uPLM	NA
TACGCCTT	5.13	-211	-239	-191	49	51	25199	0.2	uPLM	NA
CTTATTAA	5.13	-35	-45	-10	36	115	25199	0.46	uPLM	2
TTTACAT	5.13	-45	-158	-26	133	1529	25199	6.07	uPLM	2
CGGTTTA	5.13	397	324	417	94	321	25199	1.27	uPLM	NA
TACATAG	5.12	-44	-157	-13	145	858	25199	3.4	uPLM	2
TATGTA	5.12	-66	-152	-33	120	3937	25199	15.62	uPLM	2
TAATAAAG	5.12	-20	-43	-13	31	136	25199	0.54	uPLM	3
TTGTAA	5.12	-65	-153	-28	126	3938	25199	15.63	uPLM	2
TAGAGTAC	5.12	-83	-132	-45	88	168	25199	0.67	uPLM	NA
AAACACCA	5.11	18	17	21	5	37	25199	0.15	uPLM	NA
ATATATT	5.1	-14	-36	-7	30	891	25199	3.54	uPLM	3
TATTGTA	5.1	-48	-116	16	132	1241	25199	4.92	uPLM	2
AATGTAAC	5.1	-63	-151	-10	142	279	25199	1.11	uPLM	2
CTTATGTA	5.09	-47	-86	-38	49	170	25199	0.67	uPLM	2
TGTATC	5.09	-62	-171	-31	141	2707	25199	10.74	uPLM	2
GGAACATT	5.09	-60	-70	-42	29	57	25199	0.23	uPLM	2
CATTACAT	5.09	-48	-136	7	143	389	25199	1.54	uPLM	2
TTTATTAA	5.08	-18	-35	4	39	220	25199	0.87	uPLM	3
TTATTA	5.08	-21	-43	-1	43	2057	25199	8.16	uPLM	3
CAACGCA	5.08	56	11	134	124	674	25199	2.67	tPLM	NA
ATTC	5.08	-21	-55	33	88	14693	25199	58.31	uPLM	3
GGAATCGG	5.08	96	79	109	31	35	25199	0.14	uPLM	NA
GTGTAA	5.08	-47	-173	-35	139	2407	25199	9.55	uPLM	2
ATCAA	5.08	-23	-61	13	74	6470	25199	25.68	uPLM	3
TCATA	5.08	-18	-69	13	82	5520	25199	21.91	uPLM	3
TTGCCTTT	5.07	-92	-97	-89	9	52	25199	0.21	tPLM	NA
ATTCACTG	5.07	-28	-38	-13	26	59	25199	0.23	uPLM	3
AGGGTACT	5.07	-340	-345	-336	10	26	25199	0.1	uPLM	1
ATGGAA	5.07	-17	-57	-7	51	1273	25199	5.05	uPLM	3
GCAAA	5.06	0	-10	3	13	1297	25199	5.15	uPLM	3
AATATCC	5.06	-3	-6	-3	4	57	25199	0.23	tPLM	3
AGGATGGG	5.06	-348	-360	-339	22	54	25199	0.21	uPLM	1
CTTTATGC	5.06	-400	-473	-391	83	86	25199	0.34	uPLM	1
TCAAA	5.06	2	-6	3	9	1352	25199	5.37	uPLM	3
TTCATT	5.06	-18	-58	2	60	2212	25199	8.78	uPLM	3
TATATTT	5.05	-8	-32	2	34	845	25199	3.35	uPLM	3
AATTACA	5.05	-53	-142	-19	124	1346	25199	5.34	uPLM	2
ACAATGT	5.05	-44	-109	-24	86	753	25199	2.99	uPLM	2
TTTATTCA	5.05	-25	-29	-13	17	150	25199	0.6	uPLM	3
TTATAACG	5.05	50	35	76	42	51	25199	0.2	uPLM	NA
ATATCAT	5.04	-20	-92	26	118	1189	25199	4.72	uPLM	3
TCATTGTA	5.04	-36	-106	41	147	247	25199	0.98	uPLM	2
TTAAAGCA	5.04	1	-94	25	119	209	25199	0.83	uPLM	3
GTACAATA	5.03	-53	-119	-10	110	266	25199	1.06	uPLM	2
GCTTAACA	5.03	-117	-138	-92	47	81	25199	0.32	uPLM	NA
ATTACAT	5.03	-36	-142	5	147	1528	25199	6.06	uPLM	2
GAAT	5.03	-24	-52	11	63	12109	25199	48.05	uPLM	3
GTGTACTC	5.03	-72	-114	-41	74	170	25199	0.67	uPLM	2
GTTCTTCT	5.03	-312	-318	-262	57	180	25199	0.71	uPLM	1
GCAGAAT	5.03	-263	-267	-262	6	57	25199	0.23	uPLM	1
CTTGTAC	5.03	-209	-211	-208	4	55	25199	0.22	uPLM	NA
TGTACTCT	5.01	-73	-168	-30	139	320	25199	1.27	miPLM	2
AGTTACTT	5.01	367	337	428	92	136	25199	0.54	uPLM	NA
GAATGA	5.01	-20	-78	47	125	2248	25199	8.92	uPLM	3
AATGTA	5.01	-53	-153	-11	143	3831	25199	15.2	uPLM	2
GAAAA	5	0	-7	2	9	1592	25199	6.32	uPLM	3
GATACTAC	5	-72	-76	-62	15	34	25199	0.13	uPLM	2
GTAATGA	5	-76	-133	-12	122	498	25199	1.98	tPLM	NA
CACAATT	5	-36	-57	69	126	786	25199	3.12	uPLM	2
ACTTACGT	4.99	-375	-398	-353	46	48	25199	0.19	uPLM	1
TTTTTTC	4.99	-4	-14	52	66	1536	25199	6.1	uPLM	3
TTACAC	4.99	-52	-167	-33	135	2354	25199	9.34	uPLM	2
ATTTCA	4.99	-17	-52	1	53	1973	25199	7.83	uPLM	3
GATGTAC	4.99	-51	-165	-29	137	667	25199	2.65	uPLM	2
AATATATG	4.98	-16	-49	48	97	503	25199	2	uPLM	3
TTGAAA	4.98	4	-41	8	49	1594	25199	6.33	uPLM	3
TTCTT	4.98	-4	-34	-1	34	3814	25199	15.14	uPLM	3
GAGTCCTC	4.98	-285	-314	-244	71	97	25199	0.38	uPLM	1
TTTATTA	4.97	-18	-43	2	45	837	25199	3.32	uPLM	3
CAAAA	4.97	1	-9	3	12	2232	25199	8.86	uPLM	3
ATATATTG	4.96	-18	-49	28	77	390	25199	1.55	uPLM	3
CATATATT	4.96	-8	-32	54	86	426	25199	1.69	uPLM	3
TTTTCA	4.96	-2	-37	53	90	3119	25199	12.38	uPLM	3
ATCGTTTC	4.96	-14	-20	-15	6	27	25199	0.11	uPLM	3
TAAAGCA	4.96	-19	-100	23	123	644	25199	2.56	uPLM	3
TACAA	4.95	-58	-164	-29	136	11977	25199	47.53	uPLM	2
TGTATA	4.95	-44	-101	-12	90	2767	25199	10.98	uPLM	2
TATTATA	4.95	-14	-33	-9	25	544	25199	2.16	uPLM	3
TTTCTT	4.95	-4	-33	1	34	1709	25199	6.78	tPLM	3
TGTTACA	4.95	-42	-163	-19	145	1045	25199	4.15	uPLM	2
TGAACTTG	4.94	-109	-155	-8	148	316	25199	1.25	uPLM	NA
GTTGCAAA	4.94	-32	-44	-32	13	58	25199	0.23	uPLM	2
TTTA	4.94	-2	-3	-1	3	1721	25199	6.83	uPLM	3
ATGTAA	4.93	-56	-152	-27	126	3842	25199	15.25	uPLM	2
ATATATTT	4.93	-11	-25	-4	22	273	25199	1.08	tPLM	3
GCCGTAGG	4.93	325	257	355	99	84	25199	0.33	uPLM	NA
GTCTTAAT	4.93	543	517	554	38	61	25199	0.24	uPLM	NA
CGACACTT	4.93	-229	-244	-215	30	37	25199	0.15	tPLM	1
CAAATATG	4.93	-32	-47	-19	29	120	25199	0.48	uPLM	2
ATATATC	4.93	-19	-43	-10	34	452	25199	1.79	tPLM	3
TATGTATG	4.92	-72	-146	-33	114	492	25199	1.95	uPLM	2
AGAAAA	4.92	3	-6	63	69	3251	25199	12.9	uPLM	3
ATACAA	4.92	-49	-154	-16	139	4823	25199	19.14	uPLM	2
TTGA	4.92	5	-51	7	58	13185	25199	52.32	tPLM	3
TATACA	4.92	-37	-125	-11	115	3422	25199	13.58	uPLM	2
CTACTGTA	4.92	44	37	50	14	40	25199	0.16	uPLM	NA
GTACGACA	4.91	-120	-148	-92	57	62	25199	0.25	uPLM	NA
ATTTTACA	4.91	-37	-145	-11	135	509	25199	2.02	uPLM	2
GCTTT	4.91	-8	-23	3	26	1678	25199	6.66	tPLM	3
CAAGGACA	4.91	-209	-214	-210	5	33	25199	0.13	miPLM	NA
TTACAGA	4.91	-57	-160	-27	134	907	25199	3.6	uPLM	2
GATACA	4.91	-57	-134	-32	103	2099	25199	8.33	uPLM	2
AATGAAT	4.9	-25	-44	1	45	499	25199	1.98	uPLM	3
TGTAAC	4.9	-51	-165	-36	130	2676	25199	10.62	uPLM	2
TACTTTCA	4.9	-6	-13	-1	13	45	25199	0.18	uPLM	3
TGAATAAA	4.9	-23	-35	-12	24	173	25199	0.69	uPLM	3
AATAA	4.9	-21	-40	-18	23	4269	25199	16.94	tPLM	3
TGGATAT	4.9	-12	-13	-12	2	44	25199	0.17	uPLM	3
ATATAAT	4.89	-22	-36	-3	34	808	25199	3.21	uPLM	3
TATCATA	4.89	-15	-48	11	59	596	25199	2.37	uPLM	3
TAGTATCG	4.89	-63	-81	-64	18	34	25199	0.13	uPLM	2
TACTAGGT	4.89	78	65	117	53	130	25199	0.52	uPLM	NA
CAATATA	4.88	-18	-53	-4	50	639	25199	2.54	uPLM	3
TATCAT	4.88	-15	-83	54	137	3424	25199	13.59	uPLM	3
CACAAT	4.88	-37	-137	7	144	2791	25199	11.08	uPLM	2
TTGTAAT	4.88	-66	-114	-25	90	1081	25199	4.29	uPLM	2
GAAAAAA	4.88	2	-2	3	5	199	25199	0.79	uPLM	3
AATATG	4.88	-22	-78	22	100	2671	25199	10.6	uPLM	3
GGAATGTA	4.88	-298	-309	-286	24	47	25199	0.19	uPLM	1
TGCAATA	4.88	-24	-51	-13	39	303	25199	1.2	uPLM	3
TAATTGTG	4.88	-44	-56	10	66	152	25199	0.6	uPLM	2
ACATTG	4.88	-50	-115	-23	93	2007	25199	7.96	uPLM	2
TGATACA	4.88	-39	-163	-25	139	937	25199	3.72	uPLM	2
ATATC	4.88	-20	-56	1	57	3646	25199	14.47	tPLM	3
ATTCAT	4.87	-19	-55	4	59	1924	25199	7.64	uPLM	3
TCATTACA	4.87	-107	-127	-12	116	246	25199	0.98	tPLM	NA
AGTGTACG	4.86	-118	-152	-100	53	48	25199	0.19	uPLM	NA
ATTAATA	4.86	-26	-49	1	50	597	25199	2.37	uPLM	3
CGACTGGG	4.86	305	276	336	61	48	25199	0.19	uPLM	NA
AATAAAA	4.86	-21	-38	-14	25	862	25199	3.42	uPLM	3
CTCTGAAT	4.86	11	-29	87	116	154	25199	0.61	uPLM	NA
TTCATTAT	4.86	-19	-33	6	39	134	25199	0.53	uPLM	3
CGTCTTAT	4.86	131	101	202	102	153	25199	0.61	uPLM	NA
GAAAAA	4.86	2	-1	2	3	307	25199	1.22	uPLM	3
TGTGAATT	4.85	-39	-109	10	119	330	25199	1.31	uPLM	2
TGTAACT	4.85	-84	-165	-30	136	931	25199	3.69	uPLM	NA
ATTCATCC	4.85	30	24	36	13	52	25199	0.21	uPLM	NA
ATTCATTC	4.85	-20	-30	-6	25	92	25199	0.37	uPLM	3
AGAAAGCC	4.85	-403	-411	-402	10	40	25199	0.16	miPLM	1
TGTCATAG	4.84	-54	-87	-36	52	80	25199	0.32	uPLM	2
AAGCGTCT	4.84	549	448	566	119	110	25199	0.44	uPLM	NA
TTTCTTT	4.84	-6	-31	39	70	1293	25199	5.13	uPLM	3
GAATAA	4.84	-20	-37	-15	23	753	25199	2.99	uPLM	3
CGGGTCCC	4.84	354	281	385	105	79	25199	0.31	uPLM	NA
ACGGTTCA	4.84	392	331	425	95	115	25199	0.46	miPLM	NA
TACACTAA	4.83	-113	-119	-110	10	39	25199	0.15	uPLM	NA
TAAAAA	4.82	2	1	3	3	340	25199	1.35	uPLM	3
TGAATT	4.82	-15	-53	10	63	1991	25199	7.9	uPLM	3
AATATCCA	4.82	-2	-6	4	10	51	25199	0.2	tPLM	3
AATGTT	4.82	-6	-75	17	92	2894	25199	11.48	uPLM	3
TTATT	4.82	-17	-36	-5	32	5355	25199	21.25	tPLM	3
CAATAT	4.82	-31	-72	12	84	2342	25199	9.29	uPLM	2
TGCAGGTG	4.82	-411	-443	-347	97	331	25199	1.31	uPLM	1
ATTATTAC	4.82	-20	-75	11	86	254	25199	1.01	tPLM	3
GAAATAT	4.82	-16	-37	51	88	806	25199	3.2	tPLM	3
TAATAT	4.82	-20	-40	-10	31	1417	25199	5.62	uPLM	3
TGTTATTA	4.82	-3	-55	33	88	269	25199	1.07	uPLM	3
TCAAATAA	4.82	11	-47	74	121	405	25199	1.61	uPLM	NA
TCTGGAAT	4.81	-181	-186	-174	13	38	25199	0.15	uPLM	NA
TTTGACA	4.81	-39	-117	33	150	1009	25199	4	uPLM	2
GTAATAAT	4.81	-18	-110	15	125	330	25199	1.31	tPLM	3
TGAAATA	4.81	-21	-73	12	85	874	25199	3.47	uPLM	3
TTGATTCA	4.81	-9	-65	85	150	311	25199	1.23	uPLM	3
TGATAATG	4.81	-46	-78	17	95	261	25199	1.04	uPLM	2
CCTTATAC	4.81	-373	-374	-361	14	27	25199	0.11	uPLM	1
AGGCACAT	4.81	-154	-162	-155	8	38	25199	0.15	uPLM	NA
TTATTCA	4.8	-21	-36	-10	27	375	25199	1.49	uPLM	3
CTCTTATT	4.8	-37	-43	-35	9	45	25199	0.18	uPLM	2
TCAATATA	4.8	-29	-40	14	54	242	25199	0.96	uPLM	3
AAAACGTC	4.8	196	131	220	90	136	25199	0.54	tPLM	NA
TATGAA	4.8	-21	-59	-8	52	1414	25199	5.61	uPLM	3
GAATAAAA	4.8	-24	-35	-16	20	138	25199	0.55	uPLM	3
CATTATCA	4.8	-36	-78	8	86	253	25199	1	uPLM	2
GTTACA	4.8	-60	-166	-33	134	2734	25199	10.85	uPLM	2
TGAATGAA	4.8	-20	-36	-8	29	130	25199	0.52	uPLM	3
AAAGGCAA	4.79	-85	-90	-82	9	46	25199	0.18	tPLM	NA
TAATAACA	4.79	-10	-56	34	90	281	25199	1.12	uPLM	3
TAGTTGGC	4.79	-427	-456	-388	69	117	25199	0.46	uPLM	1
TCATATAT	4.79	-13	-68	11	79	387	25199	1.54	uPLM	3
GCTGGTAT	4.79	-399	-411	-385	27	46	25199	0.18	uPLM	1
AAGAAAGC	4.78	-405	-410	-403	8	46	25199	0.18	miPLM	1
CGATAAAC	4.78	364	339	430	92	78	25199	0.31	miPLM	NA
AATATA	4.78	-25	-42	-12	31	2044	25199	8.11	uPLM	3
AATCACAT	4.78	2	-28	114	142	377	25199	1.5	uPLM	3
TGTGTAA	4.78	-55	-159	-29	131	962	25199	3.82	uPLM	2
ATTCATT	4.77	-15	-50	4	54	575	25199	2.28	uPLM	3
TTGTAACA	4.77	-48	-64	-28	37	114	25199	0.45	uPLM	2
TCCGCTAG	4.77	-227	-237	-219	19	37	25199	0.15	uPLM	1
AGTCGGAA	4.77	310	245	342	98	81	25199	0.32	uPLM	NA
TTTGTAAT	4.77	-57	-93	-11	83	347	25199	1.38	uPLM	2
GGGTACTC	4.76	-337	-346	-334	13	31	25199	0.12	uPLM	1
GTCTGCGG	4.76	208	144	243	100	73	25199	0.29	uPLM	NA
TACATAA	4.76	-59	-99	-27	73	805	25199	3.19	uPLM	2
TTGCATTG	4.76	-6	-52	6	58	199	25199	0.79	uPLM	3
TATTCAT	4.76	-17	-37	2	39	418	25199	1.66	uPLM	3
CGAACAAC	4.76	-480	-487	-478	10	44	25199	0.17	uPLM	NA
ATACTACG	4.76	-64	-76	-65	12	28	25199	0.11	uPLM	2
AAGAGAAA	4.76	66	-6	121	127	464	25199	1.84	uPLM	NA
TGCTTTAA	4.75	2	-89	33	122	211	25199	0.84	uPLM	3
CTGAGGAC	4.75	-243	-249	-238	12	29	25199	0.12	uPLM	1
TAATACCT	4.75	-65	-71	-60	12	31	25199	0.12	uPLM	2
ATTGTCAA	4.75	-40	-91	-11	81	202	25199	0.8	uPLM	2
TATATATG	4.75	-18	-70	-10	61	553	25199	2.19	uPLM	3
TACATATA	4.75	-47	-99	-23	77	428	25199	1.7	uPLM	2
CCTAATAA	4.74	-154	-160	-155	6	33	25199	0.13	uPLM	NA
CCTGTAA	4.74	-59	-149	-13	137	492	25199	1.95	uPLM	2
GGATACCC	4.74	318	252	352	101	78	25199	0.31	uPLM	NA
ACTT	4.74	-5	-16	12	28	6169	25199	24.48	tPLM	3
AATAAATA	4.74	-22	-38	3	41	397	25199	1.58	uPLM	3
TTAGGCAC	4.74	-163	-164	-155	10	25	25199	0.1	uPLM	NA
AGCGGGGT	4.74	124	109	134	26	27	25199	0.11	uPLM	NA
TATATTGA	4.74	-22	-47	-5	43	215	25199	0.85	uPLM	3
TGTCAA	4.74	-35	-111	-7	105	1922	25199	7.63	uPLM	2
TTTATTT	4.74	-15	-37	-5	33	1155	25199	4.58	uPLM	3
GCGGGATA	4.74	-450	-461	-393	69	66	25199	0.26	uPLM	NA
AAGGCGTA	4.74	-218	-244	-199	46	53	25199	0.21	uPLM	NA
TATATCTG	4.74	28	26	32	7	35	25199	0.14	uPLM	NA
TCAGACGG	4.73	385	362	450	89	58	25199	0.23	uPLM	NA
ATGAATT	4.73	-17	-40	-8	33	403	25199	1.6	uPLM	3
TATCAGTC	4.73	152	100	177	78	124	25199	0.49	uPLM	NA
AGACGCTT	4.73	556	455	569	115	107	25199	0.42	uPLM	NA
AAAAA	4.73	1	-10	5	15	2782	25199	11.04	uPLM	3
TGTATAT	4.73	-43	-85	-5	81	1201	25199	4.77	uPLM	2
AAGAACGT	4.72	500	444	586	143	140	25199	0.56	uPLM	NA
TATCAA	4.72	-22	-81	13	94	2037	25199	8.08	uPLM	3
CCGTAAGT	4.72	192	160	224	65	42	25199	0.17	uPLM	NA
AAGAAA	4.72	3	-40	64	104	4204	25199	16.68	tPLM	3
ATGAAAT	4.72	-27	-60	10	70	886	25199	3.52	uPLM	3
TTGTACA	4.71	-98	-147	-29	119	1206	25199	4.79	uPLM	NA
ATATTT	4.71	-9	-36	-5	32	2067	25199	8.2	tPLM	3
GGTACTTA	4.71	-12	-38	-3	36	63	25199	0.25	uPLM	3
ATTTGA	4.71	-14	-56	14	70	2314	25199	9.18	uPLM	3
ATGCGGTC	4.71	-275	-308	-205	104	96	25199	0.38	uPLM	1
ATTCACAA	4.71	-31	-105	13	118	364	25199	1.44	uPLM	2
TACAATGT	4.71	-33	-156	-9	148	357	25199	1.42	uPLM	2
CCTGAGGT	4.71	-397	-431	-345	87	131	25199	0.52	uPLM	1
ATTTATT	4.7	-15	-41	-6	36	872	25199	3.46	uPLM	3
ATAATG	4.7	-19	-61	14	75	1928	25199	7.65	uPLM	3
GTTTC	4.7	-2	-11	56	67	4388	25199	17.41	uPLM	3
GGGACCCG	4.7	338	274	373	100	74	25199	0.29	uPLM	NA
TTATTTCA	4.7	-22	-32	-9	24	133	25199	0.53	uPLM	3
CGTACAT	4.7	-85	-160	-38	123	419	25199	1.66	uPLM	NA
GGGATTTA	4.69	-426	-429	-422	8	29	25199	0.12	uPLM	1
TGATA	4.69	-27	-96	10	106	6734	25199	26.72	uPLM	3
GTACATAA	4.69	-55	-93	-32	62	202	25199	0.8	uPLM	2
GTACTCTA	4.69	-58	-128	-37	92	174	25199	0.69	uPLM	2
TTATAA	4.69	-16	-28	-7	22	558	25199	2.21	uPLM	3
ATACAT	4.69	-58	-123	-10	114	4110	25199	16.31	uPLM	2
TCAGAAA	4.69	2	-2	6	8	99	25199	0.39	uPLM	3
TATATAC	4.69	-16	-64	-6	59	710	25199	2.82	uPLM	3
GTACATC	4.68	-48	-159	-21	139	673	25199	2.67	uPLM	2
AGTACAA	4.68	-34	-168	-25	144	1210	25199	4.8	uPLM	2
TTTGATGT	4.68	-165	-168	-162	7	43	25199	0.17	uPLM	NA
TATACAT	4.68	-37	-124	-5	120	1356	25199	5.38	uPLM	2
TTGTAT	4.68	-54	-128	-31	98	3670	25199	14.56	uPLM	2
ATTACACA	4.68	-62	-161	-27	135	341	25199	1.35	uPLM	2
CAATACAG	4.68	-33	-113	-11	103	184	25199	0.73	uPLM	2
CTGGCTTT	4.68	-419	-420	-411	10	27	25199	0.11	uPLM	1
ATACCAGC	4.68	-406	-454	-386	69	95	25199	0.38	uPLM	1
TTATCGGA	4.67	353	302	430	129	89	25199	0.35	uPLM	NA
TTCAA	4.67	-2	-3	-1	3	490	25199	1.94	uPLM	3
GCAAATA	4.67	-34	-36	-34	3	52	25199	0.21	uPLM	2
AGTGTAC	4.67	-114	-175	-35	141	676	25199	2.68	uPLM	NA
TACAAAC	4.66	-64	-88	-26	63	584	25199	2.32	uPLM	2
AATGACCT	4.66	-248	-255	-249	7	30	25199	0.12	uPLM	1
TTGTACAT	4.66	-44	-103	-18	86	399	25199	1.58	uPLM	2
TTATTGC	4.66	-17	-30	-12	19	166	25199	0.66	uPLM	3
ATGTAC	4.66	-76	-164	-35	130	3338	25199	13.25	uPLM	NA
AATTGA	4.66	-17	-37	11	48	1274	25199	5.06	uPLM	3
ACGGGACC	4.66	336	250	383	134	109	25199	0.43	tPLM	NA
TCAAAA	4.65	2	-6	4	10	541	25199	2.15	uPLM	3
TTTCTGTA	4.65	-4	-13	3	16	68	25199	0.27	uPLM	3
CTTATACC	4.65	-357	-375	-341	35	49	25199	0.19	uPLM	1
TAAATTTC	4.65	40	38	40	3	36	25199	0.14	uPLM	NA
TGAATGGT	4.65	-27	-35	-13	23	69	25199	0.27	uPLM	3
TAAAT	4.65	-23	-38	-13	26	3644	25199	14.46	uPLM	3
ATTTCTGT	4.64	-4	-14	22	36	136	25199	0.54	uPLM	3
TATTAA	4.64	-23	-46	-11	36	1321	25199	5.24	uPLM	3
AATAAAT	4.64	-21	-38	-5	34	866	25199	3.44	uPLM	3
TGACGGTT	4.64	-246	-270	-201	70	70	25199	0.28	uPLM	1
TACATAAG	4.64	-41	-79	-34	46	176	25199	0.7	uPLM	2
GTATTAC	4.64	-55	-95	-18	78	312	25199	1.24	uPLM	2
TGTCGTTC	4.64	0	-7	19	26	36	25199	0.14	uPLM	3
CCGATAAA	4.64	360	305	423	119	102	25199	0.4	uPLM	NA
AATATAT	4.64	-26	-40	-8	33	964	25199	3.83	uPLM	3
TATATAA	4.63	-21	-32	-12	21	596	25199	2.37	uPLM	3
TCAGCGCA	4.63	-335	-384	-265	120	86	25199	0.34	uPLM	1
TACAAA	4.63	-39	-137	-26	112	4305	25199	17.08	uPLM	2
TGTGACGG	4.63	181	114	207	94	113	25199	0.45	uPLM	NA
AACCCATG	4.63	-47	-52	-43	10	39	25199	0.15	uPLM	2
TAACACAA	4.62	-56	-149	-14	136	304	25199	1.21	uPLM	2
TGGGAATG	4.62	-256	-265	-249	17	37	25199	0.15	uPLM	1
GACCGCAT	4.62	-265	-289	-205	85	83	25199	0.33	uPLM	1
GTACATA	4.62	-41	-114	-33	82	822	25199	3.26	uPLM	2
GTCTGTAA	4.62	-115	-136	-37	100	160	25199	0.63	uPLM	NA
ATATTTTG	4.62	-1	-48	45	93	437	25199	1.73	tPLM	3
GTATAAGG	4.62	-380	-381	-368	14	26	25199	0.1	uPLM	1
TTTGTAC	4.62	-44	-135	-30	106	1009	25199	4	uPLM	2
AACATTGT	4.62	-39	-115	-18	98	287	25199	1.14	uPLM	2
GATGCATT	4.62	10	4	12	9	49	25199	0.19	uPLM	3
GAAGTAT	4.62	1	-49	62	111	373	25199	1.48	uPLM	3
ATATATGA	4.62	-19	-67	-5	63	325	25199	1.29	uPLM	3
TTTCCCGG	4.61	-285	-323	-182	142	111	25199	0.44	uPLM	1
ATTGTGTG	4.61	9	-57	62	119	268	25199	1.06	uPLM	3
TTCATTCA	4.61	-18	-32	5	37	169	25199	0.67	uPLM	3
TATTACA	4.61	-77	-160	-14	147	1321	25199	5.24	uPLM	NA
ATGTATGA	4.61	-67	-118	-8	111	289	25199	1.15	uPLM	2
GTTATAGT	4.61	-140	-145	-133	13	30	25199	0.12	uPLM	NA
CGTTTCCA	4.61	98	94	104	11	32	25199	0.13	uPLM	NA
CAATATAA	4.61	-17	-65	33	98	301	25199	1.19	uPLM	3
CTGAGGTG	4.6	-402	-419	-354	66	108	25199	0.43	uPLM	1
ACAGTTGA	4.6	-111	-203	-84	120	179	25199	0.71	uPLM	NA
AGTAACGC	4.6	333	267	347	81	63	25199	0.25	uPLM	NA
GGATGAAT	4.6	23	17	26	10	41	25199	0.16	uPLM	NA
GTTTACAT	4.6	-45	-145	-26	120	306	25199	1.21	uPLM	2
GTTACAA	4.6	-51	-150	-19	132	899	25199	3.57	uPLM	2
CATCCTA	4.59	-244	-263	-222	42	186	25199	0.74	uPLM	1
ACTTCCGT	4.59	35	-4	86	90	75	25199	0.3	uPLM	NA
TTGCAACA	4.59	-31	-40	-26	15	67	25199	0.27	uPLM	2
ATATCATA	4.59	-18	-46	-7	40	215	25199	0.85	uPLM	3
GTGTGTA	4.59	-162	-188	-42	147	890	25199	3.53	uPLM	NA
AAACAT	4.59	0	-98	49	147	5486	25199	21.77	uPLM	3
ATATTTGC	4.59	-25	-37	-5	33	104	25199	0.41	tPLM	3
TATTTA	4.59	-22	-44	-7	38	1898	25199	7.53	uPLM	3
TTCGAAGA	4.59	-228	-239	-214	26	51	25199	0.2	uPLM	1
TGTTCGGG	4.59	-472	-481	-460	22	38	25199	0.15	uPLM	NA
CCGCAATA	4.59	-428	-459	-388	72	58	25199	0.23	uPLM	1
ATATTGCA	4.59	-16	-82	47	129	254	25199	1.01	uPLM	3
ACAATAC	4.58	-33	-159	-12	148	982	25199	3.9	uPLM	2
GCGTTACT	4.58	326	260	340	81	61	25199	0.24	uPLM	NA
ATATTAT	4.58	-17	-30	-7	24	584	25199	2.32	uPLM	3
CAAAAAAA	4.58	2	-3	3	6	126	25199	0.5	uPLM	3
GTGTAC	4.58	-67	-179	-35	145	2274	25199	9.02	uPLM	2
ATAATTGT	4.58	-14	-80	6	86	256	25199	1.02	tPLM	3
TGATAAT	4.58	-27	-77	14	91	809	25199	3.21	uPLM	3
ATTTAT	4.57	-22	-34	-11	24	1651	25199	6.55	uPLM	3
TTACAGT	4.57	-61	-127	-28	100	653	25199	2.59	uPLM	2
TTTATCGG	4.56	351	303	417	115	100	25199	0.4	uPLM	NA
ACATCAAA	4.56	-157	-161	-154	8	49	25199	0.19	uPLM	NA
GGGCAGGT	4.56	-314	-346	-241	106	125	25199	0.5	uPLM	1
GCAATA	4.56	-20	-100	21	121	1790	25199	7.1	uPLM	3
ATGGGAA	4.56	-259	-260	-259	2	31	25199	0.12	uPLM	1
TAGGATGC	4.56	-236	-285	-171	115	142	25199	0.56	uPLM	1
TATAATA	4.56	-20	-37	-7	31	595	25199	2.36	uPLM	3
CTAGAAGG	4.55	169	163	174	12	28	25199	0.11	uPLM	NA
ATTACATA	4.55	-49	-134	16	150	439	25199	1.74	uPLM	2
CTGTAAAT	4.55	-84	-158	-12	147	377	25199	1.5	uPLM	NA
AAAACAGA	4.55	19	16	20	5	52	25199	0.21	tPLM	NA
CGAATTGT	4.55	-186	-198	-174	25	39	25199	0.15	uPLM	NA
GAACATT	4.55	-52	-118	9	127	775	25199	3.08	uPLM	2
ACAATAAC	4.54	-46	-123	-14	110	241	25199	0.96	uPLM	2
TCGCTTCT	4.54	-273	-302	-189	114	148	25199	0.59	miPLM	1
TGTCGTAA	4.54	-227	-238	-223	16	21	25199	0.08	uPLM	1
TGTGAACT	4.54	-73	-144	-39	106	222	25199	0.88	uPLM	2
CATAAT	4.54	-10	-50	15	65	1578	25199	6.26	uPLM	3
TTGTGTTA	4.54	-63	-154	-18	137	303	25199	1.2	uPLM	2
TTAATAAA	4.54	-24	-41	-5	37	215	25199	0.85	uPLM	3
TGTTTT	4.54	23	-19	81	100	4678	25199	18.56	uPLM	NA
CGATACTG	4.54	-321	-348	-214	135	71	25199	0.28	uPLM	1
TATTGTAC	4.54	-59	-126	-22	105	254	25199	1.01	uPLM	2
ATAACA	4.53	-16	-68	82	150	3693	25199	14.66	uPLM	3
TTATTAGG	4.53	-161	-167	-162	6	34	25199	0.13	uPLM	NA
TTTTAT	4.53	-12	-34	-1	34	2390	25199	9.48	uPLM	3
TAATAAGA	4.53	-18	-51	-9	43	137	25199	0.54	uPLM	3
ATTGAT	4.53	-20	-37	-7	31	1091	25199	4.33	uPLM	3
ATCATATC	4.53	-134	-141	-126	16	56	25199	0.22	uPLM	NA
TGATGTAA	4.53	-58	-147	-37	111	295	25199	1.17	uPLM	2
TTAACCGT	4.52	559	504	587	84	97	25199	0.38	uPLM	NA
TATATACA	4.52	-36	-90	-5	86	513	25199	2.04	uPLM	2
TACATAT	4.52	-52	-112	-9	104	1304	25199	5.17	uPLM	2
GAAAGCCA	4.52	-405	-412	-404	9	34	25199	0.13	uPLM	1
GTTCACAA	4.52	-78	-119	-5	115	255	25199	1.01	uPLM	NA
AAATAA	4.52	-25	-37	-16	22	1634	25199	6.48	uPLM	3
TGTATTTC	4.52	-170	-174	-169	6	33	25199	0.13	uPLM	NA
ATAAATA	4.52	-23	-37	-14	24	754	25199	2.99	uPLM	3
GTTAATA	4.52	-22	-45	3	48	255	25199	1.01	uPLM	3
TTGTAATA	4.52	-69	-90	-35	56	239	25199	0.95	uPLM	2
CAGAAA	4.52	0	-8	2	10	422	25199	1.67	uPLM	3
GTTCACAG	4.52	-296	-300	-290	11	31	25199	0.12	uPLM	1
TTCCCATT	4.52	-251	-254	-249	6	29	25199	0.12	uPLM	1
TCATTC	4.51	-12	-66	48	114	2088	25199	8.29	uPLM	3
AATGCAGG	4.51	-356	-364	-355	10	38	25199	0.15	uPLM	1
TTTGCAAC	4.51	-28	-31	-26	6	36	25199	0.14	uPLM	3
CATTTGCC	4.51	-62	-74	-60	15	45	25199	0.18	uPLM	2
GTACAT	4.51	-55	-161	-31	131	3330	25199	13.21	uPLM	2
CCAGCTAC	4.51	-404	-416	-395	22	47	25199	0.19	uPLM	1
CGGTATGA	4.51	-426	-453	-390	64	56	25199	0.22	uPLM	1
AAAAG	4.5	-3	-7	-4	4	637	25199	2.53	tPLM	3
ACATTGT	4.5	-50	-113	-31	83	721	25199	2.86	uPLM	2
TGTACTTT	4.5	-8	-13	-3	11	47	25199	0.19	uPLM	3
ATGGATAT	4.5	-11	-17	-11	7	45	25199	0.18	uPLM	3
AAAAGTGT	4.5	-165	-167	-162	6	36	25199	0.14	tPLM	NA
ATTTGCA	4.5	-29	-47	13	60	608	25199	2.41	uPLM	3
AATCGTGC	4.5	-385	-388	-380	9	26	25199	0.1	uPLM	1
ATTGTT	4.5	-5	-83	45	128	4138	25199	16.42	uPLM	3
GTTTAT	4.49	33	-31	113	144	3283	25199	13.03	uPLM	NA
GTATCGTT	4.49	-61	-79	-57	23	44	25199	0.17	uPLM	2
AAATC	4.49	-2	-36	20	56	4786	25199	18.99	uPLM	3
CTGGCATT	4.49	-479	-487	-464	24	35	25199	0.14	uPLM	NA
GGCGTGTA	4.49	-292	-343	-268	76	70	25199	0.28	uPLM	1
GTAGGATG	4.49	-247	-258	-229	30	59	25199	0.23	uPLM	1
TTGTA	4.49	-54	-162	-34	129	11536	25199	45.78	uPLM	2
ATATGAT	4.49	-15	-68	69	137	1260	25199	5	uPLM	3
TATGTAT	4.49	-64	-85	-37	49	779	25199	3.09	uPLM	2
GATATT	4.48	-10	-11	-9	3	139	25199	0.55	tPLM	3
TTATGTAT	4.48	-71	-107	15	122	508	25199	2.02	uPLM	2
AGAAATAC	4.48	-180	-185	-175	11	39	25199	0.15	uPLM	NA
ACTTACGG	4.48	176	153	225	73	45	25199	0.18	uPLM	NA
GCCAATAT	4.48	-335	-349	-328	22	33	25199	0.13	miPLM	1
ATACAAAT	4.48	-33	-86	39	125	561	25199	2.23	uPLM	2
GCCTGTAA	4.48	-46	-125	-1	125	101	25199	0.4	uPLM	2
TATATTAA	4.47	-13	-30	-7	24	172	25199	0.68	uPLM	3
GACATACA	4.47	-82	-98	-44	55	103	25199	0.41	tPLM	NA
CTAGCTTG	4.47	-147	-151	-143	9	31	25199	0.12	uPLM	NA
TAATGCAA	4.47	-31	-47	61	108	247	25199	0.98	uPLM	2
ACCTAGTA	4.47	77	58	110	53	132	25199	0.52	uPLM	NA
GTTCGGGT	4.47	-475	-482	-469	14	32	25199	0.13	uPLM	NA
AGTACCCT	4.47	-347	-352	-339	14	30	25199	0.12	uPLM	1
TATTTAGG	4.47	175	128	240	113	269	25199	1.07	uPLM	NA
TGTCGTAC	4.47	-134	-154	-81	74	63	25199	0.25	uPLM	NA
TGTAAACA	4.47	-48	-128	-28	101	287	25199	1.14	uPLM	2
TATATC	4.46	-16	-44	-6	39	993	25199	3.94	uPLM	3
AGCATTGT	4.46	-41	-49	-38	12	46	25199	0.18	uPLM	2
TATTCT	4.46	-15	-33	4	37	908	25199	3.6	tPLM	3
TGTTACAA	4.46	-39	-63	-17	47	129	25199	0.51	uPLM	2
TGTGGGAC	4.46	498	431	551	121	100	25199	0.4	tPLM	NA
TCATACCG	4.45	-433	-452	-390	63	52	25199	0.21	uPLM	1
AATATAA	4.45	-19	-34	9	43	853	25199	3.39	uPLM	3
ACAATTCG	4.45	-195	-210	-177	34	47	25199	0.19	uPLM	NA
TTGACAAT	4.45	-49	-67	-22	46	136	25199	0.54	uPLM	2
ATGAAATA	4.45	-18	-41	13	54	232	25199	0.92	uPLM	3
AATAAGAG	4.45	-46	-50	-42	9	43	25199	0.17	uPLM	2
CATTC	4.45	-22	-61	22	83	4809	25199	19.08	uPLM	3
TCTGTAA	4.45	-98	-137	-42	96	718	25199	2.85	uPLM	NA
GGGTATCC	4.45	311	245	347	103	77	25199	0.31	uPLM	NA
ATATATAA	4.45	-19	-40	-11	30	462	25199	1.83	uPLM	3
ATTCT	4.44	-6	-50	34	84	5777	25199	22.93	uPLM	3
AATAAAGT	4.44	-23	-31	-17	15	99	25199	0.39	uPLM	3
TGAT	4.44	4	-73	11	84	15990	25199	63.45	uPLM	3
GAAAC	4.44	2	-5	48	53	3581	25199	14.21	uPLM	3
TTACAGAC	4.44	-82	-132	-12	121	179	25199	0.71	uPLM	NA
TGAGTATC	4.44	-113	-121	-113	9	29	25199	0.12	uPLM	NA
TTTTCTT	4.44	-5	-18	-3	16	464	25199	1.84	uPLM	3
TATTG	4.44	-18	-70	-5	66	5373	25199	21.32	uPLM	3
GTAGGGAT	4.44	-431	-461	-405	57	67	25199	0.27	uPLM	1
AACAGTTG	4.43	-107	-152	-62	91	186	25199	0.74	uPLM	NA
GCCTAATA	4.43	-147	-159	-148	12	32	25199	0.13	uPLM	NA
ATATAC	4.43	-37	-93	-5	89	2445	25199	9.7	uPLM	2
TACAATC	4.43	-38	-151	-27	125	635	25199	2.52	uPLM	2
TATATATT	4.43	-16	-37	-9	29	434	25199	1.72	uPLM	3
TTAATCA	4.42	-18	-30	-9	22	177	25199	0.7	uPLM	3
TAAAGCAC	4.42	-3	-77	27	104	167	25199	0.66	uPLM	3
ATGAAAG	4.42	-18	-38	40	78	441	25199	1.75	uPLM	3
AATTTATT	4.42	-14	-29	-3	27	206	25199	0.82	uPLM	3
CATTAT	4.42	-15	-58	14	72	1887	25199	7.49	uPLM	3
TATATT	4.42	-21	-30	-11	20	1523	25199	6.04	uPLM	3
TAATAAT	4.42	-25	-37	-13	25	542	25199	2.15	tPLM	3
ATCCCTAC	4.42	-413	-454	-403	52	65	25199	0.26	uPLM	1
TGAATGCA	4.42	-26	-40	-10	31	109	25199	0.43	uPLM	3
TGTGTG	4.41	13	6	21	16	500	25199	1.98	uPLM	NA
GAATGAAT	4.41	-26	-37	-3	35	107	25199	0.42	uPLM	3
TGTATGCG	4.41	-45	-145	-19	127	109	25199	0.43	uPLM	2
GTGTAATG	4.41	-48	-169	-31	139	222	25199	0.88	uPLM	2
TAAATA	4.41	-24	-40	-14	27	1479	25199	5.87	uPLM	3
TTTTGTA	4.41	-42	-158	-9	150	1963	25199	7.79	uPLM	2
TTTTTTCT	4.41	-2	-13	64	77	824	25199	3.27	uPLM	3
TGAAAAA	4.41	1	-2	3	5	160	25199	0.63	uPLM	3
TTTTTG	4.41	-3	-12	20	32	1602	25199	6.36	uPLM	3
GTTATA	4.4	-20	-45	3	48	933	25199	3.7	uPLM	3
GCAGGGAT	4.4	-162	-173	-151	23	52	25199	0.21	miPLM	NA
ACGGTTAA	4.4	567	501	596	96	104	25199	0.41	uPLM	NA
AATTTC	4.4	-9	-49	14	63	1655	25199	6.57	uPLM	3
TGTTAAGC	4.4	-105	-156	-86	71	105	25199	0.42	uPLM	NA
TTGGCTAG	4.4	920	835	984	150	169	25199	0.67	miPLM	NA
TAGTTCCG	4.4	174	106	238	133	68	25199	0.27	uPLM	NA
TTACAGGC	4.4	-54	-127	1	128	108	25199	0.43	uPLM	2
TTTCATTT	4.4	-5	-32	67	99	519	25199	2.06	uPLM	3
GATAC	4.39	-61	-165	-27	139	5137	25199	20.39	uPLM	2
AAATTACA	4.39	-49	-140	-18	123	527	25199	2.09	uPLM	2
CACACAAT	4.39	-34	-50	66	116	269	25199	1.07	uPLM	2
TTGGCGTA	4.38	-179	-182	-166	17	26	25199	0.1	uPLM	NA
TATATGAT	4.38	-14	-28	2	30	146	25199	0.58	uPLM	3
CCGTCTGA	4.38	402	366	467	102	66	25199	0.26	uPLM	NA
GCAATACC	4.38	-238	-250	-229	22	33	25199	0.13	uPLM	1
TAAAAAA	4.38	1	1	3	3	188	25199	0.75	uPLM	3
GTTTATCG	4.38	351	333	378	46	54	25199	0.21	miPLM	NA
TGCAAAT	4.38	-23	-66	53	119	1089	25199	4.32	uPLM	3
ACAAGTTC	4.37	-79	-150	-35	116	241	25199	0.96	uPLM	NA
GTGAGTAC	4.37	-345	-355	-346	10	30	25199	0.12	uPLM	1
GTCCGATA	4.37	362	336	439	104	55	25199	0.22	uPLM	NA
TACAACTG	4.37	-90	-138	-31	108	211	25199	0.84	uPLM	NA
TCGACACA	4.37	-106	-114	-94	21	39	25199	0.15	uPLM	NA
GCTTTT	4.36	-7	-18	6	24	562	25199	2.23	uPLM	3
ATTGTA	4.36	-53	-116	-35	82	2636	25199	10.46	uPLM	2
TTAATA	4.36	-26	-40	-16	25	1014	25199	4.02	uPLM	3
CTTGTATG	4.36	-94	-124	-27	98	221	25199	0.88	uPLM	NA
TTTTGC	4.36	-3	-43	21	64	1865	25199	7.4	uPLM	3
ATTTCTTT	4.36	-6	-36	9	45	236	25199	0.94	uPLM	3
TACAATT	4.36	-53	-112	-32	81	770	25199	3.06	uPLM	2
GTACAAA	4.36	-36	-130	-26	105	1006	25199	3.99	uPLM	2
TGCATTT	4.36	-12	-24	-6	19	229	25199	0.91	uPLM	3
TTCGGTAC	4.36	-395	-403	-390	14	21	25199	0.08	uPLM	1
TCATAT	4.36	-17	-53	11	64	1805	25199	7.16	uPLM	3
CATACATA	4.36	-69	-77	-31	47	266	25199	1.06	uPLM	2
GCAACGCA	4.36	48	10	91	82	360	25199	1.43	uPLM	NA
GTCTACAT	4.36	-464	-467	-458	10	30	25199	0.12	uPLM	NA
ATGATAT	4.36	-26	-85	15	100	1066	25199	4.23	uPLM	3
TACTTCAA	4.35	-210	-215	-211	5	35	25199	0.14	uPLM	NA
TTAATAA	4.35	-27	-42	-17	26	434	25199	1.72	uPLM	3
AACGTCAA	4.35	-317	-401	-296	106	119	25199	0.47	tPLM	1
CATCGGTA	4.35	-236	-245	-224	22	27	25199	0.11	uPLM	1
GAATAATA	4.35	-30	-40	-13	28	113	25199	0.45	uPLM	2
CTGTATGT	4.35	-180	-189	-76	114	255	25199	1.01	uPLM	NA
TATCAATA	4.35	-22	-74	4	78	212	25199	0.84	uPLM	3
TACCGATG	4.35	-236	-246	-227	20	29	25199	0.12	uPLM	1
GATTACAG	4.35	-93	-129	-28	102	142	25199	0.56	uPLM	NA
TCATTTCA	4.34	-14	-31	-2	30	126	25199	0.5	uPLM	3
GATTTTAT	4.34	-142	-143	-141	3	33	25199	0.13	uPLM	NA
TATAATTG	4.34	-13	-61	7	68	171	25199	0.68	uPLM	3
ATTTATTA	4.34	-14	-40	9	49	284	25199	1.13	uPLM	3
GAAC	4.34	0	-1	-1	1	350	25199	1.39	uPLM	3
TATCGGAC	4.34	354	330	431	102	52	25199	0.21	uPLM	NA
CAAGTTCA	4.33	-53	-148	-28	121	282	25199	1.12	uPLM	2
ATATAAA	4.33	-21	-31	-15	17	490	25199	1.94	uPLM	3
ACCTCAGG	4.33	-405	-438	-350	89	135	25199	0.54	uPLM	1
TTATATA	4.33	-19	-32	-13	20	593	25199	2.35	uPLM	3
TTGTATG	4.33	-94	-169	-23	147	1423	25199	5.65	uPLM	NA
TGGTGTTT	4.33	11	10	14	5	36	25199	0.14	uPLM	NA
TTACGGGA	4.33	32	11	50	40	29	25199	0.12	uPLM	NA
ACCACGAC	4.32	-444	-452	-435	18	47	25199	0.19	tPLM	1
GTTTGTA	4.32	-69	-92	-39	54	526	25199	2.09	uPLM	2
AATTCAAG	4.32	353	324	391	68	128	25199	0.51	uPLM	NA
GCTAGCGG	4.32	-226	-247	-186	62	78	25199	0.31	uPLM	1
AGTTG	4.32	-123	-174	-29	146	7709	25199	30.59	uPLM	NA
ATACAAGA	4.32	-176	-177	-174	4	28	25199	0.11	uPLM	NA
TTCATTGT	4.32	-199	-202	-199	4	33	25199	0.13	uPLM	NA
TGACTTAC	4.32	122	116	130	15	37	25199	0.15	uPLM	NA
CGTACACT	4.31	-108	-144	-85	60	48	25199	0.19	uPLM	NA
AATATACA	4.31	-23	-54	74	128	454	25199	1.8	uPLM	3
AATTAATT	4.31	-98	-101	-98	4	36	25199	0.14	tPLM	NA
ATTATAT	4.31	-12	-32	-8	25	670	25199	2.66	uPLM	3
GAATACGT	4.31	-140	-151	-121	31	43	25199	0.17	uPLM	NA
TTAATTA	4.31	-16	-33	7	40	491	25199	1.95	tPLM	3
TTTATTAC	4.31	-17	-112	7	119	292	25199	1.16	uPLM	3
ATATTCA	4.31	-19	-55	-1	55	558	25199	2.21	tPLM	3
TGAATTAT	4.31	-14	-26	-10	17	100	25199	0.4	uPLM	3
ATAATGAA	4.31	-22	-37	-10	28	107	25199	0.42	uPLM	3
GTTTATTC	4.31	40	-20	99	119	171	25199	0.68	uPLM	NA
ATTGGATT	4.31	-13	-67	37	104	189	25199	0.75	uPLM	3
GCAGAGCT	4.31	-328	-339	-313	27	74	25199	0.29	uPLM	1
TCGTAGTA	4.31	-83	-84	-76	9	28	25199	0.11	uPLM	NA
ATTACAAA	4.3	-33	-129	-6	124	496	25199	1.97	uPLM	2
CCATT	4.3	-12	-36	21	57	3602	25199	14.29	uPLM	3
TTATTACT	4.3	-16	-119	11	130	313	25199	1.24	tPLM	3
TGTTCCTA	4.3	-64	-65	-60	6	28	25199	0.11	uPLM	2
GTTGGCAA	4.3	-48	-56	-49	8	36	25199	0.14	uPLM	2
TTAATGGA	4.3	-18	-33	-6	28	60	25199	0.24	uPLM	3
AGGATAAT	4.3	-108	-109	-102	8	26	25199	0.1	uPLM	NA
ATATTA	4.3	-19	-42	-10	33	1497	25199	5.94	uPLM	3
TAATAA	4.3	-25	-39	-18	22	1320	25199	5.24	uPLM	3
TCAATAT	4.29	-31	-40	-13	28	367	25199	1.46	uPLM	2
TCTTCGAA	4.29	-236	-244	-228	17	43	25199	0.17	uPLM	1
ATTATTA	4.29	-19	-39	-4	36	696	25199	2.76	tPLM	3
GAGGCTGC	4.29	-343	-417	-309	109	251	25199	1	miPLM	1
GTTTCACA	4.29	-16	-23	-16	8	37	25199	0.15	uPLM	3
TTGAT	4.29	-27	-53	9	62	5696	25199	22.6	uPLM	3
TATTACAG	4.29	-46	-137	-7	131	232	25199	0.92	uPLM	2
ATAATT	4.29	-10	-34	-7	28	1322	25199	5.25	tPLM	3
AATAAAG	4.29	-23	-39	-19	21	382	25199	1.52	uPLM	3
TTACAAC	4.29	-47	-158	-20	139	934	25199	3.71	uPLM	2
GTTTTC	4.28	-5	-14	1	15	415	25199	1.65	uPLM	3
CATTCGA	4.28	-57	-61	-58	4	36	25199	0.14	uPLM	2
AAGAAAA	4.28	4	-11	60	71	1370	25199	5.44	uPLM	3
ACCGGGCG	4.28	-296	-381	-265	117	86	25199	0.34	uPLM	1
CAAGCTAA	4.28	-121	-165	-37	129	173	25199	0.69	uPLM	NA
ATATGAA	4.28	-29	-34	-16	19	291	25199	1.15	uPLM	3
AGGTATTA	4.28	-58	-79	-52	28	48	25199	0.19	uPLM	2
TACTT	4.28	-5	-73	15	88	4820	25199	19.13	tPLM	3
TTTTATTA	4.28	-17	-34	2	36	269	25199	1.07	uPLM	3
ATAAGAGA	4.28	-44	-49	-42	8	44	25199	0.17	uPLM	2
CATTACA	4.28	-39	-129	-20	110	971	25199	3.85	uPLM	2
CTTTC	4.28	-4	-17	19	36	2141	25199	8.5	uPLM	3
AATTAACC	4.28	557	501	579	79	143	25199	0.57	uPLM	NA
GACTTACA	4.27	127	94	135	42	73	25199	0.29	uPLM	NA
TAGGAGAA	4.27	-191	-217	-161	57	90	25199	0.36	uPLM	NA
CTGTACTT	4.27	-9	-10	4	14	33	25199	0.13	uPLM	3
TGCTCGGC	4.27	-466	-471	-462	10	34	25199	0.13	uPLM	NA
ATTTCAT	4.27	-16	-28	-7	22	406	25199	1.61	uPLM	3
CATTTT	4.27	-11	-21	-4	18	958	25199	3.8	uPLM	3
GTAAATCC	4.27	516	469	588	120	91	25199	0.36	uPLM	NA
ATGTACT	4.27	-46	-163	-27	137	987	25199	3.92	uPLM	2
TGTAATGA	4.27	-114	-134	-16	119	249	25199	0.99	tPLM	NA
ATAAGTGT	4.27	-70	-83	-43	41	112	25199	0.44	uPLM	2
ATTTTATT	4.27	-13	-19	-10	10	162	25199	0.64	uPLM	3
ATATTATA	4.27	-17	-30	-6	25	236	25199	0.94	uPLM	3
AATTCACA	4.27	-32	-102	4	106	312	25199	1.24	uPLM	2
ACTGTAA	4.27	-80	-160	-35	126	779	25199	3.09	uPLM	NA
GTACACTG	4.27	-120	-176	-34	143	180	25199	0.71	uPLM	NA
AACGCAGT	4.26	-182	-191	-171	21	27	25199	0.11	uPLM	NA
ATGTAAAC	4.26	-46	-151	-33	119	301	25199	1.19	uPLM	2
TACAAACA	4.26	-66	-84	-32	53	257	25199	1.02	uPLM	2
ATGATAAT	4.26	-13	-30	3	33	141	25199	0.56	uPLM	3
ATCATAT	4.26	-17	-30	16	46	517	25199	2.05	uPLM	3
GCATACA	4.26	-48	-144	-22	123	763	25199	3.03	uPLM	2
TACAAAA	4.26	-37	-151	-14	138	1865	25199	7.4	uPLM	2
ACAAGTAC	4.26	-29	-153	-11	143	292	25199	1.16	uPLM	3
ACCGCATC	4.26	-270	-302	-228	75	95	25199	0.38	uPLM	1
TATATTG	4.26	-14	-54	-7	48	620	25199	2.46	uPLM	3
GAATA	4.26	-25	-36	-17	20	1727	25199	6.85	tPLM	3
CATTTCA	4.26	-15	-40	3	43	447	25199	1.77	uPLM	3
CGTGCGTT	4.25	65	10	126	117	398	25199	1.58	uPLM	NA
ACCGTGGG	4.25	225	209	228	20	35	25199	0.14	tPLM	NA
ATGATA	4.25	-12	-82	15	97	2582	25199	10.25	uPLM	3
ATGTACG	4.25	-82	-158	-36	123	419	25199	1.66	uPLM	NA
TGGGAACT	4.25	-103	-160	-67	94	118	25199	0.47	uPLM	NA
AGTTT	4.25	-9	-16	-6	11	1344	25199	5.33	uPLM	3
GTATTGT	4.25	-48	-172	-25	148	972	25199	3.86	uPLM	2
TCATAAAT	4.25	-31	-47	-9	39	170	25199	0.67	uPLM	2
CTGCTTGG	4.25	-223	-260	-213	48	119	25199	0.47	uPLM	NA
GCAAGTTT	4.25	-251	-319	-214	106	172	25199	0.68	uPLM	1
TGAATAA	4.25	-25	-35	-15	21	303	25199	1.2	uPLM	3
CGGTCTTC	4.25	-257	-286	-203	84	96	25199	0.38	uPLM	1
ACTCCGGG	4.25	-292	-333	-228	106	96	25199	0.38	uPLM	1
ATCA	4.25	1	-63	11	74	15018	25199	59.6	uPLM	3
GTTAAGCC	4.24	-103	-138	-83	56	66	25199	0.26	uPLM	NA
AATC	4.24	-1	-49	10	59	11577	25199	45.94	uPLM	3
TCATT	4.24	-11	-45	4	49	4491	25199	17.82	tPLM	3
CTTGTACT	4.24	-209	-211	-206	6	36	25199	0.14	uPLM	NA
TAAATAAA	4.24	-29	-36	-18	19	254	25199	1.01	uPLM	3
ATATCGCT	4.24	-129	-184	-90	95	96	25199	0.38	uPLM	NA
TCCAATCG	4.24	-382	-385	-372	14	26	25199	0.1	uPLM	1
GAAGTACA	4.24	-210	-220	-210	11	42	25199	0.17	uPLM	NA
TATGTTGC	4.24	-36	-41	4	45	119	25199	0.47	uPLM	2
AATTT	4.24	-8	-36	-4	33	4485	25199	17.8	uPLM	3
GTACAAT	4.24	-36	-159	-22	138	968	25199	3.84	uPLM	2
TACACGCC	4.24	-285	-336	-260	77	69	25199	0.27	uPLM	1
TACATTGT	4.24	-37	-125	2	127	317	25199	1.26	uPLM	2
CGGCCGTC	4.24	146	139	153	15	38	25199	0.15	uPLM	NA
AAAAACAA	4.23	32	-8	83	91	685	25199	2.72	uPLM	NA
AATGGGAA	4.23	-254	-261	-255	7	33	25199	0.13	uPLM	1
TGTAATG	4.23	-55	-168	-24	145	1190	25199	4.72	uPLM	2
GAGATATT	4.23	-33	-52	10	62	149	25199	0.59	tPLM/miPLM	2
GGAAA	4.23	0	-5	3	8	763	25199	3.03	uPLM	3
TTTTTTA	4.23	-3	-6	-3	4	184	25199	0.73	uPLM	3
CGATTGGA	4.23	-389	-392	-381	12	25	25199	0.1	uPLM	1
TTTAA	4.23	-2	-3	-1	3	567	25199	2.25	uPLM	3
CCCAGTCG	4.23	312	286	344	59	46	25199	0.18	uPLM	NA
ATATATAT	4.23	73	20	139	120	794	25199	3.15	uPLM	NA
AGTAATAA	4.23	-23	-123	18	141	326	25199	1.29	tPLM	3
GATATGAT	4.23	-142	-148	-139	10	44	25199	0.17	uPLM	NA
ATTTATTT	4.23	-7	-29	17	46	415	25199	1.65	uPLM	3
GATAAT	4.23	-26	-36	12	48	1082	25199	4.29	uPLM	3
AGTTATTA	4.23	564	461	584	124	248	25199	0.98	uPLM	NA
GCATTTGC	4.22	-346	-367	-312	56	118	25199	0.47	uPLM	1
TATGAGCT	4.22	-13	-17	-7	11	30	25199	0.12	uPLM	3
TTGCAATA	4.22	-17	-38	18	56	132	25199	0.52	uPLM	3
ACAAACTT	4.22	-9	-97	53	150	321	25199	1.27	uPLM	3
GTAATGCG	4.22	-59	-68	-34	35	26	25199	0.1	uPLM	2
AGAATGGG	4.22	-260	-263	-254	10	30	25199	0.12	uPLM	1
TGTAAAC	4.22	-44	-121	-28	94	656	25199	2.6	uPLM	2
AATTATT	4.22	-14	-24	-5	20	350	25199	1.39	tPLM	3
ATATATCA	4.22	-28	-43	-9	35	216	25199	0.86	uPLM	3
AGCGATAT	4.22	-123	-178	-110	69	74	25199	0.29	uPLM	NA
ATCAAATA	4.22	12	-35	56	91	300	25199	1.19	uPLM	NA
ATTGCAT	4.22	-13	-103	39	142	1083	25199	4.3	uPLM	3
TTTGTA	4.21	-44	-136	-31	106	4093	25199	16.24	uPLM	2
TGTAAGTC	4.21	130	86	143	58	85	25199	0.34	uPLM	NA
GTTACATT	4.21	-61	-163	-22	142	277	25199	1.1	uPLM	2
ATCGCTA	4.21	-142	-155	-123	33	99	25199	0.39	uPLM	NA
ATTCATTT	4.21	-14	-22	-6	17	98	25199	0.39	uPLM	3
CACGATTT	4.21	-356	-364	-350	15	34	25199	0.13	uPLM	1
CATAAAGT	4.21	-391	-395	-390	6	28	25199	0.11	uPLM	1
CAACT	4.21	-120	-173	-26	148	7806	25199	30.98	uPLM	NA
TCCATTAA	4.2	-11	-34	6	40	69	25199	0.27	uPLM	3
ATTCACA	4.2	-38	-105	-2	104	844	25199	3.35	uPLM	2
AGTCGCAA	4.2	528	407	549	143	127	25199	0.5	uPLM	NA
ATAAAT	4.2	-19	-39	-15	25	1743	25199	6.92	uPLM	3
AGAAATA	4.2	-18	-70	74	144	1466	25199	5.82	uPLM	3
ACAATG	4.2	-49	-115	-18	98	2464	25199	9.78	uPLM	2
TGGATCAA	4.2	4	-86	38	124	208	25199	0.83	uPLM	3
CATTTC	4.2	-8	-24	-4	21	650	25199	2.58	uPLM	3
ACTTCCAG	4.2	-395	-454	-387	68	115	25199	0.46	uPLM	1
GTACTTTC	4.2	-6	-8	5	13	28	25199	0.11	uPLM	3
CATGTAA	4.2	-44	-148	-23	126	1062	25199	4.21	uPLM	2
AAACGTGT	4.2	-37	-73	-14	60	70	25199	0.28	tPLM	2
TAAGAAGT	4.2	16	-21	94	115	159	25199	0.63	uPLM	NA
ATGGGAAT	4.2	-259	-260	-254	7	28	25199	0.11	uPLM	1
TAGGAACA	4.2	-69	-72	-65	8	33	25199	0.13	uPLM	2
GCACGATT	4.2	-390	-395	-386	10	27	25199	0.11	uPLM	1
TATTCA	4.2	-22	-37	-16	22	801	25199	3.18	uPLM	3
TTGATA	4.2	-27	-56	5	61	1440	25199	5.71	uPLM	3
AATATATA	4.2	-23	-41	-7	35	495	25199	1.96	uPLM	3
CATTCTGC	4.19	-255	-258	-249	10	31	25199	0.12	uPLM	1
TGAATTA	4.19	-16	-43	1	44	393	25199	1.56	uPLM	3
TTACCCTG	4.19	-354	-373	-349	25	37	25199	0.15	uPLM	1
TGCCGATA	4.19	-187	-197	-174	24	26	25199	0.1	uPLM	NA
ACGCCCGG	4.19	-288	-304	-261	44	49	25199	0.19	uPLM	1
TTTTGA	4.19	-2	-13	12	25	989	25199	3.92	uPLM	3
TATATATA	4.19	40	19	137	119	808	25199	3.21	uPLM	NA
GAATGACC	4.19	-245	-256	-246	11	33	25199	0.13	uPLM	1
ATGTAATT	4.19	-44	-144	-2	143	468	25199	1.86	uPLM	2
CATACAA	4.19	-91	-167	-20	148	1423	25199	5.65	uPLM	NA
GAATAT	4.19	-25	-35	-12	24	662	25199	2.63	tPLM	3
CAATA	4.19	-22	-65	-10	56	4742	25199	18.82	uPLM	3
CTGTAATT	4.19	-56	-133	-35	99	254	25199	1.01	uPLM	2
CGCCAAAT	4.18	-182	-187	-174	14	35	25199	0.14	uPLM	NA
TGTACGAT	4.18	-56	-121	-2	120	106	25199	0.42	uPLM	2
TACATGTA	4.18	-41	-95	-24	72	173	25199	0.69	uPLM	2
GAAACGCG	4.18	277	243	301	59	41	25199	0.16	uPLM	NA
AGGAACAT	4.18	-70	-71	-66	6	30	25199	0.12	uPLM	2
TGTAGACA	4.18	-458	-461	-453	9	32	25199	0.13	uPLM	NA
GTATAT	4.18	-42	-96	-4	93	2505	25199	9.94	uPLM	2
AAATCTTT	4.17	-6	-25	5	30	125	25199	0.5	uPLM	3
GTATTCT	4.17	-118	-156	-11	146	652	25199	2.59	uPLM	NA
TATTAGAC	4.17	169	106	194	89	127	25199	0.5	uPLM	NA
AATATCAG	4.17	158	107	174	68	144	25199	0.57	tPLM	NA
TGCATTTT	4.17	-10	-22	-5	18	92	25199	0.37	uPLM	3
GTATATAT	4.17	-14	-66	-4	63	417	25199	1.65	uPLM	3
ATGGAAA	4.17	-22	-59	40	99	763	25199	3.03	tPLM	3
TACGCCAA	4.17	-171	-189	-170	20	30	25199	0.12	uPLM	NA
ATTTGAT	4.17	-8	-46	11	57	678	25199	2.69	uPLM	3
AACTTGTG	4.17	-108	-153	-45	109	239	25199	0.95	uPLM	NA
ACATAT	4.17	-47	-107	29	136	4161	25199	16.51	uPLM	2
CGTAGTAT	4.17	-81	-83	-71	13	27	25199	0.11	uPLM	NA
TTCCAA	4.16	-1	-4	1	5	163	25199	0.65	uPLM	3
TTATTAT	4.16	-28	-38	-5	34	784	25199	3.11	uPLM	3
TATTTAT	4.16	-25	-38	-12	27	801	25199	3.18	uPLM	3
TTCATACA	4.16	19	15	22	8	37	25199	0.15	uPLM	NA
ACAAAGAC	4.16	-253	-260	-248	13	53	25199	0.21	uPLM	1
TGCAGTCT	4.16	-308	-327	-275	53	79	25199	0.31	uPLM	1
CCTACGGC	4.16	303	252	336	85	82	25199	0.33	uPLM	NA
GTGGGCCC	4.16	222	197	256	60	66	25199	0.26	tPLM	NA
AGTGTCTT	4.16	323	246	350	105	177	25199	0.7	uPLM	NA
GCATCCTA	4.16	-211	-281	-165	117	140	25199	0.56	uPLM	NA
TACATG	4.16	-49	-174	-32	143	3954	25199	15.69	uPLM	2
CATCCCTG	4.16	-167	-183	-159	25	53	25199	0.21	miPLM	NA
TTTATTTA	4.16	-20	-35	-8	28	304	25199	1.21	uPLM	3
ATGTACAA	4.16	-49	-96	-30	67	343	25199	1.36	uPLM	2
CAAAAT	4.16	2	-81	22	103	3859	25199	15.31	uPLM	3
TTATATT	4.16	-11	-29	4	33	724	25199	2.87	uPLM	3
GAGGACTC	4.16	-283	-321	-235	87	107	25199	0.42	uPLM	1
TATTGAAC	4.16	36	-38	69	107	170	25199	0.67	miPLM	NA
ATAATATG	4.15	-10	-87	25	112	329	25199	1.31	uPLM	3
AATTAATA	4.15	-18	-42	25	67	336	25199	1.33	tPLM	3
ATGTGATT	4.15	-12	-36	99	135	365	25199	1.45	uPLM	3
ATTGTAC	4.15	-45	-155	-21	135	952	25199	3.78	uPLM	2
GAGATTAC	4.15	-29	-66	9	75	57	25199	0.23	uPLM	3
TTACACT	4.15	-36	-114	24	138	571	25199	2.27	uPLM	2
GCGTTGC	4.15	62	44	81	38	231	25199	0.92	uPLM	NA
TTCTCTTT	4.15	34	-38	74	112	424	25199	1.68	miPLM	NA
TGTGTGT	4.15	11	10	16	7	127	25199	0.5	uPLM	NA
GTGCTTTA	4.15	-9	-84	22	106	166	25199	0.66	uPLM	3
CCACAAAT	4.15	1	-2	5	7	41	25199	0.16	uPLM	3
TTTCCA	4.15	-2	-62	8	70	1634	25199	6.48	uPLM	3
TGGATGAA	4.15	41	-30	66	96	236	25199	0.94	uPLM	NA
TATTTCA	4.15	-16	-33	-7	27	379	25199	1.5	uPLM	3
GAAAAC	4.15	2	-4	7	11	270	25199	1.07	uPLM	3
TATTTGCA	4.14	-28	-30	-26	5	38	25199	0.15	uPLM	3
ATAAACCG	4.14	410	333	448	116	138	25199	0.55	uPLM	NA
CCTACTGT	4.14	48	36	50	15	30	25199	0.12	uPLM	NA
CGATACTA	4.14	-66	-74	-58	17	30	25199	0.12	uPLM	2
AGCCAGAT	4.14	-410	-415	-410	6	32	25199	0.13	uPLM	1
TTTGCAA	4.14	-28	-47	9	56	479	25199	1.9	uPLM	3
TAGGCAC	4.14	-162	-163	-161	3	29	25199	0.12	uPLM	NA
ATCATAA	4.14	-16	-51	73	124	970	25199	3.85	uPLM	3
CAGCAGGT	4.14	-378	-421	-366	56	149	25199	0.59	uPLM	1
TAAACCG	4.14	394	331	421	91	314	25199	1.25	uPLM	NA
TATTATTC	4.14	-23	-43	1	44	156	25199	0.62	uPLM	3
GACAATGA	4.13	-209	-215	-203	13	41	25199	0.16	uPLM	NA
CTTCATAT	4.13	-23	-24	-20	5	32	25199	0.13	uPLM	3
TGTATTAT	4.13	-11	-127	11	138	503	25199	2	uPLM	3
CCGTCACA	4.13	187	121	209	89	108	25199	0.43	uPLM	NA
ATATGAAG	4.13	-26	-31	-27	5	38	25199	0.15	uPLM	3
ACTTATT	4.13	3	-51	22	73	528	25199	2.1	uPLM	3
TAAGTGTA	4.13	-71	-81	-46	36	102	25199	0.4	uPLM	2
CAGTATCG	4.13	-326	-337	-307	31	29	25199	0.12	uPLM	1
ACGGAAGT	4.13	38	-13	104	117	85	25199	0.34	uPLM	NA
ATGTGCCT	4.13	-147	-155	-148	8	34	25199	0.13	uPLM	NA
CTTCATT	4.13	-12	-91	41	132	835	25199	3.31	uPLM	3
GATACTCA	4.13	-127	-128	-120	9	24	25199	0.1	uPLM	NA
GTAAC	4.13	-51	-147	-32	116	4669	25199	18.53	tPLM	2
AATTGT	4.13	-43	-118	19	137	3436	25199	13.64	uPLM	2
CGTTCTGT	4.13	-41	-104	32	136	110	25199	0.44	uPLM	2
GAATGAA	4.13	-27	-38	-17	22	250	25199	0.99	uPLM	3
CGTCTTA	4.13	492	423	552	130	272	25199	1.08	uPLM	NA
ACAATTAT	4.13	-13	-63	8	71	235	25199	0.93	tPLM	3
ATCTGGC	4.12	-421	-422	-421	2	30	25199	0.12	uPLM	1
ACTTTATT	4.12	-16	-23	-8	16	96	25199	0.38	uPLM	3
ACAGAAAT	4.12	2	-7	19	26	106	25199	0.42	uPLM	3
TGGCTTTC	4.12	-418	-421	-408	14	36	25199	0.14	uPLM	1
ACATGTGA	4.12	-102	-131	-53	79	198	25199	0.79	uPLM	NA
GTATTGGG	4.12	-134	-164	-118	47	55	25199	0.22	uPLM	NA
TAATACA	4.12	-47	-107	28	135	1058	25199	4.2	tPLM	2
CTGATT	4.12	-9	-75	26	101	1721	25199	6.83	uPLM	3
CTGCGGGG	4.12	211	146	243	98	87	25199	0.35	uPLM	NA
TACATTA	4.12	-41	-136	-5	132	1063	25199	4.22	uPLM	2
GAAGTAAC	4.12	323	303	387	85	86	25199	0.34	uPLM	NA
ATTCCCAT	4.12	-246	-253	-246	8	31	25199	0.12	uPLM	1
AGGGACCT	4.12	-326	-371	-259	113	126	25199	0.5	uPLM	1
GAGAACAG	4.12	-195	-203	-192	12	33	25199	0.13	uPLM	NA
ATTCCAGA	4.11	-184	-189	-183	7	29	25199	0.12	uPLM	NA
GATTT	4.11	-7	-31	16	47	4185	25199	16.61	uPLM	3
CAGTACGA	4.11	-125	-156	-74	83	81	25199	0.32	tPLM	NA
ATCATATA	4.11	-15	-30	12	42	186	25199	0.74	uPLM	3
ATAGTACG	4.11	-141	-182	-96	87	94	25199	0.37	uPLM	NA
CCTAAATA	4.11	167	145	237	93	233	25199	0.92	uPLM	NA
ATCTGGCT	4.11	-420	-422	-417	6	31	25199	0.12	uPLM	1
GTAAATAC	4.1	-36	-147	-8	140	180	25199	0.71	uPLM	2
ATGTGCAG	4.1	-264	-269	-261	9	40	25199	0.16	uPLM	1
TCGTACTG	4.1	-128	-157	-78	80	82	25199	0.33	tPLM	NA
TGTAGGGA	4.1	-427	-433	-426	8	30	25199	0.12	miPLM	1
TTTACAGA	4.1	-32	-130	-12	119	267	25199	1.06	uPLM	2
GGTCATTC	4.1	-236	-249	-237	13	34	25199	0.13	uPLM	1
ACAGTAG	4.1	44	43	46	4	40	25199	0.16	uPLM	NA
CCAAAGAC	4.1	-198	-200	-194	7	28	25199	0.11	uPLM	NA
GTAGGGA	4.1	-431	-432	-430	3	31	25199	0.12	uPLM	1
TTATATTA	4.1	-17	-28	-3	26	217	25199	0.86	uPLM	3
ATATTTT	4.1	-5	-27	11	38	934	25199	3.71	tPLM	3
ATGAATGA	4.1	-11	-44	5	49	161	25199	0.64	uPLM	3
GTTCATT	4.1	-4	-71	69	140	904	25199	3.59	uPLM	3
TATATAAT	4.1	-20	-36	-10	27	295	25199	1.17	uPLM	3
CTCGAATG	4.1	-47	-54	-44	11	30	25199	0.12	uPLM	2
GTACCATT	4.1	-8	-36	9	45	98	25199	0.39	uPLM	3
TTATTAAG	4.1	141	80	185	106	227	25199	0.9	uPLM	NA
TACAAGAT	4.09	-96	-117	-26	92	227	25199	0.9	uPLM	NA
CGTGAAA	4.09	-14	-16	-13	4	35	25199	0.14	uPLM	3
CTGCGGCA	4.09	-349	-359	-338	22	49	25199	0.19	uPLM	1
AAAAGACT	4.09	57	55	61	7	33	25199	0.13	uPLM	NA
GTTATATG	4.09	-37	-45	-38	8	38	25199	0.15	uPLM	2
CGCACGGG	4.09	58	44	74	31	116	25199	0.46	uPLM	NA
ATATTAC	4.09	-19	-98	-2	97	628	25199	2.49	uPLM	3
TGTAATTT	4.09	-56	-143	-22	122	518	25199	2.06	uPLM	2
CATTCGAG	4.09	-56	-61	-52	10	26	25199	0.1	uPLM	2
CGGGACCC	4.09	337	268	370	103	81	25199	0.32	uPLM	NA
ACAATT	4.09	-38	-85	10	95	2587	25199	10.27	uPLM	2
CCTGAGGA	4.09	-245	-251	-238	14	30	25199	0.12	uPLM	1
TACTAAGA	4.09	-226	-229	-222	8	26	25199	0.1	uPLM	1
CGTACTAT	4.09	-155	-175	-106	70	81	25199	0.32	uPLM	NA
TAATAATC	4.09	-22	-42	-6	37	106	25199	0.42	uPLM	3
GTTACAG	4.09	-62	-124	-37	88	444	25199	1.76	uPLM	2
AATAGACG	4.08	245	220	267	48	51	25199	0.2	uPLM	NA
ATATATTC	4.08	-17	-28	-9	20	122	25199	0.48	uPLM	3
TTCAT	4.08	-16	-54	2	56	5803	25199	23.03	uPLM	3
AACAAT	4.08	-34	-81	7	88	3052	25199	12.11	uPLM	2
GAATGGGA	4.08	-261	-262	-255	8	30	25199	0.12	miPLM	1
AGCGTGTA	4.08	-123	-146	-22	125	104	25199	0.41	uPLM	NA
AGAAAAAA	4.08	32	-5	90	95	951	25199	3.77	uPLM	NA
CGGCGTTA	4.08	323	258	338	81	60	25199	0.24	uPLM	NA
TAATAAAA	4.08	-23	-37	-6	32	240	25199	0.95	uPLM	3
ATTTT	4.08	-9	-24	-4	21	4406	25199	17.48	uPLM	3
AACACATC	4.08	-153	-158	-151	8	34	25199	0.13	uPLM	NA
CGGGCGTG	4.08	-286	-390	-261	130	132	25199	0.52	uPLM	1
TATTTG	4.08	-8	-37	-5	33	1325	25199	5.26	uPLM	3
CATTCG	4.08	-60	-61	-61	1	35	25199	0.14	uPLM	2
AATTGTA	4.08	-60	-87	-37	51	518	25199	2.06	uPLM	2
AGCTTATC	4.08	31	29	37	9	25	25199	0.1	uPLM	NA
TTACACA	4.08	-61	-107	-33	75	603	25199	2.39	uPLM	2
TGTGAAT	4.08	-40	-111	32	143	1056	25199	4.19	uPLM	2
TATCGGCA	4.08	-171	-204	-155	50	40	25199	0.16	uPLM	NA
AAAAT	4.08	-3	-9	-3	7	1707	25199	6.77	uPLM	3
CGGTACTT	4.08	-394	-406	-393	14	28	25199	0.11	uPLM	1
ACATTATC	4.08	-18	-87	-10	78	185	25199	0.73	uPLM	3
TATCATG	4.08	6	-2	30	32	256	25199	1.02	uPLM	3
GAAGACCG	4.08	-250	-279	-194	86	93	25199	0.37	uPLM	1
AAGATTT	4.08	-1	-22	15	37	350	25199	1.39	uPLM	3
GATATAT	4.08	-12	-62	5	67	705	25199	2.8	uPLM	3
ATTTTC	4.07	-7	-26	1	27	1072	25199	4.25	uPLM	3
TGACAAT	4.07	-51	-69	-33	37	305	25199	1.21	uPLM	2
ACTGCCTT	4.07	-8	-19	-9	11	36	25199	0.14	uPLM	3
TATGATA	4.07	-16	-54	17	71	668	25199	2.65	uPLM	3
TGTAATAT	4.07	-45	-155	-8	148	455	25199	1.81	uPLM	2
TATTGC	4.07	-18	-45	-8	38	688	25199	2.73	uPLM	3
CTTTTAAT	4.07	295	252	331	80	181	25199	0.72	uPLM	NA
ATCATT	4.07	-8	-46	10	56	1633	25199	6.48	tPLM	3
TTATCGAT	4.07	-118	-178	-52	127	109	25199	0.43	miPLM	NA
GCGACCGA	4.07	254	238	288	51	54	25199	0.21	uPLM	NA
ATCAAA	4.07	4	-43	13	56	1995	25199	7.92	uPLM	3
TGCAT	4.07	-10	-112	36	148	9198	25199	36.5	tPLM	3
AGAAGCGA	4.07	-265	-308	-221	88	118	25199	0.47	miPLM	1
ACATATAT	4.07	-48	-89	58	147	1013	25199	4.02	uPLM	2
TAATGTTG	4.07	12	-15	26	41	100	25199	0.4	uPLM	NA
AGAATA	4.06	-19	-29	29	58	1312	25199	5.21	tPLM	3
ATAAAA	4.06	-22	-35	-15	21	1637	25199	6.5	uPLM	3
GTTGTTCG	4.06	-474	-479	-472	8	30	25199	0.12	uPLM	NA
GGATTTAC	4.06	557	466	615	150	107	25199	0.42	uPLM	NA
TGTAGTTC	4.06	-207	-211	-200	12	36	25199	0.14	uPLM	NA
TATATTTC	4.06	-8	-25	59	84	291	25199	1.15	uPLM	3
AAAGATTT	4.06	0	-30	20	50	172	25199	0.68	uPLM	3
GCGATATC	4.06	-122	-143	-117	27	30	25199	0.12	uPLM	NA
TATTTATT	4.06	-12	-45	10	55	469	25199	1.86	uPLM	3
TGTCTACA	4.06	-465	-468	-460	9	33	25199	0.13	uPLM	NA
CTTGAATT	4.06	366	322	417	96	164	25199	0.65	uPLM	NA
CAAAAA	4.06	2	-1	2	3	288	25199	1.14	uPLM	3
CATTCCCA	4.06	-232	-270	-215	56	69	25199	0.27	uPLM	1
TGTTAT	4.06	-23	-76	55	131	3273	25199	12.99	uPLM	3
ATTGAA	4.06	-20	-43	-7	37	1161	25199	4.61	uPLM	3
GTATTCTC	4.06	296	252	310	59	78	25199	0.31	uPLM	NA
TTCACAA	4.06	-36	-116	16	132	1094	25199	4.34	uPLM	2
ATGCACAG	4.06	-30	-37	-28	10	33	25199	0.13	uPLM	2
TCGGGTT	4.05	-483	-484	-483	2	26	25199	0.1	uPLM	NA
TTTTATTC	4.05	-17	-31	-13	19	135	25199	0.54	uPLM	3
AAATCGTG	4.05	-363	-371	-355	17	36	25199	0.14	uPLM	1
GAAATG	4.05	-21	-54	16	70	1650	25199	6.55	uPLM	3
AAAAGGCA	4.05	-83	-89	-80	10	60	25199	0.24	uPLM	NA
TAATAGAC	4.05	245	190	273	84	140	25199	0.56	uPLM	NA
GTTCTAAT	4.05	-334	-340	-335	6	29	25199	0.12	uPLM	1
CAGCAGCC	4.05	-358	-364	-356	9	60	25199	0.24	uPLM	1
GTTGGCCC	4.05	-418	-454	-351	104	123	25199	0.49	uPLM	1
CGATATGC	4.05	-175	-192	-136	57	58	25199	0.23	uPLM	NA
TATTT	4.04	-8	-41	-7	35	6014	25199	23.87	tPLM	3
CAATCGT	4.04	-385	-387	-384	4	29	25199	0.12	uPLM	1
ATAATGT	4.04	11	-96	19	115	1080	25199	4.29	uPLM	NA
AGACGGGT	4.04	351	283	385	103	75	25199	0.3	uPLM	NA
ATAAGT	4.04	6	-62	40	102	1814	25199	7.2	uPLM	3
TCAATAAA	4.04	-20	-39	-14	26	139	25199	0.55	miPLM	3
AGAGAATA	4.04	304	244	345	102	217	25199	0.86	uPLM	NA
TTTGTACG	4.04	-97	-135	-23	113	126	25199	0.5	uPLM	NA
AGGACCAA	4.04	-242	-246	-240	7	34	25199	0.13	uPLM	1
GGAACACC	4.04	-288	-325	-273	53	99	25199	0.39	uPLM	1
ATGCAA	4.04	-19	-69	51	120	3277	25199	13	uPLM	3
CGACGGCT	4.04	358	294	391	98	134	25199	0.53	uPLM	NA
TAAGTACC	4.04	-13	-31	7	38	64	25199	0.25	uPLM	3
ATTTTTTT	4.04	-7	-18	-4	15	347	25199	1.38	uPLM	3
AATATC	4.04	-5	-6	-6	1	63	25199	0.25	tPLM	3
GTTAC	4.04	-56	-148	-29	120	4783	25199	18.98	tPLM	2
ATCATATT	4.04	1	-23	44	67	224	25199	0.89	uPLM	3
ATTAAA	4.04	-21	-31	-12	20	916	25199	3.64	uPLM	3
TTTGAT	4.03	-5	-42	-1	42	1596	25199	6.33	uPLM	3
AAATAAAG	4.03	-22	-32	-17	16	119	25199	0.47	uPLM	3
AGTACAAG	4.03	-216	-218	-213	6	35	25199	0.14	uPLM	NA
CTACTAA	4.03	-226	-228	-227	2	35	25199	0.14	uPLM	1
GTATAAT	4.03	-16	-80	20	100	584	25199	2.32	uPLM	3
TCAATT	4.03	-14	-46	-4	43	1199	25199	4.76	uPLM	3
TCACAAAA	4.03	-33	-49	-17	33	171	25199	0.68	uPLM	2
AATGAAAT	4.03	-23	-37	-10	28	168	25199	0.67	uPLM	3
TATAATAA	4.03	-19	-31	-16	16	141	25199	0.56	uPLM	3
ATTCATCG	4.03	-13	-17	-9	9	25	25199	0.1	uPLM	3
TGATCCGC	4.03	-222	-256	-173	84	90	25199	0.36	uPLM	NA
GCCGTGGG	4.03	-393	-436	-294	143	155	25199	0.62	tPLM/miPLM	1
TGTACATA	4.03	-42	-96	-32	65	348	25199	1.38	uPLM	2
AGGTCATT	4.03	-242	-248	-240	9	31	25199	0.12	uPLM	1
GCAGCCTC	4.03	-343	-411	-301	111	260	25199	1.03	miPLM	1
CGCTTATG	4.03	553	433	582	150	89	25199	0.35	uPLM	NA
TCAATA	4.02	-23	-46	-13	34	1079	25199	4.28	uPLM	3
TTCCCGTA	4.02	22	3	42	40	34	25199	0.13	uPLM	NA
TTAAGACA	4.02	330	275	357	83	152	25199	0.6	uPLM	NA
TTCATA	4.02	-23	-38	4	42	1233	25199	4.89	uPLM	3
ATTAATC	4.02	-17	-29	9	38	253	25199	1	uPLM	3
TATTCTT	4.02	-6	-34	26	60	493	25199	1.96	tPLM	3
GACCTACG	4.02	369	332	396	65	48	25199	0.19	uPLM	NA
TTTTTTTA	4.02	-4	-7	-4	4	101	25199	0.4	uPLM	3
CATACAAG	4.02	-97	-116	-30	87	213	25199	0.85	uPLM	NA
ATCATA	4.02	-16	-58	14	72	1928	25199	7.65	uPLM	3
ATATTATT	4.02	-16	-40	-2	39	301	25199	1.19	uPLM	3
ATATTG	4.02	-12	-49	-5	45	1450	25199	5.75	uPLM	3
ATACAAA	4.02	-32	-71	-24	48	756	25199	3	uPLM	2
CGTTACTT	4.02	327	261	341	81	65	25199	0.26	uPLM	NA
TATTATTA	4.01	-20	-30	-7	24	256	25199	1.02	uPLM	3
ATATATAC	4.01	-19	-59	-5	55	391	25199	1.55	uPLM	3
ATGTACAT	4.01	-35	-138	-26	113	304	25199	1.21	uPLM	2
AAATATAC	4.01	37	28	54	27	122	25199	0.48	uPLM	NA
AGTGCGGC	4.01	-408	-441	-292	150	127	25199	0.5	uPLM	1
GATGAATG	4.01	30	20	39	20	59	25199	0.23	uPLM	NA
TGATCCGA	4.01	-426	-439	-419	21	38	25199	0.15	tPLM	1
TGAAATT	4.01	-13	-57	30	87	856	25199	3.4	uPLM	3
AGATT	4.01	3	3	3	1	158	25199	0.63	uPLM	3
ATATATGC	4.01	-16	-35	-13	23	125	25199	0.5	uPLM	3
CATGTA	4.01	-58	-177	-36	142	3897	25199	15.46	uPLM	2
CCGCTAGC	4.01	-223	-249	-176	74	85	25199	0.34	uPLM	NA
GTTCACA	4	-77	-129	-12	118	591	25199	2.35	uPLM	NA
ATGAATA	4	-27	-36	-15	22	275	25199	1.09	uPLM	3
ATGTTCAC	4	-33	-112	-14	99	176	25199	0.7	uPLM	2
TTTATAT	4	-20	-35	-5	31	746	25199	2.96	uPLM	3
TTTATTGA	4	-13	-42	-9	34	159	25199	0.63	miPLM	3
TCTATAGT	4	205	172	233	62	130	25199	0.52	uPLM	NA
TTATTG	4	-17	-29	-14	16	612	25199	2.43	tPLM	3
TTCAAAA	4	0	-3	6	9	187	25199	0.74	uPLM	3
TGATTCAA	4	12	-37	102	139	231	25199	0.92	uPLM	NA
TGTATTTG	4	-45	-162	-22	141	448	25199	1.78	uPLM	2
TAAATCCC	4	-417	-422	-413	10	32	25199	0.13	uPLM	1
ATTCAC	4	-14	-105	40	145	2402	25199	9.53	uPLM	3
ACAGAACG	3.99	-90	-101	-83	19	31	25199	0.12	uPLM	NA
TTCATAT	3.99	-24	-35	-10	26	352	25199	1.4	uPLM	3
ATACAATG	3.99	-30	-108	-11	98	274	25199	1.09	uPLM	2
CAATAAA	3.99	-28	-42	-15	28	413	25199	1.64	uPLM	3
TATATGT	3.99	-48	-64	51	115	1581	25199	6.27	uPLM	2
TTATATAT	3.99	-19	-35	-12	24	397	25199	1.58	uPLM	3
GTCTTTGT	3.99	-261	-304	-216	89	177	25199	0.7	uPLM	1
TTCATTC	3.99	-21	-31	1	32	335	25199	1.33	uPLM	3
TACACAC	3.99	-157	-175	-42	134	837	25199	3.32	uPLM	NA
ACATACCG	3.99	-452	-471	-430	42	38	25199	0.15	uPLM	NA
ATTAACCG	3.99	571	464	584	121	118	25199	0.47	uPLM	NA
TAAGACG	3.99	472	429	558	130	267	25199	1.06	uPLM	NA
CGATTCCA	3.99	98	89	98	10	27	25199	0.11	uPLM	NA
TCAATGTA	3.99	-34	-115	-9	107	170	25199	0.67	uPLM	2
ATGTAAA	3.99	-51	-143	-29	115	1350	25199	5.36	tPLM	2
CTATACTC	3.98	523	486	572	87	72	25199	0.29	uPLM	NA
ACATTC	3.98	-38	-101	41	142	2264	25199	8.98	uPLM	2
TATGTGA	3.98	-18	-97	46	143	883	25199	3.5	uPLM	3
CATTAGTT	3.98	736	663	798	136	184	25199	0.73	uPLM	NA
TACAATG	3.98	-34	-110	-25	86	708	25199	2.81	uPLM	2
GGGCCAAC	3.98	-417	-447	-340	108	125	25199	0.5	uPLM	1
ATCGTTA	3.98	-76	-77	-74	4	30	25199	0.12	uPLM	NA
TGAAATGA	3.98	-21	-49	-3	47	168	25199	0.67	uPLM	3
GTCGTGGT	3.98	-439	-445	-434	12	38	25199	0.15	tPLM	1
GGATTCAT	3.98	-197	-234	-184	51	77	25199	0.31	uPLM	NA
TTTTCATT	3.98	-9	-21	12	33	174	25199	0.69	uPLM	3
TTTCAT	3.97	-15	-31	-1	31	1448	25199	5.75	uPLM	3
ATATAATA	3.97	-17	-33	-6	28	293	25199	1.16	uPLM	3
TGCAGGGA	3.97	-160	-172	-151	22	57	25199	0.23	miPLM	NA
TGCAACAT	3.97	-32	-33	-29	5	28	25199	0.11	miPLM	2
CATAATAA	3.97	-24	-39	56	95	319	25199	1.27	uPLM	3
GTTTACA	3.97	-47	-114	-22	93	658	25199	2.61	tPLM	2
AGTACATG	3.97	-40	-127	-14	114	248	25199	0.98	uPLM	2
GCTTTCTT	3.97	-412	-417	-413	5	34	25199	0.13	miPLM	1
ACTATAAC	3.97	-133	-137	-125	13	28	25199	0.11	uPLM	NA
AATAAGT	3.97	-3	-38	27	65	467	25199	1.85	uPLM	3
TCACAAAG	3.96	-211	-293	-149	145	261	25199	1.04	uPLM	NA
ACCGCAAT	3.96	-421	-447	-414	34	38	25199	0.15	uPLM	1
ATAAGAA	3.96	-12	-47	59	106	789	25199	3.13	uPLM	3
ACAACAA	3.96	-49	-163	-24	140	1848	25199	7.33	uPLM	2
TGTTGCAA	3.96	-36	-54	-28	27	112	25199	0.44	uPLM	2
AATACGTG	3.96	-140	-146	-126	21	25	25199	0.1	uPLM	NA
TAATATGC	3.96	-11	-66	35	101	159	25199	0.63	uPLM	3
AATGAAC	3.96	-23	-77	70	147	957	25199	3.8	uPLM	3
TTCAATAA	3.96	-19	-33	-4	30	97	25199	0.38	miPLM	3
TACATTAA	3.96	-13	-108	28	136	269	25199	1.07	uPLM	3
TTACTGAA	3.96	-23	-76	-5	72	129	25199	0.51	uPLM	3
CACCTCAG	3.96	-406	-420	-355	66	107	25199	0.42	uPLM	1
ACAATA	3.96	-30	-86	-15	72	2314	25199	9.18	uPLM	2
TGAAGGCT	3.96	-347	-446	-311	136	172	25199	0.68	uPLM	1
AAACTTGC	3.96	-264	-324	-222	103	170	25199	0.67	uPLM	1
TCGTGGTC	3.96	-438	-446	-418	29	56	25199	0.22	tPLM	1
GGGCCCAC	3.96	221	197	239	43	57	25199	0.23	tPLM	NA
ATAATAAT	3.96	-25	-35	-11	25	253	25199	1	tPLM	3
ATACAATA	3.96	-29	-91	2	93	354	25199	1.4	uPLM	3
GCATTTT	3.96	-10	-19	-4	16	160	25199	0.63	uPLM	3
ATAAGTAC	3.95	-3	-70	13	83	145	25199	0.58	uPLM	3
CATATTA	3.95	-15	-77	-1	77	546	25199	2.17	uPLM	3
GATACTT	3.95	8	-52	44	96	293	25199	1.16	uPLM	3
CGGCCTAA	3.95	408	390	438	49	33	25199	0.13	uPLM	NA
GACAATG	3.95	-38	-68	-15	54	285	25199	1.13	uPLM	2
ATCAAAT	3.95	-20	-48	28	76	837	25199	3.32	uPLM	3
TTCCGTAT	3.95	5	-30	25	55	70	25199	0.28	uPLM	3
AACACCGG	3.95	-298	-323	-271	53	72	25199	0.29	uPLM	1
GATTCTAC	3.95	-202	-210	-197	14	22	25199	0.09	uPLM	NA
TACAAT	3.95	-49	-112	-29	84	2728	25199	10.83	uPLM	2
ATGAT	3.95	-12	-67	11	78	6602	25199	26.2	tPLM	3
GTTGATTC	3.95	-258	-265	-254	12	38	25199	0.15	uPLM	1
AGGTTACA	3.95	-45	-105	-27	79	115	25199	0.46	uPLM	2
CCGAGCAG	3.95	-463	-477	-446	32	59	25199	0.23	uPLM	NA
TTAGGAAC	3.95	-68	-73	-68	6	26	25199	0.1	uPLM	2
TATAC	3.95	-37	-64	-11	54	3474	25199	13.79	uPLM	2
AAACAAA	3.95	28	-3	79	82	1864	25199	7.4	uPLM	NA
GTGAATT	3.95	-43	-110	38	148	836	25199	3.32	uPLM	2
TGATGT	3.95	-57	-130	-34	97	2619	25199	10.39	tPLM	2
ATAATAC	3.95	-16	-115	14	129	941	25199	3.73	tPLM	3
GTTACCC	3.95	-370	-374	-371	4	31	25199	0.12	uPLM	1
TACATGT	3.95	-47	-130	-32	99	973	25199	3.86	uPLM	2
TTGAAC	3.95	-22	-104	43	147	2548	25199	10.11	uPLM	3
GAGAATAC	3.95	303	258	327	70	88	25199	0.35	uPLM	NA
ATGATATA	3.94	-23	-51	-9	43	212	25199	0.84	uPLM	3
AAATCT	3.94	-2	-3	-3	1	77	25199	0.31	uPLM	3
TCTTTAT	3.94	-11	-29	-5	25	266	25199	1.06	uPLM	3
CGAACGTA	3.94	-296	-335	-257	79	40	25199	0.16	uPLM	1
GAGACGGT	3.94	521	474	617	144	134	25199	0.53	uPLM	NA
TGTATGC	3.94	-51	-136	-38	99	652	25199	2.59	uPLM	2
AATGTTAT	3.94	-15	-54	25	79	208	25199	0.83	uPLM	3
TGTAACCA	3.94	-56	-171	-30	142	228	25199	0.9	uPLM	2
TACGGGAA	3.94	27	10	48	39	33	25199	0.13	uPLM	NA
AATTCAC	3.94	-30	-104	38	142	808	25199	3.21	uPLM	2
AGTACAC	3.94	-80	-139	-27	113	619	25199	2.46	uPLM	NA
GAGACCAT	3.94	-279	-289	-269	21	41	25199	0.16	uPLM	1
TAACGAT	3.94	-70	-72	-68	5	27	25199	0.11	uPLM	2
TCATATCT	3.94	-137	-142	-137	6	35	25199	0.14	uPLM	NA
ATGTAACA	3.94	-73	-147	-19	129	317	25199	1.26	uPLM	2
ATGCATT	3.93	-12	-32	-2	31	269	25199	1.07	uPLM	3
CGCCCGGT	3.93	-281	-374	-251	124	85	25199	0.34	uPLM	1
GCCAAA	3.93	0	-3	-1	3	134	25199	0.53	uPLM	3
GATGTAA	3.93	-57	-147	-40	108	669	25199	2.65	uPLM	2
ATTTTGTG	3.93	10	-87	23	110	361	25199	1.43	uPLM	3
AACTCCGG	3.93	-301	-334	-257	78	82	25199	0.33	uPLM	1
ATTTGTGG	3.93	1	-8	12	20	63	25199	0.25	uPLM	3
TTATTCAG	3.93	-15	-28	-8	21	76	25199	0.3	uPLM	3
CGTATTAC	3.93	-16	-61	9	70	28	25199	0.11	uPLM	3
ATTCCAT	3.93	-11	-71	5	76	544	25199	2.16	uPLM	3
AACGATAC	3.93	-56	-72	-56	17	32	25199	0.13	uPLM	2
CCGTAGGG	3.93	314	296	345	50	36	25199	0.14	uPLM	NA
CGAACAA	3.93	-485	-487	-485	3	43	25199	0.17	tPLM	NA
TTCATTA	3.93	-18	-35	6	41	330	25199	1.31	uPLM	3
TACATGCA	3.93	-57	-125	-32	94	350	25199	1.39	tPLM	2
ATATTAA	3.92	-16	-42	-9	34	462	25199	1.83	uPLM	3
ACCTATGA	3.92	-63	-82	-46	37	44	25199	0.17	uPLM	2
GACATGAC	3.92	-367	-371	-363	9	25	25199	0.1	tPLM	1
TGGACGTT	3.92	199	156	221	66	85	25199	0.34	uPLM	NA
TCTCTTT	3.92	13	-24	41	65	605	25199	2.4	uPLM	NA
CAATAACA	3.92	-111	-134	-15	120	306	25199	1.21	uPLM	NA
TGGAAT	3.92	-22	-78	-9	70	1431	25199	5.68	uPLM	3
AATAAGAC	3.92	136	81	194	114	231	25199	0.92	uPLM	NA
ATCTTGTA	3.92	-98	-120	-29	92	225	25199	0.89	uPLM	NA
ATAATAA	3.92	-22	-39	-18	22	589	25199	2.34	uPLM	3
CTTCGGTA	3.92	-392	-402	-391	12	22	25199	0.09	uPLM	1
TCAATTGA	3.92	30	-22	59	81	72	25199	0.29	uPLM	NA
GATGCAT	3.92	4	4	5	2	41	25199	0.16	uPLM	3
TTTAATAA	3.92	-18	-28	-12	17	89	25199	0.35	uPLM	3
ATGTCATA	3.92	-53	-80	17	97	188	25199	0.75	uPLM	2
TGTGCCTA	3.92	-148	-156	-148	9	29	25199	0.12	uPLM	NA
GTACCGAA	3.91	-401	-411	-395	17	24	25199	0.1	uPLM	1
GCATTGT	3.91	-30	-89	16	105	608	25199	2.41	uPLM	2
ACATATA	3.91	-41	-87	55	142	1907	25199	7.57	tPLM	2
GACTTAAA	3.91	368	310	444	135	216	25199	0.86	uPLM	NA
CTGTAATC	3.91	-81	-135	-31	105	145	25199	0.58	uPLM	NA
ATTCATG	3.91	-16	-128	9	137	1013	25199	4.02	uPLM	3
CATATTAT	3.91	-17	-58	22	80	252	25199	1	uPLM	3
CGGTTAAT	3.91	576	475	596	122	120	25199	0.48	uPLM	NA
GATATCGC	3.91	-135	-185	-87	99	76	25199	0.3	uPLM	NA
TGATGTTT	3.91	-9	-14	-6	9	53	25199	0.21	uPLM	3
CTGAATAA	3.91	-28	-35	-13	23	77	25199	0.31	uPLM	3
ATAAATT	3.9	-18	-24	-15	10	242	25199	0.96	uPLM	3
TCACATGT	3.9	-109	-133	-45	89	218	25199	0.87	uPLM	NA
GCAGTAAG	3.9	-184	-194	-184	11	21	25199	0.08	uPLM	NA
CGCGTTTC	3.9	284	266	299	34	31	25199	0.12	uPLM	NA
CACAAGTT	3.9	-78	-137	-28	110	242	25199	0.96	uPLM	NA
GAGTATCA	3.9	-121	-122	-114	9	27	25199	0.11	uPLM	NA
CAGCACGT	3.9	-220	-245	-203	43	72	25199	0.29	tPLM	NA
ATGACAAT	3.9	-27	-65	13	78	176	25199	0.7	uPLM	3
AATTTT	3.9	-9	-11	-8	4	334	25199	1.33	uPLM	3
GAATAAAT	3.9	-20	-34	-13	22	103	25199	0.41	uPLM	3
GTACTTAT	3.9	-11	-73	7	80	142	25199	0.56	uPLM	3
TATGACAT	3.9	-59	-64	-57	8	36	25199	0.14	uPLM	2
CCGGGCGT	3.9	-282	-315	-261	55	58	25199	0.23	uPLM	1
TATAAAA	3.9	-19	-29	-16	14	351	25199	1.39	uPLM	3
TTCATCCA	3.9	48	-23	76	99	242	25199	0.96	uPLM	NA
CAGTTTTC	3.9	-6	-12	-6	7	41	25199	0.16	uPLM	3
ATAATGTT	3.9	-28	-86	32	118	443	25199	1.76	uPLM	3
TCAGATTT	3.89	-15	-18	-15	4	31	25199	0.12	uPLM	3
GACAATTC	3.89	-195	-202	-190	13	35	25199	0.14	uPLM	NA
TTAGGCCG	3.89	403	339	434	96	62	25199	0.25	uPLM	NA
ATGCCCGT	3.89	72	53	126	74	115	25199	0.46	uPLM	NA
CTAGAACA	3.89	-144	-196	-107	90	149	25199	0.59	uPLM	NA
GCATATAT	3.89	-21	-41	-16	26	123	25199	0.49	uPLM	3
TTATTATG	3.89	-17	-43	57	100	326	25199	1.29	uPLM	3
ATACAAT	3.89	-46	-116	-11	106	1134	25199	4.5	uPLM	2
CCCGTGCG	3.89	69	50	119	70	230	25199	0.91	uPLM	NA
TATTCATT	3.89	-17	-26	-7	20	95	25199	0.38	uPLM	3
TAATGTT	3.89	13	-122	23	145	1188	25199	4.71	uPLM	NA
CATGGGTT	3.89	-55	-74	-32	43	72	25199	0.29	uPLM	2
GGATAGGG	3.89	156	139	173	35	45	25199	0.18	uPLM	NA
ACACCGGG	3.88	-290	-319	-265	55	54	25199	0.21	uPLM	1
TATATTC	3.88	-19	-29	-9	21	265	25199	1.05	uPLM	3
TACGCCA	3.88	-185	-189	-185	5	28	25199	0.11	uPLM	NA
ATTGCGGT	3.88	-422	-444	-401	44	42	25199	0.17	uPLM	1
TTTGTAT	3.88	-38	-106	2	108	1437	25199	5.7	uPLM	2
AGTTTTCA	3.88	-9	-13	-8	6	37	25199	0.15	uPLM	3
AAACAGTA	3.88	-30	-74	62	136	320	25199	1.27	uPLM	2
TTACGTT	3.88	58	54	62	9	47	25199	0.19	uPLM	NA
ATGTTGCA	3.88	-38	-40	-37	4	30	25199	0.12	miPLM	2
TTTAAGTC	3.88	375	316	442	127	207	25199	0.82	uPLM	NA
TGATTAA	3.88	-12	-46	40	86	529	25199	2.1	uPLM	3
ATCT	3.88	9	-58	37	95	15292	25199	60.68	tPLM	3
TAGCGACG	3.88	279	266	313	48	44	25199	0.17	uPLM	NA
TTTTGTGC	3.88	5	1	9	9	46	25199	0.18	uPLM	3
ACAAATTA	3.87	-51	-90	26	116	450	25199	1.79	uPLM	2
AATATATC	3.87	-18	-42	5	47	166	25199	0.66	tPLM	3
TATATAG	3.87	-16	-32	-11	22	332	25199	1.32	uPLM	3
TCAATAA	3.87	-20	-36	-18	19	228	25199	0.9	tPLM	3
TTTAAA	3.87	3	3	5	3	197	25199	0.78	uPLM	3
TTATTTA	3.87	-22	-36	-15	22	513	25199	2.04	uPLM	3
GCATACTT	3.87	4	-52	23	75	85	25199	0.34	uPLM	3
TAAGTTGA	3.87	-112	-116	-112	5	29	25199	0.12	uPLM	NA
GCCGAGCA	3.87	-463	-478	-450	29	66	25199	0.26	uPLM	NA
CCGAAGAC	3.87	-406	-439	-392	48	68	25199	0.27	uPLM	1
TTTAGTTA	3.87	-46	-49	-47	3	31	25199	0.12	uPLM	2
AACGTCCA	3.87	199	174	220	47	60	25199	0.24	uPLM	NA
ATATAAC	3.87	-16	-39	10	49	439	25199	1.74	uPLM	3
TTCGGGTT	3.87	-479	-483	-476	8	29	25199	0.12	uPLM	NA
TTTGAAT	3.87	31	-25	99	124	1305	25199	5.18	tPLM	NA
TTTCACG	3.87	-18	-22	-18	5	41	25199	0.16	uPLM	3
GGTATAAG	3.87	-379	-382	-367	16	31	25199	0.12	uPLM	1
CATAGGTA	3.87	-57	-75	-47	29	46	25199	0.18	uPLM	2
CCTCCAGA	3.87	-374	-384	-368	17	42	25199	0.17	uPLM	1
ATAAATAA	3.87	-29	-42	-14	29	356	25199	1.41	uPLM	3
CGTCTATT	3.86	236	213	260	48	53	25199	0.21	uPLM	NA
TGATTC	3.86	-7	-44	36	80	1492	25199	5.92	uPLM	3
GCTAATGG	3.86	-426	-433	-423	11	24	25199	0.1	uPLM	1
TTCGTAG	3.86	-84	-85	-81	5	34	25199	0.13	uPLM	NA
GGGTCCCG	3.86	344	276	377	102	80	25199	0.32	uPLM	NA
ATGTAAC	3.86	-56	-155	-31	125	818	25199	3.25	uPLM	2
TGTATCA	3.86	-39	-163	-23	141	931	25199	3.69	uPLM	2
ATTTTT	3.86	-8	-16	-4	13	1181	25199	4.69	uPLM	3
TAAATAA	3.86	-25	-37	-16	22	537	25199	2.13	uPLM	3
GACGGCCG	3.86	146	139	153	15	38	25199	0.15	uPLM	NA
TTATTCAA	3.86	-23	-41	-14	28	120	25199	0.48	uPLM	3
ATCAGATA	3.86	-155	-163	-149	15	51	25199	0.2	tPLM	NA
ATTGTCAT	3.86	-13	-78	28	106	216	25199	0.86	uPLM	3
TTGTCGTT	3.86	-4	-33	26	59	103	25199	0.41	tPLM	3
ATCTGAA	3.86	7	4	9	6	79	25199	0.31	uPLM	3
CAGCTACC	3.86	-402	-414	-396	19	45	25199	0.18	uPLM	1
ATCCCTGC	3.86	-155	-183	-117	67	106	25199	0.42	miPLM	NA
CTGTTCTC	3.86	-187	-196	-185	12	35	25199	0.14	uPLM	NA
ACGTGCTG	3.86	-235	-277	-194	84	118	25199	0.47	tPLM	1
GTTTATTG	3.86	-14	-33	1	34	81	25199	0.32	uPLM	3
TTCGCACA	3.86	11	2	29	28	32	25199	0.13	uPLM	NA
TAATTGAT	3.86	-2	-61	31	92	208	25199	0.83	uPLM	3
GTATA	3.86	-41	-67	-13	55	3507	25199	13.92	uPLM	2
GAATTT	3.86	-8	-49	14	63	1755	25199	6.96	uPLM	3
TATTGCCT	3.86	-93	-99	-88	12	34	25199	0.13	uPLM	NA
ATTATCA	3.86	-19	-60	9	69	676	25199	2.68	uPLM	3
TGTATATT	3.85	-14	-55	65	120	424	25199	1.68	uPLM	3
ATTAATTA	3.85	-18	-31	-5	27	200	25199	0.79	tPLM	3
TTATTTGA	3.85	-9	-36	44	80	294	25199	1.17	uPLM	3
TGTGTCGA	3.85	-103	-135	-88	48	63	25199	0.25	uPLM	NA
TTGAATAA	3.85	-15	-50	6	56	196	25199	0.78	uPLM	3
ATTACATT	3.85	-73	-126	3	129	428	25199	1.7	uPLM	2
TGTTAC	3.85	-41	-167	-27	141	2354	25199	9.34	uPLM	2
CATAGGCA	3.85	-156	-179	-145	35	60	25199	0.24	miPLM	NA
ATATGTA	3.85	-52	-117	-11	107	1325	25199	5.26	uPLM	2
ATGAATAA	3.85	-23	-34	-18	17	83	25199	0.33	uPLM	3
TGCCTTC	3.85	-324	-426	-297	130	695	25199	2.76	uPLM	1
CTGAATA	3.85	-23	-61	-11	51	305	25199	1.21	uPLM	3
TGCGGGAT	3.84	-443	-463	-394	70	74	25199	0.29	uPLM	1
TTTGTTT	3.84	19	-15	55	70	1643	25199	6.52	uPLM	NA
TGTATATA	3.84	-36	-96	-1	96	556	25199	2.21	uPLM	2
TAGAACAC	3.84	-123	-191	-55	137	154	25199	0.61	uPLM	NA
ATGCAGGG	3.84	-354	-363	-355	9	33	25199	0.13	uPLM	1
AGAAGAAA	3.84	-183	-184	-183	2	37	25199	0.15	uPLM	NA
GTCCCACA	3.84	507	446	562	117	95	25199	0.38	tPLM	NA
GCCAACTA	3.84	-415	-449	-403	47	92	25199	0.37	uPLM	1
TTTTTTTG	3.84	-5	-16	25	41	550	25199	2.18	uPLM	3
CGCATCTT	3.84	-275	-304	-221	84	91	25199	0.36	uPLM	1
AGGCTTA	3.84	-100	-149	-75	75	209	25199	0.83	uPLM	NA
TCTTGTAA	3.84	-41	-162	-23	140	321	25199	1.27	uPLM	2
ATTACATG	3.84	-36	-129	-17	113	341	25199	1.35	uPLM	2
TATTGCGG	3.83	-421	-444	-379	66	55	25199	0.22	uPLM	1
TATGTACT	3.83	-99	-145	-8	138	304	25199	1.21	uPLM	NA
TAAGCATT	3.83	-38	-61	-10	52	130	25199	0.52	uPLM	2
ACGTCAAA	3.83	-318	-383	-297	87	135	25199	0.54	tPLM	1
ATTACGGG	3.83	31	-16	55	71	26	25199	0.1	uPLM	NA
TTGATCCA	3.83	-4	-50	31	81	149	25199	0.59	uPLM	3
TAATGTA	3.83	-53	-142	-11	132	1051	25199	4.17	uPLM	2
GATGTACG	3.83	-68	-119	-27	93	64	25199	0.25	uPLM	2
AGACATAC	3.83	-80	-96	-62	35	56	25199	0.22	uPLM	NA
ATAAGCAT	3.83	-36	-46	-30	17	67	25199	0.27	uPLM	2
GTCAATTG	3.83	-67	-101	-1	101	106	25199	0.42	tPLM	2
TTGATT	3.83	-18	-36	-2	35	1350	25199	5.36	uPLM	3
TAACCT	3.82	-370	-371	-371	1	44	25199	0.17	uPLM	1
AAGTAACG	3.82	322	268	348	81	68	25199	0.27	uPLM	NA
CAAACATC	3.82	-3	-6	-1	6	34	25199	0.13	uPLM	3
CACAAAGT	3.82	-205	-252	-140	113	182	25199	0.72	uPLM	NA
TATTTGTG	3.82	-7	-9	-7	3	29	25199	0.12	uPLM	3
GCATATCG	3.82	-167	-191	-155	37	41	25199	0.16	uPLM	NA
ATTGTAT	3.82	-41	-125	16	141	1375	25199	5.46	uPLM	2
TATTGCTC	3.82	-158	-200	-120	81	98	25199	0.39	uPLM	NA
TACCTATG	3.82	-59	-82	-53	30	48	25199	0.19	uPLM	2
TTCAATAT	3.82	-15	-38	-7	32	155	25199	0.62	uPLM	3
GTATCTT	3.82	-35	-146	-5	142	582	25199	2.31	tPLM	2
TCTACGCC	3.81	-209	-230	-136	95	77	25199	0.31	uPLM	NA
TGAAAG	3.81	1	1	3	3	118	25199	0.47	uPLM	3
TAATAATA	3.81	-26	-35	-19	17	231	25199	0.92	uPLM	3
GTCTTAT	3.81	192	96	213	118	484	25199	1.92	uPLM	NA
TTTATTC	3.81	-26	-29	-14	16	301	25199	1.19	uPLM	3
AGTTGAGT	3.81	-100	-118	-91	28	55	25199	0.22	uPLM	NA
CATGTAAT	3.81	-76	-139	-29	111	336	25199	1.33	uPLM	NA
GCTACCTC	3.81	-400	-420	-390	31	56	25199	0.22	uPLM	1
TACAACT	3.81	-89	-179	-30	150	988	25199	3.92	uPLM	NA
CGCACAAT	3.81	-120	-124	-109	16	24	25199	0.1	uPLM	NA
GGATGGG	3.81	-349	-359	-321	39	169	25199	0.67	uPLM	1
CTATGTA	3.81	-51	-159	-20	140	835	25199	3.31	uPLM	2
TCACAAA	3.81	-33	-60	36	96	933	25199	3.7	uPLM	2
ACGGAATT	3.81	76	-33	117	150	87	25199	0.35	uPLM	NA
TTGTGCGC	3.81	-124	-130	-123	8	24	25199	0.1	uPLM	NA
TCATTTG	3.8	-10	-26	-5	22	225	25199	0.89	uPLM	3
GTTTCT	3.8	-4	-11	-3	9	317	25199	1.26	uPLM	3
GGTACAA	3.8	-58	-151	-25	127	678	25199	2.69	uPLM	2
ATGTTTAC	3.8	-40	-65	-23	43	103	25199	0.41	uPLM	2
GGCGTAAT	3.8	278	251	316	66	29	25199	0.12	uPLM	NA
TTGGATTC	3.8	-191	-197	-192	6	32	25199	0.13	uPLM	NA
TCTGCTTG	3.8	-177	-238	-138	101	209	25199	0.83	uPLM	NA
TATTCTCT	3.8	296	241	312	72	170	25199	0.67	uPLM	NA
TTTTCC	3.8	-4	-16	2	18	527	25199	2.09	uPLM	3
ACAAAATA	3.8	7	6	7	2	32	25199	0.13	tPLM	3
ACGTATTC	3.8	-118	-152	-111	42	47	25199	0.19	uPLM	NA
GTATATA	3.8	-16	-63	-5	59	723	25199	2.87	tPLM	3
ATATATAG	3.8	-17	-32	-16	17	177	25199	0.7	uPLM	3
ATTATTAT	3.8	-18	-30	-6	25	260	25199	1.03	tPLM	3
GTGTA	3.8	-67	-173	-41	133	7603	25199	30.17	uPLM	2
GTAGACAA	3.8	-459	-462	-455	8	28	25199	0.11	uPLM	NA
CATAATTC	3.8	-11	-20	-5	16	52	25199	0.21	uPLM	3
GTAATAAA	3.8	-22	-74	-10	65	185	25199	0.73	uPLM	3
AGTACATA	3.8	-30	-146	-9	138	304	25199	1.21	uPLM	2
CCATGTGT	3.8	10	5	17	13	48	25199	0.19	uPLM	3
AAAGAGA	3.8	26	-38	76	114	958	25199	3.8	uPLM	NA
TGCATTAC	3.8	-24	-99	9	108	156	25199	0.62	uPLM	3
GAGAACCT	3.79	-264	-335	-204	132	143	25199	0.57	uPLM	1
AACCGTGG	3.79	219	210	236	27	46	25199	0.18	uPLM	NA
GCGCGTGT	3.79	-122	-126	-119	8	26	25199	0.1	tPLM	NA
GCATGATA	3.79	20	-21	38	59	107	25199	0.42	uPLM	NA
CAAAAAA	3.79	2	-1	2	3	137	25199	0.54	uPLM	3
CAACTGTG	3.79	-174	-182	-168	15	35	25199	0.14	uPLM	NA
GGATAGGT	3.79	-450	-467	-407	61	79	25199	0.31	uPLM	NA
TGCCAACA	3.79	-61	-62	-58	5	25	25199	0.1	miPLM	2
ATGTCCCA	3.79	506	424	531	108	124	25199	0.49	uPLM	NA
CCCTGCAT	3.79	-365	-370	-363	8	30	25199	0.12	uPLM	1
ATTGTGCG	3.79	-129	-137	-111	27	26	25199	0.1	uPLM	NA
AGACTGAT	3.79	168	123	182	60	94	25199	0.37	uPLM	NA
GATATA	3.78	-15	-35	-3	33	837	25199	3.32	uPLM	3
GCAGACAG	3.78	-171	-210	-152	59	82	25199	0.33	uPLM	NA
GCCGTTC	3.78	-397	-457	-327	131	421	25199	1.67	uPLM	1
TACACT	3.78	-105	-153	-35	119	1998	25199	7.93	uPLM	NA
ATTCCA	3.78	-21	-76	-1	76	1561	25199	6.19	uPLM	3
TACAAATA	3.78	-129	-131	-129	3	35	25199	0.14	uPLM	NA
ATGTATT	3.78	-54	-104	2	106	1146	25199	4.55	uPLM	2
TGTTTAC	3.78	-37	-135	8	143	815	25199	3.23	uPLM	2
CAAATTAC	3.78	-48	-111	15	126	215	25199	0.85	uPLM	2
ATTAATT	3.78	-23	-44	-8	37	507	25199	2.01	tPLM	3
CATTACAA	3.78	-41	-128	-10	119	357	25199	1.42	uPLM	2
AATTTCA	3.78	-7	-51	53	104	1012	25199	4.02	uPLM	3
GCACTGTC	3.78	52	40	66	27	38	25199	0.15	uPLM	NA
ATGGTACA	3.78	-42	-142	-21	122	255	25199	1.01	uPLM	2
TGTAGAGA	3.78	-128	-162	-69	94	169	25199	0.67	miPLM	NA
ATTTGATT	3.77	-8	-56	6	62	264	25199	1.05	uPLM	3
TGACAATG	3.77	-50	-57	-47	11	45	25199	0.18	uPLM	2
TTTGTACT	3.77	-38	-59	-29	31	116	25199	0.46	uPLM	2
GAAGAAAA	3.77	2	-1	4	5	52	25199	0.21	uPLM	3
TTGTCCTT	3.77	-204	-239	-172	68	142	25199	0.56	tPLM/miPLM	NA
TTTAATA	3.77	-18	-31	-12	20	285	25199	1.13	uPLM	3
GGCACAT	3.77	-159	-161	-160	2	33	25199	0.13	uPLM	NA
CATCAAGT	3.77	-345	-365	-316	50	111	25199	0.44	miPLM	1
TCCCATT	3.77	-253	-255	-254	2	32	25199	0.13	uPLM	1
ATTGTCA	3.77	-51	-66	-8	59	450	25199	1.79	uPLM	2
AATAATTG	3.77	-8	-30	13	43	130	25199	0.52	tPLM	3
CAGAATAT	3.77	-10	-86	27	113	185	25199	0.73	tPLM	3
ATATTC	3.77	-20	-34	-5	30	808	25199	3.21	tPLM	3
ATAAGAC	3.77	186	94	209	116	486	25199	1.93	uPLM	NA
ACGTAAGT	3.77	-375	-405	-369	37	39	25199	0.15	uPLM	1
TGTGAAC	3.76	-75	-125	-13	113	571	25199	2.27	uPLM	NA
TCCCTGCA	3.76	-174	-181	-169	13	43	25199	0.17	miPLM	NA
GTTGAGTA	3.76	-103	-119	-104	16	38	25199	0.15	uPLM	NA
TTACATG	3.76	-49	-145	-29	117	1006	25199	3.99	uPLM	2
TATGAT	3.76	-15	-55	13	68	1846	25199	7.33	uPLM	3
AATAAT	3.76	-20	-39	-18	22	1338	25199	5.31	tPLM	3
CGAATATC	3.76	258	224	274	51	48	25199	0.19	uPLM	NA
CATTGTC	3.76	-202	-204	-203	2	37	25199	0.15	uPLM	NA
TTGGAATC	3.76	144	94	189	96	136	25199	0.54	uPLM	NA
TGTTCAC	3.76	-35	-101	-16	86	460	25199	1.83	uPLM	2
GTTCGGG	3.76	-481	-482	-479	4	32	25199	0.13	uPLM	NA
TAAGCGTC	3.76	550	455	562	108	87	25199	0.35	uPLM	NA
ATGTTATA	3.76	-8	-42	97	139	338	25199	1.34	uPLM	3
TATTATAT	3.76	-21	-32	-8	25	292	25199	1.16	uPLM	3
AAACATTA	3.76	-36	-85	15	100	382	25199	1.52	uPLM	2
CAGGTCAT	3.76	-236	-247	-235	13	36	25199	0.14	uPLM	1
GATTACA	3.76	-101	-125	-30	96	616	25199	2.44	uPLM	NA
GAAGACAC	3.76	-376	-385	-369	17	35	25199	0.14	uPLM	1
TGCGGGGC	3.76	220	147	252	106	89	25199	0.35	uPLM	NA
TCAATAAT	3.76	1	-36	44	80	195	25199	0.77	tPLM	3
GTTAGCTT	3.76	-168	-177	-164	14	36	25199	0.14	uPLM	NA
TTACAACA	3.76	-49	-137	-19	119	412	25199	1.63	uPLM	2
TTGCAT	3.75	-14	-56	27	83	2451	25199	9.73	uPLM	3
ATAAATG	3.75	-21	-38	-15	24	290	25199	1.15	uPLM	3
GTACATAT	3.75	-37	-107	-29	79	287	25199	1.14	uPLM	2
GTATTAT	3.75	-13	-25	-10	16	177	25199	0.7	uPLM	3
AGGTAGCT	3.75	-394	-405	-385	21	43	25199	0.17	uPLM	1
GAAAGTA	3.75	0	-1	2	3	38	25199	0.15	uPLM	3
GAACGACA	3.75	7	1	26	26	38	25199	0.15	uPLM	3
ACATACAG	3.75	-169	-185	-65	121	267	25199	1.06	uPLM	NA
GCCAGGGT	3.75	253	209	317	109	79	25199	0.31	uPLM	NA
CAGTGAAT	3.75	-35	-43	-19	25	52	25199	0.21	uPLM	2
GTGCCTA	3.75	-156	-157	-155	3	29	25199	0.12	uPLM	NA
GACAA	3.75	0	-1	1	2	228	25199	0.9	tPLM	3
TGGATA	3.75	-12	-13	-13	1	55	25199	0.22	tPLM	3
CGGAAACG	3.75	288	223	312	90	86	25199	0.34	uPLM	NA
TATTAATT	3.75	-11	-45	-4	42	255	25199	1.01	tPLM	3
GGTCTCA	3.75	-232	-300	-188	113	308	25199	1.22	uPLM	1
GTTGTTCA	3.75	8	-7	40	47	126	25199	0.5	uPLM	3
GGGTACT	3.75	-342	-346	-340	7	38	25199	0.15	uPLM	1
TGATGAGA	3.74	-42	-47	-41	7	32	25199	0.13	uPLM	2
ACATC	3.74	-52	-161	-30	132	7727	25199	30.66	uPLM	2
GTGAACAT	3.74	-40	-116	-14	103	174	25199	0.69	uPLM	2
TTATTAAA	3.74	-12	-32	7	39	185	25199	0.73	uPLM	3
TATGTGAC	3.74	-20	-29	-18	12	34	25199	0.13	uPLM	3
TATATTAT	3.74	-16	-27	-10	18	236	25199	0.94	uPLM	3
TTTGTACA	3.74	-38	-132	-26	107	408	25199	1.62	uPLM	2
GTCTATAC	3.74	358	340	397	58	53	25199	0.21	uPLM	NA
ATATGTGT	3.74	12	1	49	49	243	25199	0.96	uPLM	NA
ATCCCGCA	3.74	-448	-466	-406	61	71	25199	0.28	uPLM	1
AATGATAC	3.74	-125	-131	-126	6	32	25199	0.13	uPLM	NA
GCACTTAC	3.74	303	277	321	45	41	25199	0.16	uPLM	NA
CACACACT	3.74	-125	-181	-39	143	225	25199	0.89	uPLM	NA
TACCA	3.74	2	-1	4	5	361	25199	1.43	uPLM	3
AAATAAA	3.74	-28	-36	-18	19	774	25199	3.07	uPLM	3
TATATAGC	3.73	-20	-32	-8	25	79	25199	0.31	uPLM	3
CAAGGGCG	3.73	-435	-451	-383	69	118	25199	0.47	uPLM	1
CAGTAAA	3.73	-27	-108	36	144	705	25199	2.8	uPLM	3
TTGTTTT	3.73	33	-59	83	142	2672	25199	10.6	uPLM	NA
TGAATAT	3.73	-25	-38	-14	25	309	25199	1.23	tPLM	3
GTTTGTAC	3.73	-56	-135	-27	109	216	25199	0.86	uPLM	2
AGTCAAGT	3.73	-386	-416	-298	119	144	25199	0.57	uPLM	1
TGTTTACA	3.73	-42	-142	2	144	381	25199	1.51	uPLM	2
AGAT	3.73	3	3	3	1	425	25199	1.69	tPLM	3
TGGTACTT	3.73	-4	-69	21	90	134	25199	0.53	uPLM	3
TCATTA	3.73	-19	-39	-4	36	788	25199	3.13	uPLM	3
TGCGAATT	3.73	-187	-197	-161	37	30	25199	0.12	uPLM	NA
GTGAATGA	3.73	-57	-67	-8	60	130	25199	0.52	uPLM	2
AAACGCTG	3.73	293	255	322	68	52	25199	0.21	uPLM	NA
CTTTCA	3.72	-2	-30	75	105	1825	25199	7.24	uPLM	3
TAAATGAA	3.72	-24	-39	-16	24	88	25199	0.35	uPLM	3
CAGCTTGG	3.72	-405	-431	-357	75	145	25199	0.58	uPLM	1
GATTGTA	3.72	-38	-128	-25	104	538	25199	2.14	uPLM	2
AAGATGCG	3.72	-255	-307	-218	90	85	25199	0.34	uPLM	1
TCCAATAA	3.72	92	90	95	6	27	25199	0.11	uPLM	NA
ACGGGCAT	3.72	64	53	114	62	107	25199	0.42	uPLM	NA
CGGGAATT	3.72	41	7	59	53	45	25199	0.18	uPLM	NA
ATCTT	3.72	-8	-27	15	42	3092	25199	12.27	uPLM	3
ATTATCAT	3.72	-2	-25	3	28	152	25199	0.6	uPLM	3
TGAATA	3.72	-27	-39	-15	25	875	25199	3.47	uPLM	3
TATTC	3.72	-23	-37	-5	33	2554	25199	10.14	tPLM	3
CCATAATT	3.72	-10	-11	-7	5	29	25199	0.12	uPLM	3
TATATTA	3.72	-18	-27	-14	14	360	25199	1.43	uPLM	3
AACTGATT	3.72	13	-58	66	124	228	25199	0.9	uPLM	NA
TTATGGGT	3.71	304	295	317	23	47	25199	0.19	uPLM	NA
ATTATTGA	3.71	-224	-226	-223	4	26	25199	0.1	tPLM	NA
GTAGTTC	3.71	-207	-210	-206	5	41	25199	0.16	uPLM	NA
ATGCACGA	3.71	-385	-397	-386	12	36	25199	0.14	uPLM	1
TAATGTTT	3.71	-56	-79	24	103	391	25199	1.55	uPLM	2
AAATGA	3.71	-23	-35	15	50	1910	25199	7.58	uPLM	3
ACTAGGT	3.71	78	63	116	54	249	25199	0.99	uPLM	NA
CGTACTA	3.71	-130	-171	-42	130	275	25199	1.09	tPLM	NA
AATAATCA	3.71	-294	-298	-295	4	40	25199	0.16	uPLM	1
TTTATGAT	3.71	-23	-40	2	42	161	25199	0.64	uPLM	3
GATAAGCT	3.71	39	36	45	10	26	25199	0.1	uPLM	NA
CAATATTG	3.71	-317	-339	-297	43	56	25199	0.22	uPLM	1
AAGGTTAC	3.71	-372	-377	-365	13	29	25199	0.12	uPLM	1
TATTAATG	3.7	-23	-36	-16	21	65	25199	0.26	uPLM	3
TTCCAT	3.7	-12	-27	4	31	852	25199	3.38	uPLM	3
TATCATGC	3.7	7	-2	12	14	43	25199	0.17	uPLM	3
TGGAAACG	3.7	104	87	122	36	61	25199	0.24	uPLM	NA
ACATAGGC	3.7	-155	-163	-149	15	28	25199	0.11	uPLM	NA
TGAGTAGC	3.7	-186	-217	-129	89	108	25199	0.43	uPLM	NA
CCCGCTCA	3.7	117	104	124	21	34	25199	0.13	uPLM	NA
TGAAAAAA	3.7	3	-1	5	6	70	25199	0.28	uPLM	3
CTGGAATC	3.7	88	81	91	11	33	25199	0.13	uPLM	NA
CCTTCAAG	3.7	-345	-393	-339	55	106	25199	0.42	miPLM	1
AGAAA	3.7	-1	-6	3	9	1507	25199	5.98	uPLM	3
ATCAAT	3.7	-17	-42	-10	33	1168	25199	4.64	uPLM	3
GATCCGCT	3.7	-224	-235	-211	25	37	25199	0.15	uPLM	NA
GTTTAACT	3.7	212	108	240	133	180	25199	0.71	uPLM	NA
CTATCTAC	3.7	-203	-212	-168	45	81	25199	0.32	uPLM	NA
TACATAGT	3.7	-42	-146	-23	124	268	25199	1.06	uPLM	2
ATACGGTT	3.7	141	101	222	122	82	25199	0.33	uPLM	NA
CATATACA	3.69	-36	-108	-27	82	318	25199	1.26	uPLM	2
TAATTG	3.69	-22	-33	-10	24	574	25199	2.28	uPLM	3
TATCA	3.69	-22	-83	7	90	6030	25199	23.93	uPLM	3
GCAACGC	3.69	57	35	100	66	383	25199	1.52	tPLM	NA
ATTCTGC	3.69	-190	-259	-148	112	434	25199	1.72	uPLM	NA
ACATCT	3.69	-46	-158	-31	128	2437	25199	9.67	uPLM	2
GTTGGCA	3.69	-55	-56	-55	2	29	25199	0.12	uPLM	2
AAGCATCA	3.69	-34	-41	-27	15	57	25199	0.23	uPLM	2
ACCGTCAG	3.69	-248	-254	-243	12	19	25199	0.08	uPLM	1
TTTTGTAC	3.69	-102	-149	-15	135	425	25199	1.69	uPLM	NA
ATGAATCC	3.69	-204	-223	-196	28	60	25199	0.24	uPLM	NA
GTAAACA	3.69	-44	-130	-4	127	736	25199	2.92	uPLM	2
CTCCGGGA	3.69	-303	-313	-290	24	39	25199	0.15	uPLM	1
ATGTAATG	3.69	-58	-112	-19	94	288	25199	1.14	uPLM	2
GGAGTCTT	3.69	65	65	72	8	20	25199	0.08	uPLM	NA
CAAAATAT	3.69	5	-6	9	15	110	25199	0.44	tPLM	3
ATCCCCTA	3.69	301	286	332	47	56	25199	0.22	uPLM	NA
CCCTCCAG	3.69	-315	-338	-252	87	139	25199	0.55	uPLM	1
CAATTGAC	3.69	-64	-100	-25	76	80	25199	0.32	tPLM	2
TACAACC	3.69	-47	-87	-25	63	238	25199	0.94	uPLM	2
ATAATTCA	3.69	-10	-45	13	58	212	25199	0.84	uPLM	3
TTCATGTG	3.69	37	-48	54	102	289	25199	1.15	uPLM	NA
GAATCGGC	3.68	92	84	101	18	25	25199	0.1	uPLM	NA
CGTGCATA	3.68	-383	-391	-381	11	28	25199	0.11	uPLM	1
TGTTAA	3.68	-21	-44	13	57	1106	25199	4.39	uPLM	3
ACAAGT	3.68	-46	-118	-29	90	2090	25199	8.29	uPLM	2
TTTTTTCC	3.68	-4	-21	1	22	151	25199	0.6	uPLM	3
GAATTATG	3.68	-17	-22	-10	13	43	25199	0.17	uPLM	3
TACAATA	3.68	-57	-108	-12	97	994	25199	3.94	uPLM	2
AATTACTT	3.68	129	65	145	81	164	25199	0.65	tPLM	NA
GTGGTAAA	3.68	-21	-33	-12	22	42	25199	0.17	uPLM	3
AGCCTAAC	3.68	-121	-130	-113	18	45	25199	0.18	uPLM	NA
AAATAAGA	3.68	212	120	246	127	504	25199	2	uPLM	NA
GTGCTTAA	3.68	64	50	101	52	86	25199	0.34	uPLM	NA
GACTCATA	3.68	296	244	335	92	69	25199	0.27	uPLM	NA
GAACCTA	3.68	-80	-83	-81	3	35	25199	0.14	uPLM	NA
CCCTATCC	3.68	163	146	178	33	43	25199	0.17	uPLM	NA
AGATTTC	3.68	-7	-21	15	36	215	25199	0.85	tPLM	3
GTCGTAA	3.68	336	302	357	56	89	25199	0.35	uPLM	NA
GATAATGT	3.68	-62	-84	-1	84	187	25199	0.74	uPLM	2
TATAATGT	3.67	6	-1	15	16	78	25199	0.31	uPLM	3
CCCGAAC	3.67	-485	-488	-484	5	36	25199	0.14	uPLM	NA
TTGTGAAC	3.67	-86	-149	-7	143	288	25199	1.14	uPLM	NA
AGAACTAC	3.67	-213	-219	-211	9	28	25199	0.11	uPLM	NA
TTATTC	3.67	-23	-36	-14	23	786	25199	3.12	uPLM	3
GAATCCAA	3.67	-199	-204	-199	6	31	25199	0.12	uPLM	NA
TGAATCAA	3.67	-34	-57	-5	53	155	25199	0.62	uPLM	2
CATAGTTC	3.67	-25	-44	-16	29	50	25199	0.2	uPLM	3
TGCCTGAG	3.67	-322	-401	-281	121	129	25199	0.51	uPLM	1
TAAATATT	3.67	-5	-6	-3	4	41	25199	0.16	uPLM	3
AAACGTC	3.67	201	94	222	129	328	25199	1.3	tPLM	NA
ACACGTTT	3.67	-40	-66	-31	36	55	25199	0.22	tPLM	2
TCAAAAC	3.67	3	-4	8	12	133	25199	0.53	uPLM	3
ACTTTAT	3.66	-11	-21	-4	18	180	25199	0.71	tPLM	3
AACAATGT	3.66	-47	-64	-33	32	111	25199	0.44	uPLM	2
ATGTGTGT	3.66	42	14	105	92	308	25199	1.22	uPLM	NA
TTATAAA	3.66	-22	-25	-17	9	185	25199	0.73	uPLM	3
ACTTGTAT	3.66	-78	-161	-24	138	341	25199	1.35	uPLM	NA
CCGGTGTT	3.66	-292	-308	-270	39	58	25199	0.23	uPLM	1
AGAA	3.66	-1	-6	2	8	3087	25199	12.25	uPLM	3
AATTATTC	3.66	-7	-69	67	136	261	25199	1.04	tPLM	3
AATGCATC	3.66	19	11	19	9	41	25199	0.16	uPLM	NA
CAACGGTG	3.66	-163	-220	-135	86	86	25199	0.34	uPLM	NA
GCCCTGTC	3.66	-391	-396	-384	13	30	25199	0.12	uPLM	1
CGTGTTTT	3.66	-114	-123	-113	11	36	25199	0.14	uPLM	NA
CCCGGTGT	3.66	-289	-329	-262	68	64	25199	0.25	uPLM	1
TAAAGA	3.66	-18	-28	-9	20	463	25199	1.84	uPLM	3
TTCAAT	3.66	-18	-42	-9	34	1122	25199	4.45	uPLM	3
ATTCTTAG	3.66	-234	-238	-231	8	26	25199	0.1	uPLM	1
TTAGTGTA	3.66	-104	-125	-71	55	108	25199	0.43	uPLM	NA
TCATTT	3.65	-10	-25	-5	21	964	25199	3.83	uPLM	3
TGGAACGG	3.65	-388	-427	-366	62	76	25199	0.3	uPLM	1
GTCTTTGG	3.65	-190	-193	-185	9	29	25199	0.12	uPLM	NA
GTTACAGT	3.65	-58	-101	-47	55	104	25199	0.41	uPLM	2
TATGAAG	3.65	-28	-30	-29	2	37	25199	0.15	uPLM	3
GCATGTAT	3.65	-43	-106	-3	104	250	25199	0.99	tPLM	2
ATTTCATT	3.65	-14	-28	-5	24	165	25199	0.65	uPLM	3
AGATTTCT	3.65	-11	-16	-11	6	29	25199	0.12	uPLM	3
TTCACAAT	3.65	3	-99	19	118	249	25199	0.99	uPLM	3
ATATGTAC	3.65	-45	-96	-30	67	248	25199	0.98	uPLM	2
GGTAACCT	3.65	-362	-369	-356	14	27	25199	0.11	uPLM	1
TGTAAGA	3.65	-45	-124	-22	103	492	25199	1.95	uPLM	2
AATTACAT	3.65	-37	-131	6	137	458	25199	1.82	uPLM	2
TAGGATG	3.64	-250	-265	-236	30	160	25199	0.63	uPLM	1
AAATGGAA	3.64	-20	-39	-4	36	130	25199	0.52	uPLM	3
CCCTACGG	3.64	300	287	334	48	41	25199	0.16	uPLM	NA
TTATAATG	3.64	15	-31	29	60	175	25199	0.69	uPLM	NA
CATTTCT	3.64	-6	-23	3	26	256	25199	1.02	uPLM	3
GACGTTTT	3.64	196	175	214	40	77	25199	0.31	tPLM	NA
GACTCCAC	3.64	-439	-468	-400	69	103	25199	0.41	uPLM	1
TTGGTCC	3.64	-236	-239	-237	3	38	25199	0.15	uPLM	1
TACCCAGT	3.64	314	288	339	52	42	25199	0.17	uPLM	NA
CGGTATGT	3.64	-443	-463	-436	28	32	25199	0.13	uPLM	1
ATTATT	3.64	-19	-38	-8	31	1743	25199	6.92	tPLM	3
GTATATTT	3.64	38	22	54	33	130	25199	0.52	uPLM	NA
CGTTGCTA	3.64	236	221	252	32	63	25199	0.25	uPLM	NA
GATGCGGT	3.64	-280	-309	-241	69	96	25199	0.38	uPLM	1
GCTGAAAT	3.64	-63	-69	-63	7	33	25199	0.13	uPLM	2
CAACCCAG	3.64	-385	-396	-367	30	39	25199	0.15	uPLM	1
TAAGTTCA	3.64	4	-3	6	9	37	25199	0.15	uPLM	3
TAGTACGA	3.64	-154	-183	-96	88	92	25199	0.37	tPLM	NA
AGAATAA	3.64	-18	-34	42	76	580	25199	2.3	uPLM	3
GTACTCT	3.64	-58	-128	-19	110	419	25199	1.66	uPLM	2
AATGAAAA	3.64	-16	-30	20	50	233	25199	0.92	uPLM	3
TCAATGA	3.64	-22	-53	-9	45	241	25199	0.96	uPLM	3
TTGATTG	3.64	-20	-52	26	78	619	25199	2.46	uPLM	3
CAACGTCA	3.64	-363	-381	-300	82	127	25199	0.5	tPLM	1
AGGCAATA	3.64	-87	-92	-81	12	32	25199	0.13	uPLM	NA
CCCCGGTC	3.64	-231	-292	-167	126	51	25199	0.2	uPLM	1
AATACAGA	3.64	-32	-134	-10	125	289	25199	1.15	uPLM	2
AGGGTAAC	3.64	-351	-367	-351	17	34	25199	0.13	uPLM	1
CTGACGGT	3.63	-240	-247	-235	13	18	25199	0.07	uPLM	1
CTTTCAT	3.63	-14	-30	5	35	251	25199	1	uPLM	3
ATGCACG	3.63	-394	-397	-395	3	40	25199	0.16	tPLM	1
AATTAAT	3.63	-18	-40	8	48	596	25199	2.37	tPLM	3
CGGATCAA	3.63	-230	-276	-153	124	122	25199	0.48	uPLM	1
TTATGATA	3.63	-22	-40	-15	26	113	25199	0.45	uPLM	3
CACCGGCG	3.63	-396	-426	-369	58	130	25199	0.52	uPLM	1
TCAGAGTC	3.63	-277	-303	-203	101	122	25199	0.48	uPLM	1
ACAGTAGG	3.63	48	43	61	19	31	25199	0.12	uPLM	NA
AAATATCA	3.63	68	-41	105	146	484	25199	1.92	tPLM	NA
CATGTACT	3.63	-42	-125	-32	94	212	25199	0.84	uPLM	2
GGTCGTGG	3.63	-431	-444	-425	20	41	25199	0.16	uPLM	1
GATATATA	3.63	-22	-38	-7	32	201	25199	0.8	uPLM	3
TGTAGTA	3.63	42	41	42	2	38	25199	0.15	uPLM	NA
ATATCATT	3.63	-24	-84	26	110	320	25199	1.27	uPLM	3
TGATATAT	3.63	-21	-50	-10	41	237	25199	0.94	uPLM	3
TTGTAAA	3.63	-65	-113	-33	81	897	25199	3.56	uPLM	2
TTATCAAC	3.63	-3	-44	20	64	99	25199	0.39	uPLM	3
TACAATTG	3.63	-50	-166	-28	139	237	25199	0.94	uPLM	2
GAAAG	3.63	2	-4	3	7	526	25199	2.09	uPLM	3
TAAAAGGC	3.63	-82	-88	-79	10	26	25199	0.1	uPLM	NA
TAGAATAC	3.62	-136	-161	-98	64	101	25199	0.4	uPLM	NA
GCTACTCA	3.62	-181	-210	-112	99	110	25199	0.44	uPLM	NA
AAGTCATA	3.62	273	263	291	29	83	25199	0.33	uPLM	NA
TTTGGTCC	3.62	-234	-238	-232	7	32	25199	0.13	uPLM	1
ACAGCAAT	3.62	-150	-157	-139	19	50	25199	0.2	uPLM	NA
TCCCTACA	3.62	-419	-426	-418	9	29	25199	0.12	miPLM	1
TCACATGA	3.62	-22	-26	-22	5	40	25199	0.16	uPLM	3
GCAGAATG	3.62	-262	-265	-256	10	33	25199	0.13	uPLM	1
TGCATATA	3.62	-16	-61	45	106	312	25199	1.24	uPLM	3
GTTAT	3.62	-9	-61	6	67	4008	25199	15.91	uPLM	3
AATCTTT	3.62	-7	-23	-4	20	215	25199	0.85	uPLM	3
TATATAAA	3.62	-21	-27	-21	7	106	25199	0.42	uPLM	3
[truncated: 4,774 more rows]
