# Supplementary material for: A comprehensive map of preferentially located motifs reveals distinct proximal cis-regulatory sequences in plants
Source: Front Plant Sci. 2022 Oct 12;13:976371. doi: 10.3389/fpls.2022.976371 (PMC9597372; doi:10.3389/fpls.2022.976371)
Supplement: Supplementary file 3 [file DataSheet_3.zip › Supplementary_Table3_PLM_TF.xlsx]

## Sheet: Supplementary Table 3a
Supplementary Table 3a: TFs associated to 5’-tPLMs in A. thaliana
TF	PLM	Class	Family	Number_genes_with_tPLM	Number_validated_gene_interactions_using_Remap
ALF2	AAGTCAA	Alfin-like	Alfin-like	844	Not in Remap
ALF2	AGCCGGC	Alfin-like	Alfin-like	81	Not in Remap
ALF2	ATATATG	Alfin-like	Alfin-like	305	Not in Remap
ALF2	ATCCATC	Alfin-like	Alfin-like	213	Not in Remap
ALF2	CTATATA	Alfin-like	Alfin-like	803	Not in Remap
ALF2	GTATATA	Alfin-like	Alfin-like	683	Not in Remap
ALF2	GTGTCCA	Alfin-like	Alfin-like	204	Not in Remap
ALF7	AAAAGGC	Alfin-like	Alfin-like	621	Not in Remap
ALF7	AAGCCCA	Alfin-like	Alfin-like	1685	Not in Remap
ALF7	ACCGAAA	Alfin-like	Alfin-like	584	Not in Remap
ALF7	AGCCCAA	Alfin-like	Alfin-like	1137	Not in Remap
ALF7	AGCCCAT	Alfin-like	Alfin-like	1035	Not in Remap
ALF7	AGCGGAA	Alfin-like	Alfin-like	71	Not in Remap
ALF7	ATCCATC	Alfin-like	Alfin-like	213	Not in Remap
ALF7	CAGCCCA	Alfin-like	Alfin-like	294	Not in Remap
ALF7	CGCCACG	Alfin-like	Alfin-like	180	Not in Remap
ALF7	CTATATA	Alfin-like	Alfin-like	803	Not in Remap
ALF7	GAGCCCA	Alfin-like	Alfin-like	271	Not in Remap
ALF7	GCCCAAC	Alfin-like	Alfin-like	320	Not in Remap
ALF7	GTATATA	Alfin-like	Alfin-like	683	Not in Remap
AT1G01250	AACCGAC	AP2/ERF domain	AP2/ERF domain	316	Not in Remap
AT1G01250	ACCGACC	AP2/ERF domain	AP2/ERF domain	183	Not in Remap
AT1G01250	AGTGTCGG	AP2/ERF domain	AP2/ERF domain	23	Not in Remap
AT1G01250	CCCCGAC	AP2/ERF domain	AP2/ERF domain	81	Not in Remap
AT1G01250	CCGACACA	AP2/ERF domain	AP2/ERF domain	5	Not in Remap
AT1G01250	CCGACACT	AP2/ERF domain	AP2/ERF domain	23	Not in Remap
AT1G01250	GCCGACAC	AP2/ERF domain	AP2/ERF domain	18	Not in Remap
AT1G01250	GGTCGGT	AP2/ERF domain	AP2/ERF domain	175	Not in Remap
AT1G01250	GTCACCGA	AP2/ERF domain	AP2/ERF domain	102	Not in Remap
AT1G01250	GTCGGGG	AP2/ERF domain	AP2/ERF domain	70	Not in Remap
AT1G01250	GTCGGTC	AP2/ERF domain	AP2/ERF domain	152	Not in Remap
AT1G01250	GTCGGTT	AP2/ERF domain	AP2/ERF domain	322	Not in Remap
AT1G36060	ACCGACC	AP2/ERF domain	AP2/ERF domain	183	Not in Remap
AT1G36060	GGTCGGT	AP2/ERF domain	AP2/ERF domain	175	Not in Remap
AT1G77640	CCGACACA	AP2/ERF domain	AP2/ERF domain	5	Not in Remap
AT2G44940	AACCGAC	AP2/ERF domain	AP2/ERF domain	316	Not in Remap
AT2G44940	ACCGACC	AP2/ERF domain	AP2/ERF domain	183	Not in Remap
AT2G44940	ACGTGTCG	AP2/ERF domain	AP2/ERF domain	156	Not in Remap
AT2G44940	AGTGTCGG	AP2/ERF domain	AP2/ERF domain	23	Not in Remap
AT2G44940	CCCCGAC	AP2/ERF domain	AP2/ERF domain	81	Not in Remap
AT2G44940	CCGACACA	AP2/ERF domain	AP2/ERF domain	5	Not in Remap
AT2G44940	CCGACACT	AP2/ERF domain	AP2/ERF domain	23	Not in Remap
AT2G44940	CGACACGT	AP2/ERF domain	AP2/ERF domain	158	Not in Remap
AT2G44940	GCCGACAC	AP2/ERF domain	AP2/ERF domain	18	Not in Remap
AT2G44940	GGTCGGT	AP2/ERF domain	AP2/ERF domain	175	Not in Remap
AT2G44940	GTCGGGG	AP2/ERF domain	AP2/ERF domain	70	Not in Remap
AT2G44940	GTCGGTC	AP2/ERF domain	AP2/ERF domain	152	Not in Remap
AT2G44940	GTCGGTT	AP2/ERF domain	AP2/ERF domain	322	Not in Remap
AT3G16280	AACCGAC	AP2/ERF domain	AP2/ERF domain	316	Not in Remap
AT3G16280	ACCGACC	AP2/ERF domain	AP2/ERF domain	183	Not in Remap
AT3G16280	AGTGTCGG	AP2/ERF domain	AP2/ERF domain	23	Not in Remap
AT3G16280	CCCCGAC	AP2/ERF domain	AP2/ERF domain	81	Not in Remap
AT3G16280	CCGACACA	AP2/ERF domain	AP2/ERF domain	5	Not in Remap
AT3G16280	CCGACACT	AP2/ERF domain	AP2/ERF domain	23	Not in Remap
AT3G16280	GCCGACAC	AP2/ERF domain	AP2/ERF domain	18	Not in Remap
AT3G16280	GGTCGGT	AP2/ERF domain	AP2/ERF domain	175	Not in Remap
AT3G16280	GTCACCGA	AP2/ERF domain	AP2/ERF domain	102	Not in Remap
AT3G16280	GTCGGGG	AP2/ERF domain	AP2/ERF domain	70	Not in Remap
AT3G16280	GTCGGTC	AP2/ERF domain	AP2/ERF domain	152	Not in Remap
AT3G16280	GTCGGTT	AP2/ERF domain	AP2/ERF domain	322	Not in Remap
AT4G16750	AGTGTCGG	AP2/ERF domain	AP2/ERF domain	23	Not in Remap
AT4G16750	CCGACACA	AP2/ERF domain	AP2/ERF domain	5	Not in Remap
AT4G16750	CCGACACT	AP2/ERF domain	AP2/ERF domain	23	Not in Remap
AT4G16750	GCCGACAC	AP2/ERF domain	AP2/ERF domain	18	Not in Remap
AT4G32800	AACCGAC	AP2/ERF domain	AP2/ERF domain	316	Not in Remap
AT4G32800	ACCGACC	AP2/ERF domain	AP2/ERF domain	183	Not in Remap
AT4G32800	ACGTGTCG	AP2/ERF domain	AP2/ERF domain	156	Not in Remap
AT4G32800	AGTGTCGG	AP2/ERF domain	AP2/ERF domain	23	Not in Remap
AT4G32800	CCCCGAC	AP2/ERF domain	AP2/ERF domain	81	Not in Remap
AT4G32800	CCGACACA	AP2/ERF domain	AP2/ERF domain	5	Not in Remap
AT4G32800	CCGACACT	AP2/ERF domain	AP2/ERF domain	23	Not in Remap
AT4G32800	CGACACGT	AP2/ERF domain	AP2/ERF domain	158	Not in Remap
AT4G32800	GCCGACAC	AP2/ERF domain	AP2/ERF domain	18	Not in Remap
AT4G32800	GGTCGGT	AP2/ERF domain	AP2/ERF domain	175	Not in Remap
AT4G32800	GTCACCGA	AP2/ERF domain	AP2/ERF domain	102	Not in Remap
AT4G32800	GTCGGGG	AP2/ERF domain	AP2/ERF domain	70	Not in Remap
AT4G32800	GTCGGTC	AP2/ERF domain	AP2/ERF domain	152	Not in Remap
AT4G32800	GTCGGTT	AP2/ERF domain	AP2/ERF domain	322	Not in Remap
CBF1	AACCGAC	AP2/ERF domain	AP2/ERF domain	316	Not in Remap
CBF1	AGTGTCGG	AP2/ERF domain	AP2/ERF domain	23	Not in Remap
CBF1	CCGACACA	AP2/ERF domain	AP2/ERF domain	5	Not in Remap
CBF1	CCGACACT	AP2/ERF domain	AP2/ERF domain	23	Not in Remap
CBF1	GCCGACAC	AP2/ERF domain	AP2/ERF domain	18	Not in Remap
CBF1	GTCGGTC	AP2/ERF domain	AP2/ERF domain	152	Not in Remap
CBF1	GTCGGTT	AP2/ERF domain	AP2/ERF domain	322	Not in Remap
CBF2	AACCGAC	AP2/ERF domain	AP2/ERF domain	316	Not in Remap
CBF2	AGTGTCGG	AP2/ERF domain	AP2/ERF domain	23	Not in Remap
CBF2	CCGACACA	AP2/ERF domain	AP2/ERF domain	5	Not in Remap
CBF2	CCGACACT	AP2/ERF domain	AP2/ERF domain	23	Not in Remap
CBF2	GCCGACAC	AP2/ERF domain	AP2/ERF domain	18	Not in Remap
CBF2	GTCGGTC	AP2/ERF domain	AP2/ERF domain	152	Not in Remap
CBF2	GTCGGTT	AP2/ERF domain	AP2/ERF domain	322	Not in Remap
CBF4	AACCGAC	AP2/ERF domain	AP2/ERF domain	316	Not in Remap
CBF4	AGTGTCGG	AP2/ERF domain	AP2/ERF domain	23	Not in Remap
CBF4	CCGACACA	AP2/ERF domain	AP2/ERF domain	5	Not in Remap
CBF4	CCGACACT	AP2/ERF domain	AP2/ERF domain	23	Not in Remap
CBF4	GCCGACAC	AP2/ERF domain	AP2/ERF domain	18	Not in Remap
CBF4	GTCGGTC	AP2/ERF domain	AP2/ERF domain	152	Not in Remap
CBF4	GTCGGTT	AP2/ERF domain	AP2/ERF domain	322	Not in Remap
CEJ1	AGTGTCGG	AP2/ERF domain	AP2/ERF domain	23	Not in Remap
CEJ1	CCGACACA	AP2/ERF domain	AP2/ERF domain	5	Not in Remap
CEJ1	CCGACACT	AP2/ERF domain	AP2/ERF domain	23	Not in Remap
CRF4	GCCGACAC	AP2/ERF domain	AP2/ERF domain	18	0
DEAR3	AACCGAC	AP2/ERF domain	AP2/ERF domain	316	Not in Remap
DEAR3	ACCGACC	AP2/ERF domain	AP2/ERF domain	183	Not in Remap
DEAR3	AGTGTCGG	AP2/ERF domain	AP2/ERF domain	23	Not in Remap
DEAR3	CCCCGAC	AP2/ERF domain	AP2/ERF domain	81	Not in Remap
DEAR3	CCGACACA	AP2/ERF domain	AP2/ERF domain	5	Not in Remap
DEAR3	CCGACACT	AP2/ERF domain	AP2/ERF domain	23	Not in Remap
DEAR3	GGTCGGT	AP2/ERF domain	AP2/ERF domain	175	Not in Remap
DEAR3	GTCACCGA	AP2/ERF domain	AP2/ERF domain	102	Not in Remap
DEAR3	GTCGGGG	AP2/ERF domain	AP2/ERF domain	70	Not in Remap
DEAR3	GTCGGTC	AP2/ERF domain	AP2/ERF domain	152	Not in Remap
DEAR3	GTCGGTT	AP2/ERF domain	AP2/ERF domain	322	Not in Remap
DEAR5	AACCGAC	AP2/ERF domain	AP2/ERF domain	316	Not in Remap
DEAR5	ACCGACC	AP2/ERF domain	AP2/ERF domain	183	Not in Remap
DEAR5	AGTGTCGG	AP2/ERF domain	AP2/ERF domain	23	Not in Remap
DEAR5	CCCCGAC	AP2/ERF domain	AP2/ERF domain	81	Not in Remap
DEAR5	CCGACACA	AP2/ERF domain	AP2/ERF domain	5	Not in Remap
DEAR5	CCGACACT	AP2/ERF domain	AP2/ERF domain	23	Not in Remap
DEAR5	GGTCGGT	AP2/ERF domain	AP2/ERF domain	175	Not in Remap
DEAR5	GTCACCGA	AP2/ERF domain	AP2/ERF domain	102	Not in Remap
DEAR5	GTCGGGG	AP2/ERF domain	AP2/ERF domain	70	Not in Remap
DEAR5	GTCGGTC	AP2/ERF domain	AP2/ERF domain	152	Not in Remap
DEAR5	GTCGGTT	AP2/ERF domain	AP2/ERF domain	322	Not in Remap
DREB19	AACCGAC	AP2/ERF domain	AP2/ERF domain	316	Not in Remap
DREB19	ACCGACC	AP2/ERF domain	AP2/ERF domain	183	Not in Remap
DREB19	GGTCGGT	AP2/ERF domain	AP2/ERF domain	175	Not in Remap
DREB19	GTCGGTC	AP2/ERF domain	AP2/ERF domain	152	Not in Remap
DREB19	GTCGGTT	AP2/ERF domain	AP2/ERF domain	322	Not in Remap
DREB1A	AACCGAC	AP2/ERF domain	AP2/ERF domain	316	38
DREB1A	ACCGACC	AP2/ERF domain	AP2/ERF domain	183	16
DREB1A	ACGTGTCG	AP2/ERF domain	AP2/ERF domain	156	7
DREB1A	AGTGTCGG	AP2/ERF domain	AP2/ERF domain	23	5
DREB1A	CCGACACA	AP2/ERF domain	AP2/ERF domain	5	1
DREB1A	CCGACACT	AP2/ERF domain	AP2/ERF domain	23	5
DREB1A	CGACACGT	AP2/ERF domain	AP2/ERF domain	158	7
DREB1A	GCCGACAC	AP2/ERF domain	AP2/ERF domain	18	6
DREB1A	GGTCGGT	AP2/ERF domain	AP2/ERF domain	175	16
DREB1A	GTCGGTC	AP2/ERF domain	AP2/ERF domain	152	36
DREB1A	GTCGGTT	AP2/ERF domain	AP2/ERF domain	322	39
DREB1B	AGTGTCGG	AP2/ERF domain	AP2/ERF domain	23	4
DREB1B	CCGACACA	AP2/ERF domain	AP2/ERF domain	5	1
DREB1B	CCGACACT	AP2/ERF domain	AP2/ERF domain	23	4
DREB1B	GCCGACAC	AP2/ERF domain	AP2/ERF domain	18	11
DREB1C	AGTGTCGG	AP2/ERF domain	AP2/ERF domain	23	10
DREB1C	CCGACACA	AP2/ERF domain	AP2/ERF domain	5	2
DREB1C	CCGACACT	AP2/ERF domain	AP2/ERF domain	23	7
DREB1C	GCCGACAC	AP2/ERF domain	AP2/ERF domain	18	17
DREB1E	AACCGAC	AP2/ERF domain	AP2/ERF domain	316	22
DREB1E	ACGTGTCG	AP2/ERF domain	AP2/ERF domain	156	18
DREB1E	AGTGTCGG	AP2/ERF domain	AP2/ERF domain	23	5
DREB1E	ATGTGGG	AP2/ERF domain	AP2/ERF domain	49	0
DREB1E	ATGTGGGC	AP2/ERF domain	AP2/ERF domain	36	0
DREB1E	CCCACAT	AP2/ERF domain	AP2/ERF domain	85	1
DREB1E	CCGACACA	AP2/ERF domain	AP2/ERF domain	5	2
DREB1E	CCGACACT	AP2/ERF domain	AP2/ERF domain	23	5
DREB1E	CGACACGT	AP2/ERF domain	AP2/ERF domain	158	18
DREB1E	GCCCACAT	AP2/ERF domain	AP2/ERF domain	40	0
DREB1E	GCCGACAC	AP2/ERF domain	AP2/ERF domain	18	12
DREB1E	GGCCCACA	AP2/ERF domain	AP2/ERF domain	91	4
DREB1E	GGGCCGAC	AP2/ERF domain	AP2/ERF domain	19	6
DREB1E	GTCGGCCC	AP2/ERF domain	AP2/ERF domain	24	7
DREB1E	GTCGGTC	AP2/ERF domain	AP2/ERF domain	152	22
DREB1E	GTCGGTT	AP2/ERF domain	AP2/ERF domain	322	23
DREB1E	TGTGGGCC	AP2/ERF domain	AP2/ERF domain	84	4
DREB1G	ACGTGTCG	AP2/ERF domain	AP2/ERF domain	156	Not in Remap
DREB1G	AGTGTCGG	AP2/ERF domain	AP2/ERF domain	23	Not in Remap
DREB1G	CCGACACA	AP2/ERF domain	AP2/ERF domain	5	Not in Remap
DREB1G	CCGACACT	AP2/ERF domain	AP2/ERF domain	23	Not in Remap
DREB1G	CGACACGT	AP2/ERF domain	AP2/ERF domain	158	Not in Remap
DREB1G	GCCGACAC	AP2/ERF domain	AP2/ERF domain	18	Not in Remap
DREB26	ACCGACC	AP2/ERF domain	AP2/ERF domain	183	Not in Remap
DREB26	CCGACACA	AP2/ERF domain	AP2/ERF domain	5	Not in Remap
DREB26	GGTCGGT	AP2/ERF domain	AP2/ERF domain	175	Not in Remap
DREB2C	AACCGAC	AP2/ERF domain	AP2/ERF domain	316	Not in Remap
DREB2C	ACCGACC	AP2/ERF domain	AP2/ERF domain	183	Not in Remap
DREB2C	ACGTGTCG	AP2/ERF domain	AP2/ERF domain	156	Not in Remap
DREB2C	AGTGTCGG	AP2/ERF domain	AP2/ERF domain	23	Not in Remap
DREB2C	CCCCGAC	AP2/ERF domain	AP2/ERF domain	81	Not in Remap
DREB2C	CCGACACA	AP2/ERF domain	AP2/ERF domain	5	Not in Remap
DREB2C	CCGACACT	AP2/ERF domain	AP2/ERF domain	23	Not in Remap
DREB2C	CGACACGT	AP2/ERF domain	AP2/ERF domain	158	Not in Remap
DREB2C	CGCACCGA	AP2/ERF domain	AP2/ERF domain	22	Not in Remap
DREB2C	GCCGACAC	AP2/ERF domain	AP2/ERF domain	18	Not in Remap
DREB2C	GGTCGGT	AP2/ERF domain	AP2/ERF domain	175	Not in Remap
DREB2C	GTCACCGA	AP2/ERF domain	AP2/ERF domain	102	Not in Remap
DREB2C	GTCGGGG	AP2/ERF domain	AP2/ERF domain	70	Not in Remap
DREB2C	GTCGGTC	AP2/ERF domain	AP2/ERF domain	152	Not in Remap
DREB2C	GTCGGTT	AP2/ERF domain	AP2/ERF domain	322	Not in Remap
ERF015	AACCGAC	AP2/ERF domain	AP2/ERF domain	316	7
ERF015	ACCGACC	AP2/ERF domain	AP2/ERF domain	183	1
ERF015	AGTGTCGG	AP2/ERF domain	AP2/ERF domain	23	3
ERF015	CCCCGAC	AP2/ERF domain	AP2/ERF domain	81	3
ERF015	CCGACACA	AP2/ERF domain	AP2/ERF domain	5	1
ERF015	CCGACACT	AP2/ERF domain	AP2/ERF domain	23	3
ERF015	GGTCGGT	AP2/ERF domain	AP2/ERF domain	175	1
ERF015	GTCACCGA	AP2/ERF domain	AP2/ERF domain	102	8
ERF015	GTCGGGG	AP2/ERF domain	AP2/ERF domain	70	1
ERF015	GTCGGTC	AP2/ERF domain	AP2/ERF domain	152	3
ERF015	GTCGGTT	AP2/ERF domain	AP2/ERF domain	322	7
ERF017	ACCGACC	AP2/ERF domain	AP2/ERF domain	183	25
ERF017	GGTCGGT	AP2/ERF domain	AP2/ERF domain	175	24
ERF018	AAACCGAC	AP2/ERF domain	AP2/ERF domain	114	Not in Remap
ERF018	AACCGAC	AP2/ERF domain	AP2/ERF domain	316	Not in Remap
ERF018	AACCGACC	AP2/ERF domain	AP2/ERF domain	63	Not in Remap
ERF018	ACCGACC	AP2/ERF domain	AP2/ERF domain	183	Not in Remap
ERF018	GAACCGAC	AP2/ERF domain	AP2/ERF domain	53	Not in Remap
ERF018	GACCGACC	AP2/ERF domain	AP2/ERF domain	52	Not in Remap
ERF018	GGTCGGT	AP2/ERF domain	AP2/ERF domain	175	Not in Remap
ERF018	GGTCGGTT	AP2/ERF domain	AP2/ERF domain	67	Not in Remap
ERF018	GTCGGTC	AP2/ERF domain	AP2/ERF domain	152	Not in Remap
ERF018	GTCGGTCA	AP2/ERF domain	AP2/ERF domain	20	Not in Remap
ERF018	GTCGGTT	AP2/ERF domain	AP2/ERF domain	322	Not in Remap
ERF018	GTCGGTTA	AP2/ERF domain	AP2/ERF domain	60	Not in Remap
ERF018	GTCGGTTC	AP2/ERF domain	AP2/ERF domain	49	Not in Remap
ERF018	GTCGGTTT	AP2/ERF domain	AP2/ERF domain	152	Not in Remap
ERF018	TGACCGAC	AP2/ERF domain	AP2/ERF domain	44	Not in Remap
ERF019	AACCGAC	AP2/ERF domain	AP2/ERF domain	316	4
ERF019	ACCGACC	AP2/ERF domain	AP2/ERF domain	183	1
ERF019	AGTGTCGG	AP2/ERF domain	AP2/ERF domain	23	1
ERF019	CCCCGAC	AP2/ERF domain	AP2/ERF domain	81	2
ERF019	CCGACACA	AP2/ERF domain	AP2/ERF domain	5	1
ERF019	CCGACACT	AP2/ERF domain	AP2/ERF domain	23	1
ERF019	GGTCGGT	AP2/ERF domain	AP2/ERF domain	175	1
ERF019	GTCACCGA	AP2/ERF domain	AP2/ERF domain	102	6
ERF019	GTCGGGG	AP2/ERF domain	AP2/ERF domain	70	1
ERF019	GTCGGTC	AP2/ERF domain	AP2/ERF domain	152	1
ERF019	GTCGGTT	AP2/ERF domain	AP2/ERF domain	322	4
ERF021	AGTGTCGG	AP2/ERF domain	AP2/ERF domain	23	10
ERF021	CCGACACA	AP2/ERF domain	AP2/ERF domain	5	1
ERF021	CCGACACT	AP2/ERF domain	AP2/ERF domain	23	9
ERF021	GCCGACAC	AP2/ERF domain	AP2/ERF domain	18	9
ERF027	AGTGTCGG	AP2/ERF domain	AP2/ERF domain	23	14
ERF027	CCGACACA	AP2/ERF domain	AP2/ERF domain	5	1
ERF027	CCGACACT	AP2/ERF domain	AP2/ERF domain	23	13
ERF027	GCCGACAC	AP2/ERF domain	AP2/ERF domain	18	17
ERF035	AACCGAC	AP2/ERF domain	AP2/ERF domain	316	70
ERF035	ACCGACC	AP2/ERF domain	AP2/ERF domain	183	9
ERF035	ACGTGTCG	AP2/ERF domain	AP2/ERF domain	156	16
ERF035	AGTGTCGG	AP2/ERF domain	AP2/ERF domain	23	12
ERF035	CCCCGAC	AP2/ERF domain	AP2/ERF domain	81	3
ERF035	CCGACACA	AP2/ERF domain	AP2/ERF domain	5	1
ERF035	CCGACACT	AP2/ERF domain	AP2/ERF domain	23	9
ERF035	CGACACGT	AP2/ERF domain	AP2/ERF domain	158	15
ERF035	GCCGACAC	AP2/ERF domain	AP2/ERF domain	18	13
ERF035	GGTCGGT	AP2/ERF domain	AP2/ERF domain	175	9
ERF035	GTCACCGA	AP2/ERF domain	AP2/ERF domain	102	18
ERF035	GTCGGGG	AP2/ERF domain	AP2/ERF domain	70	2
ERF035	GTCGGTC	AP2/ERF domain	AP2/ERF domain	152	37
ERF035	GTCGGTT	AP2/ERF domain	AP2/ERF domain	322	68
ERF037	AACCGAC	AP2/ERF domain	AP2/ERF domain	316	22
ERF037	ACCGACC	AP2/ERF domain	AP2/ERF domain	183	3
ERF037	ACGTGTCG	AP2/ERF domain	AP2/ERF domain	156	6
ERF037	AGTGTCGG	AP2/ERF domain	AP2/ERF domain	23	11
ERF037	CCCCGAC	AP2/ERF domain	AP2/ERF domain	81	2
ERF037	CCGACACA	AP2/ERF domain	AP2/ERF domain	5	1
ERF037	CCGACACT	AP2/ERF domain	AP2/ERF domain	23	8
ERF037	CGACACGT	AP2/ERF domain	AP2/ERF domain	158	6
ERF037	GCCGACAC	AP2/ERF domain	AP2/ERF domain	18	10
ERF037	GGTCGGT	AP2/ERF domain	AP2/ERF domain	175	3
ERF037	GTCACCGA	AP2/ERF domain	AP2/ERF domain	102	13
ERF037	GTCGGGG	AP2/ERF domain	AP2/ERF domain	70	2
ERF037	GTCGGTC	AP2/ERF domain	AP2/ERF domain	152	16
ERF037	GTCGGTT	AP2/ERF domain	AP2/ERF domain	322	23
ERF039	ACGTGTCG	AP2/ERF domain	AP2/ERF domain	156	4
ERF039	AGTGTCGG	AP2/ERF domain	AP2/ERF domain	23	7
ERF039	CCGACACA	AP2/ERF domain	AP2/ERF domain	5	1
ERF039	CCGACACT	AP2/ERF domain	AP2/ERF domain	23	7
ERF039	CGACACGT	AP2/ERF domain	AP2/ERF domain	158	4
ERF039	GCCGACAC	AP2/ERF domain	AP2/ERF domain	18	3
ERF043	AAACCGAC	AP2/ERF domain	AP2/ERF domain	114	3
ERF043	AACCGAC	AP2/ERF domain	AP2/ERF domain	316	14
ERF043	ACCGACC	AP2/ERF domain	AP2/ERF domain	183	1
ERF043	ACGTGTCG	AP2/ERF domain	AP2/ERF domain	156	1
ERF043	AGTGTCGG	AP2/ERF domain	AP2/ERF domain	23	3
ERF043	ATTGTCG	AP2/ERF domain	AP2/ERF domain	317	9
ERF043	CATTGTCG	AP2/ERF domain	AP2/ERF domain	110	1
ERF043	CCCCGAC	AP2/ERF domain	AP2/ERF domain	81	0
ERF043	CCGACACA	AP2/ERF domain	AP2/ERF domain	5	1
ERF043	CCGACACT	AP2/ERF domain	AP2/ERF domain	23	2
ERF043	CGACAACC	AP2/ERF domain	AP2/ERF domain	27	1
ERF043	CGACAAT	AP2/ERF domain	AP2/ERF domain	322	8
ERF043	CGACAATG	AP2/ERF domain	AP2/ERF domain	134	1
ERF043	CGACACG	AP2/ERF domain	AP2/ERF domain	255	2
ERF043	CGACACGT	AP2/ERF domain	AP2/ERF domain	158	1
ERF043	CGACAGCG	AP2/ERF domain	AP2/ERF domain	37	0
ERF043	CGACAGTA	AP2/ERF domain	AP2/ERF domain	16	1
ERF043	CGCACCGA	AP2/ERF domain	AP2/ERF domain	22	1
ERF043	CGCTGTCG	AP2/ERF domain	AP2/ERF domain	42	0
ERF043	GAACCGAC	AP2/ERF domain	AP2/ERF domain	53	2
ERF043	GATTGTCG	AP2/ERF domain	AP2/ERF domain	79	1
ERF043	GCCGACAC	AP2/ERF domain	AP2/ERF domain	18	1
ERF043	GGTCGGT	AP2/ERF domain	AP2/ERF domain	175	1
ERF043	GTCACCGA	AP2/ERF domain	AP2/ERF domain	102	5
ERF043	GTCGGGG	AP2/ERF domain	AP2/ERF domain	70	0
ERF043	GTCGGTC	AP2/ERF domain	AP2/ERF domain	152	6
ERF043	GTCGGTCA	AP2/ERF domain	AP2/ERF domain	20	1
ERF043	GTCGGTT	AP2/ERF domain	AP2/ERF domain	322	13
ERF043	GTCGGTTA	AP2/ERF domain	AP2/ERF domain	60	5
ERF043	GTCGGTTC	AP2/ERF domain	AP2/ERF domain	49	2
ERF043	GTCGGTTT	AP2/ERF domain	AP2/ERF domain	152	4
ERF043	TACTGTCG	AP2/ERF domain	AP2/ERF domain	20	1
ERF043	TGACCGAC	AP2/ERF domain	AP2/ERF domain	44	1
ERF11	GCCGACAC	AP2/ERF domain	AP2/ERF domain	18	0
ERF13	GCCGACAC	AP2/ERF domain	AP2/ERF domain	18	Not in Remap
ERF1B	GCCGACAC	AP2/ERF domain	AP2/ERF domain	18	Not in Remap
ERF38	AACCGAC	AP2/ERF domain	AP2/ERF domain	316	Not in Remap
ERF38	ACCGACC	AP2/ERF domain	AP2/ERF domain	183	Not in Remap
ERF38	AGTGTCGG	AP2/ERF domain	AP2/ERF domain	23	Not in Remap
ERF38	CCCCGAC	AP2/ERF domain	AP2/ERF domain	81	Not in Remap
ERF38	CCGACACA	AP2/ERF domain	AP2/ERF domain	5	Not in Remap
ERF38	CCGACACT	AP2/ERF domain	AP2/ERF domain	23	Not in Remap
ERF38	GCCGACAC	AP2/ERF domain	AP2/ERF domain	18	Not in Remap
ERF38	GGTCGGT	AP2/ERF domain	AP2/ERF domain	175	Not in Remap
ERF38	GTCACCGA	AP2/ERF domain	AP2/ERF domain	102	Not in Remap
ERF38	GTCGGGG	AP2/ERF domain	AP2/ERF domain	70	Not in Remap
ERF38	GTCGGTC	AP2/ERF domain	AP2/ERF domain	152	Not in Remap
ERF38	GTCGGTT	AP2/ERF domain	AP2/ERF domain	322	Not in Remap
ERF4	GCCGACAC	AP2/ERF domain	AP2/ERF domain	18	0
ERF6	CTGCCGGC	AP2/ERF domain	AP2/ERF domain	25	Not in Remap
ERF6	GCCGGCAG	AP2/ERF domain	AP2/ERF domain	24	Not in Remap
ERF6	GCCGGCC	AP2/ERF domain	AP2/ERF domain	54	Not in Remap
ERF6	GCCGGCGC	AP2/ERF domain	AP2/ERF domain	44	Not in Remap
ERF6	GCGCCGGC	AP2/ERF domain	AP2/ERF domain	42	Not in Remap
ERF6	GGCCGGC	AP2/ERF domain	AP2/ERF domain	48	Not in Remap
ERF6	TGCCGGCA	AP2/ERF domain	AP2/ERF domain	12	Not in Remap
PHYPADRAFT_173530	AAACCGAC	AP2/ERF domain	AP2/ERF domain	114	Not in Remap
PHYPADRAFT_173530	AACCGAC	AP2/ERF domain	AP2/ERF domain	316	Not in Remap
PHYPADRAFT_173530	ACCGACC	AP2/ERF domain	AP2/ERF domain	183	Not in Remap
PHYPADRAFT_173530	ACGTGTCG	AP2/ERF domain	AP2/ERF domain	156	Not in Remap
PHYPADRAFT_173530	AGTGTCGG	AP2/ERF domain	AP2/ERF domain	23	Not in Remap
PHYPADRAFT_173530	CCCCGAC	AP2/ERF domain	AP2/ERF domain	81	Not in Remap
PHYPADRAFT_173530	CCGACACA	AP2/ERF domain	AP2/ERF domain	5	Not in Remap
PHYPADRAFT_173530	CCGACACT	AP2/ERF domain	AP2/ERF domain	23	Not in Remap
PHYPADRAFT_173530	CGACACGT	AP2/ERF domain	AP2/ERF domain	158	Not in Remap
PHYPADRAFT_173530	CGCACCGA	AP2/ERF domain	AP2/ERF domain	22	Not in Remap
PHYPADRAFT_173530	GAACCGAC	AP2/ERF domain	AP2/ERF domain	53	Not in Remap
PHYPADRAFT_173530	GCCGACAC	AP2/ERF domain	AP2/ERF domain	18	Not in Remap
PHYPADRAFT_173530	GGTCGGT	AP2/ERF domain	AP2/ERF domain	175	Not in Remap
PHYPADRAFT_173530	GTCACCGA	AP2/ERF domain	AP2/ERF domain	102	Not in Remap
PHYPADRAFT_173530	GTCGGGG	AP2/ERF domain	AP2/ERF domain	70	Not in Remap
PHYPADRAFT_173530	GTCGGTC	AP2/ERF domain	AP2/ERF domain	152	Not in Remap
PHYPADRAFT_173530	GTCGGTCA	AP2/ERF domain	AP2/ERF domain	20	Not in Remap
PHYPADRAFT_173530	GTCGGTT	AP2/ERF domain	AP2/ERF domain	322	Not in Remap
PHYPADRAFT_173530	GTCGGTTA	AP2/ERF domain	AP2/ERF domain	60	Not in Remap
PHYPADRAFT_173530	GTCGGTTC	AP2/ERF domain	AP2/ERF domain	49	Not in Remap
PHYPADRAFT_173530	GTCGGTTT	AP2/ERF domain	AP2/ERF domain	152	Not in Remap
PHYPADRAFT_173530	TGACCGAC	AP2/ERF domain	AP2/ERF domain	44	Not in Remap
PHYPADRAFT_182268	AACCGAC	AP2/ERF domain	AP2/ERF domain	316	Not in Remap
PHYPADRAFT_182268	ACCGACC	AP2/ERF domain	AP2/ERF domain	183	Not in Remap
PHYPADRAFT_182268	ACGTGTCG	AP2/ERF domain	AP2/ERF domain	156	Not in Remap
PHYPADRAFT_182268	AGTGTCGG	AP2/ERF domain	AP2/ERF domain	23	Not in Remap
PHYPADRAFT_182268	CCCCGAC	AP2/ERF domain	AP2/ERF domain	81	Not in Remap
PHYPADRAFT_182268	CCGACACA	AP2/ERF domain	AP2/ERF domain	5	Not in Remap
PHYPADRAFT_182268	CCGACACT	AP2/ERF domain	AP2/ERF domain	23	Not in Remap
PHYPADRAFT_182268	CGACACGT	AP2/ERF domain	AP2/ERF domain	158	Not in Remap
PHYPADRAFT_182268	CGCACCGA	AP2/ERF domain	AP2/ERF domain	22	Not in Remap
PHYPADRAFT_182268	GGTCGGT	AP2/ERF domain	AP2/ERF domain	175	Not in Remap
PHYPADRAFT_182268	GTCACCGA	AP2/ERF domain	AP2/ERF domain	102	Not in Remap
PHYPADRAFT_182268	GTCGGGG	AP2/ERF domain	AP2/ERF domain	70	Not in Remap
PHYPADRAFT_182268	GTCGGTC	AP2/ERF domain	AP2/ERF domain	152	Not in Remap
PHYPADRAFT_182268	GTCGGTCA	AP2/ERF domain	AP2/ERF domain	20	Not in Remap
PHYPADRAFT_182268	GTCGGTT	AP2/ERF domain	AP2/ERF domain	322	Not in Remap
PHYPADRAFT_182268	TGACCGAC	AP2/ERF domain	AP2/ERF domain	44	Not in Remap
PHYPADRAFT_28324	AAACCGAC	AP2/ERF domain	AP2/ERF domain	114	Not in Remap
PHYPADRAFT_28324	AACCGAC	AP2/ERF domain	AP2/ERF domain	316	Not in Remap
PHYPADRAFT_28324	ACCGACC	AP2/ERF domain	AP2/ERF domain	183	Not in Remap
PHYPADRAFT_28324	ACGTGTCG	AP2/ERF domain	AP2/ERF domain	156	Not in Remap
PHYPADRAFT_28324	AGTGTCGG	AP2/ERF domain	AP2/ERF domain	23	Not in Remap
PHYPADRAFT_28324	CCCCGAC	AP2/ERF domain	AP2/ERF domain	81	Not in Remap
PHYPADRAFT_28324	CCGACACA	AP2/ERF domain	AP2/ERF domain	5	Not in Remap
PHYPADRAFT_28324	CCGACACT	AP2/ERF domain	AP2/ERF domain	23	Not in Remap
PHYPADRAFT_28324	CGACACGT	AP2/ERF domain	AP2/ERF domain	158	Not in Remap
PHYPADRAFT_28324	CGCACCGA	AP2/ERF domain	AP2/ERF domain	22	Not in Remap
PHYPADRAFT_28324	GAACCGAC	AP2/ERF domain	AP2/ERF domain	53	Not in Remap
PHYPADRAFT_28324	GCCGACAC	AP2/ERF domain	AP2/ERF domain	18	Not in Remap
PHYPADRAFT_28324	GGTCGGT	AP2/ERF domain	AP2/ERF domain	175	Not in Remap
PHYPADRAFT_28324	GTCACCGA	AP2/ERF domain	AP2/ERF domain	102	Not in Remap
PHYPADRAFT_28324	GTCGGGG	AP2/ERF domain	AP2/ERF domain	70	Not in Remap
PHYPADRAFT_28324	GTCGGTC	AP2/ERF domain	AP2/ERF domain	152	Not in Remap
PHYPADRAFT_28324	GTCGGTCA	AP2/ERF domain	AP2/ERF domain	20	Not in Remap
PHYPADRAFT_28324	GTCGGTT	AP2/ERF domain	AP2/ERF domain	322	Not in Remap
PHYPADRAFT_28324	GTCGGTTA	AP2/ERF domain	AP2/ERF domain	60	Not in Remap
PHYPADRAFT_28324	GTCGGTTC	AP2/ERF domain	AP2/ERF domain	49	Not in Remap
PHYPADRAFT_28324	GTCGGTTT	AP2/ERF domain	AP2/ERF domain	152	Not in Remap
PHYPADRAFT_28324	TGACCGAC	AP2/ERF domain	AP2/ERF domain	44	Not in Remap
PHYPADRAFT_64121	AACCGAC	AP2/ERF domain	AP2/ERF domain	316	Not in Remap
PHYPADRAFT_64121	AGTGTCGG	AP2/ERF domain	AP2/ERF domain	23	Not in Remap
PHYPADRAFT_64121	CCGACACA	AP2/ERF domain	AP2/ERF domain	5	Not in Remap
PHYPADRAFT_64121	CCGACACT	AP2/ERF domain	AP2/ERF domain	23	Not in Remap
PHYPADRAFT_64121	GTCGGTT	AP2/ERF domain	AP2/ERF domain	322	Not in Remap
RAP2-1	AACCGAC	AP2/ERF domain	AP2/ERF domain	316	12
RAP2-1	ACCGACC	AP2/ERF domain	AP2/ERF domain	183	1
RAP2-1	AGTGTCGG	AP2/ERF domain	AP2/ERF domain	23	1
RAP2-1	CCCCGAC	AP2/ERF domain	AP2/ERF domain	81	3
RAP2-1	CCGACACA	AP2/ERF domain	AP2/ERF domain	5	1
RAP2-1	CCGACACT	AP2/ERF domain	AP2/ERF domain	23	2
RAP2-1	GGTCGGT	AP2/ERF domain	AP2/ERF domain	175	1
RAP2-1	GTCACCGA	AP2/ERF domain	AP2/ERF domain	102	8
RAP2-1	GTCGGGG	AP2/ERF domain	AP2/ERF domain	70	2
RAP2-1	GTCGGTC	AP2/ERF domain	AP2/ERF domain	152	4
RAP2-1	GTCGGTT	AP2/ERF domain	AP2/ERF domain	322	11
RAP2-10	AACCGAC	AP2/ERF domain	AP2/ERF domain	316	13
RAP2-10	ACGTGTCG	AP2/ERF domain	AP2/ERF domain	156	5
RAP2-10	AGTGTCGG	AP2/ERF domain	AP2/ERF domain	23	9
RAP2-10	CCGACACA	AP2/ERF domain	AP2/ERF domain	5	1
RAP2-10	CCGACACT	AP2/ERF domain	AP2/ERF domain	23	7
RAP2-10	CGACACGT	AP2/ERF domain	AP2/ERF domain	158	5
RAP2-10	GCCGACAC	AP2/ERF domain	AP2/ERF domain	18	14
RAP2-10	GTCGGTT	AP2/ERF domain	AP2/ERF domain	322	14
RAP21	ACGTGTCG	AP2/ERF domain	AP2/ERF domain	156	Not in Remap
RAP21	AGTGTCGG	AP2/ERF domain	AP2/ERF domain	23	Not in Remap
RAP21	CCGACACA	AP2/ERF domain	AP2/ERF domain	5	Not in Remap
RAP21	CCGACACT	AP2/ERF domain	AP2/ERF domain	23	Not in Remap
RAP21	CGACACGT	AP2/ERF domain	AP2/ERF domain	158	Not in Remap
RAP210	AGTGTCGG	AP2/ERF domain	AP2/ERF domain	23	Not in Remap
RAP210	CCGACACA	AP2/ERF domain	AP2/ERF domain	5	Not in Remap
RAP210	CCGACACT	AP2/ERF domain	AP2/ERF domain	23	Not in Remap
RAP210	GCCGACAC	AP2/ERF domain	AP2/ERF domain	18	Not in Remap
SMZ	ACGTGCGA	AP2/ERF domain	AP2/ERF domain	28	Not in Remap
SMZ	TCGCACGT	AP2/ERF domain	AP2/ERF domain	37	Not in Remap
TINY	AACCGAC	AP2/ERF domain	AP2/ERF domain	316	22
TINY	AGTGTCGG	AP2/ERF domain	AP2/ERF domain	23	9
TINY	CCCCGAC	AP2/ERF domain	AP2/ERF domain	81	3
TINY	CCGACACA	AP2/ERF domain	AP2/ERF domain	5	1
TINY	CCGACACT	AP2/ERF domain	AP2/ERF domain	23	8
TINY	GCCGACAC	AP2/ERF domain	AP2/ERF domain	18	7
TINY	GTCGGGG	AP2/ERF domain	AP2/ERF domain	70	3
TINY	GTCGGTC	AP2/ERF domain	AP2/ERF domain	152	14
TINY	GTCGGTT	AP2/ERF domain	AP2/ERF domain	322	24
DRE1C	AAACCGAC	Beta-Hairpin-Ribbon	AP2/ERF domain	114	Not in Remap
DRE1C	AACCGAC	Beta-Hairpin-Ribbon	AP2/ERF domain	316	Not in Remap
DRE1C	ACGTGTCG	Beta-Hairpin-Ribbon	AP2/ERF domain	156	Not in Remap
DRE1C	AGTGTCGG	Beta-Hairpin-Ribbon	AP2/ERF domain	23	Not in Remap
DRE1C	ATGTGGG	Beta-Hairpin-Ribbon	AP2/ERF domain	49	Not in Remap
DRE1C	ATGTGGGC	Beta-Hairpin-Ribbon	AP2/ERF domain	36	Not in Remap
DRE1C	CCCACAT	Beta-Hairpin-Ribbon	AP2/ERF domain	85	Not in Remap
DRE1C	CCCACATT	Beta-Hairpin-Ribbon	AP2/ERF domain	17	Not in Remap
DRE1C	CCCCGAC	Beta-Hairpin-Ribbon	AP2/ERF domain	81	Not in Remap
DRE1C	CCGACACA	Beta-Hairpin-Ribbon	AP2/ERF domain	5	Not in Remap
DRE1C	CCGACACT	Beta-Hairpin-Ribbon	AP2/ERF domain	23	Not in Remap
DRE1C	CGACACGT	Beta-Hairpin-Ribbon	AP2/ERF domain	158	Not in Remap
DRE1C	GAACCGAC	Beta-Hairpin-Ribbon	AP2/ERF domain	53	Not in Remap
DRE1C	GCCCACAT	Beta-Hairpin-Ribbon	AP2/ERF domain	40	Not in Remap
DRE1C	GCCGACAC	Beta-Hairpin-Ribbon	AP2/ERF domain	18	Not in Remap
DRE1C	GGGCCGAC	Beta-Hairpin-Ribbon	AP2/ERF domain	19	Not in Remap
DRE1C	GTCACCGA	Beta-Hairpin-Ribbon	AP2/ERF domain	102	Not in Remap
DRE1C	GTCGGCCC	Beta-Hairpin-Ribbon	AP2/ERF domain	24	Not in Remap
DRE1C	GTCGGGG	Beta-Hairpin-Ribbon	AP2/ERF domain	70	Not in Remap
DRE1C	GTCGGTC	Beta-Hairpin-Ribbon	AP2/ERF domain	152	Not in Remap
DRE1C	GTCGGTCA	Beta-Hairpin-Ribbon	AP2/ERF domain	20	Not in Remap
DRE1C	GTCGGTT	Beta-Hairpin-Ribbon	AP2/ERF domain	322	Not in Remap
DRE1C	GTCGGTTA	Beta-Hairpin-Ribbon	AP2/ERF domain	60	Not in Remap
DRE1C	GTCGGTTC	Beta-Hairpin-Ribbon	AP2/ERF domain	49	Not in Remap
DRE1C	GTCGGTTT	Beta-Hairpin-Ribbon	AP2/ERF domain	152	Not in Remap
DRE1C	TGACCGAC	Beta-Hairpin-Ribbon	AP2/ERF domain	44	Not in Remap
OsRR22	AGATA	Other	ARR	181	Not in Remap
OsRR22	TATCT	Other	ARR	276	Not in Remap
ARF1	AAACCGAC	B3 domain	B3 domain	114	Not in Remap
ARF1	AACCGAC	B3 domain	B3 domain	316	Not in Remap
ARF1	ACCGACC	B3 domain	B3 domain	183	Not in Remap
ARF1	ACGTGTCG	B3 domain	B3 domain	156	Not in Remap
ARF1	AGTGTCGG	B3 domain	B3 domain	23	Not in Remap
ARF1	CCCCGAC	B3 domain	B3 domain	81	Not in Remap
ARF1	CCGACACA	B3 domain	B3 domain	5	Not in Remap
ARF1	CCGACACT	B3 domain	B3 domain	23	Not in Remap
ARF1	CGACACGT	B3 domain	B3 domain	158	Not in Remap
ARF1	GAACCGAC	B3 domain	B3 domain	53	Not in Remap
ARF1	GCCGACAC	B3 domain	B3 domain	18	Not in Remap
ARF1	GGTCGGT	B3 domain	B3 domain	175	Not in Remap
ARF1	GTCACCGA	B3 domain	B3 domain	102	Not in Remap
ARF1	GTCGGGG	B3 domain	B3 domain	70	Not in Remap
ARF1	GTCGGTC	B3 domain	B3 domain	152	Not in Remap
ARF1	GTCGGTCA	B3 domain	B3 domain	20	Not in Remap
ARF1	GTCGGTT	B3 domain	B3 domain	322	Not in Remap
ARF1	GTCGGTTA	B3 domain	B3 domain	60	Not in Remap
ARF1	GTCGGTTC	B3 domain	B3 domain	49	Not in Remap
ARF1	GTCGGTTT	B3 domain	B3 domain	152	Not in Remap
ARF1	TGACCGAC	B3 domain	B3 domain	44	Not in Remap
ARF13	ACACGT	B3 domain	B3 domain	1474	Not in Remap
ARF13	ACACGTG	B3 domain	B3 domain	942	Not in Remap
ARF13	ACACGTGC	B3 domain	B3 domain	95	Not in Remap
ARF13	ACACGTGG	B3 domain	B3 domain	419	Not in Remap
ARF13	ACACGTGT	B3 domain	B3 domain	298	Not in Remap
ARF13	ACGTGCCC	B3 domain	B3 domain	21	Not in Remap
ARF13	ACGTGGGA	B3 domain	B3 domain	63	Not in Remap
ARF13	ACGTGT	B3 domain	B3 domain	1535	Not in Remap
ARF13	ACGTGTCC	B3 domain	B3 domain	86	Not in Remap
ARF13	ACGTGTCG	B3 domain	B3 domain	156	Not in Remap
ARF13	ACGTGTCT	B3 domain	B3 domain	151	Not in Remap
ARF13	CACGTGT	B3 domain	B3 domain	890	Not in Remap
ARF13	CCACGTGT	B3 domain	B3 domain	333	Not in Remap
ARF13	CGACACGT	B3 domain	B3 domain	158	Not in Remap
ARF13	CGTGTCCC	B3 domain	B3 domain	35	Not in Remap
ARF13	GACACGTC	B3 domain	B3 domain	113	Not in Remap
ARF13	GACGTGTC	B3 domain	B3 domain	110	Not in Remap
ARF13	GCACGTGT	B3 domain	B3 domain	86	Not in Remap
ARF13	GGACACG	B3 domain	B3 domain	182	Not in Remap
ARF13	GGACACGT	B3 domain	B3 domain	86	Not in Remap
ARF13	GGGACACG	B3 domain	B3 domain	35	Not in Remap
ARF13	GGGCACGT	B3 domain	B3 domain	22	Not in Remap
ARF13	GGGGAC	B3 domain	B3 domain	93	Not in Remap
ARF13	GTCCCC	B3 domain	B3 domain	68	Not in Remap
ARF13	TCCCACGT	B3 domain	B3 domain	59	Not in Remap
ARF14	ACACGT	B3 domain	B3 domain	1474	Not in Remap
ARF14	ACGTGCCC	B3 domain	B3 domain	21	Not in Remap
ARF14	ACGTGT	B3 domain	B3 domain	1535	Not in Remap
ARF14	ACGTGTCC	B3 domain	B3 domain	86	Not in Remap
ARF14	ACGTGTCG	B3 domain	B3 domain	156	Not in Remap
ARF14	ACGTGTCT	B3 domain	B3 domain	151	Not in Remap
ARF14	CACGTC	B3 domain	B3 domain	845	Not in Remap
ARF14	CGACACGT	B3 domain	B3 domain	158	Not in Remap
ARF14	GACACGTC	B3 domain	B3 domain	113	Not in Remap
ARF14	GACGTG	B3 domain	B3 domain	874	Not in Remap
ARF14	GACGTGT	B3 domain	B3 domain	346	Not in Remap
ARF14	GACGTGTC	B3 domain	B3 domain	110	Not in Remap
ARF14	GGACACGT	B3 domain	B3 domain	86	Not in Remap
ARF14	GGGCACGT	B3 domain	B3 domain	22	Not in Remap
ARF18	CCGACACA	B3 domain	B3 domain	5	Not in Remap
ARF18	GACAA	B3 domain	B3 domain	117	Not in Remap
ARF18	GACAAA	B3 domain	B3 domain	2616	Not in Remap
ARF18	TTTGTC	B3 domain	B3 domain	2711	Not in Remap
ARF25	GGGGAC	B3 domain	B3 domain	93	Not in Remap
ARF25	GTCCCC	B3 domain	B3 domain	68	Not in Remap
ARF29	CCGACACA	B3 domain	B3 domain	5	Not in Remap
ARF29	GCCGACAC	B3 domain	B3 domain	18	Not in Remap
ARF3	ACGTGTCG	B3 domain	B3 domain	156	Not in Remap
ARF3	AGTGTCGG	B3 domain	B3 domain	23	Not in Remap
ARF3	ATTGTCG	B3 domain	B3 domain	317	Not in Remap
ARF3	CATTGTCG	B3 domain	B3 domain	110	Not in Remap
ARF3	CCGACACA	B3 domain	B3 domain	5	Not in Remap
ARF3	CCGACACT	B3 domain	B3 domain	23	Not in Remap
ARF3	CGACAACC	B3 domain	B3 domain	27	Not in Remap
ARF3	CGACAAT	B3 domain	B3 domain	322	Not in Remap
ARF3	CGACAATG	B3 domain	B3 domain	134	Not in Remap
ARF3	CGACACG	B3 domain	B3 domain	255	Not in Remap
ARF3	CGACACGT	B3 domain	B3 domain	158	Not in Remap
ARF3	CGACAGCG	B3 domain	B3 domain	37	Not in Remap
ARF3	CGACAGTA	B3 domain	B3 domain	16	Not in Remap
ARF3	CGCTGTCG	B3 domain	B3 domain	42	Not in Remap
ARF3	GATTGTCG	B3 domain	B3 domain	79	Not in Remap
ARF3	GCCGACAC	B3 domain	B3 domain	18	Not in Remap
ARF3	TACTGTCG	B3 domain	B3 domain	20	Not in Remap
ARF34	CAGACAG	B3 domain	B3 domain	110	Not in Remap
ARF34	CTGTCTG	B3 domain	B3 domain	135	Not in Remap
ARF35	ACGTGTCG	B3 domain	B3 domain	156	Not in Remap
ARF35	CCGACACA	B3 domain	B3 domain	5	Not in Remap
ARF35	CGACACGT	B3 domain	B3 domain	158	Not in Remap
ARF35	GCCGACAC	B3 domain	B3 domain	18	Not in Remap
ARF36	ACGTGTCC	B3 domain	B3 domain	86	Not in Remap
ARF36	CGTGTCCC	B3 domain	B3 domain	35	Not in Remap
ARF36	GACACGTC	B3 domain	B3 domain	113	Not in Remap
ARF36	GACGTGTC	B3 domain	B3 domain	110	Not in Remap
ARF36	GGACACGT	B3 domain	B3 domain	86	Not in Remap
ARF36	GGGACACG	B3 domain	B3 domain	35	Not in Remap
ARF36	GGGGAC	B3 domain	B3 domain	93	Not in Remap
ARF36	GTCCCC	B3 domain	B3 domain	68	Not in Remap
ARF39	ACGTGTCC	B3 domain	B3 domain	86	Not in Remap
ARF39	GGACACGT	B3 domain	B3 domain	86	Not in Remap
ARF4	AACGACA	B3 domain	B3 domain	437	Not in Remap
ARF4	AACGACAA	B3 domain	B3 domain	61	Not in Remap
ARF4	ACGTGTCG	B3 domain	B3 domain	156	Not in Remap
ARF4	CGACACGT	B3 domain	B3 domain	158	Not in Remap
ARF4	GACAA	B3 domain	B3 domain	117	Not in Remap
ARF4	TGTCGTT	B3 domain	B3 domain	512	Not in Remap
ARF4	TTGTCGTT	B3 domain	B3 domain	117	Not in Remap
ARF5	AACCGAC	B3 domain	B3 domain	316	Not in Remap
ARF5	ACGTGTCG	B3 domain	B3 domain	156	Not in Remap
ARF5	AGTGTCGG	B3 domain	B3 domain	23	Not in Remap
ARF5	CCCCGAC	B3 domain	B3 domain	81	Not in Remap
ARF5	CCGACACA	B3 domain	B3 domain	5	Not in Remap
ARF5	CCGACACT	B3 domain	B3 domain	23	Not in Remap
ARF5	CGACACGT	B3 domain	B3 domain	158	Not in Remap
ARF5	GCCGACAC	B3 domain	B3 domain	18	Not in Remap
ARF5	GTCGGGG	B3 domain	B3 domain	70	Not in Remap
ARF5	GTCGGTC	B3 domain	B3 domain	152	Not in Remap
ARF5	GTCGGTCA	B3 domain	B3 domain	20	Not in Remap
ARF5	GTCGGTT	B3 domain	B3 domain	322	Not in Remap
ARF5	TGACCGAC	B3 domain	B3 domain	44	Not in Remap
ARF7	GCCGACAC	B3 domain	B3 domain	18	Not in Remap
FUS3	ACACGTGC	B3 domain	B3 domain	95	1
FUS3	ACGTGC	B3 domain	B3 domain	353	3
FUS3	ACGTGCA	B3 domain	B3 domain	63	0
FUS3	CACATGC	B3 domain	B3 domain	205	8
FUS3	CACGTGC	B3 domain	B3 domain	186	1
FUS3	CATG	B3 domain	B3 domain	144	0
FUS3	GCACGT	B3 domain	B3 domain	282	3
FUS3	GCACGTG	B3 domain	B3 domain	198	1
FUS3	GCACGTGT	B3 domain	B3 domain	86	1
FUS3	GCATGTG	B3 domain	B3 domain	194	7
AIB	AACACGTG	Basic helix-loop-helix factors (bHLH)	Basic helix-loop-helix factors (bHLH)	165	Not in Remap
AIB	ACACGT	Basic helix-loop-helix factors (bHLH)	Basic helix-loop-helix factors (bHLH)	1474	Not in Remap
AIB	ACACGTG	Basic helix-loop-helix factors (bHLH)	Basic helix-loop-helix factors (bHLH)	942	Not in Remap
AIB	ACACGTGC	Basic helix-loop-helix factors (bHLH)	Basic helix-loop-helix factors (bHLH)	95	Not in Remap
AIB	ACCACGT	Basic helix-loop-helix factors (bHLH)	Basic helix-loop-helix factors (bHLH)	305	Not in Remap
AIB	ACCACGTG	Basic helix-loop-helix factors (bHLH)	Basic helix-loop-helix factors (bHLH)	101	Not in Remap
AIB	ACGT	Basic helix-loop-helix factors (bHLH)	Basic helix-loop-helix factors (bHLH)	6633	Not in Remap
AIB	ACGTG	Basic helix-loop-helix factors (bHLH)	Basic helix-loop-helix factors (bHLH)	3254	Not in Remap
AIB	ACGTGA	Basic helix-loop-helix factors (bHLH)	Basic helix-loop-helix factors (bHLH)	905	Not in Remap
AIB	ACGTGAC	Basic helix-loop-helix factors (bHLH)	Basic helix-loop-helix factors (bHLH)	317	Not in Remap
AIB	ACGTGC	Basic helix-loop-helix factors (bHLH)	Basic helix-loop-helix factors (bHLH)	353	Not in Remap
AIB	ACGTGCA	Basic helix-loop-helix factors (bHLH)	Basic helix-loop-helix factors (bHLH)	63	Not in Remap
AIB	ACGTGCCA	Basic helix-loop-helix factors (bHLH)	Basic helix-loop-helix factors (bHLH)	53	Not in Remap
AIB	ACGTGCCC	Basic helix-loop-helix factors (bHLH)	Basic helix-loop-helix factors (bHLH)	21	Not in Remap
AIB	ACGTGCG	Basic helix-loop-helix factors (bHLH)	Basic helix-loop-helix factors (bHLH)	61	Not in Remap
AIB	ACGTGCGA	Basic helix-loop-helix factors (bHLH)	Basic helix-loop-helix factors (bHLH)	28	Not in Remap
AIB	ACGTGCT	Basic helix-loop-helix factors (bHLH)	Basic helix-loop-helix factors (bHLH)	135	Not in Remap
AIB	ACGTGCTA	Basic helix-loop-helix factors (bHLH)	Basic helix-loop-helix factors (bHLH)	14	Not in Remap
AIB	ACGTGG	Basic helix-loop-helix factors (bHLH)	Basic helix-loop-helix factors (bHLH)	1557	Not in Remap
AIB	ACGTGGA	Basic helix-loop-helix factors (bHLH)	Basic helix-loop-helix factors (bHLH)	520	Not in Remap
AIB	ACGTGGC	Basic helix-loop-helix factors (bHLH)	Basic helix-loop-helix factors (bHLH)	833	Not in Remap
AIB	ACGTGGGA	Basic helix-loop-helix factors (bHLH)	Basic helix-loop-helix factors (bHLH)	63	Not in Remap
AIB	ACGTGT	Basic helix-loop-helix factors (bHLH)	Basic helix-loop-helix factors (bHLH)	1535	Not in Remap
AIB	ACGTGTCG	Basic helix-loop-helix factors (bHLH)	Basic helix-loop-helix factors (bHLH)	156	Not in Remap
AIB	ACGTGTCT	Basic helix-loop-helix factors (bHLH)	Basic helix-loop-helix factors (bHLH)	151	Not in Remap
AIB	AGCACGT	Basic helix-loop-helix factors (bHLH)	Basic helix-loop-helix factors (bHLH)	145	Not in Remap
AIB	ATCACGTG	Basic helix-loop-helix factors (bHLH)	Basic helix-loop-helix factors (bHLH)	117	Not in Remap
AIB	CACACGTG	Basic helix-loop-helix factors (bHLH)	Basic helix-loop-helix factors (bHLH)	169	Not in Remap
AIB	CACG	Basic helix-loop-helix factors (bHLH)	Basic helix-loop-helix factors (bHLH)	6026	Not in Remap
AIB	CACGT	Basic helix-loop-helix factors (bHLH)	Basic helix-loop-helix factors (bHLH)	3912	Not in Remap
AIB	CACGTC	Basic helix-loop-helix factors (bHLH)	Basic helix-loop-helix factors (bHLH)	845	Not in Remap
AIB	CACGTG	Basic helix-loop-helix factors (bHLH)	Basic helix-loop-helix factors (bHLH)	1364	Not in Remap
AIB	CACGTGA	Basic helix-loop-helix factors (bHLH)	Basic helix-loop-helix factors (bHLH)	406	Not in Remap
AIB	CACGTGAC	Basic helix-loop-helix factors (bHLH)	Basic helix-loop-helix factors (bHLH)	127	Not in Remap
AIB	CACGTGAG	Basic helix-loop-helix factors (bHLH)	Basic helix-loop-helix factors (bHLH)	84	Not in Remap
AIB	CACGTGAT	Basic helix-loop-helix factors (bHLH)	Basic helix-loop-helix factors (bHLH)	125	Not in Remap
AIB	CACGTGC	Basic helix-loop-helix factors (bHLH)	Basic helix-loop-helix factors (bHLH)	186	Not in Remap
AIB	CACGTGCC	Basic helix-loop-helix factors (bHLH)	Basic helix-loop-helix factors (bHLH)	80	Not in Remap
AIB	CACGTGCG	Basic helix-loop-helix factors (bHLH)	Basic helix-loop-helix factors (bHLH)	47	Not in Remap
AIB	CACGTGG	Basic helix-loop-helix factors (bHLH)	Basic helix-loop-helix factors (bHLH)	713	Not in Remap
AIB	CACGTGGA	Basic helix-loop-helix factors (bHLH)	Basic helix-loop-helix factors (bHLH)	250	Not in Remap
AIB	CACGTGGC	Basic helix-loop-helix factors (bHLH)	Basic helix-loop-helix factors (bHLH)	376	Not in Remap
AIB	CACGTGT	Basic helix-loop-helix factors (bHLH)	Basic helix-loop-helix factors (bHLH)	890	Not in Remap
AIB	CACGTGTA	Basic helix-loop-helix factors (bHLH)	Basic helix-loop-helix factors (bHLH)	231	Not in Remap
AIB	CACGTGTG	Basic helix-loop-helix factors (bHLH)	Basic helix-loop-helix factors (bHLH)	184	Not in Remap
AIB	CACGTGTT	Basic helix-loop-helix factors (bHLH)	Basic helix-loop-helix factors (bHLH)	178	Not in Remap
AIB	CCACGT	Basic helix-loop-helix factors (bHLH)	Basic helix-loop-helix factors (bHLH)	1599	Not in Remap
AIB	CCACGTG	Basic helix-loop-helix factors (bHLH)	Basic helix-loop-helix factors (bHLH)	714	Not in Remap
AIB	CCACGTGC	Basic helix-loop-helix factors (bHLH)	Basic helix-loop-helix factors (bHLH)	38	Not in Remap
AIB	CCCACGT	Basic helix-loop-helix factors (bHLH)	Basic helix-loop-helix factors (bHLH)	230	Not in Remap
AIB	CGACACGT	Basic helix-loop-helix factors (bHLH)	Basic helix-loop-helix factors (bHLH)	158	Not in Remap
AIB	CGCACGT	Basic helix-loop-helix factors (bHLH)	Basic helix-loop-helix factors (bHLH)	63	Not in Remap
AIB	CGCACGTG	Basic helix-loop-helix factors (bHLH)	Basic helix-loop-helix factors (bHLH)	46	Not in Remap
AIB	CTCACGTG	Basic helix-loop-helix factors (bHLH)	Basic helix-loop-helix factors (bHLH)	77	Not in Remap
AIB	GACGTG	Basic helix-loop-helix factors (bHLH)	Basic helix-loop-helix factors (bHLH)	874	Not in Remap
AIB	GCACGT	Basic helix-loop-helix factors (bHLH)	Basic helix-loop-helix factors (bHLH)	282	Not in Remap
AIB	GCACGTG	Basic helix-loop-helix factors (bHLH)	Basic helix-loop-helix factors (bHLH)	198	Not in Remap
AIB	GCACGTGA	Basic helix-loop-helix factors (bHLH)	Basic helix-loop-helix factors (bHLH)	86	Not in Remap
AIB	GCACGTGC	Basic helix-loop-helix factors (bHLH)	Basic helix-loop-helix factors (bHLH)	26	Not in Remap
AIB	GCACGTGG	Basic helix-loop-helix factors (bHLH)	Basic helix-loop-helix factors (bHLH)	36	Not in Remap
AIB	GCACGTGT	Basic helix-loop-helix factors (bHLH)	Basic helix-loop-helix factors (bHLH)	86	Not in Remap
AIB	GCCACGT	Basic helix-loop-helix factors (bHLH)	Basic helix-loop-helix factors (bHLH)	814	Not in Remap
AIB	GGCACGTG	Basic helix-loop-helix factors (bHLH)	Basic helix-loop-helix factors (bHLH)	82	Not in Remap
AIB	GGGCACGT	Basic helix-loop-helix factors (bHLH)	Basic helix-loop-helix factors (bHLH)	22	Not in Remap
AIB	GTCACGT	Basic helix-loop-helix factors (bHLH)	Basic helix-loop-helix factors (bHLH)	341	Not in Remap
AIB	GTCACGTG	Basic helix-loop-helix factors (bHLH)	Basic helix-loop-helix factors (bHLH)	132	Not in Remap
AIB	TACACGTG	Basic helix-loop-helix factors (bHLH)	Basic helix-loop-helix factors (bHLH)	236	Not in Remap
AIB	TAGCACGT	Basic helix-loop-helix factors (bHLH)	Basic helix-loop-helix factors (bHLH)	22	Not in Remap
AIB	TCACGT	Basic helix-loop-helix factors (bHLH)	Basic helix-loop-helix factors (bHLH)	907	Not in Remap
AIB	TCACGTG	Basic helix-loop-helix factors (bHLH)	Basic helix-loop-helix factors (bHLH)	332	Not in Remap
AIB	TCACGTGC	Basic helix-loop-helix factors (bHLH)	Basic helix-loop-helix factors (bHLH)	80	Not in Remap
AIB	TCCACGT	Basic helix-loop-helix factors (bHLH)	Basic helix-loop-helix factors (bHLH)	540	Not in Remap
AIB	TCCACGTG	Basic helix-loop-helix factors (bHLH)	Basic helix-loop-helix factors (bHLH)	251	Not in Remap
AIB	TCCCACGT	Basic helix-loop-helix factors (bHLH)	Basic helix-loop-helix factors (bHLH)	59	Not in Remap
AIB	TCGCACGT	Basic helix-loop-helix factors (bHLH)	Basic helix-loop-helix factors (bHLH)	37	Not in Remap
AIB	TGGCACGT	Basic helix-loop-helix factors (bHLH)	Basic helix-loop-helix factors (bHLH)	48	Not in Remap
BEE2	ACACGTG	Basic helix-loop-helix factors (bHLH)	Basic helix-loop-helix factors (bHLH)	942	Not in Remap
BEE2	ACGTG	Basic helix-loop-helix factors (bHLH)	Basic helix-loop-helix factors (bHLH)	3254	Not in Remap
BEE2	CACGT	Basic helix-loop-helix factors (bHLH)	Basic helix-loop-helix factors (bHLH)	3912	Not in Remap
BEE2	CACGTG	Basic helix-loop-helix factors (bHLH)	Basic helix-loop-helix factors (bHLH)	1364	Not in Remap
BEE2	CACGTGA	Basic helix-loop-helix factors (bHLH)	Basic helix-loop-helix factors (bHLH)	406	Not in Remap
BEE2	CACGTGC	Basic helix-loop-helix factors (bHLH)	Basic helix-loop-helix factors (bHLH)	186	Not in Remap
BEE2	CACGTGCC	Basic helix-loop-helix factors (bHLH)	Basic helix-loop-helix factors (bHLH)	80	Not in Remap
BEE2	CACGTGG	Basic helix-loop-helix factors (bHLH)	Basic helix-loop-helix factors (bHLH)	713	Not in Remap
BEE2	CACGTGT	Basic helix-loop-helix factors (bHLH)	Basic helix-loop-helix factors (bHLH)	890	Not in Remap
BEE2	CCACGTG	Basic helix-loop-helix factors (bHLH)	Basic helix-loop-helix factors (bHLH)	714	Not in Remap
BEE2	GCACGTG	Basic helix-loop-helix factors (bHLH)	Basic helix-loop-helix factors (bHLH)	198	Not in Remap
BEE2	GCACGTGA	Basic helix-loop-helix factors (bHLH)	Basic helix-loop-helix factors (bHLH)	86	Not in Remap
BEE2	GCACGTGC	Basic helix-loop-helix factors (bHLH)	Basic helix-loop-helix factors (bHLH)	26	Not in Remap
BEE2	GGCACGTG	Basic helix-loop-helix factors (bHLH)	Basic helix-loop-helix factors (bHLH)	82	Not in Remap
BEE2	TCACGTG	Basic helix-loop-helix factors (bHLH)	Basic helix-loop-helix factors (bHLH)	332	Not in Remap
BEE2	TCACGTGC	Basic helix-loop-helix factors (bHLH)	Basic helix-loop-helix factors (bHLH)	80	Not in Remap
BHLH104	AACACGTG	Basic helix-loop-helix factors (bHLH)	Basic helix-loop-helix factors (bHLH)	165	1
BHLH104	ACACGT	Basic helix-loop-helix factors (bHLH)	Basic helix-loop-helix factors (bHLH)	1474	2
BHLH104	ACACGTG	Basic helix-loop-helix factors (bHLH)	Basic helix-loop-helix factors (bHLH)	942	4
BHLH104	ACACGTGC	Basic helix-loop-helix factors (bHLH)	Basic helix-loop-helix factors (bHLH)	95	0
BHLH104	ACACGTGG	Basic helix-loop-helix factors (bHLH)	Basic helix-loop-helix factors (bHLH)	419	2
BHLH104	ACACGTGT	Basic helix-loop-helix factors (bHLH)	Basic helix-loop-helix factors (bHLH)	298	1
BHLH104	ACCACGTG	Basic helix-loop-helix factors (bHLH)	Basic helix-loop-helix factors (bHLH)	101	0
BHLH104	ACGT	Basic helix-loop-helix factors (bHLH)	Basic helix-loop-helix factors (bHLH)	6633	5
BHLH104	ACGTG	Basic helix-loop-helix factors (bHLH)	Basic helix-loop-helix factors (bHLH)	3254	4
BHLH104	ACGTGA	Basic helix-loop-helix factors (bHLH)	Basic helix-loop-helix factors (bHLH)	905	1
BHLH104	ACGTGAC	Basic helix-loop-helix factors (bHLH)	Basic helix-loop-helix factors (bHLH)	317	1
BHLH104	ACGTGACG	Basic helix-loop-helix factors (bHLH)	Basic helix-loop-helix factors (bHLH)	62	0
BHLH104	ACGTGACT	Basic helix-loop-helix factors (bHLH)	Basic helix-loop-helix factors (bHLH)	87	1
BHLH104	ACGTGC	Basic helix-loop-helix factors (bHLH)	Basic helix-loop-helix factors (bHLH)	353	1
BHLH104	ACGTGCA	Basic helix-loop-helix factors (bHLH)	Basic helix-loop-helix factors (bHLH)	63	0
BHLH104	ACGTGCCA	Basic helix-loop-helix factors (bHLH)	Basic helix-loop-helix factors (bHLH)	53	0
BHLH104	ACGTGCCC	Basic helix-loop-helix factors (bHLH)	Basic helix-loop-helix factors (bHLH)	21	0
BHLH104	ACGTGCG	Basic helix-loop-helix factors (bHLH)	Basic helix-loop-helix factors (bHLH)	61	1
BHLH104	ACGTGCGA	Basic helix-loop-helix factors (bHLH)	Basic helix-loop-helix factors (bHLH)	28	1
BHLH104	ACGTGCT	Basic helix-loop-helix factors (bHLH)	Basic helix-loop-helix factors (bHLH)	135	0
BHLH104	ACGTGCTA	Basic helix-loop-helix factors (bHLH)	Basic helix-loop-helix factors (bHLH)	14	0
BHLH104	ACGTGG	Basic helix-loop-helix factors (bHLH)	Basic helix-loop-helix factors (bHLH)	1557	3
BHLH104	ACGTGGC	Basic helix-loop-helix factors (bHLH)	Basic helix-loop-helix factors (bHLH)	833	1
BHLH104	ACGTGGCT	Basic helix-loop-helix factors (bHLH)	Basic helix-loop-helix factors (bHLH)	153	0
BHLH104	ACGTGT	Basic helix-loop-helix factors (bHLH)	Basic helix-loop-helix factors (bHLH)	1535	2
BHLH104	ACGTGTCC	Basic helix-loop-helix factors (bHLH)	Basic helix-loop-helix factors (bHLH)	86	1
BHLH104	ACGTGTCG	Basic helix-loop-helix factors (bHLH)	Basic helix-loop-helix factors (bHLH)	156	1
BHLH104	ACGTGTCT	Basic helix-loop-helix factors (bHLH)	Basic helix-loop-helix factors (bHLH)	151	0
BHLH104	AGCACGT	Basic helix-loop-helix factors (bHLH)	Basic helix-loop-helix factors (bHLH)	145	0
BHLH104	AGCCACGT	Basic helix-loop-helix factors (bHLH)	Basic helix-loop-helix factors (bHLH)	163	0
BHLH104	AGTCACGT	Basic helix-loop-helix factors (bHLH)	Basic helix-loop-helix factors (bHLH)	83	1
BHLH104	ATCACGTG	Basic helix-loop-helix factors (bHLH)	Basic helix-loop-helix factors (bHLH)	117	1
BHLH104	CACACGTG	Basic helix-loop-helix factors (bHLH)	Basic helix-loop-helix factors (bHLH)	169	0
BHLH104	CACG	Basic helix-loop-helix factors (bHLH)	Basic helix-loop-helix factors (bHLH)	6026	6
BHLH104	CACGT	Basic helix-loop-helix factors (bHLH)	Basic helix-loop-helix factors (bHLH)	3912	5
BHLH104	CACGTA	Basic helix-loop-helix factors (bHLH)	Basic helix-loop-helix factors (bHLH)	828	2
BHLH104	CACGTC	Basic helix-loop-helix factors (bHLH)	Basic helix-loop-helix factors (bHLH)	845	1
BHLH104	CACGTG	Basic helix-loop-helix factors (bHLH)	Basic helix-loop-helix factors (bHLH)	1364	5
BHLH104	CACGTGA	Basic helix-loop-helix factors (bHLH)	Basic helix-loop-helix factors (bHLH)	406	2
BHLH104	CACGTGAC	Basic helix-loop-helix factors (bHLH)	Basic helix-loop-helix factors (bHLH)	127	1
BHLH104	CACGTGAG	Basic helix-loop-helix factors (bHLH)	Basic helix-loop-helix factors (bHLH)	84	0
BHLH104	CACGTGAT	Basic helix-loop-helix factors (bHLH)	Basic helix-loop-helix factors (bHLH)	125	1
BHLH104	CACGTGC	Basic helix-loop-helix factors (bHLH)	Basic helix-loop-helix factors (bHLH)	186	1
BHLH104	CACGTGCC	Basic helix-loop-helix factors (bHLH)	Basic helix-loop-helix factors (bHLH)	80	1
BHLH104	CACGTGCG	Basic helix-loop-helix factors (bHLH)	Basic helix-loop-helix factors (bHLH)	47	1
BHLH104	CACGTGG	Basic helix-loop-helix factors (bHLH)	Basic helix-loop-helix factors (bHLH)	713	3
BHLH104	CACGTGGA	Basic helix-loop-helix factors (bHLH)	Basic helix-loop-helix factors (bHLH)	250	3
BHLH104	CACGTGGC	Basic helix-loop-helix factors (bHLH)	Basic helix-loop-helix factors (bHLH)	376	1
BHLH104	CACGTGT	Basic helix-loop-helix factors (bHLH)	Basic helix-loop-helix factors (bHLH)	890	3
BHLH104	CACGTGTA	Basic helix-loop-helix factors (bHLH)	Basic helix-loop-helix factors (bHLH)	231	0
BHLH104	CACGTGTG	Basic helix-loop-helix factors (bHLH)	Basic helix-loop-helix factors (bHLH)	184	0
BHLH104	CACGTGTT	Basic helix-loop-helix factors (bHLH)	Basic helix-loop-helix factors (bHLH)	178	1
BHLH104	CCACGT	Basic helix-loop-helix factors (bHLH)	Basic helix-loop-helix factors (bHLH)	1599	3
BHLH104	CCACGTG	Basic helix-loop-helix factors (bHLH)	Basic helix-loop-helix factors (bHLH)	714	3
BHLH104	CCACGTGA	Basic helix-loop-helix factors (bHLH)	Basic helix-loop-helix factors (bHLH)	85	0
BHLH104	CCACGTGC	Basic helix-loop-helix factors (bHLH)	Basic helix-loop-helix factors (bHLH)	38	0
BHLH104	CCACGTGT	Basic helix-loop-helix factors (bHLH)	Basic helix-loop-helix factors (bHLH)	333	1
BHLH104	CGACACGT	Basic helix-loop-helix factors (bHLH)	Basic helix-loop-helix factors (bHLH)	158	1
BHLH104	CGCACGT	Basic helix-loop-helix factors (bHLH)	Basic helix-loop-helix factors (bHLH)	63	1
BHLH104	CGCACGTG	Basic helix-loop-helix factors (bHLH)	Basic helix-loop-helix factors (bHLH)	46	1
BHLH104	CGTCACGT	Basic helix-loop-helix factors (bHLH)	Basic helix-loop-helix factors (bHLH)	58	0
BHLH104	CTCACGTG	Basic helix-loop-helix factors (bHLH)	Basic helix-loop-helix factors (bHLH)	77	0
BHLH104	GACGTG	Basic helix-loop-helix factors (bHLH)	Basic helix-loop-helix factors (bHLH)	874	1
BHLH104	GCACGT	Basic helix-loop-helix factors (bHLH)	Basic helix-loop-helix factors (bHLH)	282	1
BHLH104	GCACGTG	Basic helix-loop-helix factors (bHLH)	Basic helix-loop-helix factors (bHLH)	198	1
BHLH104	GCACGTGA	Basic helix-loop-helix factors (bHLH)	Basic helix-loop-helix factors (bHLH)	86	1
BHLH104	GCACGTGC	Basic helix-loop-helix factors (bHLH)	Basic helix-loop-helix factors (bHLH)	26	0
BHLH104	GCACGTGG	Basic helix-loop-helix factors (bHLH)	Basic helix-loop-helix factors (bHLH)	36	0
BHLH104	GCACGTGT	Basic helix-loop-helix factors (bHLH)	Basic helix-loop-helix factors (bHLH)	86	0
BHLH104	GCCACGT	Basic helix-loop-helix factors (bHLH)	Basic helix-loop-helix factors (bHLH)	814	1
BHLH104	GGACACGT	Basic helix-loop-helix factors (bHLH)	Basic helix-loop-helix factors (bHLH)	86	1
BHLH104	GGCACGTG	Basic helix-loop-helix factors (bHLH)	Basic helix-loop-helix factors (bHLH)	82	1
BHLH104	GGGCACGT	Basic helix-loop-helix factors (bHLH)	Basic helix-loop-helix factors (bHLH)	22	0
BHLH104	GTCACGT	Basic helix-loop-helix factors (bHLH)	Basic helix-loop-helix factors (bHLH)	341	1
BHLH104	GTCACGTG	Basic helix-loop-helix factors (bHLH)	Basic helix-loop-helix factors (bHLH)	132	1
BHLH104	GTGCCACG	Basic helix-loop-helix factors (bHLH)	Basic helix-loop-helix factors (bHLH)	78	1
BHLH104	TACACGTG	Basic helix-loop-helix factors (bHLH)	Basic helix-loop-helix factors (bHLH)	236	0
BHLH104	TACGTG	Basic helix-loop-helix factors (bHLH)	Basic helix-loop-helix factors (bHLH)	909	2
BHLH104	TAGCACGT	Basic helix-loop-helix factors (bHLH)	Basic helix-loop-helix factors (bHLH)	22	0
BHLH104	TCACGT	Basic helix-loop-helix factors (bHLH)	Basic helix-loop-helix factors (bHLH)	907	1
BHLH104	TCACGTG	Basic helix-loop-helix factors (bHLH)	Basic helix-loop-helix factors (bHLH)	332	1
BHLH104	TCACGTGC	Basic helix-loop-helix factors (bHLH)	Basic helix-loop-helix factors (bHLH)	80	1
BHLH104	TCACGTGG	Basic helix-loop-helix factors (bHLH)	Basic helix-loop-helix factors (bHLH)	82	0
BHLH104	TCCACGTG	Basic helix-loop-helix factors (bHLH)	Basic helix-loop-helix factors (bHLH)	251	3
BHLH104	TCGCACGT	Basic helix-loop-helix factors (bHLH)	Basic helix-loop-helix factors (bHLH)	37	1
BHLH104	TGGCACGT	Basic helix-loop-helix factors (bHLH)	Basic helix-loop-helix factors (bHLH)	48	0
bHLH108	ACGCGCT	Basic helix-loop-helix factors (bHLH)	Basic helix-loop-helix factors (bHLH)	162	Not in Remap
bHLH108	ACGTGAC	Basic helix-loop-helix factors (bHLH)	Basic helix-loop-helix factors (bHLH)	317	Not in Remap
bHLH108	AGCCCAC	Basic helix-loop-helix factors (bHLH)	Basic helix-loop-helix factors (bHLH)	346	Not in Remap
bHLH108	AGCCGGC	Basic helix-loop-helix factors (bHLH)	Basic helix-loop-helix factors (bHLH)	81	Not in Remap
bHLH108	ATTTATG	Basic helix-loop-helix factors (bHLH)	Basic helix-loop-helix factors (bHLH)	88	Not in Remap
bHLH108	CACGCGC	Basic helix-loop-helix factors (bHLH)	Basic helix-loop-helix factors (bHLH)	225	Not in Remap
bHLH108	CACGTCA	Basic helix-loop-helix factors (bHLH)	Basic helix-loop-helix factors (bHLH)	419	Not in Remap
bHLH108	CACGTGA	Basic helix-loop-helix factors (bHLH)	Basic helix-loop-helix factors (bHLH)	406	Not in Remap
bHLH108	CACGTGC	Basic helix-loop-helix factors (bHLH)	Basic helix-loop-helix factors (bHLH)	186	Not in Remap
bHLH108	CAGCCCA	Basic helix-loop-helix factors (bHLH)	Basic helix-loop-helix factors (bHLH)	294	Not in Remap
bHLH108	CCACACG	Basic helix-loop-helix factors (bHLH)	Basic helix-loop-helix factors (bHLH)	154	Not in Remap
bHLH108	CCACGCG	Basic helix-loop-helix factors (bHLH)	Basic helix-loop-helix factors (bHLH)	70	Not in Remap
bHLH108	CGCCACG	Basic helix-loop-helix factors (bHLH)	Basic helix-loop-helix factors (bHLH)	180	Not in Remap
bHLH108	CGGCCCA	Basic helix-loop-helix factors (bHLH)	Basic helix-loop-helix factors (bHLH)	547	Not in Remap
bHLH108	GACCCAC	Basic helix-loop-helix factors (bHLH)	Basic helix-loop-helix factors (bHLH)	167	Not in Remap
bHLH108	GGCCCAC	Basic helix-loop-helix factors (bHLH)	Basic helix-loop-helix factors (bHLH)	272	Not in Remap
bHLH108	GGCCCCA	Basic helix-loop-helix factors (bHLH)	Basic helix-loop-helix factors (bHLH)	79	Not in Remap
bHLH108	GGTCCCA	Basic helix-loop-helix factors (bHLH)	Basic helix-loop-helix factors (bHLH)	172	Not in Remap
BHLH112	AAGTGGGC	Basic helix-loop-helix factors (bHLH)	Basic helix-loop-helix factors (bHLH)	117	Not in Remap
BHLH112	ACACGTGG	Basic helix-loop-helix factors (bHLH)	Basic helix-loop-helix factors (bHLH)	419	Not in Remap
BHLH112	ACCACGTG	Basic helix-loop-helix factors (bHLH)	Basic helix-loop-helix factors (bHLH)	101	Not in Remap
BHLH112	ACGTGG	Basic helix-loop-helix factors (bHLH)	Basic helix-loop-helix factors (bHLH)	1557	Not in Remap
BHLH112	ACTTG	Basic helix-loop-helix factors (bHLH)	Basic helix-loop-helix factors (bHLH)	95	Not in Remap
BHLH112	AGTGGGAC	Basic helix-loop-helix factors (bHLH)	Basic helix-loop-helix factors (bHLH)	30	Not in Remap
BHLH112	AGTGGGCC	Basic helix-loop-helix factors (bHLH)	Basic helix-loop-helix factors (bHLH)	109	Not in Remap
BHLH112	CAAGTGGG	Basic helix-loop-helix factors (bHLH)	Basic helix-loop-helix factors (bHLH)	90	Not in Remap
BHLH112	CACGTG	Basic helix-loop-helix factors (bHLH)	Basic helix-loop-helix factors (bHLH)	1364	Not in Remap
BHLH112	CACGTGC	Basic helix-loop-helix factors (bHLH)	Basic helix-loop-helix factors (bHLH)	186	Not in Remap
BHLH112	CACGTGCC	Basic helix-loop-helix factors (bHLH)	Basic helix-loop-helix factors (bHLH)	80	Not in Remap
BHLH112	CACGTGG	Basic helix-loop-helix factors (bHLH)	Basic helix-loop-helix factors (bHLH)	713	Not in Remap
BHLH112	CACGTGGA	Basic helix-loop-helix factors (bHLH)	Basic helix-loop-helix factors (bHLH)	250	Not in Remap
BHLH112	CACGTGGC	Basic helix-loop-helix factors (bHLH)	Basic helix-loop-helix factors (bHLH)	376	Not in Remap
BHLH112	CCACGT	Basic helix-loop-helix factors (bHLH)	Basic helix-loop-helix factors (bHLH)	1599	Not in Remap
BHLH112	CCACGTG	Basic helix-loop-helix factors (bHLH)	Basic helix-loop-helix factors (bHLH)	714	Not in Remap
BHLH112	CCACGTGA	Basic helix-loop-helix factors (bHLH)	Basic helix-loop-helix factors (bHLH)	85	Not in Remap
BHLH112	CCACGTGC	Basic helix-loop-helix factors (bHLH)	Basic helix-loop-helix factors (bHLH)	38	Not in Remap
BHLH112	CCACGTGT	Basic helix-loop-helix factors (bHLH)	Basic helix-loop-helix factors (bHLH)	333	Not in Remap
BHLH112	CCCACGT	Basic helix-loop-helix factors (bHLH)	Basic helix-loop-helix factors (bHLH)	230	Not in Remap
BHLH112	CCCCACTT	Basic helix-loop-helix factors (bHLH)	Basic helix-loop-helix factors (bHLH)	70	Not in Remap
BHLH112	GCACGTG	Basic helix-loop-helix factors (bHLH)	Basic helix-loop-helix factors (bHLH)	198	Not in Remap
BHLH112	GCACGTGG	Basic helix-loop-helix factors (bHLH)	Basic helix-loop-helix factors (bHLH)	36	Not in Remap
BHLH112	GGCACGTG	Basic helix-loop-helix factors (bHLH)	Basic helix-loop-helix factors (bHLH)	82	Not in Remap
BHLH112	GTCCCACT	Basic helix-loop-helix factors (bHLH)	Basic helix-loop-helix factors (bHLH)	45	Not in Remap
BHLH112	TCACGTGG	Basic helix-loop-helix factors (bHLH)	Basic helix-loop-helix factors (bHLH)	82	Not in Remap
BHLH112	TCCACGTG	Basic helix-loop-helix factors (bHLH)	Basic helix-loop-helix factors (bHLH)	251	Not in Remap
bHLH118	AAAAGGC	Basic helix-loop-helix factors (bHLH)	Basic helix-loop-helix factors (bHLH)	621	Not in Remap
bHLH118	AAACGTG	Basic helix-loop-helix factors (bHLH)	Basic helix-loop-helix factors (bHLH)	307	Not in Remap
bHLH118	ACGTGAC	Basic helix-loop-helix factors (bHLH)	Basic helix-loop-helix factors (bHLH)	317	Not in Remap
bHLH118	ACGTGCA	Basic helix-loop-helix factors (bHLH)	Basic helix-loop-helix factors (bHLH)	63	Not in Remap
bHLH118	ACGTGTG	Basic helix-loop-helix factors (bHLH)	Basic helix-loop-helix factors (bHLH)	327	Not in Remap
bHLH118	ATCCATC	Basic helix-loop-helix factors (bHLH)	Basic helix-loop-helix factors (bHLH)	213	Not in Remap
bHLH118	CACACAG	Basic helix-loop-helix factors (bHLH)	Basic helix-loop-helix factors (bHLH)	209	Not in Remap
bHLH118	CACATGC	Basic helix-loop-helix factors (bHLH)	Basic helix-loop-helix factors (bHLH)	205	Not in Remap
bHLH118	CACGCGC	Basic helix-loop-helix factors (bHLH)	Basic helix-loop-helix factors (bHLH)	225	Not in Remap
bHLH118	CACGCTC	Basic helix-loop-helix factors (bHLH)	Basic helix-loop-helix factors (bHLH)	113	Not in Remap
bHLH118	CACGTGA	Basic helix-loop-helix factors (bHLH)	Basic helix-loop-helix factors (bHLH)	406	Not in Remap
bHLH118	CACGTGC	Basic helix-loop-helix factors (bHLH)	Basic helix-loop-helix factors (bHLH)	186	Not in Remap
bHLH118	CCACACG	Basic helix-loop-helix factors (bHLH)	Basic helix-loop-helix factors (bHLH)	154	Not in Remap
bHLH118	CGACACG	Basic helix-loop-helix factors (bHLH)	Basic helix-loop-helix factors (bHLH)	255	Not in Remap
bHLH118	CGCCACG	Basic helix-loop-helix factors (bHLH)	Basic helix-loop-helix factors (bHLH)	180	Not in Remap
bHLH118	CGTGCAC	Basic helix-loop-helix factors (bHLH)	Basic helix-loop-helix factors (bHLH)	53	Not in Remap
bHLH118	CTATATA	Basic helix-loop-helix factors (bHLH)	Basic helix-loop-helix factors (bHLH)	803	Not in Remap
bHLH118	CTTTGAC	Basic helix-loop-helix factors (bHLH)	Basic helix-loop-helix factors (bHLH)	435	Not in Remap
bHLH118	GCGTGCC	Basic helix-loop-helix factors (bHLH)	Basic helix-loop-helix factors (bHLH)	32	Not in Remap
bHLH129	AAAAGGC	Basic helix-loop-helix factors (bHLH)	Basic helix-loop-helix factors (bHLH)	621	Not in Remap
bHLH129	AACGTGT	Basic helix-loop-helix factors (bHLH)	Basic helix-loop-helix factors (bHLH)	274	Not in Remap
bHLH129	ACGTGCA	Basic helix-loop-helix factors (bHLH)	Basic helix-loop-helix factors (bHLH)	63	Not in Remap
bHLH129	ACGTGTA	Basic helix-loop-helix factors (bHLH)	Basic helix-loop-helix factors (bHLH)	383	Not in Remap
bHLH129	AGCCGGC	Basic helix-loop-helix factors (bHLH)	Basic helix-loop-helix factors (bHLH)	81	Not in Remap
bHLH129	ATATACA	Basic helix-loop-helix factors (bHLH)	Basic helix-loop-helix factors (bHLH)	367	Not in Remap
bHLH129	ATATATG	Basic helix-loop-helix factors (bHLH)	Basic helix-loop-helix factors (bHLH)	305	Not in Remap
bHLH129	CAACGTG	Basic helix-loop-helix factors (bHLH)	Basic helix-loop-helix factors (bHLH)	173	Not in Remap
bHLH129	CACACAG	Basic helix-loop-helix factors (bHLH)	Basic helix-loop-helix factors (bHLH)	209	Not in Remap
bHLH129	CACATGC	Basic helix-loop-helix factors (bHLH)	Basic helix-loop-helix factors (bHLH)	205	Not in Remap
bHLH129	CACGTGA	Basic helix-loop-helix factors (bHLH)	Basic helix-loop-helix factors (bHLH)	406	Not in Remap
bHLH129	CACGTGC	Basic helix-loop-helix factors (bHLH)	Basic helix-loop-helix factors (bHLH)	186	Not in Remap
bHLH129	CCACACG	Basic helix-loop-helix factors (bHLH)	Basic helix-loop-helix factors (bHLH)	154	Not in Remap
bHLH129	CGCCACG	Basic helix-loop-helix factors (bHLH)	Basic helix-loop-helix factors (bHLH)	180	Not in Remap
bHLH129	CTATATA	Basic helix-loop-helix factors (bHLH)	Basic helix-loop-helix factors (bHLH)	803	Not in Remap
bHLH129	GTATATA	Basic helix-loop-helix factors (bHLH)	Basic helix-loop-helix factors (bHLH)	683	Not in Remap
BHLH13	AACACGT	Basic helix-loop-helix factors (bHLH)	Basic helix-loop-helix factors (bHLH)	383	Not in Remap
BHLH13	AACACGTG	Basic helix-loop-helix factors (bHLH)	Basic helix-loop-helix factors (bHLH)	165	Not in Remap
BHLH13	AACCACGT	Basic helix-loop-helix factors (bHLH)	Basic helix-loop-helix factors (bHLH)	98	Not in Remap
BHLH13	ACACACGT	Basic helix-loop-helix factors (bHLH)	Basic helix-loop-helix factors (bHLH)	127	Not in Remap
BHLH13	ACACGT	Basic helix-loop-helix factors (bHLH)	Basic helix-loop-helix factors (bHLH)	1474	Not in Remap
BHLH13	ACACGTG	Basic helix-loop-helix factors (bHLH)	Basic helix-loop-helix factors (bHLH)	942	Not in Remap
BHLH13	ACACGTGC	Basic helix-loop-helix factors (bHLH)	Basic helix-loop-helix factors (bHLH)	95	Not in Remap
BHLH13	ACACGTGG	Basic helix-loop-helix factors (bHLH)	Basic helix-loop-helix factors (bHLH)	419	Not in Remap
BHLH13	ACACGTGT	Basic helix-loop-helix factors (bHLH)	Basic helix-loop-helix factors (bHLH)	298	Not in Remap
BHLH13	ACCACGT	Basic helix-loop-helix factors (bHLH)	Basic helix-loop-helix factors (bHLH)	305	Not in Remap
BHLH13	ACCACGTG	Basic helix-loop-helix factors (bHLH)	Basic helix-loop-helix factors (bHLH)	101	Not in Remap
BHLH13	ACGT	Basic helix-loop-helix factors (bHLH)	Basic helix-loop-helix factors (bHLH)	6633	Not in Remap
BHLH13	ACGTG	Basic helix-loop-helix factors (bHLH)	Basic helix-loop-helix factors (bHLH)	3254	Not in Remap
BHLH13	ACGTGA	Basic helix-loop-helix factors (bHLH)	Basic helix-loop-helix factors (bHLH)	905	Not in Remap
BHLH13	ACGTGAC	Basic helix-loop-helix factors (bHLH)	Basic helix-loop-helix factors (bHLH)	317	Not in Remap
BHLH13	ACGTGACG	Basic helix-loop-helix factors (bHLH)	Basic helix-loop-helix factors (bHLH)	62	Not in Remap
BHLH13	ACGTGACT	Basic helix-loop-helix factors (bHLH)	Basic helix-loop-helix factors (bHLH)	87	Not in Remap
BHLH13	ACGTGC	Basic helix-loop-helix factors (bHLH)	Basic helix-loop-helix factors (bHLH)	353	Not in Remap
BHLH13	ACGTGCA	Basic helix-loop-helix factors (bHLH)	Basic helix-loop-helix factors (bHLH)	63	Not in Remap
BHLH13	ACGTGCCA	Basic helix-loop-helix factors (bHLH)	Basic helix-loop-helix factors (bHLH)	53	Not in Remap
BHLH13	ACGTGCCC	Basic helix-loop-helix factors (bHLH)	Basic helix-loop-helix factors (bHLH)	21	Not in Remap
BHLH13	ACGTGCG	Basic helix-loop-helix factors (bHLH)	Basic helix-loop-helix factors (bHLH)	61	Not in Remap
BHLH13	ACGTGCGA	Basic helix-loop-helix factors (bHLH)	Basic helix-loop-helix factors (bHLH)	28	Not in Remap
BHLH13	ACGTGCT	Basic helix-loop-helix factors (bHLH)	Basic helix-loop-helix factors (bHLH)	135	Not in Remap
BHLH13	ACGTGCTA	Basic helix-loop-helix factors (bHLH)	Basic helix-loop-helix factors (bHLH)	14	Not in Remap
BHLH13	ACGTGG	Basic helix-loop-helix factors (bHLH)	Basic helix-loop-helix factors (bHLH)	1557	Not in Remap
BHLH13	ACGTGGA	Basic helix-loop-helix factors (bHLH)	Basic helix-loop-helix factors (bHLH)	520	Not in Remap
BHLH13	ACGTGGAA	Basic helix-loop-helix factors (bHLH)	Basic helix-loop-helix factors (bHLH)	135	Not in Remap
BHLH13	ACGTGGAC	Basic helix-loop-helix factors (bHLH)	Basic helix-loop-helix factors (bHLH)	104	Not in Remap
BHLH13	ACGTGGAT	Basic helix-loop-helix factors (bHLH)	Basic helix-loop-helix factors (bHLH)	158	Not in Remap
BHLH13	ACGTGGC	Basic helix-loop-helix factors (bHLH)	Basic helix-loop-helix factors (bHLH)	833	Not in Remap
BHLH13	ACGTGGCT	Basic helix-loop-helix factors (bHLH)	Basic helix-loop-helix factors (bHLH)	153	Not in Remap
BHLH13	ACGTGGGA	Basic helix-loop-helix factors (bHLH)	Basic helix-loop-helix factors (bHLH)	63	Not in Remap
BHLH13	ACGTGGGG	Basic helix-loop-helix factors (bHLH)	Basic helix-loop-helix factors (bHLH)	30	Not in Remap
BHLH13	ACGTGGTA	Basic helix-loop-helix factors (bHLH)	Basic helix-loop-helix factors (bHLH)	62	Not in Remap
BHLH13	ACGTGGTG	Basic helix-loop-helix factors (bHLH)	Basic helix-loop-helix factors (bHLH)	55	Not in Remap
BHLH13	ACGTGGTT	Basic helix-loop-helix factors (bHLH)	Basic helix-loop-helix factors (bHLH)	99	Not in Remap
BHLH13	ACGTGT	Basic helix-loop-helix factors (bHLH)	Basic helix-loop-helix factors (bHLH)	1535	Not in Remap
BHLH13	ACGTGTA	Basic helix-loop-helix factors (bHLH)	Basic helix-loop-helix factors (bHLH)	383	Not in Remap
BHLH13	ACGTGTAA	Basic helix-loop-helix factors (bHLH)	Basic helix-loop-helix factors (bHLH)	127	Not in Remap
BHLH13	ACGTGTAC	Basic helix-loop-helix factors (bHLH)	Basic helix-loop-helix factors (bHLH)	78	Not in Remap
BHLH13	ACGTGTAT	Basic helix-loop-helix factors (bHLH)	Basic helix-loop-helix factors (bHLH)	104	Not in Remap
BHLH13	ACGTGTCC	Basic helix-loop-helix factors (bHLH)	Basic helix-loop-helix factors (bHLH)	86	Not in Remap
BHLH13	ACGTGTCG	Basic helix-loop-helix factors (bHLH)	Basic helix-loop-helix factors (bHLH)	156	Not in Remap
BHLH13	ACGTGTCT	Basic helix-loop-helix factors (bHLH)	Basic helix-loop-helix factors (bHLH)	151	Not in Remap
BHLH13	ACGTGTG	Basic helix-loop-helix factors (bHLH)	Basic helix-loop-helix factors (bHLH)	327	Not in Remap
BHLH13	ACGTGTGA	Basic helix-loop-helix factors (bHLH)	Basic helix-loop-helix factors (bHLH)	122	Not in Remap
BHLH13	ACGTGTGC	Basic helix-loop-helix factors (bHLH)	Basic helix-loop-helix factors (bHLH)	45	Not in Remap
BHLH13	ACGTGTT	Basic helix-loop-helix factors (bHLH)	Basic helix-loop-helix factors (bHLH)	414	Not in Remap
BHLH13	ACGTGTTA	Basic helix-loop-helix factors (bHLH)	Basic helix-loop-helix factors (bHLH)	54	Not in Remap
BHLH13	ACGTGTTC	Basic helix-loop-helix factors (bHLH)	Basic helix-loop-helix factors (bHLH)	50	Not in Remap
BHLH13	ACGTGTTG	Basic helix-loop-helix factors (bHLH)	Basic helix-loop-helix factors (bHLH)	68	Not in Remap
BHLH13	AGCACGT	Basic helix-loop-helix factors (bHLH)	Basic helix-loop-helix factors (bHLH)	145	Not in Remap
BHLH13	AGCCACGT	Basic helix-loop-helix factors (bHLH)	Basic helix-loop-helix factors (bHLH)	163	Not in Remap
BHLH13	AGTCACGT	Basic helix-loop-helix factors (bHLH)	Basic helix-loop-helix factors (bHLH)	83	Not in Remap
BHLH13	ATACACGT	Basic helix-loop-helix factors (bHLH)	Basic helix-loop-helix factors (bHLH)	111	Not in Remap
BHLH13	ATCACGTG	Basic helix-loop-helix factors (bHLH)	Basic helix-loop-helix factors (bHLH)	117	Not in Remap
BHLH13	ATCCACGT	Basic helix-loop-helix factors (bHLH)	Basic helix-loop-helix factors (bHLH)	150	Not in Remap
BHLH13	CAACACGT	Basic helix-loop-helix factors (bHLH)	Basic helix-loop-helix factors (bHLH)	86	Not in Remap
BHLH13	CACACGT	Basic helix-loop-helix factors (bHLH)	Basic helix-loop-helix factors (bHLH)	314	Not in Remap
BHLH13	CACACGTG	Basic helix-loop-helix factors (bHLH)	Basic helix-loop-helix factors (bHLH)	169	Not in Remap
BHLH13	CACCACGT	Basic helix-loop-helix factors (bHLH)	Basic helix-loop-helix factors (bHLH)	54	Not in Remap
BHLH13	CACG	Basic helix-loop-helix factors (bHLH)	Basic helix-loop-helix factors (bHLH)	6026	Not in Remap
BHLH13	CACGT	Basic helix-loop-helix factors (bHLH)	Basic helix-loop-helix factors (bHLH)	3912	Not in Remap
BHLH13	CACGTA	Basic helix-loop-helix factors (bHLH)	Basic helix-loop-helix factors (bHLH)	828	Not in Remap
BHLH13	CACGTC	Basic helix-loop-helix factors (bHLH)	Basic helix-loop-helix factors (bHLH)	845	Not in Remap
BHLH13	CACGTG	Basic helix-loop-helix factors (bHLH)	Basic helix-loop-helix factors (bHLH)	1364	Not in Remap
BHLH13	CACGTGA	Basic helix-loop-helix factors (bHLH)	Basic helix-loop-helix factors (bHLH)	406	Not in Remap
BHLH13	CACGTGAC	Basic helix-loop-helix factors (bHLH)	Basic helix-loop-helix factors (bHLH)	127	Not in Remap
BHLH13	CACGTGAG	Basic helix-loop-helix factors (bHLH)	Basic helix-loop-helix factors (bHLH)	84	Not in Remap
BHLH13	CACGTGAT	Basic helix-loop-helix factors (bHLH)	Basic helix-loop-helix factors (bHLH)	125	Not in Remap
BHLH13	CACGTGC	Basic helix-loop-helix factors (bHLH)	Basic helix-loop-helix factors (bHLH)	186	Not in Remap
BHLH13	CACGTGCC	Basic helix-loop-helix factors (bHLH)	Basic helix-loop-helix factors (bHLH)	80	Not in Remap
BHLH13	CACGTGCG	Basic helix-loop-helix factors (bHLH)	Basic helix-loop-helix factors (bHLH)	47	Not in Remap
BHLH13	CACGTGG	Basic helix-loop-helix factors (bHLH)	Basic helix-loop-helix factors (bHLH)	713	Not in Remap
BHLH13	CACGTGGA	Basic helix-loop-helix factors (bHLH)	Basic helix-loop-helix factors (bHLH)	250	Not in Remap
BHLH13	CACGTGGC	Basic helix-loop-helix factors (bHLH)	Basic helix-loop-helix factors (bHLH)	376	Not in Remap
BHLH13	CACGTGT	Basic helix-loop-helix factors (bHLH)	Basic helix-loop-helix factors (bHLH)	890	Not in Remap
BHLH13	CACGTGTA	Basic helix-loop-helix factors (bHLH)	Basic helix-loop-helix factors (bHLH)	231	Not in Remap
BHLH13	CACGTGTG	Basic helix-loop-helix factors (bHLH)	Basic helix-loop-helix factors (bHLH)	184	Not in Remap
BHLH13	CACGTGTT	Basic helix-loop-helix factors (bHLH)	Basic helix-loop-helix factors (bHLH)	178	Not in Remap
BHLH13	CCACGT	Basic helix-loop-helix factors (bHLH)	Basic helix-loop-helix factors (bHLH)	1599	Not in Remap
BHLH13	CCACGTG	Basic helix-loop-helix factors (bHLH)	Basic helix-loop-helix factors (bHLH)	714	Not in Remap
BHLH13	CCACGTGA	Basic helix-loop-helix factors (bHLH)	Basic helix-loop-helix factors (bHLH)	85	Not in Remap
BHLH13	CCACGTGC	Basic helix-loop-helix factors (bHLH)	Basic helix-loop-helix factors (bHLH)	38	Not in Remap
BHLH13	CCACGTGT	Basic helix-loop-helix factors (bHLH)	Basic helix-loop-helix factors (bHLH)	333	Not in Remap
BHLH13	CCCACGT	Basic helix-loop-helix factors (bHLH)	Basic helix-loop-helix factors (bHLH)	230	Not in Remap
BHLH13	CCCCACGT	Basic helix-loop-helix factors (bHLH)	Basic helix-loop-helix factors (bHLH)	29	Not in Remap
BHLH13	CGACACGT	Basic helix-loop-helix factors (bHLH)	Basic helix-loop-helix factors (bHLH)	158	Not in Remap
BHLH13	CGCACGT	Basic helix-loop-helix factors (bHLH)	Basic helix-loop-helix factors (bHLH)	63	Not in Remap
BHLH13	CGCACGTG	Basic helix-loop-helix factors (bHLH)	Basic helix-loop-helix factors (bHLH)	46	Not in Remap
BHLH13	CGTCACGT	Basic helix-loop-helix factors (bHLH)	Basic helix-loop-helix factors (bHLH)	58	Not in Remap
BHLH13	CTCACGTG	Basic helix-loop-helix factors (bHLH)	Basic helix-loop-helix factors (bHLH)	77	Not in Remap
BHLH13	GAACACGT	Basic helix-loop-helix factors (bHLH)	Basic helix-loop-helix factors (bHLH)	54	Not in Remap
BHLH13	GACGTG	Basic helix-loop-helix factors (bHLH)	Basic helix-loop-helix factors (bHLH)	874	Not in Remap
BHLH13	GCACACGT	Basic helix-loop-helix factors (bHLH)	Basic helix-loop-helix factors (bHLH)	41	Not in Remap
BHLH13	GCACGT	Basic helix-loop-helix factors (bHLH)	Basic helix-loop-helix factors (bHLH)	282	Not in Remap
BHLH13	GCACGTG	Basic helix-loop-helix factors (bHLH)	Basic helix-loop-helix factors (bHLH)	198	Not in Remap
BHLH13	GCACGTGA	Basic helix-loop-helix factors (bHLH)	Basic helix-loop-helix factors (bHLH)	86	Not in Remap
BHLH13	GCACGTGC	Basic helix-loop-helix factors (bHLH)	Basic helix-loop-helix factors (bHLH)	26	Not in Remap
BHLH13	GCACGTGG	Basic helix-loop-helix factors (bHLH)	Basic helix-loop-helix factors (bHLH)	36	Not in Remap
BHLH13	GCACGTGT	Basic helix-loop-helix factors (bHLH)	Basic helix-loop-helix factors (bHLH)	86	Not in Remap
BHLH13	GCCACGT	Basic helix-loop-helix factors (bHLH)	Basic helix-loop-helix factors (bHLH)	814	Not in Remap
BHLH13	GGACACGT	Basic helix-loop-helix factors (bHLH)	Basic helix-loop-helix factors (bHLH)	86	Not in Remap
BHLH13	GGCACGTG	Basic helix-loop-helix factors (bHLH)	Basic helix-loop-helix factors (bHLH)	82	Not in Remap
BHLH13	GGGCACGT	Basic helix-loop-helix factors (bHLH)	Basic helix-loop-helix factors (bHLH)	22	Not in Remap
BHLH13	GTACACGT	Basic helix-loop-helix factors (bHLH)	Basic helix-loop-helix factors (bHLH)	91	Not in Remap
BHLH13	GTCACGT	Basic helix-loop-helix factors (bHLH)	Basic helix-loop-helix factors (bHLH)	341	Not in Remap
BHLH13	GTCACGTG	Basic helix-loop-helix factors (bHLH)	Basic helix-loop-helix factors (bHLH)	132	Not in Remap
BHLH13	TAACACGT	Basic helix-loop-helix factors (bHLH)	Basic helix-loop-helix factors (bHLH)	77	Not in Remap
BHLH13	TACACGT	Basic helix-loop-helix factors (bHLH)	Basic helix-loop-helix factors (bHLH)	376	Not in Remap
BHLH13	TACACGTG	Basic helix-loop-helix factors (bHLH)	Basic helix-loop-helix factors (bHLH)	236	Not in Remap
BHLH13	TACGTG	Basic helix-loop-helix factors (bHLH)	Basic helix-loop-helix factors (bHLH)	909	Not in Remap
BHLH13	TAGCACGT	Basic helix-loop-helix factors (bHLH)	Basic helix-loop-helix factors (bHLH)	22	Not in Remap
BHLH13	TCACACGT	Basic helix-loop-helix factors (bHLH)	Basic helix-loop-helix factors (bHLH)	132	Not in Remap
BHLH13	TCACGT	Basic helix-loop-helix factors (bHLH)	Basic helix-loop-helix factors (bHLH)	907	Not in Remap
BHLH13	TCACGTG	Basic helix-loop-helix factors (bHLH)	Basic helix-loop-helix factors (bHLH)	332	Not in Remap
BHLH13	TCACGTGC	Basic helix-loop-helix factors (bHLH)	Basic helix-loop-helix factors (bHLH)	80	Not in Remap
BHLH13	TCACGTGG	Basic helix-loop-helix factors (bHLH)	Basic helix-loop-helix factors (bHLH)	82	Not in Remap
BHLH13	TCCACGT	Basic helix-loop-helix factors (bHLH)	Basic helix-loop-helix factors (bHLH)	540	Not in Remap
BHLH13	TCCACGTG	Basic helix-loop-helix factors (bHLH)	Basic helix-loop-helix factors (bHLH)	251	Not in Remap
BHLH13	TCCCACGT	Basic helix-loop-helix factors (bHLH)	Basic helix-loop-helix factors (bHLH)	59	Not in Remap
BHLH13	TCGCACGT	Basic helix-loop-helix factors (bHLH)	Basic helix-loop-helix factors (bHLH)	37	Not in Remap
BHLH13	TGGCACGT	Basic helix-loop-helix factors (bHLH)	Basic helix-loop-helix factors (bHLH)	48	Not in Remap
BHLH13	TTACACGT	Basic helix-loop-helix factors (bHLH)	Basic helix-loop-helix factors (bHLH)	118	Not in Remap
BHLH13	TTCCACGT	Basic helix-loop-helix factors (bHLH)	Basic helix-loop-helix factors (bHLH)	137	Not in Remap
bHLH130	ACTTG	Basic helix-loop-helix factors (bHLH)	Basic helix-loop-helix factors (bHLH)	95	Not in Remap
bHLH130	CAAGTGGG	Basic helix-loop-helix factors (bHLH)	Basic helix-loop-helix factors (bHLH)	90	Not in Remap
bHLH130	CACGTGG	Basic helix-loop-helix factors (bHLH)	Basic helix-loop-helix factors (bHLH)	713	Not in Remap
bHLH130	CACGTGGA	Basic helix-loop-helix factors (bHLH)	Basic helix-loop-helix factors (bHLH)	250	Not in Remap
bHLH130	CACGTGGC	Basic helix-loop-helix factors (bHLH)	Basic helix-loop-helix factors (bHLH)	376	Not in Remap
bHLH130	CCAACTTG	Basic helix-loop-helix factors (bHLH)	Basic helix-loop-helix factors (bHLH)	59	Not in Remap
bHLH130	CCACGTG	Basic helix-loop-helix factors (bHLH)	Basic helix-loop-helix factors (bHLH)	714	Not in Remap
bHLH130	CCACGTGC	Basic helix-loop-helix factors (bHLH)	Basic helix-loop-helix factors (bHLH)	38	Not in Remap
bHLH130	GCACGTGG	Basic helix-loop-helix factors (bHLH)	Basic helix-loop-helix factors (bHLH)	36	Not in Remap
bHLH130	TCCACGTG	Basic helix-loop-helix factors (bHLH)	Basic helix-loop-helix factors (bHLH)	251	Not in Remap
bHLH136	AACGTGG	Basic helix-loop-helix factors (bHLH)	Basic helix-loop-helix factors (bHLH)	232	Not in Remap
bHLH136	AAGTCAA	Basic helix-loop-helix factors (bHLH)	Basic helix-loop-helix factors (bHLH)	844	Not in Remap
bHLH136	ACACGTG	Basic helix-loop-helix factors (bHLH)	Basic helix-loop-helix factors (bHLH)	942	Not in Remap
bHLH136	ACCACGT	Basic helix-loop-helix factors (bHLH)	Basic helix-loop-helix factors (bHLH)	305	Not in Remap
bHLH136	ACGTGAC	Basic helix-loop-helix factors (bHLH)	Basic helix-loop-helix factors (bHLH)	317	Not in Remap
bHLH136	ACGTGAT	Basic helix-loop-helix factors (bHLH)	Basic helix-loop-helix factors (bHLH)	210	Not in Remap
bHLH136	ACGTGCA	Basic helix-loop-helix factors (bHLH)	Basic helix-loop-helix factors (bHLH)	63	Not in Remap
bHLH136	ACGTGCG	Basic helix-loop-helix factors (bHLH)	Basic helix-loop-helix factors (bHLH)	61	Not in Remap
bHLH136	ACGTGCT	Basic helix-loop-helix factors (bHLH)	Basic helix-loop-helix factors (bHLH)	135	Not in Remap
bHLH136	ACGTGGC	Basic helix-loop-helix factors (bHLH)	Basic helix-loop-helix factors (bHLH)	833	Not in Remap
bHLH136	ACGTGTA	Basic helix-loop-helix factors (bHLH)	Basic helix-loop-helix factors (bHLH)	383	Not in Remap
bHLH136	ACGTGTG	Basic helix-loop-helix factors (bHLH)	Basic helix-loop-helix factors (bHLH)	327	Not in Remap
bHLH136	ATATATG	Basic helix-loop-helix factors (bHLH)	Basic helix-loop-helix factors (bHLH)	305	Not in Remap
bHLH136	CAACGTG	Basic helix-loop-helix factors (bHLH)	Basic helix-loop-helix factors (bHLH)	173	Not in Remap
bHLH136	CACATGC	Basic helix-loop-helix factors (bHLH)	Basic helix-loop-helix factors (bHLH)	205	Not in Remap
bHLH136	CACGCGC	Basic helix-loop-helix factors (bHLH)	Basic helix-loop-helix factors (bHLH)	225	Not in Remap
bHLH136	CACGTGA	Basic helix-loop-helix factors (bHLH)	Basic helix-loop-helix factors (bHLH)	406	Not in Remap
bHLH136	CACGTGC	Basic helix-loop-helix factors (bHLH)	Basic helix-loop-helix factors (bHLH)	186	Not in Remap
bHLH136	CACGTGG	Basic helix-loop-helix factors (bHLH)	Basic helix-loop-helix factors (bHLH)	713	Not in Remap
bHLH136	CCACACG	Basic helix-loop-helix factors (bHLH)	Basic helix-loop-helix factors (bHLH)	154	Not in Remap
bHLH136	CCGCACG	Basic helix-loop-helix factors (bHLH)	Basic helix-loop-helix factors (bHLH)	22	Not in Remap
bHLH136	CGCCACG	Basic helix-loop-helix factors (bHLH)	Basic helix-loop-helix factors (bHLH)	180	Not in Remap
bHLH136	CGTGCAC	Basic helix-loop-helix factors (bHLH)	Basic helix-loop-helix factors (bHLH)	53	Not in Remap
bHLH136	GGCCCCA	Basic helix-loop-helix factors (bHLH)	Basic helix-loop-helix factors (bHLH)	79	Not in Remap
bHLH145	AAACGTG	Basic helix-loop-helix factors (bHLH)	Basic helix-loop-helix factors (bHLH)	307	Not in Remap
bHLH145	AACACGT	Basic helix-loop-helix factors (bHLH)	Basic helix-loop-helix factors (bHLH)	383	Not in Remap
bHLH145	AACGTGT	Basic helix-loop-helix factors (bHLH)	Basic helix-loop-helix factors (bHLH)	274	Not in Remap
bHLH145	ACACGTG	Basic helix-loop-helix factors (bHLH)	Basic helix-loop-helix factors (bHLH)	942	Not in Remap
bHLH145	ACCACGT	Basic helix-loop-helix factors (bHLH)	Basic helix-loop-helix factors (bHLH)	305	Not in Remap
bHLH145	ACGTGAC	Basic helix-loop-helix factors (bHLH)	Basic helix-loop-helix factors (bHLH)	317	Not in Remap
bHLH145	ACGTGAT	Basic helix-loop-helix factors (bHLH)	Basic helix-loop-helix factors (bHLH)	210	Not in Remap
bHLH145	ACGTGCA	Basic helix-loop-helix factors (bHLH)	Basic helix-loop-helix factors (bHLH)	63	Not in Remap
bHLH145	ACGTGCG	Basic helix-loop-helix factors (bHLH)	Basic helix-loop-helix factors (bHLH)	61	Not in Remap
bHLH145	ACGTGCT	Basic helix-loop-helix factors (bHLH)	Basic helix-loop-helix factors (bHLH)	135	Not in Remap
bHLH145	ACGTGGC	Basic helix-loop-helix factors (bHLH)	Basic helix-loop-helix factors (bHLH)	833	Not in Remap
bHLH145	ACGTGTA	Basic helix-loop-helix factors (bHLH)	Basic helix-loop-helix factors (bHLH)	383	Not in Remap
bHLH145	ACGTGTG	Basic helix-loop-helix factors (bHLH)	Basic helix-loop-helix factors (bHLH)	327	Not in Remap
bHLH145	CACATGC	Basic helix-loop-helix factors (bHLH)	Basic helix-loop-helix factors (bHLH)	205	Not in Remap
bHLH145	CACGCGC	Basic helix-loop-helix factors (bHLH)	Basic helix-loop-helix factors (bHLH)	225	Not in Remap
bHLH145	CACGTGA	Basic helix-loop-helix factors (bHLH)	Basic helix-loop-helix factors (bHLH)	406	Not in Remap
bHLH145	CACGTGC	Basic helix-loop-helix factors (bHLH)	Basic helix-loop-helix factors (bHLH)	186	Not in Remap
bHLH145	CACGTGG	Basic helix-loop-helix factors (bHLH)	Basic helix-loop-helix factors (bHLH)	713	Not in Remap
bHLH145	CCACACG	Basic helix-loop-helix factors (bHLH)	Basic helix-loop-helix factors (bHLH)	154	Not in Remap
bHLH145	CCACGCG	Basic helix-loop-helix factors (bHLH)	Basic helix-loop-helix factors (bHLH)	70	Not in Remap
bHLH145	CCGCACG	Basic helix-loop-helix factors (bHLH)	Basic helix-loop-helix factors (bHLH)	22	Not in Remap
bHLH145	CGCCACG	Basic helix-loop-helix factors (bHLH)	Basic helix-loop-helix factors (bHLH)	180	Not in Remap
bHLH145	CGTGCAC	Basic helix-loop-helix factors (bHLH)	Basic helix-loop-helix factors (bHLH)	53	Not in Remap
bHLH145	CGTGCGA	Basic helix-loop-helix factors (bHLH)	Basic helix-loop-helix factors (bHLH)	35	Not in Remap
bHLH145	GGCCCAC	Basic helix-loop-helix factors (bHLH)	Basic helix-loop-helix factors (bHLH)	272	Not in Remap
bHLH145	GGTCAAC	Basic helix-loop-helix factors (bHLH)	Basic helix-loop-helix factors (bHLH)	203	Not in Remap
bHLH162	AAACGTG	Basic helix-loop-helix factors (bHLH)	Basic helix-loop-helix factors (bHLH)	307	Not in Remap
bHLH162	ACAGGCC	Basic helix-loop-helix factors (bHLH)	Basic helix-loop-helix factors (bHLH)	151	Not in Remap
bHLH162	ACGTGCA	Basic helix-loop-helix factors (bHLH)	Basic helix-loop-helix factors (bHLH)	63	Not in Remap
bHLH162	ACGTGCT	Basic helix-loop-helix factors (bHLH)	Basic helix-loop-helix factors (bHLH)	135	Not in Remap
bHLH162	ACGTGTG	Basic helix-loop-helix factors (bHLH)	Basic helix-loop-helix factors (bHLH)	327	Not in Remap
bHLH162	CACATGC	Basic helix-loop-helix factors (bHLH)	Basic helix-loop-helix factors (bHLH)	205	Not in Remap
bHLH162	CACGCGC	Basic helix-loop-helix factors (bHLH)	Basic helix-loop-helix factors (bHLH)	225	Not in Remap
bHLH162	CACGCTC	Basic helix-loop-helix factors (bHLH)	Basic helix-loop-helix factors (bHLH)	113	Not in Remap
bHLH162	CACGTGA	Basic helix-loop-helix factors (bHLH)	Basic helix-loop-helix factors (bHLH)	406	Not in Remap
bHLH162	CACGTGC	Basic helix-loop-helix factors (bHLH)	Basic helix-loop-helix factors (bHLH)	186	Not in Remap
bHLH162	CACGTGG	Basic helix-loop-helix factors (bHLH)	Basic helix-loop-helix factors (bHLH)	713	Not in Remap
bHLH162	CCACACG	Basic helix-loop-helix factors (bHLH)	Basic helix-loop-helix factors (bHLH)	154	Not in Remap
bHLH162	CCACGCG	Basic helix-loop-helix factors (bHLH)	Basic helix-loop-helix factors (bHLH)	70	Not in Remap
bHLH162	CGCCACG	Basic helix-loop-helix factors (bHLH)	Basic helix-loop-helix factors (bHLH)	180	Not in Remap
bHLH162	CGTGCAC	Basic helix-loop-helix factors (bHLH)	Basic helix-loop-helix factors (bHLH)	53	Not in Remap
bHLH162	CTGTCGC	Basic helix-loop-helix factors (bHLH)	Basic helix-loop-helix factors (bHLH)	54	Not in Remap
bHLH163	AAAAGGC	Basic helix-loop-helix factors (bHLH)	Basic helix-loop-helix factors (bHLH)	621	Not in Remap
bHLH163	ACGTGAC	Basic helix-loop-helix factors (bHLH)	Basic helix-loop-helix factors (bHLH)	317	Not in Remap
bHLH163	ACGTGAT	Basic helix-loop-helix factors (bHLH)	Basic helix-loop-helix factors (bHLH)	210	Not in Remap
bHLH163	ACGTGCA	Basic helix-loop-helix factors (bHLH)	Basic helix-loop-helix factors (bHLH)	63	Not in Remap
bHLH163	ACGTGCT	Basic helix-loop-helix factors (bHLH)	Basic helix-loop-helix factors (bHLH)	135	Not in Remap
bHLH163	ACGTGTG	Basic helix-loop-helix factors (bHLH)	Basic helix-loop-helix factors (bHLH)	327	Not in Remap
bHLH163	ATATATG	Basic helix-loop-helix factors (bHLH)	Basic helix-loop-helix factors (bHLH)	305	Not in Remap
bHLH163	ATCCATC	Basic helix-loop-helix factors (bHLH)	Basic helix-loop-helix factors (bHLH)	213	Not in Remap
bHLH163	CACATGC	Basic helix-loop-helix factors (bHLH)	Basic helix-loop-helix factors (bHLH)	205	Not in Remap
bHLH163	CACGCGC	Basic helix-loop-helix factors (bHLH)	Basic helix-loop-helix factors (bHLH)	225	Not in Remap
bHLH163	CACGTGA	Basic helix-loop-helix factors (bHLH)	Basic helix-loop-helix factors (bHLH)	406	Not in Remap
bHLH163	CACGTGC	Basic helix-loop-helix factors (bHLH)	Basic helix-loop-helix factors (bHLH)	186	Not in Remap
bHLH163	CACGTGG	Basic helix-loop-helix factors (bHLH)	Basic helix-loop-helix factors (bHLH)	713	Not in Remap
bHLH163	CGCCACG	Basic helix-loop-helix factors (bHLH)	Basic helix-loop-helix factors (bHLH)	180	Not in Remap
bHLH163	CTATATA	Basic helix-loop-helix factors (bHLH)	Basic helix-loop-helix factors (bHLH)	803	Not in Remap
bHLH163	GTACTAC	Basic helix-loop-helix factors (bHLH)	Basic helix-loop-helix factors (bHLH)	84	Not in Remap
bHLH163	GTATATA	Basic helix-loop-helix factors (bHLH)	Basic helix-loop-helix factors (bHLH)	683	Not in Remap
bHLH172	ACACGTG	Basic helix-loop-helix factors (bHLH)	Basic helix-loop-helix factors (bHLH)	942	Not in Remap
bHLH172	ACGCGTG	Basic helix-loop-helix factors (bHLH)	Basic helix-loop-helix factors (bHLH)	29	Not in Remap
bHLH172	ACGTGCA	Basic helix-loop-helix factors (bHLH)	Basic helix-loop-helix factors (bHLH)	63	Not in Remap
bHLH172	ACGTGTG	Basic helix-loop-helix factors (bHLH)	Basic helix-loop-helix factors (bHLH)	327	Not in Remap
bHLH172	CACATGC	Basic helix-loop-helix factors (bHLH)	Basic helix-loop-helix factors (bHLH)	205	Not in Remap
bHLH172	CACGCCA	Basic helix-loop-helix factors (bHLH)	Basic helix-loop-helix factors (bHLH)	71	Not in Remap
bHLH172	CACGCGC	Basic helix-loop-helix factors (bHLH)	Basic helix-loop-helix factors (bHLH)	225	Not in Remap
bHLH172	CACGCTC	Basic helix-loop-helix factors (bHLH)	Basic helix-loop-helix factors (bHLH)	113	Not in Remap
bHLH172	CACGTGC	Basic helix-loop-helix factors (bHLH)	Basic helix-loop-helix factors (bHLH)	186	Not in Remap
bHLH172	CACGTGG	Basic helix-loop-helix factors (bHLH)	Basic helix-loop-helix factors (bHLH)	713	Not in Remap
bHLH172	CCACACG	Basic helix-loop-helix factors (bHLH)	Basic helix-loop-helix factors (bHLH)	154	Not in Remap
bHLH172	CCACGCG	Basic helix-loop-helix factors (bHLH)	Basic helix-loop-helix factors (bHLH)	70	Not in Remap
bHLH172	CCGCACG	Basic helix-loop-helix factors (bHLH)	Basic helix-loop-helix factors (bHLH)	22	Not in Remap
bHLH172	CGACACG	Basic helix-loop-helix factors (bHLH)	Basic helix-loop-helix factors (bHLH)	255	Not in Remap
bHLH172	CGCCACG	Basic helix-loop-helix factors (bHLH)	Basic helix-loop-helix factors (bHLH)	180	Not in Remap
bHLH172	CGTGCAC	Basic helix-loop-helix factors (bHLH)	Basic helix-loop-helix factors (bHLH)	53	Not in Remap
bHLH172	GACACGC	Basic helix-loop-helix factors (bHLH)	Basic helix-loop-helix factors (bHLH)	120	Not in Remap
bHLH172	GCGTGCC	Basic helix-loop-helix factors (bHLH)	Basic helix-loop-helix factors (bHLH)	32	Not in Remap
bHLH18	AACACGT	Basic helix-loop-helix factors (bHLH)	Basic helix-loop-helix factors (bHLH)	383	Not in Remap
bHLH18	AACACGTG	Basic helix-loop-helix factors (bHLH)	Basic helix-loop-helix factors (bHLH)	165	Not in Remap
bHLH18	AACCACGT	Basic helix-loop-helix factors (bHLH)	Basic helix-loop-helix factors (bHLH)	98	Not in Remap
bHLH18	ACACGT	Basic helix-loop-helix factors (bHLH)	Basic helix-loop-helix factors (bHLH)	1474	Not in Remap
bHLH18	ACACGTG	Basic helix-loop-helix factors (bHLH)	Basic helix-loop-helix factors (bHLH)	942	Not in Remap
bHLH18	ACACGTGC	Basic helix-loop-helix factors (bHLH)	Basic helix-loop-helix factors (bHLH)	95	Not in Remap
bHLH18	ACACGTGG	Basic helix-loop-helix factors (bHLH)	Basic helix-loop-helix factors (bHLH)	419	Not in Remap
bHLH18	ACACGTGT	Basic helix-loop-helix factors (bHLH)	Basic helix-loop-helix factors (bHLH)	298	Not in Remap
bHLH18	ACCACGT	Basic helix-loop-helix factors (bHLH)	Basic helix-loop-helix factors (bHLH)	305	Not in Remap
bHLH18	ACCACGTG	Basic helix-loop-helix factors (bHLH)	Basic helix-loop-helix factors (bHLH)	101	Not in Remap
bHLH18	ACGT	Basic helix-loop-helix factors (bHLH)	Basic helix-loop-helix factors (bHLH)	6633	Not in Remap
bHLH18	ACGTG	Basic helix-loop-helix factors (bHLH)	Basic helix-loop-helix factors (bHLH)	3254	Not in Remap
bHLH18	ACGTGA	Basic helix-loop-helix factors (bHLH)	Basic helix-loop-helix factors (bHLH)	905	Not in Remap
bHLH18	ACGTGAC	Basic helix-loop-helix factors (bHLH)	Basic helix-loop-helix factors (bHLH)	317	Not in Remap
bHLH18	ACGTGACG	Basic helix-loop-helix factors (bHLH)	Basic helix-loop-helix factors (bHLH)	62	Not in Remap
bHLH18	ACGTGC	Basic helix-loop-helix factors (bHLH)	Basic helix-loop-helix factors (bHLH)	353	Not in Remap
bHLH18	ACGTGCA	Basic helix-loop-helix factors (bHLH)	Basic helix-loop-helix factors (bHLH)	63	Not in Remap
bHLH18	ACGTGCCA	Basic helix-loop-helix factors (bHLH)	Basic helix-loop-helix factors (bHLH)	53	Not in Remap
bHLH18	ACGTGCCC	Basic helix-loop-helix factors (bHLH)	Basic helix-loop-helix factors (bHLH)	21	Not in Remap
bHLH18	ACGTGCT	Basic helix-loop-helix factors (bHLH)	Basic helix-loop-helix factors (bHLH)	135	Not in Remap
bHLH18	ACGTGCTA	Basic helix-loop-helix factors (bHLH)	Basic helix-loop-helix factors (bHLH)	14	Not in Remap
bHLH18	ACGTGG	Basic helix-loop-helix factors (bHLH)	Basic helix-loop-helix factors (bHLH)	1557	Not in Remap
bHLH18	ACGTGGA	Basic helix-loop-helix factors (bHLH)	Basic helix-loop-helix factors (bHLH)	520	Not in Remap
bHLH18	ACGTGGAA	Basic helix-loop-helix factors (bHLH)	Basic helix-loop-helix factors (bHLH)	135	Not in Remap
bHLH18	ACGTGGAC	Basic helix-loop-helix factors (bHLH)	Basic helix-loop-helix factors (bHLH)	104	Not in Remap
bHLH18	ACGTGGC	Basic helix-loop-helix factors (bHLH)	Basic helix-loop-helix factors (bHLH)	833	Not in Remap
bHLH18	ACGTGGCT	Basic helix-loop-helix factors (bHLH)	Basic helix-loop-helix factors (bHLH)	153	Not in Remap
bHLH18	ACGTGGGA	Basic helix-loop-helix factors (bHLH)	Basic helix-loop-helix factors (bHLH)	63	Not in Remap
bHLH18	ACGTGGGG	Basic helix-loop-helix factors (bHLH)	Basic helix-loop-helix factors (bHLH)	30	Not in Remap
bHLH18	ACGTGGTA	Basic helix-loop-helix factors (bHLH)	Basic helix-loop-helix factors (bHLH)	62	Not in Remap
bHLH18	ACGTGGTG	Basic helix-loop-helix factors (bHLH)	Basic helix-loop-helix factors (bHLH)	55	Not in Remap
bHLH18	ACGTGGTT	Basic helix-loop-helix factors (bHLH)	Basic helix-loop-helix factors (bHLH)	99	Not in Remap
bHLH18	ACGTGT	Basic helix-loop-helix factors (bHLH)	Basic helix-loop-helix factors (bHLH)	1535	Not in Remap
bHLH18	ACGTGTA	Basic helix-loop-helix factors (bHLH)	Basic helix-loop-helix factors (bHLH)	383	Not in Remap
bHLH18	ACGTGTAA	Basic helix-loop-helix factors (bHLH)	Basic helix-loop-helix factors (bHLH)	127	Not in Remap
bHLH18	ACGTGTCC	Basic helix-loop-helix factors (bHLH)	Basic helix-loop-helix factors (bHLH)	86	Not in Remap
bHLH18	ACGTGTCG	Basic helix-loop-helix factors (bHLH)	Basic helix-loop-helix factors (bHLH)	156	Not in Remap
bHLH18	ACGTGTCT	Basic helix-loop-helix factors (bHLH)	Basic helix-loop-helix factors (bHLH)	151	Not in Remap
bHLH18	ACGTGTT	Basic helix-loop-helix factors (bHLH)	Basic helix-loop-helix factors (bHLH)	414	Not in Remap
bHLH18	AGCACGT	Basic helix-loop-helix factors (bHLH)	Basic helix-loop-helix factors (bHLH)	145	Not in Remap
bHLH18	AGCCACGT	Basic helix-loop-helix factors (bHLH)	Basic helix-loop-helix factors (bHLH)	163	Not in Remap
bHLH18	ATCACGTG	Basic helix-loop-helix factors (bHLH)	Basic helix-loop-helix factors (bHLH)	117	Not in Remap
bHLH18	CACACGTG	Basic helix-loop-helix factors (bHLH)	Basic helix-loop-helix factors (bHLH)	169	Not in Remap
bHLH18	CACCACGT	Basic helix-loop-helix factors (bHLH)	Basic helix-loop-helix factors (bHLH)	54	Not in Remap
bHLH18	CACG	Basic helix-loop-helix factors (bHLH)	Basic helix-loop-helix factors (bHLH)	6026	Not in Remap
bHLH18	CACGT	Basic helix-loop-helix factors (bHLH)	Basic helix-loop-helix factors (bHLH)	3912	Not in Remap
bHLH18	CACGTG	Basic helix-loop-helix factors (bHLH)	Basic helix-loop-helix factors (bHLH)	1364	Not in Remap
bHLH18	CACGTGA	Basic helix-loop-helix factors (bHLH)	Basic helix-loop-helix factors (bHLH)	406	Not in Remap
bHLH18	CACGTGAC	Basic helix-loop-helix factors (bHLH)	Basic helix-loop-helix factors (bHLH)	127	Not in Remap
bHLH18	CACGTGAG	Basic helix-loop-helix factors (bHLH)	Basic helix-loop-helix factors (bHLH)	84	Not in Remap
bHLH18	CACGTGAT	Basic helix-loop-helix factors (bHLH)	Basic helix-loop-helix factors (bHLH)	125	Not in Remap
bHLH18	CACGTGC	Basic helix-loop-helix factors (bHLH)	Basic helix-loop-helix factors (bHLH)	186	Not in Remap
bHLH18	CACGTGCC	Basic helix-loop-helix factors (bHLH)	Basic helix-loop-helix factors (bHLH)	80	Not in Remap
bHLH18	CACGTGCG	Basic helix-loop-helix factors (bHLH)	Basic helix-loop-helix factors (bHLH)	47	Not in Remap
bHLH18	CACGTGG	Basic helix-loop-helix factors (bHLH)	Basic helix-loop-helix factors (bHLH)	713	Not in Remap
bHLH18	CACGTGGA	Basic helix-loop-helix factors (bHLH)	Basic helix-loop-helix factors (bHLH)	250	Not in Remap
bHLH18	CACGTGGC	Basic helix-loop-helix factors (bHLH)	Basic helix-loop-helix factors (bHLH)	376	Not in Remap
bHLH18	CACGTGT	Basic helix-loop-helix factors (bHLH)	Basic helix-loop-helix factors (bHLH)	890	Not in Remap
bHLH18	CACGTGTA	Basic helix-loop-helix factors (bHLH)	Basic helix-loop-helix factors (bHLH)	231	Not in Remap
bHLH18	CACGTGTG	Basic helix-loop-helix factors (bHLH)	Basic helix-loop-helix factors (bHLH)	184	Not in Remap
bHLH18	CACGTGTT	Basic helix-loop-helix factors (bHLH)	Basic helix-loop-helix factors (bHLH)	178	Not in Remap
bHLH18	CCACGT	Basic helix-loop-helix factors (bHLH)	Basic helix-loop-helix factors (bHLH)	1599	Not in Remap
bHLH18	CCACGTG	Basic helix-loop-helix factors (bHLH)	Basic helix-loop-helix factors (bHLH)	714	Not in Remap
bHLH18	CCACGTGA	Basic helix-loop-helix factors (bHLH)	Basic helix-loop-helix factors (bHLH)	85	Not in Remap
bHLH18	CCACGTGC	Basic helix-loop-helix factors (bHLH)	Basic helix-loop-helix factors (bHLH)	38	Not in Remap
bHLH18	CCACGTGT	Basic helix-loop-helix factors (bHLH)	Basic helix-loop-helix factors (bHLH)	333	Not in Remap
bHLH18	CCCACGT	Basic helix-loop-helix factors (bHLH)	Basic helix-loop-helix factors (bHLH)	230	Not in Remap
bHLH18	CCCCACGT	Basic helix-loop-helix factors (bHLH)	Basic helix-loop-helix factors (bHLH)	29	Not in Remap
bHLH18	CGACACGT	Basic helix-loop-helix factors (bHLH)	Basic helix-loop-helix factors (bHLH)	158	Not in Remap
bHLH18	CGCACGTG	Basic helix-loop-helix factors (bHLH)	Basic helix-loop-helix factors (bHLH)	46	Not in Remap
bHLH18	CGTCACGT	Basic helix-loop-helix factors (bHLH)	Basic helix-loop-helix factors (bHLH)	58	Not in Remap
bHLH18	CTCACGTG	Basic helix-loop-helix factors (bHLH)	Basic helix-loop-helix factors (bHLH)	77	Not in Remap
bHLH18	GCACGT	Basic helix-loop-helix factors (bHLH)	Basic helix-loop-helix factors (bHLH)	282	Not in Remap
bHLH18	GCACGTG	Basic helix-loop-helix factors (bHLH)	Basic helix-loop-helix factors (bHLH)	198	Not in Remap
bHLH18	GCACGTGA	Basic helix-loop-helix factors (bHLH)	Basic helix-loop-helix factors (bHLH)	86	Not in Remap
bHLH18	GCACGTGC	Basic helix-loop-helix factors (bHLH)	Basic helix-loop-helix factors (bHLH)	26	Not in Remap
bHLH18	GCACGTGG	Basic helix-loop-helix factors (bHLH)	Basic helix-loop-helix factors (bHLH)	36	Not in Remap
bHLH18	GCACGTGT	Basic helix-loop-helix factors (bHLH)	Basic helix-loop-helix factors (bHLH)	86	Not in Remap
bHLH18	GCCACGT	Basic helix-loop-helix factors (bHLH)	Basic helix-loop-helix factors (bHLH)	814	Not in Remap
bHLH18	GGACACGT	Basic helix-loop-helix factors (bHLH)	Basic helix-loop-helix factors (bHLH)	86	Not in Remap
bHLH18	GGCACGTG	Basic helix-loop-helix factors (bHLH)	Basic helix-loop-helix factors (bHLH)	82	Not in Remap
bHLH18	GGGCACGT	Basic helix-loop-helix factors (bHLH)	Basic helix-loop-helix factors (bHLH)	22	Not in Remap
bHLH18	GTCACGT	Basic helix-loop-helix factors (bHLH)	Basic helix-loop-helix factors (bHLH)	341	Not in Remap
bHLH18	GTCACGTG	Basic helix-loop-helix factors (bHLH)	Basic helix-loop-helix factors (bHLH)	132	Not in Remap
bHLH18	TACACGT	Basic helix-loop-helix factors (bHLH)	Basic helix-loop-helix factors (bHLH)	376	Not in Remap
bHLH18	TACACGTG	Basic helix-loop-helix factors (bHLH)	Basic helix-loop-helix factors (bHLH)	236	Not in Remap
bHLH18	TAGCACGT	Basic helix-loop-helix factors (bHLH)	Basic helix-loop-helix factors (bHLH)	22	Not in Remap
bHLH18	TCACGT	Basic helix-loop-helix factors (bHLH)	Basic helix-loop-helix factors (bHLH)	907	Not in Remap
bHLH18	TCACGTG	Basic helix-loop-helix factors (bHLH)	Basic helix-loop-helix factors (bHLH)	332	Not in Remap
bHLH18	TCACGTGC	Basic helix-loop-helix factors (bHLH)	Basic helix-loop-helix factors (bHLH)	80	Not in Remap
bHLH18	TCACGTGG	Basic helix-loop-helix factors (bHLH)	Basic helix-loop-helix factors (bHLH)	82	Not in Remap
bHLH18	TCCACGT	Basic helix-loop-helix factors (bHLH)	Basic helix-loop-helix factors (bHLH)	540	Not in Remap
bHLH18	TCCACGTG	Basic helix-loop-helix factors (bHLH)	Basic helix-loop-helix factors (bHLH)	251	Not in Remap
bHLH18	TCCCACGT	Basic helix-loop-helix factors (bHLH)	Basic helix-loop-helix factors (bHLH)	59	Not in Remap
bHLH18	TGGCACGT	Basic helix-loop-helix factors (bHLH)	Basic helix-loop-helix factors (bHLH)	48	Not in Remap
bHLH18	TTACACGT	Basic helix-loop-helix factors (bHLH)	Basic helix-loop-helix factors (bHLH)	118	Not in Remap
bHLH18	TTCCACGT	Basic helix-loop-helix factors (bHLH)	Basic helix-loop-helix factors (bHLH)	137	Not in Remap
BHLH3	AACACGT	Basic helix-loop-helix factors (bHLH)	Basic helix-loop-helix factors (bHLH)	383	Not in Remap
BHLH3	AACACGTG	Basic helix-loop-helix factors (bHLH)	Basic helix-loop-helix factors (bHLH)	165	Not in Remap
BHLH3	ACACACGT	Basic helix-loop-helix factors (bHLH)	Basic helix-loop-helix factors (bHLH)	127	Not in Remap
BHLH3	ACACGT	Basic helix-loop-helix factors (bHLH)	Basic helix-loop-helix factors (bHLH)	1474	Not in Remap
BHLH3	ACACGTG	Basic helix-loop-helix factors (bHLH)	Basic helix-loop-helix factors (bHLH)	942	Not in Remap
BHLH3	ACACGTGC	Basic helix-loop-helix factors (bHLH)	Basic helix-loop-helix factors (bHLH)	95	Not in Remap
BHLH3	ACACGTGG	Basic helix-loop-helix factors (bHLH)	Basic helix-loop-helix factors (bHLH)	419	Not in Remap
BHLH3	ACACGTGT	Basic helix-loop-helix factors (bHLH)	Basic helix-loop-helix factors (bHLH)	298	Not in Remap
BHLH3	ACCACGT	Basic helix-loop-helix factors (bHLH)	Basic helix-loop-helix factors (bHLH)	305	Not in Remap
BHLH3	ACCACGTG	Basic helix-loop-helix factors (bHLH)	Basic helix-loop-helix factors (bHLH)	101	Not in Remap
BHLH3	ACGT	Basic helix-loop-helix factors (bHLH)	Basic helix-loop-helix factors (bHLH)	6633	Not in Remap
BHLH3	ACGTG	Basic helix-loop-helix factors (bHLH)	Basic helix-loop-helix factors (bHLH)	3254	Not in Remap
BHLH3	ACGTGA	Basic helix-loop-helix factors (bHLH)	Basic helix-loop-helix factors (bHLH)	905	Not in Remap
BHLH3	ACGTGAC	Basic helix-loop-helix factors (bHLH)	Basic helix-loop-helix factors (bHLH)	317	Not in Remap
BHLH3	ACGTGACG	Basic helix-loop-helix factors (bHLH)	Basic helix-loop-helix factors (bHLH)	62	Not in Remap
BHLH3	ACGTGC	Basic helix-loop-helix factors (bHLH)	Basic helix-loop-helix factors (bHLH)	353	Not in Remap
BHLH3	ACGTGCA	Basic helix-loop-helix factors (bHLH)	Basic helix-loop-helix factors (bHLH)	63	Not in Remap
BHLH3	ACGTGCCA	Basic helix-loop-helix factors (bHLH)	Basic helix-loop-helix factors (bHLH)	53	Not in Remap
BHLH3	ACGTGCCC	Basic helix-loop-helix factors (bHLH)	Basic helix-loop-helix factors (bHLH)	21	Not in Remap
BHLH3	ACGTGCG	Basic helix-loop-helix factors (bHLH)	Basic helix-loop-helix factors (bHLH)	61	Not in Remap
BHLH3	ACGTGCGA	Basic helix-loop-helix factors (bHLH)	Basic helix-loop-helix factors (bHLH)	28	Not in Remap
BHLH3	ACGTGCT	Basic helix-loop-helix factors (bHLH)	Basic helix-loop-helix factors (bHLH)	135	Not in Remap
BHLH3	ACGTGCTA	Basic helix-loop-helix factors (bHLH)	Basic helix-loop-helix factors (bHLH)	14	Not in Remap
BHLH3	ACGTGG	Basic helix-loop-helix factors (bHLH)	Basic helix-loop-helix factors (bHLH)	1557	Not in Remap
BHLH3	ACGTGGA	Basic helix-loop-helix factors (bHLH)	Basic helix-loop-helix factors (bHLH)	520	Not in Remap
BHLH3	ACGTGGAA	Basic helix-loop-helix factors (bHLH)	Basic helix-loop-helix factors (bHLH)	135	Not in Remap
BHLH3	ACGTGGAC	Basic helix-loop-helix factors (bHLH)	Basic helix-loop-helix factors (bHLH)	104	Not in Remap
BHLH3	ACGTGGC	Basic helix-loop-helix factors (bHLH)	Basic helix-loop-helix factors (bHLH)	833	Not in Remap
BHLH3	ACGTGGCT	Basic helix-loop-helix factors (bHLH)	Basic helix-loop-helix factors (bHLH)	153	Not in Remap
BHLH3	ACGTGGGA	Basic helix-loop-helix factors (bHLH)	Basic helix-loop-helix factors (bHLH)	63	Not in Remap
BHLH3	ACGTGGGG	Basic helix-loop-helix factors (bHLH)	Basic helix-loop-helix factors (bHLH)	30	Not in Remap
BHLH3	ACGTGGTA	Basic helix-loop-helix factors (bHLH)	Basic helix-loop-helix factors (bHLH)	62	Not in Remap
BHLH3	ACGTGT	Basic helix-loop-helix factors (bHLH)	Basic helix-loop-helix factors (bHLH)	1535	Not in Remap
BHLH3	ACGTGTA	Basic helix-loop-helix factors (bHLH)	Basic helix-loop-helix factors (bHLH)	383	Not in Remap
BHLH3	ACGTGTAA	Basic helix-loop-helix factors (bHLH)	Basic helix-loop-helix factors (bHLH)	127	Not in Remap
BHLH3	ACGTGTAC	Basic helix-loop-helix factors (bHLH)	Basic helix-loop-helix factors (bHLH)	78	Not in Remap
BHLH3	ACGTGTAT	Basic helix-loop-helix factors (bHLH)	Basic helix-loop-helix factors (bHLH)	104	Not in Remap
BHLH3	ACGTGTCC	Basic helix-loop-helix factors (bHLH)	Basic helix-loop-helix factors (bHLH)	86	Not in Remap
BHLH3	ACGTGTCG	Basic helix-loop-helix factors (bHLH)	Basic helix-loop-helix factors (bHLH)	156	Not in Remap
BHLH3	ACGTGTCT	Basic helix-loop-helix factors (bHLH)	Basic helix-loop-helix factors (bHLH)	151	Not in Remap
BHLH3	ACGTGTG	Basic helix-loop-helix factors (bHLH)	Basic helix-loop-helix factors (bHLH)	327	Not in Remap
BHLH3	ACGTGTGA	Basic helix-loop-helix factors (bHLH)	Basic helix-loop-helix factors (bHLH)	122	Not in Remap
BHLH3	ACGTGTGC	Basic helix-loop-helix factors (bHLH)	Basic helix-loop-helix factors (bHLH)	45	Not in Remap
BHLH3	ACGTGTT	Basic helix-loop-helix factors (bHLH)	Basic helix-loop-helix factors (bHLH)	414	Not in Remap
BHLH3	ACGTGTTA	Basic helix-loop-helix factors (bHLH)	Basic helix-loop-helix factors (bHLH)	54	Not in Remap
BHLH3	ACGTGTTC	Basic helix-loop-helix factors (bHLH)	Basic helix-loop-helix factors (bHLH)	50	Not in Remap
BHLH3	ACGTGTTG	Basic helix-loop-helix factors (bHLH)	Basic helix-loop-helix factors (bHLH)	68	Not in Remap
BHLH3	AGCACGT	Basic helix-loop-helix factors (bHLH)	Basic helix-loop-helix factors (bHLH)	145	Not in Remap
BHLH3	AGCCACGT	Basic helix-loop-helix factors (bHLH)	Basic helix-loop-helix factors (bHLH)	163	Not in Remap
BHLH3	ATACACGT	Basic helix-loop-helix factors (bHLH)	Basic helix-loop-helix factors (bHLH)	111	Not in Remap
BHLH3	ATCACGTG	Basic helix-loop-helix factors (bHLH)	Basic helix-loop-helix factors (bHLH)	117	Not in Remap
BHLH3	CAACACGT	Basic helix-loop-helix factors (bHLH)	Basic helix-loop-helix factors (bHLH)	86	Not in Remap
BHLH3	CACACGT	Basic helix-loop-helix factors (bHLH)	Basic helix-loop-helix factors (bHLH)	314	Not in Remap
BHLH3	CACACGTG	Basic helix-loop-helix factors (bHLH)	Basic helix-loop-helix factors (bHLH)	169	Not in Remap
BHLH3	CACG	Basic helix-loop-helix factors (bHLH)	Basic helix-loop-helix factors (bHLH)	6026	Not in Remap
BHLH3	CACGT	Basic helix-loop-helix factors (bHLH)	Basic helix-loop-helix factors (bHLH)	3912	Not in Remap
BHLH3	CACGTC	Basic helix-loop-helix factors (bHLH)	Basic helix-loop-helix factors (bHLH)	845	Not in Remap
BHLH3	CACGTG	Basic helix-loop-helix factors (bHLH)	Basic helix-loop-helix factors (bHLH)	1364	Not in Remap
BHLH3	CACGTGA	Basic helix-loop-helix factors (bHLH)	Basic helix-loop-helix factors (bHLH)	406	Not in Remap
BHLH3	CACGTGAC	Basic helix-loop-helix factors (bHLH)	Basic helix-loop-helix factors (bHLH)	127	Not in Remap
BHLH3	CACGTGAG	Basic helix-loop-helix factors (bHLH)	Basic helix-loop-helix factors (bHLH)	84	Not in Remap
BHLH3	CACGTGAT	Basic helix-loop-helix factors (bHLH)	Basic helix-loop-helix factors (bHLH)	125	Not in Remap
BHLH3	CACGTGC	Basic helix-loop-helix factors (bHLH)	Basic helix-loop-helix factors (bHLH)	186	Not in Remap
BHLH3	CACGTGCC	Basic helix-loop-helix factors (bHLH)	Basic helix-loop-helix factors (bHLH)	80	Not in Remap
BHLH3	CACGTGCG	Basic helix-loop-helix factors (bHLH)	Basic helix-loop-helix factors (bHLH)	47	Not in Remap
BHLH3	CACGTGG	Basic helix-loop-helix factors (bHLH)	Basic helix-loop-helix factors (bHLH)	713	Not in Remap
BHLH3	CACGTGGA	Basic helix-loop-helix factors (bHLH)	Basic helix-loop-helix factors (bHLH)	250	Not in Remap
BHLH3	CACGTGGC	Basic helix-loop-helix factors (bHLH)	Basic helix-loop-helix factors (bHLH)	376	Not in Remap
BHLH3	CACGTGT	Basic helix-loop-helix factors (bHLH)	Basic helix-loop-helix factors (bHLH)	890	Not in Remap
BHLH3	CACGTGTA	Basic helix-loop-helix factors (bHLH)	Basic helix-loop-helix factors (bHLH)	231	Not in Remap
BHLH3	CACGTGTG	Basic helix-loop-helix factors (bHLH)	Basic helix-loop-helix factors (bHLH)	184	Not in Remap
BHLH3	CACGTGTT	Basic helix-loop-helix factors (bHLH)	Basic helix-loop-helix factors (bHLH)	178	Not in Remap
BHLH3	CCACGT	Basic helix-loop-helix factors (bHLH)	Basic helix-loop-helix factors (bHLH)	1599	Not in Remap
BHLH3	CCACGTG	Basic helix-loop-helix factors (bHLH)	Basic helix-loop-helix factors (bHLH)	714	Not in Remap
BHLH3	CCACGTGA	Basic helix-loop-helix factors (bHLH)	Basic helix-loop-helix factors (bHLH)	85	Not in Remap
BHLH3	CCACGTGC	Basic helix-loop-helix factors (bHLH)	Basic helix-loop-helix factors (bHLH)	38	Not in Remap
BHLH3	CCACGTGT	Basic helix-loop-helix factors (bHLH)	Basic helix-loop-helix factors (bHLH)	333	Not in Remap
BHLH3	CCCACGT	Basic helix-loop-helix factors (bHLH)	Basic helix-loop-helix factors (bHLH)	230	Not in Remap
BHLH3	CCCCACGT	Basic helix-loop-helix factors (bHLH)	Basic helix-loop-helix factors (bHLH)	29	Not in Remap
BHLH3	CGACACGT	Basic helix-loop-helix factors (bHLH)	Basic helix-loop-helix factors (bHLH)	158	Not in Remap
BHLH3	CGCACGT	Basic helix-loop-helix factors (bHLH)	Basic helix-loop-helix factors (bHLH)	63	Not in Remap
BHLH3	CGCACGTG	Basic helix-loop-helix factors (bHLH)	Basic helix-loop-helix factors (bHLH)	46	Not in Remap
BHLH3	CGTCACGT	Basic helix-loop-helix factors (bHLH)	Basic helix-loop-helix factors (bHLH)	58	Not in Remap
BHLH3	CTCACGTG	Basic helix-loop-helix factors (bHLH)	Basic helix-loop-helix factors (bHLH)	77	Not in Remap
BHLH3	GAACACGT	Basic helix-loop-helix factors (bHLH)	Basic helix-loop-helix factors (bHLH)	54	Not in Remap
BHLH3	GACGTG	Basic helix-loop-helix factors (bHLH)	Basic helix-loop-helix factors (bHLH)	874	Not in Remap
BHLH3	GCACACGT	Basic helix-loop-helix factors (bHLH)	Basic helix-loop-helix factors (bHLH)	41	Not in Remap
BHLH3	GCACGT	Basic helix-loop-helix factors (bHLH)	Basic helix-loop-helix factors (bHLH)	282	Not in Remap
BHLH3	GCACGTG	Basic helix-loop-helix factors (bHLH)	Basic helix-loop-helix factors (bHLH)	198	Not in Remap
BHLH3	GCACGTGA	Basic helix-loop-helix factors (bHLH)	Basic helix-loop-helix factors (bHLH)	86	Not in Remap
BHLH3	GCACGTGC	Basic helix-loop-helix factors (bHLH)	Basic helix-loop-helix factors (bHLH)	26	Not in Remap
BHLH3	GCACGTGG	Basic helix-loop-helix factors (bHLH)	Basic helix-loop-helix factors (bHLH)	36	Not in Remap
BHLH3	GCACGTGT	Basic helix-loop-helix factors (bHLH)	Basic helix-loop-helix factors (bHLH)	86	Not in Remap
BHLH3	GCCACGT	Basic helix-loop-helix factors (bHLH)	Basic helix-loop-helix factors (bHLH)	814	Not in Remap
BHLH3	GGACACGT	Basic helix-loop-helix factors (bHLH)	Basic helix-loop-helix factors (bHLH)	86	Not in Remap
BHLH3	GGCACGTG	Basic helix-loop-helix factors (bHLH)	Basic helix-loop-helix factors (bHLH)	82	Not in Remap
BHLH3	GGGCACGT	Basic helix-loop-helix factors (bHLH)	Basic helix-loop-helix factors (bHLH)	22	Not in Remap
BHLH3	GTACACGT	Basic helix-loop-helix factors (bHLH)	Basic helix-loop-helix factors (bHLH)	91	Not in Remap
BHLH3	GTCACGT	Basic helix-loop-helix factors (bHLH)	Basic helix-loop-helix factors (bHLH)	341	Not in Remap
BHLH3	GTCACGTG	Basic helix-loop-helix factors (bHLH)	Basic helix-loop-helix factors (bHLH)	132	Not in Remap
BHLH3	TAACACGT	Basic helix-loop-helix factors (bHLH)	Basic helix-loop-helix factors (bHLH)	77	Not in Remap
BHLH3	TACACGT	Basic helix-loop-helix factors (bHLH)	Basic helix-loop-helix factors (bHLH)	376	Not in Remap
BHLH3	TACACGTG	Basic helix-loop-helix factors (bHLH)	Basic helix-loop-helix factors (bHLH)	236	Not in Remap
BHLH3	TAGCACGT	Basic helix-loop-helix factors (bHLH)	Basic helix-loop-helix factors (bHLH)	22	Not in Remap
BHLH3	TCACACGT	Basic helix-loop-helix factors (bHLH)	Basic helix-loop-helix factors (bHLH)	132	Not in Remap
BHLH3	TCACGT	Basic helix-loop-helix factors (bHLH)	Basic helix-loop-helix factors (bHLH)	907	Not in Remap
BHLH3	TCACGTG	Basic helix-loop-helix factors (bHLH)	Basic helix-loop-helix factors (bHLH)	332	Not in Remap
BHLH3	TCACGTGC	Basic helix-loop-helix factors (bHLH)	Basic helix-loop-helix factors (bHLH)	80	Not in Remap
BHLH3	TCACGTGG	Basic helix-loop-helix factors (bHLH)	Basic helix-loop-helix factors (bHLH)	82	Not in Remap
BHLH3	TCCACGT	Basic helix-loop-helix factors (bHLH)	Basic helix-loop-helix factors (bHLH)	540	Not in Remap
BHLH3	TCCACGTG	Basic helix-loop-helix factors (bHLH)	Basic helix-loop-helix factors (bHLH)	251	Not in Remap
BHLH3	TCCCACGT	Basic helix-loop-helix factors (bHLH)	Basic helix-loop-helix factors (bHLH)	59	Not in Remap
BHLH3	TCGCACGT	Basic helix-loop-helix factors (bHLH)	Basic helix-loop-helix factors (bHLH)	37	Not in Remap
BHLH3	TGGCACGT	Basic helix-loop-helix factors (bHLH)	Basic helix-loop-helix factors (bHLH)	48	Not in Remap
BHLH3	TTACACGT	Basic helix-loop-helix factors (bHLH)	Basic helix-loop-helix factors (bHLH)	118	Not in Remap
BHLH3	TTCCACGT	Basic helix-loop-helix factors (bHLH)	Basic helix-loop-helix factors (bHLH)	137	Not in Remap
bHLH31	AACACGTG	Basic helix-loop-helix factors (bHLH)	Basic helix-loop-helix factors (bHLH)	165	Not in Remap
bHLH31	ACACGT	Basic helix-loop-helix factors (bHLH)	Basic helix-loop-helix factors (bHLH)	1474	Not in Remap
bHLH31	ACACGTG	Basic helix-loop-helix factors (bHLH)	Basic helix-loop-helix factors (bHLH)	942	Not in Remap
bHLH31	ACACGTGC	Basic helix-loop-helix factors (bHLH)	Basic helix-loop-helix factors (bHLH)	95	Not in Remap
bHLH31	ACACGTGG	Basic helix-loop-helix factors (bHLH)	Basic helix-loop-helix factors (bHLH)	419	Not in Remap
bHLH31	ACACGTGT	Basic helix-loop-helix factors (bHLH)	Basic helix-loop-helix factors (bHLH)	298	Not in Remap
bHLH31	ACCACGT	Basic helix-loop-helix factors (bHLH)	Basic helix-loop-helix factors (bHLH)	305	Not in Remap
bHLH31	ACCACGTG	Basic helix-loop-helix factors (bHLH)	Basic helix-loop-helix factors (bHLH)	101	Not in Remap
bHLH31	ACGT	Basic helix-loop-helix factors (bHLH)	Basic helix-loop-helix factors (bHLH)	6633	Not in Remap
bHLH31	ACGTG	Basic helix-loop-helix factors (bHLH)	Basic helix-loop-helix factors (bHLH)	3254	Not in Remap
bHLH31	ACGTGA	Basic helix-loop-helix factors (bHLH)	Basic helix-loop-helix factors (bHLH)	905	Not in Remap
bHLH31	ACGTGAC	Basic helix-loop-helix factors (bHLH)	Basic helix-loop-helix factors (bHLH)	317	Not in Remap
bHLH31	ACGTGACG	Basic helix-loop-helix factors (bHLH)	Basic helix-loop-helix factors (bHLH)	62	Not in Remap
bHLH31	ACGTGC	Basic helix-loop-helix factors (bHLH)	Basic helix-loop-helix factors (bHLH)	353	Not in Remap
bHLH31	ACGTGCA	Basic helix-loop-helix factors (bHLH)	Basic helix-loop-helix factors (bHLH)	63	Not in Remap
bHLH31	ACGTGCCA	Basic helix-loop-helix factors (bHLH)	Basic helix-loop-helix factors (bHLH)	53	Not in Remap
bHLH31	ACGTGCCC	Basic helix-loop-helix factors (bHLH)	Basic helix-loop-helix factors (bHLH)	21	Not in Remap
bHLH31	ACGTGCG	Basic helix-loop-helix factors (bHLH)	Basic helix-loop-helix factors (bHLH)	61	Not in Remap
bHLH31	ACGTGCGA	Basic helix-loop-helix factors (bHLH)	Basic helix-loop-helix factors (bHLH)	28	Not in Remap
bHLH31	ACGTGCT	Basic helix-loop-helix factors (bHLH)	Basic helix-loop-helix factors (bHLH)	135	Not in Remap
bHLH31	ACGTGG	Basic helix-loop-helix factors (bHLH)	Basic helix-loop-helix factors (bHLH)	1557	Not in Remap
bHLH31	ACGTGGA	Basic helix-loop-helix factors (bHLH)	Basic helix-loop-helix factors (bHLH)	520	Not in Remap
bHLH31	ACGTGGC	Basic helix-loop-helix factors (bHLH)	Basic helix-loop-helix factors (bHLH)	833	Not in Remap
bHLH31	ACGTGGCT	Basic helix-loop-helix factors (bHLH)	Basic helix-loop-helix factors (bHLH)	153	Not in Remap
bHLH31	ACGTGGGA	Basic helix-loop-helix factors (bHLH)	Basic helix-loop-helix factors (bHLH)	63	Not in Remap
bHLH31	ACGTGT	Basic helix-loop-helix factors (bHLH)	Basic helix-loop-helix factors (bHLH)	1535	Not in Remap
bHLH31	ACGTGTCG	Basic helix-loop-helix factors (bHLH)	Basic helix-loop-helix factors (bHLH)	156	Not in Remap
bHLH31	ACGTGTCT	Basic helix-loop-helix factors (bHLH)	Basic helix-loop-helix factors (bHLH)	151	Not in Remap
bHLH31	ACGTGTG	Basic helix-loop-helix factors (bHLH)	Basic helix-loop-helix factors (bHLH)	327	Not in Remap
bHLH31	AGCACGT	Basic helix-loop-helix factors (bHLH)	Basic helix-loop-helix factors (bHLH)	145	Not in Remap
bHLH31	AGCCACGT	Basic helix-loop-helix factors (bHLH)	Basic helix-loop-helix factors (bHLH)	163	Not in Remap
bHLH31	ATCACGTG	Basic helix-loop-helix factors (bHLH)	Basic helix-loop-helix factors (bHLH)	117	Not in Remap
bHLH31	CACACGT	Basic helix-loop-helix factors (bHLH)	Basic helix-loop-helix factors (bHLH)	314	Not in Remap
bHLH31	CACACGTG	Basic helix-loop-helix factors (bHLH)	Basic helix-loop-helix factors (bHLH)	169	Not in Remap
bHLH31	CACG	Basic helix-loop-helix factors (bHLH)	Basic helix-loop-helix factors (bHLH)	6026	Not in Remap
bHLH31	CACGT	Basic helix-loop-helix factors (bHLH)	Basic helix-loop-helix factors (bHLH)	3912	Not in Remap
bHLH31	CACGTG	Basic helix-loop-helix factors (bHLH)	Basic helix-loop-helix factors (bHLH)	1364	Not in Remap
bHLH31	CACGTGA	Basic helix-loop-helix factors (bHLH)	Basic helix-loop-helix factors (bHLH)	406	Not in Remap
bHLH31	CACGTGAC	Basic helix-loop-helix factors (bHLH)	Basic helix-loop-helix factors (bHLH)	127	Not in Remap
bHLH31	CACGTGAG	Basic helix-loop-helix factors (bHLH)	Basic helix-loop-helix factors (bHLH)	84	Not in Remap
bHLH31	CACGTGAT	Basic helix-loop-helix factors (bHLH)	Basic helix-loop-helix factors (bHLH)	125	Not in Remap
bHLH31	CACGTGC	Basic helix-loop-helix factors (bHLH)	Basic helix-loop-helix factors (bHLH)	186	Not in Remap
bHLH31	CACGTGCC	Basic helix-loop-helix factors (bHLH)	Basic helix-loop-helix factors (bHLH)	80	Not in Remap
bHLH31	CACGTGCG	Basic helix-loop-helix factors (bHLH)	Basic helix-loop-helix factors (bHLH)	47	Not in Remap
bHLH31	CACGTGG	Basic helix-loop-helix factors (bHLH)	Basic helix-loop-helix factors (bHLH)	713	Not in Remap
bHLH31	CACGTGGA	Basic helix-loop-helix factors (bHLH)	Basic helix-loop-helix factors (bHLH)	250	Not in Remap
bHLH31	CACGTGGC	Basic helix-loop-helix factors (bHLH)	Basic helix-loop-helix factors (bHLH)	376	Not in Remap
bHLH31	CACGTGT	Basic helix-loop-helix factors (bHLH)	Basic helix-loop-helix factors (bHLH)	890	Not in Remap
bHLH31	CACGTGTA	Basic helix-loop-helix factors (bHLH)	Basic helix-loop-helix factors (bHLH)	231	Not in Remap
bHLH31	CACGTGTG	Basic helix-loop-helix factors (bHLH)	Basic helix-loop-helix factors (bHLH)	184	Not in Remap
bHLH31	CACGTGTT	Basic helix-loop-helix factors (bHLH)	Basic helix-loop-helix factors (bHLH)	178	Not in Remap
bHLH31	CCACGT	Basic helix-loop-helix factors (bHLH)	Basic helix-loop-helix factors (bHLH)	1599	Not in Remap
bHLH31	CCACGTG	Basic helix-loop-helix factors (bHLH)	Basic helix-loop-helix factors (bHLH)	714	Not in Remap
bHLH31	CCACGTGA	Basic helix-loop-helix factors (bHLH)	Basic helix-loop-helix factors (bHLH)	85	Not in Remap
bHLH31	CCACGTGC	Basic helix-loop-helix factors (bHLH)	Basic helix-loop-helix factors (bHLH)	38	Not in Remap
bHLH31	CCACGTGT	Basic helix-loop-helix factors (bHLH)	Basic helix-loop-helix factors (bHLH)	333	Not in Remap
bHLH31	CCCACGT	Basic helix-loop-helix factors (bHLH)	Basic helix-loop-helix factors (bHLH)	230	Not in Remap
bHLH31	CGACACGT	Basic helix-loop-helix factors (bHLH)	Basic helix-loop-helix factors (bHLH)	158	Not in Remap
bHLH31	CGCACGT	Basic helix-loop-helix factors (bHLH)	Basic helix-loop-helix factors (bHLH)	63	Not in Remap
bHLH31	CGCACGTG	Basic helix-loop-helix factors (bHLH)	Basic helix-loop-helix factors (bHLH)	46	Not in Remap
bHLH31	CGTCACGT	Basic helix-loop-helix factors (bHLH)	Basic helix-loop-helix factors (bHLH)	58	Not in Remap
bHLH31	CTCACGTG	Basic helix-loop-helix factors (bHLH)	Basic helix-loop-helix factors (bHLH)	77	Not in Remap
bHLH31	GCACGT	Basic helix-loop-helix factors (bHLH)	Basic helix-loop-helix factors (bHLH)	282	Not in Remap
bHLH31	GCACGTG	Basic helix-loop-helix factors (bHLH)	Basic helix-loop-helix factors (bHLH)	198	Not in Remap
bHLH31	GCACGTGA	Basic helix-loop-helix factors (bHLH)	Basic helix-loop-helix factors (bHLH)	86	Not in Remap
bHLH31	GCACGTGC	Basic helix-loop-helix factors (bHLH)	Basic helix-loop-helix factors (bHLH)	26	Not in Remap
bHLH31	GCACGTGG	Basic helix-loop-helix factors (bHLH)	Basic helix-loop-helix factors (bHLH)	36	Not in Remap
bHLH31	GCACGTGT	Basic helix-loop-helix factors (bHLH)	Basic helix-loop-helix factors (bHLH)	86	Not in Remap
bHLH31	GCCACGT	Basic helix-loop-helix factors (bHLH)	Basic helix-loop-helix factors (bHLH)	814	Not in Remap
bHLH31	GGCACGTG	Basic helix-loop-helix factors (bHLH)	Basic helix-loop-helix factors (bHLH)	82	Not in Remap
bHLH31	GGGCACGT	Basic helix-loop-helix factors (bHLH)	Basic helix-loop-helix factors (bHLH)	22	Not in Remap
bHLH31	GTCACGT	Basic helix-loop-helix factors (bHLH)	Basic helix-loop-helix factors (bHLH)	341	Not in Remap
bHLH31	GTCACGTG	Basic helix-loop-helix factors (bHLH)	Basic helix-loop-helix factors (bHLH)	132	Not in Remap
bHLH31	TACACGTG	Basic helix-loop-helix factors (bHLH)	Basic helix-loop-helix factors (bHLH)	236	Not in Remap
bHLH31	TCACGT	Basic helix-loop-helix factors (bHLH)	Basic helix-loop-helix factors (bHLH)	907	Not in Remap
bHLH31	TCACGTG	Basic helix-loop-helix factors (bHLH)	Basic helix-loop-helix factors (bHLH)	332	Not in Remap
bHLH31	TCACGTGC	Basic helix-loop-helix factors (bHLH)	Basic helix-loop-helix factors (bHLH)	80	Not in Remap
bHLH31	TCACGTGG	Basic helix-loop-helix factors (bHLH)	Basic helix-loop-helix factors (bHLH)	82	Not in Remap
bHLH31	TCCACGT	Basic helix-loop-helix factors (bHLH)	Basic helix-loop-helix factors (bHLH)	540	Not in Remap
bHLH31	TCCACGTG	Basic helix-loop-helix factors (bHLH)	Basic helix-loop-helix factors (bHLH)	251	Not in Remap
bHLH31	TCCCACGT	Basic helix-loop-helix factors (bHLH)	Basic helix-loop-helix factors (bHLH)	59	Not in Remap
bHLH31	TCGCACGT	Basic helix-loop-helix factors (bHLH)	Basic helix-loop-helix factors (bHLH)	37	Not in Remap
bHLH31	TGGCACGT	Basic helix-loop-helix factors (bHLH)	Basic helix-loop-helix factors (bHLH)	48	Not in Remap
BHLH34	AACACGT	Basic helix-loop-helix factors (bHLH)	Basic helix-loop-helix factors (bHLH)	383	Not in Remap
BHLH34	AACACGTG	Basic helix-loop-helix factors (bHLH)	Basic helix-loop-helix factors (bHLH)	165	Not in Remap
BHLH34	AACCACGT	Basic helix-loop-helix factors (bHLH)	Basic helix-loop-helix factors (bHLH)	98	Not in Remap
BHLH34	ACACGT	Basic helix-loop-helix factors (bHLH)	Basic helix-loop-helix factors (bHLH)	1474	Not in Remap
BHLH34	ACACGTG	Basic helix-loop-helix factors (bHLH)	Basic helix-loop-helix factors (bHLH)	942	Not in Remap
BHLH34	ACACGTGC	Basic helix-loop-helix factors (bHLH)	Basic helix-loop-helix factors (bHLH)	95	Not in Remap
BHLH34	ACACGTGG	Basic helix-loop-helix factors (bHLH)	Basic helix-loop-helix factors (bHLH)	419	Not in Remap
BHLH34	ACACGTGT	Basic helix-loop-helix factors (bHLH)	Basic helix-loop-helix factors (bHLH)	298	Not in Remap
BHLH34	ACCACGT	Basic helix-loop-helix factors (bHLH)	Basic helix-loop-helix factors (bHLH)	305	Not in Remap
BHLH34	ACCACGTG	Basic helix-loop-helix factors (bHLH)	Basic helix-loop-helix factors (bHLH)	101	Not in Remap
BHLH34	ACGT	Basic helix-loop-helix factors (bHLH)	Basic helix-loop-helix factors (bHLH)	6633	Not in Remap
BHLH34	ACGTG	Basic helix-loop-helix factors (bHLH)	Basic helix-loop-helix factors (bHLH)	3254	Not in Remap
BHLH34	ACGTGA	Basic helix-loop-helix factors (bHLH)	Basic helix-loop-helix factors (bHLH)	905	Not in Remap
BHLH34	ACGTGAC	Basic helix-loop-helix factors (bHLH)	Basic helix-loop-helix factors (bHLH)	317	Not in Remap
BHLH34	ACGTGACG	Basic helix-loop-helix factors (bHLH)	Basic helix-loop-helix factors (bHLH)	62	Not in Remap
BHLH34	ACGTGC	Basic helix-loop-helix factors (bHLH)	Basic helix-loop-helix factors (bHLH)	353	Not in Remap
BHLH34	ACGTGCA	Basic helix-loop-helix factors (bHLH)	Basic helix-loop-helix factors (bHLH)	63	Not in Remap
BHLH34	ACGTGCCA	Basic helix-loop-helix factors (bHLH)	Basic helix-loop-helix factors (bHLH)	53	Not in Remap
BHLH34	ACGTGCCC	Basic helix-loop-helix factors (bHLH)	Basic helix-loop-helix factors (bHLH)	21	Not in Remap
BHLH34	ACGTGCG	Basic helix-loop-helix factors (bHLH)	Basic helix-loop-helix factors (bHLH)	61	Not in Remap
BHLH34	ACGTGCGA	Basic helix-loop-helix factors (bHLH)	Basic helix-loop-helix factors (bHLH)	28	Not in Remap
BHLH34	ACGTGCT	Basic helix-loop-helix factors (bHLH)	Basic helix-loop-helix factors (bHLH)	135	Not in Remap
BHLH34	ACGTGCTA	Basic helix-loop-helix factors (bHLH)	Basic helix-loop-helix factors (bHLH)	14	Not in Remap
BHLH34	ACGTGG	Basic helix-loop-helix factors (bHLH)	Basic helix-loop-helix factors (bHLH)	1557	Not in Remap
BHLH34	ACGTGGA	Basic helix-loop-helix factors (bHLH)	Basic helix-loop-helix factors (bHLH)	520	Not in Remap
BHLH34	ACGTGGAA	Basic helix-loop-helix factors (bHLH)	Basic helix-loop-helix factors (bHLH)	135	Not in Remap
BHLH34	ACGTGGAC	Basic helix-loop-helix factors (bHLH)	Basic helix-loop-helix factors (bHLH)	104	Not in Remap
BHLH34	ACGTGGAT	Basic helix-loop-helix factors (bHLH)	Basic helix-loop-helix factors (bHLH)	158	Not in Remap
BHLH34	ACGTGGC	Basic helix-loop-helix factors (bHLH)	Basic helix-loop-helix factors (bHLH)	833	Not in Remap
BHLH34	ACGTGGCT	Basic helix-loop-helix factors (bHLH)	Basic helix-loop-helix factors (bHLH)	153	Not in Remap
BHLH34	ACGTGGGA	Basic helix-loop-helix factors (bHLH)	Basic helix-loop-helix factors (bHLH)	63	Not in Remap
BHLH34	ACGTGGGG	Basic helix-loop-helix factors (bHLH)	Basic helix-loop-helix factors (bHLH)	30	Not in Remap
BHLH34	ACGTGGTA	Basic helix-loop-helix factors (bHLH)	Basic helix-loop-helix factors (bHLH)	62	Not in Remap
BHLH34	ACGTGGTG	Basic helix-loop-helix factors (bHLH)	Basic helix-loop-helix factors (bHLH)	55	Not in Remap
BHLH34	ACGTGGTT	Basic helix-loop-helix factors (bHLH)	Basic helix-loop-helix factors (bHLH)	99	Not in Remap
BHLH34	ACGTGT	Basic helix-loop-helix factors (bHLH)	Basic helix-loop-helix factors (bHLH)	1535	Not in Remap
BHLH34	ACGTGTA	Basic helix-loop-helix factors (bHLH)	Basic helix-loop-helix factors (bHLH)	383	Not in Remap
BHLH34	ACGTGTAA	Basic helix-loop-helix factors (bHLH)	Basic helix-loop-helix factors (bHLH)	127	Not in Remap
BHLH34	ACGTGTCC	Basic helix-loop-helix factors (bHLH)	Basic helix-loop-helix factors (bHLH)	86	Not in Remap
BHLH34	ACGTGTCG	Basic helix-loop-helix factors (bHLH)	Basic helix-loop-helix factors (bHLH)	156	Not in Remap
BHLH34	ACGTGTCT	Basic helix-loop-helix factors (bHLH)	Basic helix-loop-helix factors (bHLH)	151	Not in Remap
BHLH34	ACGTGTG	Basic helix-loop-helix factors (bHLH)	Basic helix-loop-helix factors (bHLH)	327	Not in Remap
BHLH34	ACGTGTGA	Basic helix-loop-helix factors (bHLH)	Basic helix-loop-helix factors (bHLH)	122	Not in Remap
BHLH34	ACGTGTGC	Basic helix-loop-helix factors (bHLH)	Basic helix-loop-helix factors (bHLH)	45	Not in Remap
BHLH34	ACGTGTT	Basic helix-loop-helix factors (bHLH)	Basic helix-loop-helix factors (bHLH)	414	Not in Remap
BHLH34	AGCACGT	Basic helix-loop-helix factors (bHLH)	Basic helix-loop-helix factors (bHLH)	145	Not in Remap
BHLH34	AGCCACGT	Basic helix-loop-helix factors (bHLH)	Basic helix-loop-helix factors (bHLH)	163	Not in Remap
BHLH34	ATCACGTG	Basic helix-loop-helix factors (bHLH)	Basic helix-loop-helix factors (bHLH)	117	Not in Remap
BHLH34	ATCCACGT	Basic helix-loop-helix factors (bHLH)	Basic helix-loop-helix factors (bHLH)	150	Not in Remap
BHLH34	CACACGT	Basic helix-loop-helix factors (bHLH)	Basic helix-loop-helix factors (bHLH)	314	Not in Remap
BHLH34	CACACGTG	Basic helix-loop-helix factors (bHLH)	Basic helix-loop-helix factors (bHLH)	169	Not in Remap
BHLH34	CACCACGT	Basic helix-loop-helix factors (bHLH)	Basic helix-loop-helix factors (bHLH)	54	Not in Remap
BHLH34	CACG	Basic helix-loop-helix factors (bHLH)	Basic helix-loop-helix factors (bHLH)	6026	Not in Remap
BHLH34	CACGT	Basic helix-loop-helix factors (bHLH)	Basic helix-loop-helix factors (bHLH)	3912	Not in Remap
BHLH34	CACGTG	Basic helix-loop-helix factors (bHLH)	Basic helix-loop-helix factors (bHLH)	1364	Not in Remap
BHLH34	CACGTGA	Basic helix-loop-helix factors (bHLH)	Basic helix-loop-helix factors (bHLH)	406	Not in Remap
BHLH34	CACGTGAC	Basic helix-loop-helix factors (bHLH)	Basic helix-loop-helix factors (bHLH)	127	Not in Remap
BHLH34	CACGTGAG	Basic helix-loop-helix factors (bHLH)	Basic helix-loop-helix factors (bHLH)	84	Not in Remap
BHLH34	CACGTGAT	Basic helix-loop-helix factors (bHLH)	Basic helix-loop-helix factors (bHLH)	125	Not in Remap
BHLH34	CACGTGC	Basic helix-loop-helix factors (bHLH)	Basic helix-loop-helix factors (bHLH)	186	Not in Remap
BHLH34	CACGTGCC	Basic helix-loop-helix factors (bHLH)	Basic helix-loop-helix factors (bHLH)	80	Not in Remap
BHLH34	CACGTGCG	Basic helix-loop-helix factors (bHLH)	Basic helix-loop-helix factors (bHLH)	47	Not in Remap
BHLH34	CACGTGG	Basic helix-loop-helix factors (bHLH)	Basic helix-loop-helix factors (bHLH)	713	Not in Remap
BHLH34	CACGTGGA	Basic helix-loop-helix factors (bHLH)	Basic helix-loop-helix factors (bHLH)	250	Not in Remap
BHLH34	CACGTGGC	Basic helix-loop-helix factors (bHLH)	Basic helix-loop-helix factors (bHLH)	376	Not in Remap
BHLH34	CACGTGT	Basic helix-loop-helix factors (bHLH)	Basic helix-loop-helix factors (bHLH)	890	Not in Remap
BHLH34	CACGTGTA	Basic helix-loop-helix factors (bHLH)	Basic helix-loop-helix factors (bHLH)	231	Not in Remap
BHLH34	CACGTGTG	Basic helix-loop-helix factors (bHLH)	Basic helix-loop-helix factors (bHLH)	184	Not in Remap
BHLH34	CACGTGTT	Basic helix-loop-helix factors (bHLH)	Basic helix-loop-helix factors (bHLH)	178	Not in Remap
BHLH34	CCACGT	Basic helix-loop-helix factors (bHLH)	Basic helix-loop-helix factors (bHLH)	1599	Not in Remap
BHLH34	CCACGTG	Basic helix-loop-helix factors (bHLH)	Basic helix-loop-helix factors (bHLH)	714	Not in Remap
BHLH34	CCACGTGA	Basic helix-loop-helix factors (bHLH)	Basic helix-loop-helix factors (bHLH)	85	Not in Remap
BHLH34	CCACGTGC	Basic helix-loop-helix factors (bHLH)	Basic helix-loop-helix factors (bHLH)	38	Not in Remap
BHLH34	CCACGTGT	Basic helix-loop-helix factors (bHLH)	Basic helix-loop-helix factors (bHLH)	333	Not in Remap
BHLH34	CCCACGT	Basic helix-loop-helix factors (bHLH)	Basic helix-loop-helix factors (bHLH)	230	Not in Remap
BHLH34	CCCCACGT	Basic helix-loop-helix factors (bHLH)	Basic helix-loop-helix factors (bHLH)	29	Not in Remap
BHLH34	CGACACGT	Basic helix-loop-helix factors (bHLH)	Basic helix-loop-helix factors (bHLH)	158	Not in Remap
BHLH34	CGCACGT	Basic helix-loop-helix factors (bHLH)	Basic helix-loop-helix factors (bHLH)	63	Not in Remap
BHLH34	CGCACGTG	Basic helix-loop-helix factors (bHLH)	Basic helix-loop-helix factors (bHLH)	46	Not in Remap
BHLH34	CGTCACGT	Basic helix-loop-helix factors (bHLH)	Basic helix-loop-helix factors (bHLH)	58	Not in Remap
BHLH34	CGTGGC	Basic helix-loop-helix factors (bHLH)	Basic helix-loop-helix factors (bHLH)	876	Not in Remap
BHLH34	CTCACGTG	Basic helix-loop-helix factors (bHLH)	Basic helix-loop-helix factors (bHLH)	77	Not in Remap
BHLH34	GCACACGT	Basic helix-loop-helix factors (bHLH)	Basic helix-loop-helix factors (bHLH)	41	Not in Remap
BHLH34	GCACGT	Basic helix-loop-helix factors (bHLH)	Basic helix-loop-helix factors (bHLH)	282	Not in Remap
BHLH34	GCACGTG	Basic helix-loop-helix factors (bHLH)	Basic helix-loop-helix factors (bHLH)	198	Not in Remap
BHLH34	GCACGTGA	Basic helix-loop-helix factors (bHLH)	Basic helix-loop-helix factors (bHLH)	86	Not in Remap
BHLH34	GCACGTGC	Basic helix-loop-helix factors (bHLH)	Basic helix-loop-helix factors (bHLH)	26	Not in Remap
BHLH34	GCACGTGG	Basic helix-loop-helix factors (bHLH)	Basic helix-loop-helix factors (bHLH)	36	Not in Remap
BHLH34	GCACGTGT	Basic helix-loop-helix factors (bHLH)	Basic helix-loop-helix factors (bHLH)	86	Not in Remap
BHLH34	GCCACG	Basic helix-loop-helix factors (bHLH)	Basic helix-loop-helix factors (bHLH)	792	Not in Remap
BHLH34	GCCACGT	Basic helix-loop-helix factors (bHLH)	Basic helix-loop-helix factors (bHLH)	814	Not in Remap
BHLH34	GGACACGT	Basic helix-loop-helix factors (bHLH)	Basic helix-loop-helix factors (bHLH)	86	Not in Remap
BHLH34	GGCACGTG	Basic helix-loop-helix factors (bHLH)	Basic helix-loop-helix factors (bHLH)	82	Not in Remap
BHLH34	GGGCACGT	Basic helix-loop-helix factors (bHLH)	Basic helix-loop-helix factors (bHLH)	22	Not in Remap
BHLH34	GTCACGT	Basic helix-loop-helix factors (bHLH)	Basic helix-loop-helix factors (bHLH)	341	Not in Remap
BHLH34	GTCACGTG	Basic helix-loop-helix factors (bHLH)	Basic helix-loop-helix factors (bHLH)	132	Not in Remap
BHLH34	TACACGT	Basic helix-loop-helix factors (bHLH)	Basic helix-loop-helix factors (bHLH)	376	Not in Remap
BHLH34	TACACGTG	Basic helix-loop-helix factors (bHLH)	Basic helix-loop-helix factors (bHLH)	236	Not in Remap
BHLH34	TAGCACGT	Basic helix-loop-helix factors (bHLH)	Basic helix-loop-helix factors (bHLH)	22	Not in Remap
BHLH34	TCACACGT	Basic helix-loop-helix factors (bHLH)	Basic helix-loop-helix factors (bHLH)	132	Not in Remap
BHLH34	TCACGT	Basic helix-loop-helix factors (bHLH)	Basic helix-loop-helix factors (bHLH)	907	Not in Remap
BHLH34	TCACGTG	Basic helix-loop-helix factors (bHLH)	Basic helix-loop-helix factors (bHLH)	332	Not in Remap
BHLH34	TCACGTGC	Basic helix-loop-helix factors (bHLH)	Basic helix-loop-helix factors (bHLH)	80	Not in Remap
BHLH34	TCACGTGG	Basic helix-loop-helix factors (bHLH)	Basic helix-loop-helix factors (bHLH)	82	Not in Remap
BHLH34	TCCACGT	Basic helix-loop-helix factors (bHLH)	Basic helix-loop-helix factors (bHLH)	540	Not in Remap
BHLH34	TCCACGTG	Basic helix-loop-helix factors (bHLH)	Basic helix-loop-helix factors (bHLH)	251	Not in Remap
BHLH34	TCCCACGT	Basic helix-loop-helix factors (bHLH)	Basic helix-loop-helix factors (bHLH)	59	Not in Remap
BHLH34	TCGCACGT	Basic helix-loop-helix factors (bHLH)	Basic helix-loop-helix factors (bHLH)	37	Not in Remap
BHLH34	TGGCACGT	Basic helix-loop-helix factors (bHLH)	Basic helix-loop-helix factors (bHLH)	48	Not in Remap
BHLH34	TTACACGT	Basic helix-loop-helix factors (bHLH)	Basic helix-loop-helix factors (bHLH)	118	Not in Remap
BHLH34	TTCCACGT	Basic helix-loop-helix factors (bHLH)	Basic helix-loop-helix factors (bHLH)	137	Not in Remap
bHLH43	ACGTGAC	Basic helix-loop-helix factors (bHLH)	Basic helix-loop-helix factors (bHLH)	317	Not in Remap
bHLH43	ACGTGCA	Basic helix-loop-helix factors (bHLH)	Basic helix-loop-helix factors (bHLH)	63	Not in Remap
bHLH43	ACGTGCT	Basic helix-loop-helix factors (bHLH)	Basic helix-loop-helix factors (bHLH)	135	Not in Remap
bHLH43	ACGTGTA	Basic helix-loop-helix factors (bHLH)	Basic helix-loop-helix factors (bHLH)	383	Not in Remap
bHLH43	ATATATG	Basic helix-loop-helix factors (bHLH)	Basic helix-loop-helix factors (bHLH)	305	Not in Remap
bHLH43	ATCCATC	Basic helix-loop-helix factors (bHLH)	Basic helix-loop-helix factors (bHLH)	213	Not in Remap
bHLH43	CACATGC	Basic helix-loop-helix factors (bHLH)	Basic helix-loop-helix factors (bHLH)	205	Not in Remap
bHLH43	CACGCGC	Basic helix-loop-helix factors (bHLH)	Basic helix-loop-helix factors (bHLH)	225	Not in Remap
bHLH43	CACGTGA	Basic helix-loop-helix factors (bHLH)	Basic helix-loop-helix factors (bHLH)	406	Not in Remap
bHLH43	CACGTGC	Basic helix-loop-helix factors (bHLH)	Basic helix-loop-helix factors (bHLH)	186	Not in Remap
bHLH43	CACGTGG	Basic helix-loop-helix factors (bHLH)	Basic helix-loop-helix factors (bHLH)	713	Not in Remap
bHLH43	CCACACG	Basic helix-loop-helix factors (bHLH)	Basic helix-loop-helix factors (bHLH)	154	Not in Remap
bHLH43	CGCCACG	Basic helix-loop-helix factors (bHLH)	Basic helix-loop-helix factors (bHLH)	180	Not in Remap
bHLH43	CGTGCAC	Basic helix-loop-helix factors (bHLH)	Basic helix-loop-helix factors (bHLH)	53	Not in Remap
bHLH43	CTATATA	Basic helix-loop-helix factors (bHLH)	Basic helix-loop-helix factors (bHLH)	803	Not in Remap
bHLH43	CTGTCGC	Basic helix-loop-helix factors (bHLH)	Basic helix-loop-helix factors (bHLH)	54	Not in Remap
bHLH43	GGCCCCA	Basic helix-loop-helix factors (bHLH)	Basic helix-loop-helix factors (bHLH)	79	Not in Remap
bHLH43	GTATATA	Basic helix-loop-helix factors (bHLH)	Basic helix-loop-helix factors (bHLH)	683	Not in Remap
bHLH47	AAACGTG	Basic helix-loop-helix factors (bHLH)	Basic helix-loop-helix factors (bHLH)	307	Not in Remap
bHLH47	AAAGTCA	Basic helix-loop-helix factors (bHLH)	Basic helix-loop-helix factors (bHLH)	755	Not in Remap
bHLH47	AAGTCAA	Basic helix-loop-helix factors (bHLH)	Basic helix-loop-helix factors (bHLH)	844	Not in Remap
bHLH47	ACGTCAC	Basic helix-loop-helix factors (bHLH)	Basic helix-loop-helix factors (bHLH)	215	Not in Remap
bHLH47	ACGTGAC	Basic helix-loop-helix factors (bHLH)	Basic helix-loop-helix factors (bHLH)	317	Not in Remap
bHLH47	ACGTGCA	Basic helix-loop-helix factors (bHLH)	Basic helix-loop-helix factors (bHLH)	63	Not in Remap
bHLH47	ACGTGCT	Basic helix-loop-helix factors (bHLH)	Basic helix-loop-helix factors (bHLH)	135	Not in Remap
bHLH47	ACGTGGA	Basic helix-loop-helix factors (bHLH)	Basic helix-loop-helix factors (bHLH)	520	Not in Remap
bHLH47	CACATGC	Basic helix-loop-helix factors (bHLH)	Basic helix-loop-helix factors (bHLH)	205	Not in Remap
bHLH47	CACGCGC	Basic helix-loop-helix factors (bHLH)	Basic helix-loop-helix factors (bHLH)	225	Not in Remap
bHLH47	CACGTGA	Basic helix-loop-helix factors (bHLH)	Basic helix-loop-helix factors (bHLH)	406	Not in Remap
bHLH47	CACGTGC	Basic helix-loop-helix factors (bHLH)	Basic helix-loop-helix factors (bHLH)	186	Not in Remap
bHLH47	CACGTGG	Basic helix-loop-helix factors (bHLH)	Basic helix-loop-helix factors (bHLH)	713	Not in Remap
bHLH47	CCACACG	Basic helix-loop-helix factors (bHLH)	Basic helix-loop-helix factors (bHLH)	154	Not in Remap
bHLH47	CCACGCG	Basic helix-loop-helix factors (bHLH)	Basic helix-loop-helix factors (bHLH)	70	Not in Remap
bHLH47	CGCCACG	Basic helix-loop-helix factors (bHLH)	Basic helix-loop-helix factors (bHLH)	180	Not in Remap
bHLH47	CGTGCAC	Basic helix-loop-helix factors (bHLH)	Basic helix-loop-helix factors (bHLH)	53	Not in Remap
bHLH47	CTATATA	Basic helix-loop-helix factors (bHLH)	Basic helix-loop-helix factors (bHLH)	803	Not in Remap
bHLH47	CTTTGAC	Basic helix-loop-helix factors (bHLH)	Basic helix-loop-helix factors (bHLH)	435	Not in Remap
bHLH47	GGCCCAC	Basic helix-loop-helix factors (bHLH)	Basic helix-loop-helix factors (bHLH)	272	Not in Remap
bHLH47	GGCCCCA	Basic helix-loop-helix factors (bHLH)	Basic helix-loop-helix factors (bHLH)	79	Not in Remap
bHLH47	GGTCAAC	Basic helix-loop-helix factors (bHLH)	Basic helix-loop-helix factors (bHLH)	203	Not in Remap
bHLH47	GTATATA	Basic helix-loop-helix factors (bHLH)	Basic helix-loop-helix factors (bHLH)	683	Not in Remap
bHLH47	GTCAAAC	Basic helix-loop-helix factors (bHLH)	Basic helix-loop-helix factors (bHLH)	499	Not in Remap
bHLH47	TCACACA	Basic helix-loop-helix factors (bHLH)	Basic helix-loop-helix factors (bHLH)	152	Not in Remap
bHLH69	AACACGT	Basic helix-loop-helix factors (bHLH)	Basic helix-loop-helix factors (bHLH)	383	Not in Remap
bHLH69	AACACGTG	Basic helix-loop-helix factors (bHLH)	Basic helix-loop-helix factors (bHLH)	165	Not in Remap
bHLH69	AACCACGT	Basic helix-loop-helix factors (bHLH)	Basic helix-loop-helix factors (bHLH)	98	Not in Remap
bHLH69	AATCACGT	Basic helix-loop-helix factors (bHLH)	Basic helix-loop-helix factors (bHLH)	83	Not in Remap
bHLH69	ACACACGT	Basic helix-loop-helix factors (bHLH)	Basic helix-loop-helix factors (bHLH)	127	Not in Remap
bHLH69	ACACGT	Basic helix-loop-helix factors (bHLH)	Basic helix-loop-helix factors (bHLH)	1474	Not in Remap
bHLH69	ACACGTG	Basic helix-loop-helix factors (bHLH)	Basic helix-loop-helix factors (bHLH)	942	Not in Remap
bHLH69	ACACGTGC	Basic helix-loop-helix factors (bHLH)	Basic helix-loop-helix factors (bHLH)	95	Not in Remap
bHLH69	ACACGTGG	Basic helix-loop-helix factors (bHLH)	Basic helix-loop-helix factors (bHLH)	419	Not in Remap
bHLH69	ACACGTGT	Basic helix-loop-helix factors (bHLH)	Basic helix-loop-helix factors (bHLH)	298	Not in Remap
bHLH69	ACCACGT	Basic helix-loop-helix factors (bHLH)	Basic helix-loop-helix factors (bHLH)	305	Not in Remap
bHLH69	ACCACGTG	Basic helix-loop-helix factors (bHLH)	Basic helix-loop-helix factors (bHLH)	101	Not in Remap
bHLH69	ACGT	Basic helix-loop-helix factors (bHLH)	Basic helix-loop-helix factors (bHLH)	6633	Not in Remap
bHLH69	ACGTG	Basic helix-loop-helix factors (bHLH)	Basic helix-loop-helix factors (bHLH)	3254	Not in Remap
bHLH69	ACGTGA	Basic helix-loop-helix factors (bHLH)	Basic helix-loop-helix factors (bHLH)	905	Not in Remap
bHLH69	ACGTGAC	Basic helix-loop-helix factors (bHLH)	Basic helix-loop-helix factors (bHLH)	317	Not in Remap
bHLH69	ACGTGACG	Basic helix-loop-helix factors (bHLH)	Basic helix-loop-helix factors (bHLH)	62	Not in Remap
bHLH69	ACGTGACT	Basic helix-loop-helix factors (bHLH)	Basic helix-loop-helix factors (bHLH)	87	Not in Remap
bHLH69	ACGTGAT	Basic helix-loop-helix factors (bHLH)	Basic helix-loop-helix factors (bHLH)	210	Not in Remap
bHLH69	ACGTGC	Basic helix-loop-helix factors (bHLH)	Basic helix-loop-helix factors (bHLH)	353	Not in Remap
bHLH69	ACGTGCA	Basic helix-loop-helix factors (bHLH)	Basic helix-loop-helix factors (bHLH)	63	Not in Remap
bHLH69	ACGTGCCA	Basic helix-loop-helix factors (bHLH)	Basic helix-loop-helix factors (bHLH)	53	Not in Remap
bHLH69	ACGTGCCC	Basic helix-loop-helix factors (bHLH)	Basic helix-loop-helix factors (bHLH)	21	Not in Remap
bHLH69	ACGTGCG	Basic helix-loop-helix factors (bHLH)	Basic helix-loop-helix factors (bHLH)	61	Not in Remap
bHLH69	ACGTGCGA	Basic helix-loop-helix factors (bHLH)	Basic helix-loop-helix factors (bHLH)	28	Not in Remap
bHLH69	ACGTGCT	Basic helix-loop-helix factors (bHLH)	Basic helix-loop-helix factors (bHLH)	135	Not in Remap
bHLH69	ACGTGCTA	Basic helix-loop-helix factors (bHLH)	Basic helix-loop-helix factors (bHLH)	14	Not in Remap
bHLH69	ACGTGG	Basic helix-loop-helix factors (bHLH)	Basic helix-loop-helix factors (bHLH)	1557	Not in Remap
bHLH69	ACGTGGA	Basic helix-loop-helix factors (bHLH)	Basic helix-loop-helix factors (bHLH)	520	Not in Remap
bHLH69	ACGTGGAA	Basic helix-loop-helix factors (bHLH)	Basic helix-loop-helix factors (bHLH)	135	Not in Remap
bHLH69	ACGTGGAC	Basic helix-loop-helix factors (bHLH)	Basic helix-loop-helix factors (bHLH)	104	Not in Remap
bHLH69	ACGTGGAT	Basic helix-loop-helix factors (bHLH)	Basic helix-loop-helix factors (bHLH)	158	Not in Remap
bHLH69	ACGTGGC	Basic helix-loop-helix factors (bHLH)	Basic helix-loop-helix factors (bHLH)	833	Not in Remap
bHLH69	ACGTGGCT	Basic helix-loop-helix factors (bHLH)	Basic helix-loop-helix factors (bHLH)	153	Not in Remap
bHLH69	ACGTGGGA	Basic helix-loop-helix factors (bHLH)	Basic helix-loop-helix factors (bHLH)	63	Not in Remap
bHLH69	ACGTGGGG	Basic helix-loop-helix factors (bHLH)	Basic helix-loop-helix factors (bHLH)	30	Not in Remap
bHLH69	ACGTGGTA	Basic helix-loop-helix factors (bHLH)	Basic helix-loop-helix factors (bHLH)	62	Not in Remap
bHLH69	ACGTGGTG	Basic helix-loop-helix factors (bHLH)	Basic helix-loop-helix factors (bHLH)	55	Not in Remap
bHLH69	ACGTGGTT	Basic helix-loop-helix factors (bHLH)	Basic helix-loop-helix factors (bHLH)	99	Not in Remap
bHLH69	ACGTGT	Basic helix-loop-helix factors (bHLH)	Basic helix-loop-helix factors (bHLH)	1535	Not in Remap
bHLH69	ACGTGTA	Basic helix-loop-helix factors (bHLH)	Basic helix-loop-helix factors (bHLH)	383	Not in Remap
bHLH69	ACGTGTAA	Basic helix-loop-helix factors (bHLH)	Basic helix-loop-helix factors (bHLH)	127	Not in Remap
bHLH69	ACGTGTAC	Basic helix-loop-helix factors (bHLH)	Basic helix-loop-helix factors (bHLH)	78	Not in Remap
bHLH69	ACGTGTAT	Basic helix-loop-helix factors (bHLH)	Basic helix-loop-helix factors (bHLH)	104	Not in Remap
bHLH69	ACGTGTCC	Basic helix-loop-helix factors (bHLH)	Basic helix-loop-helix factors (bHLH)	86	Not in Remap
bHLH69	ACGTGTCG	Basic helix-loop-helix factors (bHLH)	Basic helix-loop-helix factors (bHLH)	156	Not in Remap
bHLH69	ACGTGTCT	Basic helix-loop-helix factors (bHLH)	Basic helix-loop-helix factors (bHLH)	151	Not in Remap
bHLH69	ACGTGTG	Basic helix-loop-helix factors (bHLH)	Basic helix-loop-helix factors (bHLH)	327	Not in Remap
bHLH69	ACGTGTGA	Basic helix-loop-helix factors (bHLH)	Basic helix-loop-helix factors (bHLH)	122	Not in Remap
bHLH69	ACGTGTGC	Basic helix-loop-helix factors (bHLH)	Basic helix-loop-helix factors (bHLH)	45	Not in Remap
bHLH69	ACGTGTT	Basic helix-loop-helix factors (bHLH)	Basic helix-loop-helix factors (bHLH)	414	Not in Remap
bHLH69	ACGTGTTA	Basic helix-loop-helix factors (bHLH)	Basic helix-loop-helix factors (bHLH)	54	Not in Remap
bHLH69	ACGTGTTC	Basic helix-loop-helix factors (bHLH)	Basic helix-loop-helix factors (bHLH)	50	Not in Remap
bHLH69	ACGTGTTG	Basic helix-loop-helix factors (bHLH)	Basic helix-loop-helix factors (bHLH)	68	Not in Remap
bHLH69	AGCACGT	Basic helix-loop-helix factors (bHLH)	Basic helix-loop-helix factors (bHLH)	145	Not in Remap
bHLH69	AGCCACGT	Basic helix-loop-helix factors (bHLH)	Basic helix-loop-helix factors (bHLH)	163	Not in Remap
bHLH69	AGTCACGT	Basic helix-loop-helix factors (bHLH)	Basic helix-loop-helix factors (bHLH)	83	Not in Remap
bHLH69	ATACACGT	Basic helix-loop-helix factors (bHLH)	Basic helix-loop-helix factors (bHLH)	111	Not in Remap
bHLH69	ATCACGT	Basic helix-loop-helix factors (bHLH)	Basic helix-loop-helix factors (bHLH)	220	Not in Remap
bHLH69	ATCACGTG	Basic helix-loop-helix factors (bHLH)	Basic helix-loop-helix factors (bHLH)	117	Not in Remap
bHLH69	ATCCACGT	Basic helix-loop-helix factors (bHLH)	Basic helix-loop-helix factors (bHLH)	150	Not in Remap
bHLH69	CAACACGT	Basic helix-loop-helix factors (bHLH)	Basic helix-loop-helix factors (bHLH)	86	Not in Remap
bHLH69	CACACGT	Basic helix-loop-helix factors (bHLH)	Basic helix-loop-helix factors (bHLH)	314	Not in Remap
bHLH69	CACACGTG	Basic helix-loop-helix factors (bHLH)	Basic helix-loop-helix factors (bHLH)	169	Not in Remap
bHLH69	CACCACGT	Basic helix-loop-helix factors (bHLH)	Basic helix-loop-helix factors (bHLH)	54	Not in Remap
bHLH69	CACG	Basic helix-loop-helix factors (bHLH)	Basic helix-loop-helix factors (bHLH)	6026	Not in Remap
bHLH69	CACGT	Basic helix-loop-helix factors (bHLH)	Basic helix-loop-helix factors (bHLH)	3912	Not in Remap
bHLH69	CACGTC	Basic helix-loop-helix factors (bHLH)	Basic helix-loop-helix factors (bHLH)	845	Not in Remap
bHLH69	CACGTG	Basic helix-loop-helix factors (bHLH)	Basic helix-loop-helix factors (bHLH)	1364	Not in Remap
bHLH69	CACGTGA	Basic helix-loop-helix factors (bHLH)	Basic helix-loop-helix factors (bHLH)	406	Not in Remap
bHLH69	CACGTGAC	Basic helix-loop-helix factors (bHLH)	Basic helix-loop-helix factors (bHLH)	127	Not in Remap
bHLH69	CACGTGAG	Basic helix-loop-helix factors (bHLH)	Basic helix-loop-helix factors (bHLH)	84	Not in Remap
bHLH69	CACGTGAT	Basic helix-loop-helix factors (bHLH)	Basic helix-loop-helix factors (bHLH)	125	Not in Remap
bHLH69	CACGTGC	Basic helix-loop-helix factors (bHLH)	Basic helix-loop-helix factors (bHLH)	186	Not in Remap
bHLH69	CACGTGCC	Basic helix-loop-helix factors (bHLH)	Basic helix-loop-helix factors (bHLH)	80	Not in Remap
bHLH69	CACGTGCG	Basic helix-loop-helix factors (bHLH)	Basic helix-loop-helix factors (bHLH)	47	Not in Remap
bHLH69	CACGTGG	Basic helix-loop-helix factors (bHLH)	Basic helix-loop-helix factors (bHLH)	713	Not in Remap
bHLH69	CACGTGGA	Basic helix-loop-helix factors (bHLH)	Basic helix-loop-helix factors (bHLH)	250	Not in Remap
bHLH69	CACGTGGC	Basic helix-loop-helix factors (bHLH)	Basic helix-loop-helix factors (bHLH)	376	Not in Remap
bHLH69	CACGTGT	Basic helix-loop-helix factors (bHLH)	Basic helix-loop-helix factors (bHLH)	890	Not in Remap
bHLH69	CACGTGTA	Basic helix-loop-helix factors (bHLH)	Basic helix-loop-helix factors (bHLH)	231	Not in Remap
bHLH69	CACGTGTG	Basic helix-loop-helix factors (bHLH)	Basic helix-loop-helix factors (bHLH)	184	Not in Remap
bHLH69	CACGTGTT	Basic helix-loop-helix factors (bHLH)	Basic helix-loop-helix factors (bHLH)	178	Not in Remap
bHLH69	CCACGT	Basic helix-loop-helix factors (bHLH)	Basic helix-loop-helix factors (bHLH)	1599	Not in Remap
bHLH69	CCACGTG	Basic helix-loop-helix factors (bHLH)	Basic helix-loop-helix factors (bHLH)	714	Not in Remap
bHLH69	CCACGTGA	Basic helix-loop-helix factors (bHLH)	Basic helix-loop-helix factors (bHLH)	85	Not in Remap
bHLH69	CCACGTGC	Basic helix-loop-helix factors (bHLH)	Basic helix-loop-helix factors (bHLH)	38	Not in Remap
bHLH69	CCACGTGT	Basic helix-loop-helix factors (bHLH)	Basic helix-loop-helix factors (bHLH)	333	Not in Remap
bHLH69	CCCACGT	Basic helix-loop-helix factors (bHLH)	Basic helix-loop-helix factors (bHLH)	230	Not in Remap
bHLH69	CCCCACGT	Basic helix-loop-helix factors (bHLH)	Basic helix-loop-helix factors (bHLH)	29	Not in Remap
bHLH69	CGACACGT	Basic helix-loop-helix factors (bHLH)	Basic helix-loop-helix factors (bHLH)	158	Not in Remap
bHLH69	CGCACGT	Basic helix-loop-helix factors (bHLH)	Basic helix-loop-helix factors (bHLH)	63	Not in Remap
bHLH69	CGCACGTG	Basic helix-loop-helix factors (bHLH)	Basic helix-loop-helix factors (bHLH)	46	Not in Remap
bHLH69	CGTCACGT	Basic helix-loop-helix factors (bHLH)	Basic helix-loop-helix factors (bHLH)	58	Not in Remap
bHLH69	CTCACGTG	Basic helix-loop-helix factors (bHLH)	Basic helix-loop-helix factors (bHLH)	77	Not in Remap
bHLH69	GAACACGT	Basic helix-loop-helix factors (bHLH)	Basic helix-loop-helix factors (bHLH)	54	Not in Remap
bHLH69	GACGTG	Basic helix-loop-helix factors (bHLH)	Basic helix-loop-helix factors (bHLH)	874	Not in Remap
bHLH69	GCACACGT	Basic helix-loop-helix factors (bHLH)	Basic helix-loop-helix factors (bHLH)	41	Not in Remap
bHLH69	GCACGT	Basic helix-loop-helix factors (bHLH)	Basic helix-loop-helix factors (bHLH)	282	Not in Remap
bHLH69	GCACGTG	Basic helix-loop-helix factors (bHLH)	Basic helix-loop-helix factors (bHLH)	198	Not in Remap
bHLH69	GCACGTGA	Basic helix-loop-helix factors (bHLH)	Basic helix-loop-helix factors (bHLH)	86	Not in Remap
bHLH69	GCACGTGC	Basic helix-loop-helix factors (bHLH)	Basic helix-loop-helix factors (bHLH)	26	Not in Remap
bHLH69	GCACGTGG	Basic helix-loop-helix factors (bHLH)	Basic helix-loop-helix factors (bHLH)	36	Not in Remap
bHLH69	GCACGTGT	Basic helix-loop-helix factors (bHLH)	Basic helix-loop-helix factors (bHLH)	86	Not in Remap
bHLH69	GCCACGT	Basic helix-loop-helix factors (bHLH)	Basic helix-loop-helix factors (bHLH)	814	Not in Remap
bHLH69	GGACACGT	Basic helix-loop-helix factors (bHLH)	Basic helix-loop-helix factors (bHLH)	86	Not in Remap
bHLH69	GGCACGTG	Basic helix-loop-helix factors (bHLH)	Basic helix-loop-helix factors (bHLH)	82	Not in Remap
bHLH69	GGGCACGT	Basic helix-loop-helix factors (bHLH)	Basic helix-loop-helix factors (bHLH)	22	Not in Remap
bHLH69	GTACACGT	Basic helix-loop-helix factors (bHLH)	Basic helix-loop-helix factors (bHLH)	91	Not in Remap
bHLH69	GTCACGT	Basic helix-loop-helix factors (bHLH)	Basic helix-loop-helix factors (bHLH)	341	Not in Remap
bHLH69	GTCACGTG	Basic helix-loop-helix factors (bHLH)	Basic helix-loop-helix factors (bHLH)	132	Not in Remap
bHLH69	TAACACGT	Basic helix-loop-helix factors (bHLH)	Basic helix-loop-helix factors (bHLH)	77	Not in Remap
bHLH69	TACACGT	Basic helix-loop-helix factors (bHLH)	Basic helix-loop-helix factors (bHLH)	376	Not in Remap
bHLH69	TACACGTG	Basic helix-loop-helix factors (bHLH)	Basic helix-loop-helix factors (bHLH)	236	Not in Remap
bHLH69	TAGCACGT	Basic helix-loop-helix factors (bHLH)	Basic helix-loop-helix factors (bHLH)	22	Not in Remap
bHLH69	TCACACGT	Basic helix-loop-helix factors (bHLH)	Basic helix-loop-helix factors (bHLH)	132	Not in Remap
bHLH69	TCACGT	Basic helix-loop-helix factors (bHLH)	Basic helix-loop-helix factors (bHLH)	907	Not in Remap
bHLH69	TCACGTG	Basic helix-loop-helix factors (bHLH)	Basic helix-loop-helix factors (bHLH)	332	Not in Remap
bHLH69	TCACGTGC	Basic helix-loop-helix factors (bHLH)	Basic helix-loop-helix factors (bHLH)	80	Not in Remap
bHLH69	TCACGTGG	Basic helix-loop-helix factors (bHLH)	Basic helix-loop-helix factors (bHLH)	82	Not in Remap
bHLH69	TCCACGT	Basic helix-loop-helix factors (bHLH)	Basic helix-loop-helix factors (bHLH)	540	Not in Remap
bHLH69	TCCACGTG	Basic helix-loop-helix factors (bHLH)	Basic helix-loop-helix factors (bHLH)	251	Not in Remap
bHLH69	TCCCACGT	Basic helix-loop-helix factors (bHLH)	Basic helix-loop-helix factors (bHLH)	59	Not in Remap
bHLH69	TCGCACGT	Basic helix-loop-helix factors (bHLH)	Basic helix-loop-helix factors (bHLH)	37	Not in Remap
bHLH69	TGGCACGT	Basic helix-loop-helix factors (bHLH)	Basic helix-loop-helix factors (bHLH)	48	Not in Remap
bHLH69	TTACACGT	Basic helix-loop-helix factors (bHLH)	Basic helix-loop-helix factors (bHLH)	118	Not in Remap
bHLH69	TTCCACGT	Basic helix-loop-helix factors (bHLH)	Basic helix-loop-helix factors (bHLH)	137	Not in Remap
bHLH74	AACACGTG	Basic helix-loop-helix factors (bHLH)	Basic helix-loop-helix factors (bHLH)	165	Not in Remap
bHLH74	ACACGT	Basic helix-loop-helix factors (bHLH)	Basic helix-loop-helix factors (bHLH)	1474	Not in Remap
bHLH74	ACACGTG	Basic helix-loop-helix factors (bHLH)	Basic helix-loop-helix factors (bHLH)	942	Not in Remap
bHLH74	ACACGTGC	Basic helix-loop-helix factors (bHLH)	Basic helix-loop-helix factors (bHLH)	95	Not in Remap
bHLH74	ACACGTGG	Basic helix-loop-helix factors (bHLH)	Basic helix-loop-helix factors (bHLH)	419	Not in Remap
bHLH74	ACACGTGT	Basic helix-loop-helix factors (bHLH)	Basic helix-loop-helix factors (bHLH)	298	Not in Remap
bHLH74	ACCACGT	Basic helix-loop-helix factors (bHLH)	Basic helix-loop-helix factors (bHLH)	305	Not in Remap
bHLH74	ACCACGTG	Basic helix-loop-helix factors (bHLH)	Basic helix-loop-helix factors (bHLH)	101	Not in Remap
bHLH74	ACGT	Basic helix-loop-helix factors (bHLH)	Basic helix-loop-helix factors (bHLH)	6633	Not in Remap
bHLH74	ACGTG	Basic helix-loop-helix factors (bHLH)	Basic helix-loop-helix factors (bHLH)	3254	Not in Remap
bHLH74	ACGTGA	Basic helix-loop-helix factors (bHLH)	Basic helix-loop-helix factors (bHLH)	905	Not in Remap
bHLH74	ACGTGAC	Basic helix-loop-helix factors (bHLH)	Basic helix-loop-helix factors (bHLH)	317	Not in Remap
bHLH74	ACGTGACG	Basic helix-loop-helix factors (bHLH)	Basic helix-loop-helix factors (bHLH)	62	Not in Remap
bHLH74	ACGTGC	Basic helix-loop-helix factors (bHLH)	Basic helix-loop-helix factors (bHLH)	353	Not in Remap
bHLH74	ACGTGCA	Basic helix-loop-helix factors (bHLH)	Basic helix-loop-helix factors (bHLH)	63	Not in Remap
bHLH74	ACGTGCCA	Basic helix-loop-helix factors (bHLH)	Basic helix-loop-helix factors (bHLH)	53	Not in Remap
bHLH74	ACGTGCCC	Basic helix-loop-helix factors (bHLH)	Basic helix-loop-helix factors (bHLH)	21	Not in Remap
bHLH74	ACGTGCG	Basic helix-loop-helix factors (bHLH)	Basic helix-loop-helix factors (bHLH)	61	Not in Remap
bHLH74	ACGTGCGA	Basic helix-loop-helix factors (bHLH)	Basic helix-loop-helix factors (bHLH)	28	Not in Remap
bHLH74	ACGTGCT	Basic helix-loop-helix factors (bHLH)	Basic helix-loop-helix factors (bHLH)	135	Not in Remap
bHLH74	ACGTGCTA	Basic helix-loop-helix factors (bHLH)	Basic helix-loop-helix factors (bHLH)	14	Not in Remap
bHLH74	ACGTGG	Basic helix-loop-helix factors (bHLH)	Basic helix-loop-helix factors (bHLH)	1557	Not in Remap
bHLH74	ACGTGGA	Basic helix-loop-helix factors (bHLH)	Basic helix-loop-helix factors (bHLH)	520	Not in Remap
bHLH74	ACGTGGC	Basic helix-loop-helix factors (bHLH)	Basic helix-loop-helix factors (bHLH)	833	Not in Remap
bHLH74	ACGTGGCT	Basic helix-loop-helix factors (bHLH)	Basic helix-loop-helix factors (bHLH)	153	Not in Remap
bHLH74	ACGTGGGA	Basic helix-loop-helix factors (bHLH)	Basic helix-loop-helix factors (bHLH)	63	Not in Remap
bHLH74	ACGTGGTA	Basic helix-loop-helix factors (bHLH)	Basic helix-loop-helix factors (bHLH)	62	Not in Remap
bHLH74	ACGTGT	Basic helix-loop-helix factors (bHLH)	Basic helix-loop-helix factors (bHLH)	1535	Not in Remap
bHLH74	ACGTGTCG	Basic helix-loop-helix factors (bHLH)	Basic helix-loop-helix factors (bHLH)	156	Not in Remap
bHLH74	ACGTGTCT	Basic helix-loop-helix factors (bHLH)	Basic helix-loop-helix factors (bHLH)	151	Not in Remap
bHLH74	AGCACGT	Basic helix-loop-helix factors (bHLH)	Basic helix-loop-helix factors (bHLH)	145	Not in Remap
bHLH74	AGCCACGT	Basic helix-loop-helix factors (bHLH)	Basic helix-loop-helix factors (bHLH)	163	Not in Remap
bHLH74	ATCACGTG	Basic helix-loop-helix factors (bHLH)	Basic helix-loop-helix factors (bHLH)	117	Not in Remap
bHLH74	CACACGTG	Basic helix-loop-helix factors (bHLH)	Basic helix-loop-helix factors (bHLH)	169	Not in Remap
bHLH74	CACG	Basic helix-loop-helix factors (bHLH)	Basic helix-loop-helix factors (bHLH)	6026	Not in Remap
bHLH74	CACGT	Basic helix-loop-helix factors (bHLH)	Basic helix-loop-helix factors (bHLH)	3912	Not in Remap
bHLH74	CACGTC	Basic helix-loop-helix factors (bHLH)	Basic helix-loop-helix factors (bHLH)	845	Not in Remap
bHLH74	CACGTG	Basic helix-loop-helix factors (bHLH)	Basic helix-loop-helix factors (bHLH)	1364	Not in Remap
bHLH74	CACGTGA	Basic helix-loop-helix factors (bHLH)	Basic helix-loop-helix factors (bHLH)	406	Not in Remap
bHLH74	CACGTGAC	Basic helix-loop-helix factors (bHLH)	Basic helix-loop-helix factors (bHLH)	127	Not in Remap
bHLH74	CACGTGAG	Basic helix-loop-helix factors (bHLH)	Basic helix-loop-helix factors (bHLH)	84	Not in Remap
bHLH74	CACGTGAT	Basic helix-loop-helix factors (bHLH)	Basic helix-loop-helix factors (bHLH)	125	Not in Remap
bHLH74	CACGTGC	Basic helix-loop-helix factors (bHLH)	Basic helix-loop-helix factors (bHLH)	186	Not in Remap
bHLH74	CACGTGCC	Basic helix-loop-helix factors (bHLH)	Basic helix-loop-helix factors (bHLH)	80	Not in Remap
bHLH74	CACGTGCG	Basic helix-loop-helix factors (bHLH)	Basic helix-loop-helix factors (bHLH)	47	Not in Remap
bHLH74	CACGTGG	Basic helix-loop-helix factors (bHLH)	Basic helix-loop-helix factors (bHLH)	713	Not in Remap
bHLH74	CACGTGGA	Basic helix-loop-helix factors (bHLH)	Basic helix-loop-helix factors (bHLH)	250	Not in Remap
bHLH74	CACGTGGC	Basic helix-loop-helix factors (bHLH)	Basic helix-loop-helix factors (bHLH)	376	Not in Remap
bHLH74	CACGTGT	Basic helix-loop-helix factors (bHLH)	Basic helix-loop-helix factors (bHLH)	890	Not in Remap
bHLH74	CACGTGTA	Basic helix-loop-helix factors (bHLH)	Basic helix-loop-helix factors (bHLH)	231	Not in Remap
bHLH74	CACGTGTG	Basic helix-loop-helix factors (bHLH)	Basic helix-loop-helix factors (bHLH)	184	Not in Remap
bHLH74	CACGTGTT	Basic helix-loop-helix factors (bHLH)	Basic helix-loop-helix factors (bHLH)	178	Not in Remap
bHLH74	CCACGT	Basic helix-loop-helix factors (bHLH)	Basic helix-loop-helix factors (bHLH)	1599	Not in Remap
bHLH74	CCACGTG	Basic helix-loop-helix factors (bHLH)	Basic helix-loop-helix factors (bHLH)	714	Not in Remap
bHLH74	CCACGTGA	Basic helix-loop-helix factors (bHLH)	Basic helix-loop-helix factors (bHLH)	85	Not in Remap
bHLH74	CCACGTGC	Basic helix-loop-helix factors (bHLH)	Basic helix-loop-helix factors (bHLH)	38	Not in Remap
bHLH74	CCACGTGT	Basic helix-loop-helix factors (bHLH)	Basic helix-loop-helix factors (bHLH)	333	Not in Remap
bHLH74	CCCACGT	Basic helix-loop-helix factors (bHLH)	Basic helix-loop-helix factors (bHLH)	230	Not in Remap
bHLH74	CGACACGT	Basic helix-loop-helix factors (bHLH)	Basic helix-loop-helix factors (bHLH)	158	Not in Remap
bHLH74	CGCACGT	Basic helix-loop-helix factors (bHLH)	Basic helix-loop-helix factors (bHLH)	63	Not in Remap
bHLH74	CGCACGTG	Basic helix-loop-helix factors (bHLH)	Basic helix-loop-helix factors (bHLH)	46	Not in Remap
bHLH74	CGTCACGT	Basic helix-loop-helix factors (bHLH)	Basic helix-loop-helix factors (bHLH)	58	Not in Remap
bHLH74	CTCACGTG	Basic helix-loop-helix factors (bHLH)	Basic helix-loop-helix factors (bHLH)	77	Not in Remap
bHLH74	GACGTG	Basic helix-loop-helix factors (bHLH)	Basic helix-loop-helix factors (bHLH)	874	Not in Remap
bHLH74	GCACGT	Basic helix-loop-helix factors (bHLH)	Basic helix-loop-helix factors (bHLH)	282	Not in Remap
bHLH74	GCACGTG	Basic helix-loop-helix factors (bHLH)	Basic helix-loop-helix factors (bHLH)	198	Not in Remap
bHLH74	GCACGTGA	Basic helix-loop-helix factors (bHLH)	Basic helix-loop-helix factors (bHLH)	86	Not in Remap
bHLH74	GCACGTGC	Basic helix-loop-helix factors (bHLH)	Basic helix-loop-helix factors (bHLH)	26	Not in Remap
bHLH74	GCACGTGG	Basic helix-loop-helix factors (bHLH)	Basic helix-loop-helix factors (bHLH)	36	Not in Remap
bHLH74	GCACGTGT	Basic helix-loop-helix factors (bHLH)	Basic helix-loop-helix factors (bHLH)	86	Not in Remap
bHLH74	GCCACGT	Basic helix-loop-helix factors (bHLH)	Basic helix-loop-helix factors (bHLH)	814	Not in Remap
bHLH74	GGCACGTG	Basic helix-loop-helix factors (bHLH)	Basic helix-loop-helix factors (bHLH)	82	Not in Remap
bHLH74	GGGCACGT	Basic helix-loop-helix factors (bHLH)	Basic helix-loop-helix factors (bHLH)	22	Not in Remap
bHLH74	GTCACGT	Basic helix-loop-helix factors (bHLH)	Basic helix-loop-helix factors (bHLH)	341	Not in Remap
bHLH74	GTCACGTG	Basic helix-loop-helix factors (bHLH)	Basic helix-loop-helix factors (bHLH)	132	Not in Remap
bHLH74	TACACGTG	Basic helix-loop-helix factors (bHLH)	Basic helix-loop-helix factors (bHLH)	236	Not in Remap
bHLH74	TAGCACGT	Basic helix-loop-helix factors (bHLH)	Basic helix-loop-helix factors (bHLH)	22	Not in Remap
bHLH74	TCACGT	Basic helix-loop-helix factors (bHLH)	Basic helix-loop-helix factors (bHLH)	907	Not in Remap
bHLH74	TCACGTG	Basic helix-loop-helix factors (bHLH)	Basic helix-loop-helix factors (bHLH)	332	Not in Remap
bHLH74	TCACGTGC	Basic helix-loop-helix factors (bHLH)	Basic helix-loop-helix factors (bHLH)	80	Not in Remap
bHLH74	TCACGTGG	Basic helix-loop-helix factors (bHLH)	Basic helix-loop-helix factors (bHLH)	82	Not in Remap
bHLH74	TCCACGT	Basic helix-loop-helix factors (bHLH)	Basic helix-loop-helix factors (bHLH)	540	Not in Remap
bHLH74	TCCACGTG	Basic helix-loop-helix factors (bHLH)	Basic helix-loop-helix factors (bHLH)	251	Not in Remap
bHLH74	TCCCACGT	Basic helix-loop-helix factors (bHLH)	Basic helix-loop-helix factors (bHLH)	59	Not in Remap
bHLH74	TCGCACGT	Basic helix-loop-helix factors (bHLH)	Basic helix-loop-helix factors (bHLH)	37	Not in Remap
bHLH74	TGGCACGT	Basic helix-loop-helix factors (bHLH)	Basic helix-loop-helix factors (bHLH)	48	Not in Remap
bHLH77	AACACGTG	Basic helix-loop-helix factors (bHLH)	Basic helix-loop-helix factors (bHLH)	165	Not in Remap
bHLH77	ACACGT	Basic helix-loop-helix factors (bHLH)	Basic helix-loop-helix factors (bHLH)	1474	Not in Remap
bHLH77	ACACGTG	Basic helix-loop-helix factors (bHLH)	Basic helix-loop-helix factors (bHLH)	942	Not in Remap
bHLH77	ACACGTGC	Basic helix-loop-helix factors (bHLH)	Basic helix-loop-helix factors (bHLH)	95	Not in Remap
bHLH77	ACACGTGG	Basic helix-loop-helix factors (bHLH)	Basic helix-loop-helix factors (bHLH)	419	Not in Remap
bHLH77	ACACGTGT	Basic helix-loop-helix factors (bHLH)	Basic helix-loop-helix factors (bHLH)	298	Not in Remap
bHLH77	ACCACGT	Basic helix-loop-helix factors (bHLH)	Basic helix-loop-helix factors (bHLH)	305	Not in Remap
bHLH77	ACCACGTG	Basic helix-loop-helix factors (bHLH)	Basic helix-loop-helix factors (bHLH)	101	Not in Remap
bHLH77	ACGT	Basic helix-loop-helix factors (bHLH)	Basic helix-loop-helix factors (bHLH)	6633	Not in Remap
bHLH77	ACGTG	Basic helix-loop-helix factors (bHLH)	Basic helix-loop-helix factors (bHLH)	3254	Not in Remap
bHLH77	ACGTGA	Basic helix-loop-helix factors (bHLH)	Basic helix-loop-helix factors (bHLH)	905	Not in Remap
bHLH77	ACGTGAC	Basic helix-loop-helix factors (bHLH)	Basic helix-loop-helix factors (bHLH)	317	Not in Remap
bHLH77	ACGTGACG	Basic helix-loop-helix factors (bHLH)	Basic helix-loop-helix factors (bHLH)	62	Not in Remap
bHLH77	ACGTGACT	Basic helix-loop-helix factors (bHLH)	Basic helix-loop-helix factors (bHLH)	87	Not in Remap
bHLH77	ACGTGC	Basic helix-loop-helix factors (bHLH)	Basic helix-loop-helix factors (bHLH)	353	Not in Remap
bHLH77	ACGTGCA	Basic helix-loop-helix factors (bHLH)	Basic helix-loop-helix factors (bHLH)	63	Not in Remap
bHLH77	ACGTGCCA	Basic helix-loop-helix factors (bHLH)	Basic helix-loop-helix factors (bHLH)	53	Not in Remap
bHLH77	ACGTGCCC	Basic helix-loop-helix factors (bHLH)	Basic helix-loop-helix factors (bHLH)	21	Not in Remap
bHLH77	ACGTGCG	Basic helix-loop-helix factors (bHLH)	Basic helix-loop-helix factors (bHLH)	61	Not in Remap
bHLH77	ACGTGCGA	Basic helix-loop-helix factors (bHLH)	Basic helix-loop-helix factors (bHLH)	28	Not in Remap
bHLH77	ACGTGCT	Basic helix-loop-helix factors (bHLH)	Basic helix-loop-helix factors (bHLH)	135	Not in Remap
bHLH77	ACGTGCTA	Basic helix-loop-helix factors (bHLH)	Basic helix-loop-helix factors (bHLH)	14	Not in Remap
bHLH77	ACGTGG	Basic helix-loop-helix factors (bHLH)	Basic helix-loop-helix factors (bHLH)	1557	Not in Remap
bHLH77	ACGTGGA	Basic helix-loop-helix factors (bHLH)	Basic helix-loop-helix factors (bHLH)	520	Not in Remap
bHLH77	ACGTGGAC	Basic helix-loop-helix factors (bHLH)	Basic helix-loop-helix factors (bHLH)	104	Not in Remap
bHLH77	ACGTGGC	Basic helix-loop-helix factors (bHLH)	Basic helix-loop-helix factors (bHLH)	833	Not in Remap
bHLH77	ACGTGGCT	Basic helix-loop-helix factors (bHLH)	Basic helix-loop-helix factors (bHLH)	153	Not in Remap
bHLH77	ACGTGGGA	Basic helix-loop-helix factors (bHLH)	Basic helix-loop-helix factors (bHLH)	63	Not in Remap
bHLH77	ACGTGGGG	Basic helix-loop-helix factors (bHLH)	Basic helix-loop-helix factors (bHLH)	30	Not in Remap
bHLH77	ACGTGT	Basic helix-loop-helix factors (bHLH)	Basic helix-loop-helix factors (bHLH)	1535	Not in Remap
bHLH77	ACGTGTCC	Basic helix-loop-helix factors (bHLH)	Basic helix-loop-helix factors (bHLH)	86	Not in Remap
bHLH77	ACGTGTCG	Basic helix-loop-helix factors (bHLH)	Basic helix-loop-helix factors (bHLH)	156	Not in Remap
bHLH77	ACGTGTCT	Basic helix-loop-helix factors (bHLH)	Basic helix-loop-helix factors (bHLH)	151	Not in Remap
bHLH77	ACGTGTG	Basic helix-loop-helix factors (bHLH)	Basic helix-loop-helix factors (bHLH)	327	Not in Remap
bHLH77	AGCACGT	Basic helix-loop-helix factors (bHLH)	Basic helix-loop-helix factors (bHLH)	145	Not in Remap
bHLH77	AGCCACGT	Basic helix-loop-helix factors (bHLH)	Basic helix-loop-helix factors (bHLH)	163	Not in Remap
bHLH77	AGTCACGT	Basic helix-loop-helix factors (bHLH)	Basic helix-loop-helix factors (bHLH)	83	Not in Remap
bHLH77	ATCACGTG	Basic helix-loop-helix factors (bHLH)	Basic helix-loop-helix factors (bHLH)	117	Not in Remap
bHLH77	CACACGT	Basic helix-loop-helix factors (bHLH)	Basic helix-loop-helix factors (bHLH)	314	Not in Remap
bHLH77	CACACGTG	Basic helix-loop-helix factors (bHLH)	Basic helix-loop-helix factors (bHLH)	169	Not in Remap
bHLH77	CACG	Basic helix-loop-helix factors (bHLH)	Basic helix-loop-helix factors (bHLH)	6026	Not in Remap
bHLH77	CACGT	Basic helix-loop-helix factors (bHLH)	Basic helix-loop-helix factors (bHLH)	3912	Not in Remap
bHLH77	CACGTC	Basic helix-loop-helix factors (bHLH)	Basic helix-loop-helix factors (bHLH)	845	Not in Remap
bHLH77	CACGTG	Basic helix-loop-helix factors (bHLH)	Basic helix-loop-helix factors (bHLH)	1364	Not in Remap
bHLH77	CACGTGA	Basic helix-loop-helix factors (bHLH)	Basic helix-loop-helix factors (bHLH)	406	Not in Remap
bHLH77	CACGTGAC	Basic helix-loop-helix factors (bHLH)	Basic helix-loop-helix factors (bHLH)	127	Not in Remap
bHLH77	CACGTGAG	Basic helix-loop-helix factors (bHLH)	Basic helix-loop-helix factors (bHLH)	84	Not in Remap
bHLH77	CACGTGAT	Basic helix-loop-helix factors (bHLH)	Basic helix-loop-helix factors (bHLH)	125	Not in Remap
bHLH77	CACGTGC	Basic helix-loop-helix factors (bHLH)	Basic helix-loop-helix factors (bHLH)	186	Not in Remap
bHLH77	CACGTGCC	Basic helix-loop-helix factors (bHLH)	Basic helix-loop-helix factors (bHLH)	80	Not in Remap
bHLH77	CACGTGCG	Basic helix-loop-helix factors (bHLH)	Basic helix-loop-helix factors (bHLH)	47	Not in Remap
bHLH77	CACGTGG	Basic helix-loop-helix factors (bHLH)	Basic helix-loop-helix factors (bHLH)	713	Not in Remap
bHLH77	CACGTGGA	Basic helix-loop-helix factors (bHLH)	Basic helix-loop-helix factors (bHLH)	250	Not in Remap
bHLH77	CACGTGGC	Basic helix-loop-helix factors (bHLH)	Basic helix-loop-helix factors (bHLH)	376	Not in Remap
bHLH77	CACGTGT	Basic helix-loop-helix factors (bHLH)	Basic helix-loop-helix factors (bHLH)	890	Not in Remap
bHLH77	CACGTGTA	Basic helix-loop-helix factors (bHLH)	Basic helix-loop-helix factors (bHLH)	231	Not in Remap
bHLH77	CACGTGTG	Basic helix-loop-helix factors (bHLH)	Basic helix-loop-helix factors (bHLH)	184	Not in Remap
bHLH77	CACGTGTT	Basic helix-loop-helix factors (bHLH)	Basic helix-loop-helix factors (bHLH)	178	Not in Remap
bHLH77	CCACGT	Basic helix-loop-helix factors (bHLH)	Basic helix-loop-helix factors (bHLH)	1599	Not in Remap
bHLH77	CCACGTG	Basic helix-loop-helix factors (bHLH)	Basic helix-loop-helix factors (bHLH)	714	Not in Remap
bHLH77	CCACGTGA	Basic helix-loop-helix factors (bHLH)	Basic helix-loop-helix factors (bHLH)	85	Not in Remap
bHLH77	CCACGTGC	Basic helix-loop-helix factors (bHLH)	Basic helix-loop-helix factors (bHLH)	38	Not in Remap
bHLH77	CCACGTGT	Basic helix-loop-helix factors (bHLH)	Basic helix-loop-helix factors (bHLH)	333	Not in Remap
bHLH77	CCCACGT	Basic helix-loop-helix factors (bHLH)	Basic helix-loop-helix factors (bHLH)	230	Not in Remap
bHLH77	CCCCACGT	Basic helix-loop-helix factors (bHLH)	Basic helix-loop-helix factors (bHLH)	29	Not in Remap
bHLH77	CGACACGT	Basic helix-loop-helix factors (bHLH)	Basic helix-loop-helix factors (bHLH)	158	Not in Remap
bHLH77	CGCACGT	Basic helix-loop-helix factors (bHLH)	Basic helix-loop-helix factors (bHLH)	63	Not in Remap
bHLH77	CGCACGTG	Basic helix-loop-helix factors (bHLH)	Basic helix-loop-helix factors (bHLH)	46	Not in Remap
bHLH77	CGTCACGT	Basic helix-loop-helix factors (bHLH)	Basic helix-loop-helix factors (bHLH)	58	Not in Remap
bHLH77	CTCACGTG	Basic helix-loop-helix factors (bHLH)	Basic helix-loop-helix factors (bHLH)	77	Not in Remap
bHLH77	GACGTG	Basic helix-loop-helix factors (bHLH)	Basic helix-loop-helix factors (bHLH)	874	Not in Remap
bHLH77	GCACGT	Basic helix-loop-helix factors (bHLH)	Basic helix-loop-helix factors (bHLH)	282	Not in Remap
bHLH77	GCACGTG	Basic helix-loop-helix factors (bHLH)	Basic helix-loop-helix factors (bHLH)	198	Not in Remap
bHLH77	GCACGTGA	Basic helix-loop-helix factors (bHLH)	Basic helix-loop-helix factors (bHLH)	86	Not in Remap
bHLH77	GCACGTGC	Basic helix-loop-helix factors (bHLH)	Basic helix-loop-helix factors (bHLH)	26	Not in Remap
bHLH77	GCACGTGG	Basic helix-loop-helix factors (bHLH)	Basic helix-loop-helix factors (bHLH)	36	Not in Remap
bHLH77	GCACGTGT	Basic helix-loop-helix factors (bHLH)	Basic helix-loop-helix factors (bHLH)	86	Not in Remap
bHLH77	GCCACGT	Basic helix-loop-helix factors (bHLH)	Basic helix-loop-helix factors (bHLH)	814	Not in Remap
bHLH77	GGACACGT	Basic helix-loop-helix factors (bHLH)	Basic helix-loop-helix factors (bHLH)	86	Not in Remap
bHLH77	GGCACGTG	Basic helix-loop-helix factors (bHLH)	Basic helix-loop-helix factors (bHLH)	82	Not in Remap
bHLH77	GGGCACGT	Basic helix-loop-helix factors (bHLH)	Basic helix-loop-helix factors (bHLH)	22	Not in Remap
bHLH77	GTCACGT	Basic helix-loop-helix factors (bHLH)	Basic helix-loop-helix factors (bHLH)	341	Not in Remap
bHLH77	GTCACGTG	Basic helix-loop-helix factors (bHLH)	Basic helix-loop-helix factors (bHLH)	132	Not in Remap
bHLH77	TACACGTG	Basic helix-loop-helix factors (bHLH)	Basic helix-loop-helix factors (bHLH)	236	Not in Remap
bHLH77	TAGCACGT	Basic helix-loop-helix factors (bHLH)	Basic helix-loop-helix factors (bHLH)	22	Not in Remap
bHLH77	TCACGT	Basic helix-loop-helix factors (bHLH)	Basic helix-loop-helix factors (bHLH)	907	Not in Remap
bHLH77	TCACGTG	Basic helix-loop-helix factors (bHLH)	Basic helix-loop-helix factors (bHLH)	332	Not in Remap
bHLH77	TCACGTGC	Basic helix-loop-helix factors (bHLH)	Basic helix-loop-helix factors (bHLH)	80	Not in Remap
bHLH77	TCACGTGG	Basic helix-loop-helix factors (bHLH)	Basic helix-loop-helix factors (bHLH)	82	Not in Remap
bHLH77	TCCACGT	Basic helix-loop-helix factors (bHLH)	Basic helix-loop-helix factors (bHLH)	540	Not in Remap
bHLH77	TCCACGTG	Basic helix-loop-helix factors (bHLH)	Basic helix-loop-helix factors (bHLH)	251	Not in Remap
bHLH77	TCCCACGT	Basic helix-loop-helix factors (bHLH)	Basic helix-loop-helix factors (bHLH)	59	Not in Remap
bHLH77	TCGCACGT	Basic helix-loop-helix factors (bHLH)	Basic helix-loop-helix factors (bHLH)	37	Not in Remap
bHLH77	TGGCACGT	Basic helix-loop-helix factors (bHLH)	Basic helix-loop-helix factors (bHLH)	48	Not in Remap
BHLH78	AACACGTG	Basic helix-loop-helix factors (bHLH)	Basic helix-loop-helix factors (bHLH)	165	Not in Remap
BHLH78	ACACGT	Basic helix-loop-helix factors (bHLH)	Basic helix-loop-helix factors (bHLH)	1474	Not in Remap
BHLH78	ACACGTG	Basic helix-loop-helix factors (bHLH)	Basic helix-loop-helix factors (bHLH)	942	Not in Remap
BHLH78	ACACGTGC	Basic helix-loop-helix factors (bHLH)	Basic helix-loop-helix factors (bHLH)	95	Not in Remap
BHLH78	ACACGTGG	Basic helix-loop-helix factors (bHLH)	Basic helix-loop-helix factors (bHLH)	419	Not in Remap
BHLH78	ACACGTGT	Basic helix-loop-helix factors (bHLH)	Basic helix-loop-helix factors (bHLH)	298	Not in Remap
BHLH78	ACCACGT	Basic helix-loop-helix factors (bHLH)	Basic helix-loop-helix factors (bHLH)	305	Not in Remap
BHLH78	ACCACGTG	Basic helix-loop-helix factors (bHLH)	Basic helix-loop-helix factors (bHLH)	101	Not in Remap
BHLH78	ACGT	Basic helix-loop-helix factors (bHLH)	Basic helix-loop-helix factors (bHLH)	6633	Not in Remap
BHLH78	ACGTG	Basic helix-loop-helix factors (bHLH)	Basic helix-loop-helix factors (bHLH)	3254	Not in Remap
BHLH78	ACGTGA	Basic helix-loop-helix factors (bHLH)	Basic helix-loop-helix factors (bHLH)	905	Not in Remap
BHLH78	ACGTGAC	Basic helix-loop-helix factors (bHLH)	Basic helix-loop-helix factors (bHLH)	317	Not in Remap
BHLH78	ACGTGACG	Basic helix-loop-helix factors (bHLH)	Basic helix-loop-helix factors (bHLH)	62	Not in Remap
BHLH78	ACGTGC	Basic helix-loop-helix factors (bHLH)	Basic helix-loop-helix factors (bHLH)	353	Not in Remap
BHLH78	ACGTGCA	Basic helix-loop-helix factors (bHLH)	Basic helix-loop-helix factors (bHLH)	63	Not in Remap
BHLH78	ACGTGCCA	Basic helix-loop-helix factors (bHLH)	Basic helix-loop-helix factors (bHLH)	53	Not in Remap
BHLH78	ACGTGCCC	Basic helix-loop-helix factors (bHLH)	Basic helix-loop-helix factors (bHLH)	21	Not in Remap
BHLH78	ACGTGCG	Basic helix-loop-helix factors (bHLH)	Basic helix-loop-helix factors (bHLH)	61	Not in Remap
BHLH78	ACGTGCGA	Basic helix-loop-helix factors (bHLH)	Basic helix-loop-helix factors (bHLH)	28	Not in Remap
BHLH78	ACGTGCT	Basic helix-loop-helix factors (bHLH)	Basic helix-loop-helix factors (bHLH)	135	Not in Remap
BHLH78	ACGTGCTA	Basic helix-loop-helix factors (bHLH)	Basic helix-loop-helix factors (bHLH)	14	Not in Remap
BHLH78	ACGTGG	Basic helix-loop-helix factors (bHLH)	Basic helix-loop-helix factors (bHLH)	1557	Not in Remap
BHLH78	ACGTGGA	Basic helix-loop-helix factors (bHLH)	Basic helix-loop-helix factors (bHLH)	520	Not in Remap
BHLH78	ACGTGGAA	Basic helix-loop-helix factors (bHLH)	Basic helix-loop-helix factors (bHLH)	135	Not in Remap
BHLH78	ACGTGGAC	Basic helix-loop-helix factors (bHLH)	Basic helix-loop-helix factors (bHLH)	104	Not in Remap
BHLH78	ACGTGGC	Basic helix-loop-helix factors (bHLH)	Basic helix-loop-helix factors (bHLH)	833	Not in Remap
BHLH78	ACGTGGCT	Basic helix-loop-helix factors (bHLH)	Basic helix-loop-helix factors (bHLH)	153	Not in Remap
BHLH78	ACGTGGGA	Basic helix-loop-helix factors (bHLH)	Basic helix-loop-helix factors (bHLH)	63	Not in Remap
BHLH78	ACGTGGGG	Basic helix-loop-helix factors (bHLH)	Basic helix-loop-helix factors (bHLH)	30	Not in Remap
BHLH78	ACGTGGTA	Basic helix-loop-helix factors (bHLH)	Basic helix-loop-helix factors (bHLH)	62	Not in Remap
BHLH78	ACGTGT	Basic helix-loop-helix factors (bHLH)	Basic helix-loop-helix factors (bHLH)	1535	Not in Remap
BHLH78	ACGTGTA	Basic helix-loop-helix factors (bHLH)	Basic helix-loop-helix factors (bHLH)	383	Not in Remap
BHLH78	ACGTGTCC	Basic helix-loop-helix factors (bHLH)	Basic helix-loop-helix factors (bHLH)	86	Not in Remap
BHLH78	ACGTGTCG	Basic helix-loop-helix factors (bHLH)	Basic helix-loop-helix factors (bHLH)	156	Not in Remap
BHLH78	ACGTGTCT	Basic helix-loop-helix factors (bHLH)	Basic helix-loop-helix factors (bHLH)	151	Not in Remap
BHLH78	ACGTGTG	Basic helix-loop-helix factors (bHLH)	Basic helix-loop-helix factors (bHLH)	327	Not in Remap
BHLH78	AGCACGT	Basic helix-loop-helix factors (bHLH)	Basic helix-loop-helix factors (bHLH)	145	Not in Remap
BHLH78	AGCCACGT	Basic helix-loop-helix factors (bHLH)	Basic helix-loop-helix factors (bHLH)	163	Not in Remap
BHLH78	ATCACGTG	Basic helix-loop-helix factors (bHLH)	Basic helix-loop-helix factors (bHLH)	117	Not in Remap
BHLH78	CACACGT	Basic helix-loop-helix factors (bHLH)	Basic helix-loop-helix factors (bHLH)	314	Not in Remap
BHLH78	CACACGTG	Basic helix-loop-helix factors (bHLH)	Basic helix-loop-helix factors (bHLH)	169	Not in Remap
BHLH78	CACG	Basic helix-loop-helix factors (bHLH)	Basic helix-loop-helix factors (bHLH)	6026	Not in Remap
BHLH78	CACGT	Basic helix-loop-helix factors (bHLH)	Basic helix-loop-helix factors (bHLH)	3912	Not in Remap
BHLH78	CACGTA	Basic helix-loop-helix factors (bHLH)	Basic helix-loop-helix factors (bHLH)	828	Not in Remap
BHLH78	CACGTC	Basic helix-loop-helix factors (bHLH)	Basic helix-loop-helix factors (bHLH)	845	Not in Remap
BHLH78	CACGTG	Basic helix-loop-helix factors (bHLH)	Basic helix-loop-helix factors (bHLH)	1364	Not in Remap
BHLH78	CACGTGA	Basic helix-loop-helix factors (bHLH)	Basic helix-loop-helix factors (bHLH)	406	Not in Remap
BHLH78	CACGTGAC	Basic helix-loop-helix factors (bHLH)	Basic helix-loop-helix factors (bHLH)	127	Not in Remap
BHLH78	CACGTGAG	Basic helix-loop-helix factors (bHLH)	Basic helix-loop-helix factors (bHLH)	84	Not in Remap
BHLH78	CACGTGAT	Basic helix-loop-helix factors (bHLH)	Basic helix-loop-helix factors (bHLH)	125	Not in Remap
BHLH78	CACGTGC	Basic helix-loop-helix factors (bHLH)	Basic helix-loop-helix factors (bHLH)	186	Not in Remap
BHLH78	CACGTGCC	Basic helix-loop-helix factors (bHLH)	Basic helix-loop-helix factors (bHLH)	80	Not in Remap
BHLH78	CACGTGCG	Basic helix-loop-helix factors (bHLH)	Basic helix-loop-helix factors (bHLH)	47	Not in Remap
BHLH78	CACGTGG	Basic helix-loop-helix factors (bHLH)	Basic helix-loop-helix factors (bHLH)	713	Not in Remap
BHLH78	CACGTGGA	Basic helix-loop-helix factors (bHLH)	Basic helix-loop-helix factors (bHLH)	250	Not in Remap
BHLH78	CACGTGGC	Basic helix-loop-helix factors (bHLH)	Basic helix-loop-helix factors (bHLH)	376	Not in Remap
BHLH78	CACGTGT	Basic helix-loop-helix factors (bHLH)	Basic helix-loop-helix factors (bHLH)	890	Not in Remap
BHLH78	CACGTGTA	Basic helix-loop-helix factors (bHLH)	Basic helix-loop-helix factors (bHLH)	231	Not in Remap
BHLH78	CACGTGTG	Basic helix-loop-helix factors (bHLH)	Basic helix-loop-helix factors (bHLH)	184	Not in Remap
BHLH78	CACGTGTT	Basic helix-loop-helix factors (bHLH)	Basic helix-loop-helix factors (bHLH)	178	Not in Remap
BHLH78	CCACGT	Basic helix-loop-helix factors (bHLH)	Basic helix-loop-helix factors (bHLH)	1599	Not in Remap
BHLH78	CCACGTG	Basic helix-loop-helix factors (bHLH)	Basic helix-loop-helix factors (bHLH)	714	Not in Remap
BHLH78	CCACGTGA	Basic helix-loop-helix factors (bHLH)	Basic helix-loop-helix factors (bHLH)	85	Not in Remap
BHLH78	CCACGTGC	Basic helix-loop-helix factors (bHLH)	Basic helix-loop-helix factors (bHLH)	38	Not in Remap
BHLH78	CCACGTGT	Basic helix-loop-helix factors (bHLH)	Basic helix-loop-helix factors (bHLH)	333	Not in Remap
BHLH78	CCCACGT	Basic helix-loop-helix factors (bHLH)	Basic helix-loop-helix factors (bHLH)	230	Not in Remap
BHLH78	CCCCACGT	Basic helix-loop-helix factors (bHLH)	Basic helix-loop-helix factors (bHLH)	29	Not in Remap
BHLH78	CGACACGT	Basic helix-loop-helix factors (bHLH)	Basic helix-loop-helix factors (bHLH)	158	Not in Remap
BHLH78	CGCACGT	Basic helix-loop-helix factors (bHLH)	Basic helix-loop-helix factors (bHLH)	63	Not in Remap
BHLH78	CGCACGTG	Basic helix-loop-helix factors (bHLH)	Basic helix-loop-helix factors (bHLH)	46	Not in Remap
BHLH78	CGTCACGT	Basic helix-loop-helix factors (bHLH)	Basic helix-loop-helix factors (bHLH)	58	Not in Remap
BHLH78	CTCACGTG	Basic helix-loop-helix factors (bHLH)	Basic helix-loop-helix factors (bHLH)	77	Not in Remap
BHLH78	GACGTG	Basic helix-loop-helix factors (bHLH)	Basic helix-loop-helix factors (bHLH)	874	Not in Remap
BHLH78	GCACGT	Basic helix-loop-helix factors (bHLH)	Basic helix-loop-helix factors (bHLH)	282	Not in Remap
BHLH78	GCACGTG	Basic helix-loop-helix factors (bHLH)	Basic helix-loop-helix factors (bHLH)	198	Not in Remap
BHLH78	GCACGTGA	Basic helix-loop-helix factors (bHLH)	Basic helix-loop-helix factors (bHLH)	86	Not in Remap
BHLH78	GCACGTGC	Basic helix-loop-helix factors (bHLH)	Basic helix-loop-helix factors (bHLH)	26	Not in Remap
BHLH78	GCACGTGG	Basic helix-loop-helix factors (bHLH)	Basic helix-loop-helix factors (bHLH)	36	Not in Remap
BHLH78	GCACGTGT	Basic helix-loop-helix factors (bHLH)	Basic helix-loop-helix factors (bHLH)	86	Not in Remap
BHLH78	GCCACGT	Basic helix-loop-helix factors (bHLH)	Basic helix-loop-helix factors (bHLH)	814	Not in Remap
BHLH78	GGACACGT	Basic helix-loop-helix factors (bHLH)	Basic helix-loop-helix factors (bHLH)	86	Not in Remap
BHLH78	GGCACGTG	Basic helix-loop-helix factors (bHLH)	Basic helix-loop-helix factors (bHLH)	82	Not in Remap
BHLH78	GGGCACGT	Basic helix-loop-helix factors (bHLH)	Basic helix-loop-helix factors (bHLH)	22	Not in Remap
BHLH78	GTCACGT	Basic helix-loop-helix factors (bHLH)	Basic helix-loop-helix factors (bHLH)	341	Not in Remap
BHLH78	GTCACGTG	Basic helix-loop-helix factors (bHLH)	Basic helix-loop-helix factors (bHLH)	132	Not in Remap
BHLH78	TACACGT	Basic helix-loop-helix factors (bHLH)	Basic helix-loop-helix factors (bHLH)	376	Not in Remap
BHLH78	TACACGTG	Basic helix-loop-helix factors (bHLH)	Basic helix-loop-helix factors (bHLH)	236	Not in Remap
BHLH78	TACGTG	Basic helix-loop-helix factors (bHLH)	Basic helix-loop-helix factors (bHLH)	909	Not in Remap
BHLH78	TAGCACGT	Basic helix-loop-helix factors (bHLH)	Basic helix-loop-helix factors (bHLH)	22	Not in Remap
BHLH78	TCACGT	Basic helix-loop-helix factors (bHLH)	Basic helix-loop-helix factors (bHLH)	907	Not in Remap
BHLH78	TCACGTG	Basic helix-loop-helix factors (bHLH)	Basic helix-loop-helix factors (bHLH)	332	Not in Remap
BHLH78	TCACGTGC	Basic helix-loop-helix factors (bHLH)	Basic helix-loop-helix factors (bHLH)	80	Not in Remap
BHLH78	TCACGTGG	Basic helix-loop-helix factors (bHLH)	Basic helix-loop-helix factors (bHLH)	82	Not in Remap
BHLH78	TCCACGT	Basic helix-loop-helix factors (bHLH)	Basic helix-loop-helix factors (bHLH)	540	Not in Remap
BHLH78	TCCACGTG	Basic helix-loop-helix factors (bHLH)	Basic helix-loop-helix factors (bHLH)	251	Not in Remap
BHLH78	TCCCACGT	Basic helix-loop-helix factors (bHLH)	Basic helix-loop-helix factors (bHLH)	59	Not in Remap
BHLH78	TCGCACGT	Basic helix-loop-helix factors (bHLH)	Basic helix-loop-helix factors (bHLH)	37	Not in Remap
BHLH78	TGGCACGT	Basic helix-loop-helix factors (bHLH)	Basic helix-loop-helix factors (bHLH)	48	Not in Remap
BHLH78	TTCCACGT	Basic helix-loop-helix factors (bHLH)	Basic helix-loop-helix factors (bHLH)	137	Not in Remap
bHLH80	ACTTG	Basic helix-loop-helix factors (bHLH)	Basic helix-loop-helix factors (bHLH)	95	Not in Remap
bHLH80	CAAGTGGG	Basic helix-loop-helix factors (bHLH)	Basic helix-loop-helix factors (bHLH)	90	Not in Remap
bHLH80	CACGTGG	Basic helix-loop-helix factors (bHLH)	Basic helix-loop-helix factors (bHLH)	713	Not in Remap
bHLH80	CACGTGGC	Basic helix-loop-helix factors (bHLH)	Basic helix-loop-helix factors (bHLH)	376	Not in Remap
bHLH80	CCAACTTG	Basic helix-loop-helix factors (bHLH)	Basic helix-loop-helix factors (bHLH)	59	Not in Remap
bHLH80	CCACGTG	Basic helix-loop-helix factors (bHLH)	Basic helix-loop-helix factors (bHLH)	714	Not in Remap
bHLH80	CCACGTGC	Basic helix-loop-helix factors (bHLH)	Basic helix-loop-helix factors (bHLH)	38	Not in Remap
bHLH80	GCACGTGG	Basic helix-loop-helix factors (bHLH)	Basic helix-loop-helix factors (bHLH)	36	Not in Remap
bHLH91	AAAAGGC	Basic helix-loop-helix factors (bHLH)	Basic helix-loop-helix factors (bHLH)	621	Not in Remap
bHLH91	AAACGTG	Basic helix-loop-helix factors (bHLH)	Basic helix-loop-helix factors (bHLH)	307	Not in Remap
bHLH91	AACACGT	Basic helix-loop-helix factors (bHLH)	Basic helix-loop-helix factors (bHLH)	383	Not in Remap
bHLH91	AACGTGG	Basic helix-loop-helix factors (bHLH)	Basic helix-loop-helix factors (bHLH)	232	Not in Remap
bHLH91	AAGTCAA	Basic helix-loop-helix factors (bHLH)	Basic helix-loop-helix factors (bHLH)	844	Not in Remap
bHLH91	ACACGTG	Basic helix-loop-helix factors (bHLH)	Basic helix-loop-helix factors (bHLH)	942	Not in Remap
bHLH91	ACGTGAT	Basic helix-loop-helix factors (bHLH)	Basic helix-loop-helix factors (bHLH)	210	Not in Remap
bHLH91	ACGTGCA	Basic helix-loop-helix factors (bHLH)	Basic helix-loop-helix factors (bHLH)	63	Not in Remap
bHLH91	ACGTGCT	Basic helix-loop-helix factors (bHLH)	Basic helix-loop-helix factors (bHLH)	135	Not in Remap
bHLH91	ACGTGTG	Basic helix-loop-helix factors (bHLH)	Basic helix-loop-helix factors (bHLH)	327	Not in Remap
bHLH91	ATATATG	Basic helix-loop-helix factors (bHLH)	Basic helix-loop-helix factors (bHLH)	305	Not in Remap
bHLH91	CAACGTG	Basic helix-loop-helix factors (bHLH)	Basic helix-loop-helix factors (bHLH)	173	Not in Remap
bHLH91	CACATGC	Basic helix-loop-helix factors (bHLH)	Basic helix-loop-helix factors (bHLH)	205	Not in Remap
bHLH91	CACGCGC	Basic helix-loop-helix factors (bHLH)	Basic helix-loop-helix factors (bHLH)	225	Not in Remap
bHLH91	CACGTGA	Basic helix-loop-helix factors (bHLH)	Basic helix-loop-helix factors (bHLH)	406	Not in Remap
bHLH91	CACGTGC	Basic helix-loop-helix factors (bHLH)	Basic helix-loop-helix factors (bHLH)	186	Not in Remap
bHLH91	CACGTGG	Basic helix-loop-helix factors (bHLH)	Basic helix-loop-helix factors (bHLH)	713	Not in Remap
bHLH91	CCACACG	Basic helix-loop-helix factors (bHLH)	Basic helix-loop-helix factors (bHLH)	154	Not in Remap
bHLH91	CGTGCAC	Basic helix-loop-helix factors (bHLH)	Basic helix-loop-helix factors (bHLH)	53	Not in Remap
bHLH91	GTACTAC	Basic helix-loop-helix factors (bHLH)	Basic helix-loop-helix factors (bHLH)	84	Not in Remap
bHLH91	GTATATA	Basic helix-loop-helix factors (bHLH)	Basic helix-loop-helix factors (bHLH)	683	Not in Remap
BIM1	ACACGTG	Basic helix-loop-helix factors (bHLH)	Basic helix-loop-helix factors (bHLH)	942	51
BIM1	ACCACGTG	Basic helix-loop-helix factors (bHLH)	Basic helix-loop-helix factors (bHLH)	101	7
BIM1	ACGTG	Basic helix-loop-helix factors (bHLH)	Basic helix-loop-helix factors (bHLH)	3254	95
BIM1	ACGTGA	Basic helix-loop-helix factors (bHLH)	Basic helix-loop-helix factors (bHLH)	905	83
BIM1	ATCACGTG	Basic helix-loop-helix factors (bHLH)	Basic helix-loop-helix factors (bHLH)	117	33
BIM1	CACGT	Basic helix-loop-helix factors (bHLH)	Basic helix-loop-helix factors (bHLH)	3912	108
BIM1	CACGTG	Basic helix-loop-helix factors (bHLH)	Basic helix-loop-helix factors (bHLH)	1364	105
BIM1	CACGTGA	Basic helix-loop-helix factors (bHLH)	Basic helix-loop-helix factors (bHLH)	406	91
BIM1	CACGTGAC	Basic helix-loop-helix factors (bHLH)	Basic helix-loop-helix factors (bHLH)	127	51
BIM1	CACGTGAG	Basic helix-loop-helix factors (bHLH)	Basic helix-loop-helix factors (bHLH)	84	26
BIM1	CACGTGAT	Basic helix-loop-helix factors (bHLH)	Basic helix-loop-helix factors (bHLH)	125	36
BIM1	CACGTGC	Basic helix-loop-helix factors (bHLH)	Basic helix-loop-helix factors (bHLH)	186	35
BIM1	CACGTGCC	Basic helix-loop-helix factors (bHLH)	Basic helix-loop-helix factors (bHLH)	80	19
BIM1	CACGTGCG	Basic helix-loop-helix factors (bHLH)	Basic helix-loop-helix factors (bHLH)	47	11
BIM1	CACGTGG	Basic helix-loop-helix factors (bHLH)	Basic helix-loop-helix factors (bHLH)	713	35
BIM1	CACGTGGA	Basic helix-loop-helix factors (bHLH)	Basic helix-loop-helix factors (bHLH)	250	14
BIM1	CACGTGGC	Basic helix-loop-helix factors (bHLH)	Basic helix-loop-helix factors (bHLH)	376	13
BIM1	CACGTGT	Basic helix-loop-helix factors (bHLH)	Basic helix-loop-helix factors (bHLH)	890	50
BIM1	CCACGTG	Basic helix-loop-helix factors (bHLH)	Basic helix-loop-helix factors (bHLH)	714	33
BIM1	CCACGTGA	Basic helix-loop-helix factors (bHLH)	Basic helix-loop-helix factors (bHLH)	85	13
BIM1	CGCACGTG	Basic helix-loop-helix factors (bHLH)	Basic helix-loop-helix factors (bHLH)	46	9
BIM1	CTCACGTG	Basic helix-loop-helix factors (bHLH)	Basic helix-loop-helix factors (bHLH)	77	23
BIM1	GCACGTG	Basic helix-loop-helix factors (bHLH)	Basic helix-loop-helix factors (bHLH)	198	36
BIM1	GCACGTGA	Basic helix-loop-helix factors (bHLH)	Basic helix-loop-helix factors (bHLH)	86	28
BIM1	GGCACGTG	Basic helix-loop-helix factors (bHLH)	Basic helix-loop-helix factors (bHLH)	82	20
BIM1	GTCACGTG	Basic helix-loop-helix factors (bHLH)	Basic helix-loop-helix factors (bHLH)	132	58
BIM1	TCACGT	Basic helix-loop-helix factors (bHLH)	Basic helix-loop-helix factors (bHLH)	907	85
[truncated: 11,753 more rows]

## Sheet: Supplementary Table 3b
Supplementary Table 3b: TFs associated to 3’-tPLMs in A. thaliana
TF	PLM	Class	Family	Number_genes_with_tPLM	Number_validated_gene_interactions_using_Remap
ALF2	AATGGAA	Alfin-like	Alfin-like	238	Not in Remap
ALF2	ACTGTAC	Alfin-like	Alfin-like	88	Not in Remap
ALF2	ATATATG	Alfin-like	Alfin-like	393	Not in Remap
ALF2	CTAATAA	Alfin-like	Alfin-like	168	Not in Remap
ALF2	CTATATA	Alfin-like	Alfin-like	238	Not in Remap
ALF7	ACGCGGA	Alfin-like	Alfin-like	83	Not in Remap
ALF7	CTATATA	Alfin-like	Alfin-like	238	Not in Remap
ABR1	AGGCGGCG	AP2/ERF domain	AP2/ERF domain	13	0
ABR1	CCGGCGGC	AP2/ERF domain	AP2/ERF domain	64	1
ABR1	CGCCGCC	AP2/ERF domain	AP2/ERF domain	93	1
ABR1	CGGCGGC	AP2/ERF domain	AP2/ERF domain	138	2
ABR1	GCCGCCGG	AP2/ERF domain	AP2/ERF domain	64	1
ABR1	GCCGGCGG	AP2/ERF domain	AP2/ERF domain	35	0
AT1G01250	CACCGACA	AP2/ERF domain	AP2/ERF domain	22	Not in Remap
AT1G01250	CCACCGA	AP2/ERF domain	AP2/ERF domain	228	Not in Remap
AT1G01250	CCGACAAG	AP2/ERF domain	AP2/ERF domain	65	Not in Remap
AT1G01250	CTTGTCGG	AP2/ERF domain	AP2/ERF domain	75	Not in Remap
AT1G01250	GGTCGGT	AP2/ERF domain	AP2/ERF domain	37	Not in Remap
AT1G01250	TGTCGGTG	AP2/ERF domain	AP2/ERF domain	48	Not in Remap
AT1G22810	CACCGACA	AP2/ERF domain	AP2/ERF domain	22	Not in Remap
AT1G22810	CGCCGCC	AP2/ERF domain	AP2/ERF domain	93	Not in Remap
AT1G22810	TGTCGGTG	AP2/ERF domain	AP2/ERF domain	48	Not in Remap
AT1G36060	CACCGACA	AP2/ERF domain	AP2/ERF domain	22	Not in Remap
AT1G36060	CCACCGA	AP2/ERF domain	AP2/ERF domain	228	Not in Remap
AT1G36060	GGTCGGT	AP2/ERF domain	AP2/ERF domain	37	Not in Remap
AT1G36060	TGTCGGTG	AP2/ERF domain	AP2/ERF domain	48	Not in Remap
AT1G44830	CACCGACA	AP2/ERF domain	AP2/ERF domain	22	Not in Remap
AT1G44830	CCACCGA	AP2/ERF domain	AP2/ERF domain	228	Not in Remap
AT1G44830	CGCCGCC	AP2/ERF domain	AP2/ERF domain	93	Not in Remap
AT1G44830	TGTCGGTG	AP2/ERF domain	AP2/ERF domain	48	Not in Remap
AT1G75490	CCACCGA	AP2/ERF domain	AP2/ERF domain	228	Not in Remap
AT1G75490	CGCCGCC	AP2/ERF domain	AP2/ERF domain	93	Not in Remap
AT1G77640	CACCGACA	AP2/ERF domain	AP2/ERF domain	22	Not in Remap
AT1G77640	CCACCGA	AP2/ERF domain	AP2/ERF domain	228	Not in Remap
AT1G77640	TGTCGGTG	AP2/ERF domain	AP2/ERF domain	48	Not in Remap
AT2G33710	AGGCGGCG	AP2/ERF domain	AP2/ERF domain	13	5
AT2G33710	CCGGCGGC	AP2/ERF domain	AP2/ERF domain	64	12
AT2G33710	CGCCGCC	AP2/ERF domain	AP2/ERF domain	93	38
AT2G33710	CGGCGGC	AP2/ERF domain	AP2/ERF domain	138	39
AT2G33710	CGGCGGCA	AP2/ERF domain	AP2/ERF domain	25	3
AT2G33710	GAGGCGGC	AP2/ERF domain	AP2/ERF domain	34	5
AT2G33710	GCCGCCGG	AP2/ERF domain	AP2/ERF domain	64	12
AT2G33710	GCCGGCGG	AP2/ERF domain	AP2/ERF domain	35	4
AT2G33710	TGCCGCCG	AP2/ERF domain	AP2/ERF domain	23	3
AT2G33710	TTGGCGGC	AP2/ERF domain	AP2/ERF domain	17	2
AT2G44940	CACCGACA	AP2/ERF domain	AP2/ERF domain	22	Not in Remap
AT2G44940	CCACCGA	AP2/ERF domain	AP2/ERF domain	228	Not in Remap
AT2G44940	CCGACAAG	AP2/ERF domain	AP2/ERF domain	65	Not in Remap
AT2G44940	CTTGTCGG	AP2/ERF domain	AP2/ERF domain	75	Not in Remap
AT2G44940	GGTCGGT	AP2/ERF domain	AP2/ERF domain	37	Not in Remap
AT2G44940	GTCGGC	AP2/ERF domain	AP2/ERF domain	192	Not in Remap
AT2G44940	TGTCGGTG	AP2/ERF domain	AP2/ERF domain	48	Not in Remap
AT3G16280	CACCGACA	AP2/ERF domain	AP2/ERF domain	22	Not in Remap
AT3G16280	CCACCGA	AP2/ERF domain	AP2/ERF domain	228	Not in Remap
AT3G16280	CCGACAAG	AP2/ERF domain	AP2/ERF domain	65	Not in Remap
AT3G16280	CTTGTCGG	AP2/ERF domain	AP2/ERF domain	75	Not in Remap
AT3G16280	GGTCGGT	AP2/ERF domain	AP2/ERF domain	37	Not in Remap
AT3G16280	TGTCGGTG	AP2/ERF domain	AP2/ERF domain	48	Not in Remap
AT3G57600	AGGCGGCG	AP2/ERF domain	AP2/ERF domain	13	Not in Remap
AT3G57600	CCACCGA	AP2/ERF domain	AP2/ERF domain	228	Not in Remap
AT3G57600	CGCCGCC	AP2/ERF domain	AP2/ERF domain	93	Not in Remap
AT3G57600	CGGCGGC	AP2/ERF domain	AP2/ERF domain	138	Not in Remap
AT3G57600	GCCGGCGG	AP2/ERF domain	AP2/ERF domain	35	Not in Remap
AT3G57600	GCGGTGGG	AP2/ERF domain	AP2/ERF domain	36	Not in Remap
AT4G16750	CACCGACA	AP2/ERF domain	AP2/ERF domain	22	Not in Remap
AT4G16750	CCACCGA	AP2/ERF domain	AP2/ERF domain	228	Not in Remap
AT4G16750	CCGACAAG	AP2/ERF domain	AP2/ERF domain	65	Not in Remap
AT4G16750	CTTGTCGG	AP2/ERF domain	AP2/ERF domain	75	Not in Remap
AT4G16750	TGTCGGTG	AP2/ERF domain	AP2/ERF domain	48	Not in Remap
AT4G18450	AGGCGGCG	AP2/ERF domain	AP2/ERF domain	13	Not in Remap
AT4G18450	CCGGCGGC	AP2/ERF domain	AP2/ERF domain	64	Not in Remap
AT4G18450	CGCCGCC	AP2/ERF domain	AP2/ERF domain	93	Not in Remap
AT4G18450	CGGCGGC	AP2/ERF domain	AP2/ERF domain	138	Not in Remap
AT4G18450	CGGCGGCA	AP2/ERF domain	AP2/ERF domain	25	Not in Remap
AT4G18450	GAGGCGGC	AP2/ERF domain	AP2/ERF domain	34	Not in Remap
AT4G18450	GCCGCCGG	AP2/ERF domain	AP2/ERF domain	64	Not in Remap
AT4G18450	GCCGGCGG	AP2/ERF domain	AP2/ERF domain	35	Not in Remap
AT4G18450	TGCCGCCG	AP2/ERF domain	AP2/ERF domain	23	Not in Remap
AT4G18450	TTGGCGGC	AP2/ERF domain	AP2/ERF domain	17	Not in Remap
AT4G28140	CACCGACA	AP2/ERF domain	AP2/ERF domain	22	Not in Remap
AT4G28140	TGTCGGTG	AP2/ERF domain	AP2/ERF domain	48	Not in Remap
AT4G32800	CACCGACA	AP2/ERF domain	AP2/ERF domain	22	Not in Remap
AT4G32800	CCACCGA	AP2/ERF domain	AP2/ERF domain	228	Not in Remap
AT4G32800	CCGACAAG	AP2/ERF domain	AP2/ERF domain	65	Not in Remap
AT4G32800	CTTGTCGG	AP2/ERF domain	AP2/ERF domain	75	Not in Remap
AT4G32800	GGTCGGT	AP2/ERF domain	AP2/ERF domain	37	Not in Remap
AT4G32800	TGTCGGTG	AP2/ERF domain	AP2/ERF domain	48	Not in Remap
AT5G18450	AGGCGGCG	AP2/ERF domain	AP2/ERF domain	13	Not in Remap
AT5G18450	CGCCGCC	AP2/ERF domain	AP2/ERF domain	93	Not in Remap
AT5G18450	GCGGTGGG	AP2/ERF domain	AP2/ERF domain	36	Not in Remap
CBF1	CACCGACA	AP2/ERF domain	AP2/ERF domain	22	Not in Remap
CBF1	CCGACAAG	AP2/ERF domain	AP2/ERF domain	65	Not in Remap
CBF1	CTTGTCGG	AP2/ERF domain	AP2/ERF domain	75	Not in Remap
CBF1	GTCGGC	AP2/ERF domain	AP2/ERF domain	192	Not in Remap
CBF1	TGTCGGTG	AP2/ERF domain	AP2/ERF domain	48	Not in Remap
CBF2	CACCGACA	AP2/ERF domain	AP2/ERF domain	22	Not in Remap
CBF2	CCGACAAG	AP2/ERF domain	AP2/ERF domain	65	Not in Remap
CBF2	CTTGTCGG	AP2/ERF domain	AP2/ERF domain	75	Not in Remap
CBF2	GTCGGC	AP2/ERF domain	AP2/ERF domain	192	Not in Remap
CBF2	TGTCGGTG	AP2/ERF domain	AP2/ERF domain	48	Not in Remap
CBF4	CACCGACA	AP2/ERF domain	AP2/ERF domain	22	Not in Remap
CBF4	CCGACAAG	AP2/ERF domain	AP2/ERF domain	65	Not in Remap
CBF4	CTTGTCGG	AP2/ERF domain	AP2/ERF domain	75	Not in Remap
CBF4	GTCGGC	AP2/ERF domain	AP2/ERF domain	192	Not in Remap
CBF4	TGTCGGTG	AP2/ERF domain	AP2/ERF domain	48	Not in Remap
CEJ1	CACCGACA	AP2/ERF domain	AP2/ERF domain	22	Not in Remap
CEJ1	CCACCGA	AP2/ERF domain	AP2/ERF domain	228	Not in Remap
CEJ1	CCGACAAG	AP2/ERF domain	AP2/ERF domain	65	Not in Remap
CEJ1	CTTGTCGG	AP2/ERF domain	AP2/ERF domain	75	Not in Remap
CEJ1	TGTCGGTG	AP2/ERF domain	AP2/ERF domain	48	Not in Remap
CRF2	AGGCGGCG	AP2/ERF domain	AP2/ERF domain	13	Not in Remap
CRF2	CCGGCGGC	AP2/ERF domain	AP2/ERF domain	64	Not in Remap
CRF2	CGCCGCC	AP2/ERF domain	AP2/ERF domain	93	Not in Remap
CRF2	CGGCGGC	AP2/ERF domain	AP2/ERF domain	138	Not in Remap
CRF2	CGGCGGCA	AP2/ERF domain	AP2/ERF domain	25	Not in Remap
CRF2	GAGGCGGC	AP2/ERF domain	AP2/ERF domain	34	Not in Remap
CRF2	GCCGCCGG	AP2/ERF domain	AP2/ERF domain	64	Not in Remap
CRF2	GCCGGCGG	AP2/ERF domain	AP2/ERF domain	35	Not in Remap
CRF2	TGCCGCCG	AP2/ERF domain	AP2/ERF domain	23	Not in Remap
CRF2	TTGGCGGC	AP2/ERF domain	AP2/ERF domain	17	Not in Remap
CRF4	AGGCGGCG	AP2/ERF domain	AP2/ERF domain	13	5
CRF4	CGCCGCC	AP2/ERF domain	AP2/ERF domain	93	31
CRF4	CGGCGGC	AP2/ERF domain	AP2/ERF domain	138	32
CRF4	CGGCGGCA	AP2/ERF domain	AP2/ERF domain	25	2
CRF4	GAGGCGGC	AP2/ERF domain	AP2/ERF domain	34	7
CRF4	GCCGGCGG	AP2/ERF domain	AP2/ERF domain	35	3
CRF4	TGCCGCCG	AP2/ERF domain	AP2/ERF domain	23	2
CRF4	TTGGCGGC	AP2/ERF domain	AP2/ERF domain	17	2
DEAR3	CACCGACA	AP2/ERF domain	AP2/ERF domain	22	Not in Remap
DEAR3	CCACCGA	AP2/ERF domain	AP2/ERF domain	228	Not in Remap
DEAR3	CCGACAAG	AP2/ERF domain	AP2/ERF domain	65	Not in Remap
DEAR3	CTTGTCGG	AP2/ERF domain	AP2/ERF domain	75	Not in Remap
DEAR3	GGTCGGT	AP2/ERF domain	AP2/ERF domain	37	Not in Remap
DEAR3	TGTCGGTG	AP2/ERF domain	AP2/ERF domain	48	Not in Remap
DEAR5	CACCGACA	AP2/ERF domain	AP2/ERF domain	22	Not in Remap
DEAR5	CCACCGA	AP2/ERF domain	AP2/ERF domain	228	Not in Remap
DEAR5	CCGACAAG	AP2/ERF domain	AP2/ERF domain	65	Not in Remap
DEAR5	CTTGTCGG	AP2/ERF domain	AP2/ERF domain	75	Not in Remap
DEAR5	GGTCGGT	AP2/ERF domain	AP2/ERF domain	37	Not in Remap
DEAR5	TGTCGGTG	AP2/ERF domain	AP2/ERF domain	48	Not in Remap
DREB19	CACCGACA	AP2/ERF domain	AP2/ERF domain	22	Not in Remap
DREB19	GGTCGGT	AP2/ERF domain	AP2/ERF domain	37	Not in Remap
DREB19	TGTCGGTG	AP2/ERF domain	AP2/ERF domain	48	Not in Remap
DREB1A	CACCGACA	AP2/ERF domain	AP2/ERF domain	22	5
DREB1A	CCGACAAG	AP2/ERF domain	AP2/ERF domain	65	10
DREB1A	CTTGTCGG	AP2/ERF domain	AP2/ERF domain	75	12
DREB1A	GGTCGGT	AP2/ERF domain	AP2/ERF domain	37	3
DREB1A	GTCGGC	AP2/ERF domain	AP2/ERF domain	192	44
DREB1A	TGTCGGTG	AP2/ERF domain	AP2/ERF domain	48	19
DREB1B	CACCGACA	AP2/ERF domain	AP2/ERF domain	22	5
DREB1B	CCGACAAG	AP2/ERF domain	AP2/ERF domain	65	10
DREB1B	CTTGTCGG	AP2/ERF domain	AP2/ERF domain	75	11
DREB1B	GTCGGC	AP2/ERF domain	AP2/ERF domain	192	51
DREB1B	TGTCGGTG	AP2/ERF domain	AP2/ERF domain	48	18
DREB1C	CACCGACA	AP2/ERF domain	AP2/ERF domain	22	18
DREB1C	CCGACAAG	AP2/ERF domain	AP2/ERF domain	65	25
DREB1C	CTTGTCGG	AP2/ERF domain	AP2/ERF domain	75	27
DREB1C	GTCGGC	AP2/ERF domain	AP2/ERF domain	192	112
DREB1C	TGTCGGTG	AP2/ERF domain	AP2/ERF domain	48	40
DREB1E	ATAATGTC	AP2/ERF domain	AP2/ERF domain	91	1
DREB1E	CACCGACA	AP2/ERF domain	AP2/ERF domain	22	4
DREB1E	CCATGTCG	AP2/ERF domain	AP2/ERF domain	22	2
DREB1E	CCGACAAG	AP2/ERF domain	AP2/ERF domain	65	10
DREB1E	CGACATCG	AP2/ERF domain	AP2/ERF domain	15	4
DREB1E	CGACATGG	AP2/ERF domain	AP2/ERF domain	31	5
DREB1E	CTTGTCGG	AP2/ERF domain	AP2/ERF domain	75	12
DREB1E	GACATGGC	AP2/ERF domain	AP2/ERF domain	62	2
DREB1E	GACATTAT	AP2/ERF domain	AP2/ERF domain	119	2
DREB1E	GCCATGTC	AP2/ERF domain	AP2/ERF domain	45	1
DREB1E	GTCGGC	AP2/ERF domain	AP2/ERF domain	192	61
DREB1E	TGTCGGTG	AP2/ERF domain	AP2/ERF domain	48	12
DREB1G	CACCGACA	AP2/ERF domain	AP2/ERF domain	22	Not in Remap
DREB1G	CCGACAAG	AP2/ERF domain	AP2/ERF domain	65	Not in Remap
DREB1G	CTTGTCGG	AP2/ERF domain	AP2/ERF domain	75	Not in Remap
DREB1G	GTCGGC	AP2/ERF domain	AP2/ERF domain	192	Not in Remap
DREB1G	TGTCGGTG	AP2/ERF domain	AP2/ERF domain	48	Not in Remap
DREB2	CACCGACA	AP2/ERF domain	AP2/ERF domain	22	Not in Remap
DREB2	TGTCGGTG	AP2/ERF domain	AP2/ERF domain	48	Not in Remap
DREB26	CACCGACA	AP2/ERF domain	AP2/ERF domain	22	Not in Remap
DREB26	CCACCGA	AP2/ERF domain	AP2/ERF domain	228	Not in Remap
DREB26	CCGACAAG	AP2/ERF domain	AP2/ERF domain	65	Not in Remap
DREB26	CTTGTCGG	AP2/ERF domain	AP2/ERF domain	75	Not in Remap
DREB26	GGTCGGT	AP2/ERF domain	AP2/ERF domain	37	Not in Remap
DREB26	TGTCGGTG	AP2/ERF domain	AP2/ERF domain	48	Not in Remap
DREB2C	CACCGACA	AP2/ERF domain	AP2/ERF domain	22	Not in Remap
DREB2C	CCACCGA	AP2/ERF domain	AP2/ERF domain	228	Not in Remap
DREB2C	CCGACAAG	AP2/ERF domain	AP2/ERF domain	65	Not in Remap
DREB2C	CTTGTCGG	AP2/ERF domain	AP2/ERF domain	75	Not in Remap
DREB2C	GGTCGGT	AP2/ERF domain	AP2/ERF domain	37	Not in Remap
DREB2C	GTCGGC	AP2/ERF domain	AP2/ERF domain	192	Not in Remap
DREB2C	TGTCGGTG	AP2/ERF domain	AP2/ERF domain	48	Not in Remap
ERF008	CGCCGCC	AP2/ERF domain	AP2/ERF domain	93	Not in Remap
ERF015	CACCGACA	AP2/ERF domain	AP2/ERF domain	22	4
ERF015	CCACCGA	AP2/ERF domain	AP2/ERF domain	228	21
ERF015	CCGACAAG	AP2/ERF domain	AP2/ERF domain	65	3
ERF015	CTTGTCGG	AP2/ERF domain	AP2/ERF domain	75	4
ERF015	GGTCGGT	AP2/ERF domain	AP2/ERF domain	37	2
ERF015	TGTCGGTG	AP2/ERF domain	AP2/ERF domain	48	13
ERF017	CACCGACA	AP2/ERF domain	AP2/ERF domain	22	4
ERF017	GGTCGGT	AP2/ERF domain	AP2/ERF domain	37	7
ERF017	TGTCGGTG	AP2/ERF domain	AP2/ERF domain	48	12
ERF018	CCGACAAG	AP2/ERF domain	AP2/ERF domain	65	Not in Remap
ERF018	CTTGTCGG	AP2/ERF domain	AP2/ERF domain	75	Not in Remap
ERF018	GGTCGGT	AP2/ERF domain	AP2/ERF domain	37	Not in Remap
ERF018	GTCGGC	AP2/ERF domain	AP2/ERF domain	192	Not in Remap
ERF019	CACCGACA	AP2/ERF domain	AP2/ERF domain	22	1
ERF019	CCACCGA	AP2/ERF domain	AP2/ERF domain	228	16
ERF019	CCGACAAG	AP2/ERF domain	AP2/ERF domain	65	3
ERF019	CTTGTCGG	AP2/ERF domain	AP2/ERF domain	75	4
ERF019	GGTCGGT	AP2/ERF domain	AP2/ERF domain	37	2
ERF019	TGTCGGTG	AP2/ERF domain	AP2/ERF domain	48	5
ERF021	CACCGACA	AP2/ERF domain	AP2/ERF domain	22	12
ERF021	CCGACAAG	AP2/ERF domain	AP2/ERF domain	65	6
ERF021	CTTGTCGG	AP2/ERF domain	AP2/ERF domain	75	9
ERF021	GTCGGC	AP2/ERF domain	AP2/ERF domain	192	36
ERF021	TGTCGGTG	AP2/ERF domain	AP2/ERF domain	48	27
ERF027	CACCGACA	AP2/ERF domain	AP2/ERF domain	22	16
ERF027	CCGACAAG	AP2/ERF domain	AP2/ERF domain	65	21
ERF027	CTTGTCGG	AP2/ERF domain	AP2/ERF domain	75	21
ERF027	GTCGGC	AP2/ERF domain	AP2/ERF domain	192	87
ERF027	TGTCGGTG	AP2/ERF domain	AP2/ERF domain	48	38
ERF035	CACCGACA	AP2/ERF domain	AP2/ERF domain	22	21
ERF035	CCACCGA	AP2/ERF domain	AP2/ERF domain	228	39
ERF035	CCGACAAG	AP2/ERF domain	AP2/ERF domain	65	19
ERF035	CTTGTCGG	AP2/ERF domain	AP2/ERF domain	75	23
ERF035	GGTCGGT	AP2/ERF domain	AP2/ERF domain	37	1
ERF035	GTCGGC	AP2/ERF domain	AP2/ERF domain	192	37
ERF035	TGTCGGTG	AP2/ERF domain	AP2/ERF domain	48	44
ERF037	CACCGACA	AP2/ERF domain	AP2/ERF domain	22	12
ERF037	CCACCGA	AP2/ERF domain	AP2/ERF domain	228	25
ERF037	CCGACAAG	AP2/ERF domain	AP2/ERF domain	65	10
ERF037	CTTGTCGG	AP2/ERF domain	AP2/ERF domain	75	12
ERF037	GGTCGGT	AP2/ERF domain	AP2/ERF domain	37	1
ERF037	GTCGGC	AP2/ERF domain	AP2/ERF domain	192	27
ERF037	TGTCGGTG	AP2/ERF domain	AP2/ERF domain	48	30
ERF039	CACCGACA	AP2/ERF domain	AP2/ERF domain	22	6
ERF039	CCGACAAG	AP2/ERF domain	AP2/ERF domain	65	5
ERF039	CTTGTCGG	AP2/ERF domain	AP2/ERF domain	75	7
ERF039	GTCGGC	AP2/ERF domain	AP2/ERF domain	192	20
ERF039	TGTCGGTG	AP2/ERF domain	AP2/ERF domain	48	13
ERF043	AGTTGTCG	AP2/ERF domain	AP2/ERF domain	13	0
ERF043	CACCGACA	AP2/ERF domain	AP2/ERF domain	22	8
ERF043	CCACCGA	AP2/ERF domain	AP2/ERF domain	228	17
ERF043	CCATGTCG	AP2/ERF domain	AP2/ERF domain	22	0
ERF043	CCGACAAG	AP2/ERF domain	AP2/ERF domain	65	4
ERF043	CGACAG	AP2/ERF domain	AP2/ERF domain	318	6
ERF043	CGACATCG	AP2/ERF domain	AP2/ERF domain	15	0
ERF043	CGACATGG	AP2/ERF domain	AP2/ERF domain	31	0
ERF043	CTGTCG	AP2/ERF domain	AP2/ERF domain	214	4
ERF043	CTTGTCGG	AP2/ERF domain	AP2/ERF domain	75	4
ERF043	GGTCGGT	AP2/ERF domain	AP2/ERF domain	37	0
ERF043	GTCGGC	AP2/ERF domain	AP2/ERF domain	192	9
ERF043	TGTCGGTG	AP2/ERF domain	AP2/ERF domain	48	26
ERF087	AGGCGGCG	AP2/ERF domain	AP2/ERF domain	13	7
ERF087	CCGGCGGC	AP2/ERF domain	AP2/ERF domain	64	29
ERF087	CGCCGCC	AP2/ERF domain	AP2/ERF domain	93	57
ERF087	CGGCGGC	AP2/ERF domain	AP2/ERF domain	138	72
ERF087	CGGCGGCA	AP2/ERF domain	AP2/ERF domain	25	10
ERF087	GCCGCCGG	AP2/ERF domain	AP2/ERF domain	64	30
ERF087	GCCGGCGG	AP2/ERF domain	AP2/ERF domain	35	14
ERF087	TGCCGCCG	AP2/ERF domain	AP2/ERF domain	23	9
ERF094	AGGCGGCG	AP2/ERF domain	AP2/ERF domain	13	Not in Remap
ERF094	CCGGCGGC	AP2/ERF domain	AP2/ERF domain	64	Not in Remap
ERF094	CGCCGCC	AP2/ERF domain	AP2/ERF domain	93	Not in Remap
ERF094	CGGCGGC	AP2/ERF domain	AP2/ERF domain	138	Not in Remap
ERF094	CGGCGGCA	AP2/ERF domain	AP2/ERF domain	25	Not in Remap
ERF094	GAGGCGGC	AP2/ERF domain	AP2/ERF domain	34	Not in Remap
ERF094	GCCGCCGG	AP2/ERF domain	AP2/ERF domain	64	Not in Remap
ERF094	GCCGGCGG	AP2/ERF domain	AP2/ERF domain	35	Not in Remap
ERF094	TGCCGCCG	AP2/ERF domain	AP2/ERF domain	23	Not in Remap
ERF094	TTGGCGGC	AP2/ERF domain	AP2/ERF domain	17	Not in Remap
ERF096	AGGCGGCG	AP2/ERF domain	AP2/ERF domain	13	Not in Remap
ERF096	CGCCGCC	AP2/ERF domain	AP2/ERF domain	93	Not in Remap
ERF096	CGGCGGC	AP2/ERF domain	AP2/ERF domain	138	Not in Remap
ERF10	AGGCGGCG	AP2/ERF domain	AP2/ERF domain	13	Not in Remap
ERF10	CCGGCGGC	AP2/ERF domain	AP2/ERF domain	64	Not in Remap
ERF10	CGCCGCC	AP2/ERF domain	AP2/ERF domain	93	Not in Remap
ERF10	CGGCGGC	AP2/ERF domain	AP2/ERF domain	138	Not in Remap
ERF10	GCCGCCGG	AP2/ERF domain	AP2/ERF domain	64	Not in Remap
ERF10	GCCGGCGG	AP2/ERF domain	AP2/ERF domain	35	Not in Remap
ERF104	AGGCGGCG	AP2/ERF domain	AP2/ERF domain	13	Not in Remap
ERF104	CCGGCGGC	AP2/ERF domain	AP2/ERF domain	64	Not in Remap
ERF104	CGCCGCC	AP2/ERF domain	AP2/ERF domain	93	Not in Remap
ERF104	CGGCGGC	AP2/ERF domain	AP2/ERF domain	138	Not in Remap
ERF104	GAGGCGGC	AP2/ERF domain	AP2/ERF domain	34	Not in Remap
ERF104	GCCGCCGG	AP2/ERF domain	AP2/ERF domain	64	Not in Remap
ERF104	GCCGGCGG	AP2/ERF domain	AP2/ERF domain	35	Not in Remap
ERF105	AGGCGGCG	AP2/ERF domain	AP2/ERF domain	13	Not in Remap
ERF105	CCGGCGGC	AP2/ERF domain	AP2/ERF domain	64	Not in Remap
ERF105	CGCCGCC	AP2/ERF domain	AP2/ERF domain	93	Not in Remap
ERF105	CGGCGGC	AP2/ERF domain	AP2/ERF domain	138	Not in Remap
ERF105	CGGCGGCA	AP2/ERF domain	AP2/ERF domain	25	Not in Remap
ERF105	GAGGCGGC	AP2/ERF domain	AP2/ERF domain	34	Not in Remap
ERF105	GCCGCCGG	AP2/ERF domain	AP2/ERF domain	64	Not in Remap
ERF105	GCCGGCGG	AP2/ERF domain	AP2/ERF domain	35	Not in Remap
ERF105	TGCCGCCG	AP2/ERF domain	AP2/ERF domain	23	Not in Remap
ERF105	TTGGCGGC	AP2/ERF domain	AP2/ERF domain	17	Not in Remap
ERF109	AGGCGGCG	AP2/ERF domain	AP2/ERF domain	13	3
ERF109	CCGGCGGC	AP2/ERF domain	AP2/ERF domain	64	2
ERF109	CGCCGCC	AP2/ERF domain	AP2/ERF domain	93	8
ERF109	CGGCGGC	AP2/ERF domain	AP2/ERF domain	138	13
ERF109	GAGGCGGC	AP2/ERF domain	AP2/ERF domain	34	1
ERF109	GCCGCCGG	AP2/ERF domain	AP2/ERF domain	64	2
ERF109	GCCGGCGG	AP2/ERF domain	AP2/ERF domain	35	1
ERF109	TTGGCGGC	AP2/ERF domain	AP2/ERF domain	17	1
ERF11	AGGCGGCG	AP2/ERF domain	AP2/ERF domain	13	5
ERF11	CGCCGCC	AP2/ERF domain	AP2/ERF domain	93	29
ERF11	CGGCGGC	AP2/ERF domain	AP2/ERF domain	138	30
ERF11	CGGCGGCA	AP2/ERF domain	AP2/ERF domain	25	3
ERF11	GCCGGCGG	AP2/ERF domain	AP2/ERF domain	35	3
ERF11	TGCCGCCG	AP2/ERF domain	AP2/ERF domain	23	3
ERF112	CGCCGCC	AP2/ERF domain	AP2/ERF domain	93	Not in Remap
ERF118	AGGCGGCG	AP2/ERF domain	AP2/ERF domain	13	5
ERF118	CCGGCGGC	AP2/ERF domain	AP2/ERF domain	64	18
ERF118	CGCCGCC	AP2/ERF domain	AP2/ERF domain	93	42
ERF118	CGGCGGC	AP2/ERF domain	AP2/ERF domain	138	55
ERF118	CGGCGGCA	AP2/ERF domain	AP2/ERF domain	25	8
ERF118	GAGGCGGC	AP2/ERF domain	AP2/ERF domain	34	7
ERF118	GCCGCCGG	AP2/ERF domain	AP2/ERF domain	64	18
ERF118	GCCGGCGG	AP2/ERF domain	AP2/ERF domain	35	9
ERF118	TGCCGCCG	AP2/ERF domain	AP2/ERF domain	23	7
ERF118	TTGGCGGC	AP2/ERF domain	AP2/ERF domain	17	2
ERF13	AGGCGGCG	AP2/ERF domain	AP2/ERF domain	13	Not in Remap
ERF13	CCGGCGGC	AP2/ERF domain	AP2/ERF domain	64	Not in Remap
ERF13	CGCCGCC	AP2/ERF domain	AP2/ERF domain	93	Not in Remap
ERF13	CGGCGGC	AP2/ERF domain	AP2/ERF domain	138	Not in Remap
ERF13	GAGGCGGC	AP2/ERF domain	AP2/ERF domain	34	Not in Remap
ERF13	GCCGCCGG	AP2/ERF domain	AP2/ERF domain	64	Not in Remap
ERF13	GCCGGCGG	AP2/ERF domain	AP2/ERF domain	35	Not in Remap
ERF13	GTCGGC	AP2/ERF domain	AP2/ERF domain	192	Not in Remap
ERF13	TTGGCGGC	AP2/ERF domain	AP2/ERF domain	17	Not in Remap
ERF15	AGGCGGCG	AP2/ERF domain	AP2/ERF domain	13	13
ERF15	CCGGCGGC	AP2/ERF domain	AP2/ERF domain	64	47
ERF15	CGCCGCC	AP2/ERF domain	AP2/ERF domain	93	77
ERF15	CGGCGGC	AP2/ERF domain	AP2/ERF domain	138	91
ERF15	CGGCGGCA	AP2/ERF domain	AP2/ERF domain	25	9
ERF15	GAGGCGGC	AP2/ERF domain	AP2/ERF domain	34	17
ERF15	GCCGCCGG	AP2/ERF domain	AP2/ERF domain	64	46
ERF15	GCCGGCGG	AP2/ERF domain	AP2/ERF domain	35	15
ERF15	TGCCGCCG	AP2/ERF domain	AP2/ERF domain	23	9
ERF1B	AGGCGGCG	AP2/ERF domain	AP2/ERF domain	13	Not in Remap
ERF1B	CCGGCGGC	AP2/ERF domain	AP2/ERF domain	64	Not in Remap
ERF1B	CGCCGCC	AP2/ERF domain	AP2/ERF domain	93	Not in Remap
ERF1B	CGGCGGC	AP2/ERF domain	AP2/ERF domain	138	Not in Remap
ERF1B	CGGCGGCA	AP2/ERF domain	AP2/ERF domain	25	Not in Remap
ERF1B	GAGGCGGC	AP2/ERF domain	AP2/ERF domain	34	Not in Remap
ERF1B	GCCGCCGG	AP2/ERF domain	AP2/ERF domain	64	Not in Remap
ERF1B	GCCGGCGG	AP2/ERF domain	AP2/ERF domain	35	Not in Remap
ERF1B	TGCCGCCG	AP2/ERF domain	AP2/ERF domain	23	Not in Remap
ERF1B	TTGGCGGC	AP2/ERF domain	AP2/ERF domain	17	Not in Remap
ERF2	AGGCGGCG	AP2/ERF domain	AP2/ERF domain	13	2
ERF2	CCGGCGGC	AP2/ERF domain	AP2/ERF domain	64	9
ERF2	CGCCGCC	AP2/ERF domain	AP2/ERF domain	93	14
ERF2	CGGCGGC	AP2/ERF domain	AP2/ERF domain	138	12
ERF2	CGGCGGCA	AP2/ERF domain	AP2/ERF domain	25	0
ERF2	GAGGCGGC	AP2/ERF domain	AP2/ERF domain	34	2
ERF2	GCCGCCGG	AP2/ERF domain	AP2/ERF domain	64	9
ERF2	TGCCGCCG	AP2/ERF domain	AP2/ERF domain	23	0
ERF3	AGGCGGCG	AP2/ERF domain	AP2/ERF domain	13	5
ERF3	CCGGCGGC	AP2/ERF domain	AP2/ERF domain	64	9
ERF3	CGCCGCC	AP2/ERF domain	AP2/ERF domain	93	26
ERF3	CGGCGGC	AP2/ERF domain	AP2/ERF domain	138	30
ERF3	CGGCGGCA	AP2/ERF domain	AP2/ERF domain	25	3
ERF3	GAGGCGGC	AP2/ERF domain	AP2/ERF domain	34	3
ERF3	GCCGCCGG	AP2/ERF domain	AP2/ERF domain	64	9
ERF3	GCCGGCGG	AP2/ERF domain	AP2/ERF domain	35	2
ERF3	TGCCGCCG	AP2/ERF domain	AP2/ERF domain	23	3
ERF3	TTGGCGGC	AP2/ERF domain	AP2/ERF domain	17	1
ERF38	CACCGACA	AP2/ERF domain	AP2/ERF domain	22	Not in Remap
ERF38	CCACCGA	AP2/ERF domain	AP2/ERF domain	228	Not in Remap
ERF38	CCGACAAG	AP2/ERF domain	AP2/ERF domain	65	Not in Remap
ERF38	CTTGTCGG	AP2/ERF domain	AP2/ERF domain	75	Not in Remap
ERF38	GGTCGGT	AP2/ERF domain	AP2/ERF domain	37	Not in Remap
ERF38	TGTCGGTG	AP2/ERF domain	AP2/ERF domain	48	Not in Remap
ERF4	AGGCGGCG	AP2/ERF domain	AP2/ERF domain	13	5
ERF4	CCGGCGGC	AP2/ERF domain	AP2/ERF domain	64	6
ERF4	CGCCGCC	AP2/ERF domain	AP2/ERF domain	93	28
ERF4	CGGCGGC	AP2/ERF domain	AP2/ERF domain	138	28
ERF4	CGGCGGCA	AP2/ERF domain	AP2/ERF domain	25	3
ERF4	GCCGCCGG	AP2/ERF domain	AP2/ERF domain	64	6
ERF4	GCCGGCGG	AP2/ERF domain	AP2/ERF domain	35	2
ERF4	TGCCGCCG	AP2/ERF domain	AP2/ERF domain	23	3
ERF4	TTGGCGGC	AP2/ERF domain	AP2/ERF domain	17	1
ERF5	AGGCGGCG	AP2/ERF domain	AP2/ERF domain	13	3
ERF5	CCGGCGGC	AP2/ERF domain	AP2/ERF domain	64	5
ERF5	CGCCGCC	AP2/ERF domain	AP2/ERF domain	93	11
ERF5	CGGCGGC	AP2/ERF domain	AP2/ERF domain	138	10
ERF5	GCCGCCGG	AP2/ERF domain	AP2/ERF domain	64	5
ERF5	GCCGGCGG	AP2/ERF domain	AP2/ERF domain	35	3
ERF6	CCGGCGGC	AP2/ERF domain	AP2/ERF domain	64	Not in Remap
ERF6	CGCCGCC	AP2/ERF domain	AP2/ERF domain	93	Not in Remap
ERF6	CGGCGGC	AP2/ERF domain	AP2/ERF domain	138	Not in Remap
ERF6	CGGCGGCA	AP2/ERF domain	AP2/ERF domain	25	Not in Remap
ERF6	GCCGCCGG	AP2/ERF domain	AP2/ERF domain	64	Not in Remap
ERF6	GCCGGCGG	AP2/ERF domain	AP2/ERF domain	35	Not in Remap
ERF6	GTCGGC	AP2/ERF domain	AP2/ERF domain	192	Not in Remap
ERF6	TGCCGCCG	AP2/ERF domain	AP2/ERF domain	23	Not in Remap
ERF9	AGGCGGCG	AP2/ERF domain	AP2/ERF domain	13	Not in Remap
ERF9	CGCCGCC	AP2/ERF domain	AP2/ERF domain	93	Not in Remap
ERF9	CGGCGGC	AP2/ERF domain	AP2/ERF domain	138	Not in Remap
ERF9	GCCGGCGG	AP2/ERF domain	AP2/ERF domain	35	Not in Remap
ESE1	AGGCGGCG	AP2/ERF domain	AP2/ERF domain	13	Not in Remap
ESE1	CCGGCGGC	AP2/ERF domain	AP2/ERF domain	64	Not in Remap
ESE1	CGCCGCC	AP2/ERF domain	AP2/ERF domain	93	Not in Remap
ESE1	CGGCGGC	AP2/ERF domain	AP2/ERF domain	138	Not in Remap
ESE1	CGGCGGCA	AP2/ERF domain	AP2/ERF domain	25	Not in Remap
ESE1	GAGGCGGC	AP2/ERF domain	AP2/ERF domain	34	Not in Remap
ESE1	GCCGCCGG	AP2/ERF domain	AP2/ERF domain	64	Not in Remap
ESE1	GCCGGCGG	AP2/ERF domain	AP2/ERF domain	35	Not in Remap
ESE1	TGCCGCCG	AP2/ERF domain	AP2/ERF domain	23	Not in Remap
ESE3	AGGCGGCG	AP2/ERF domain	AP2/ERF domain	13	Not in Remap
ESE3	CGCCGCC	AP2/ERF domain	AP2/ERF domain	93	Not in Remap
ESE3	CGGCGGC	AP2/ERF domain	AP2/ERF domain	138	Not in Remap
ESE3	GCCGGCGG	AP2/ERF domain	AP2/ERF domain	35	Not in Remap
LEP	AGGCGGCG	AP2/ERF domain	AP2/ERF domain	13	3
LEP	CCGGCGGC	AP2/ERF domain	AP2/ERF domain	64	3
LEP	CGCCGCC	AP2/ERF domain	AP2/ERF domain	93	10
LEP	CGGCGGC	AP2/ERF domain	AP2/ERF domain	138	11
LEP	GCCGCCGG	AP2/ERF domain	AP2/ERF domain	64	3
LEP	GCCGGCGG	AP2/ERF domain	AP2/ERF domain	35	0
Os05g0497200	AGGCGGCG	AP2/ERF domain	AP2/ERF domain	13	Not in Remap
Os05g0497200	CCGGCGGC	AP2/ERF domain	AP2/ERF domain	64	Not in Remap
Os05g0497200	CGCCGCC	AP2/ERF domain	AP2/ERF domain	93	Not in Remap
Os05g0497200	CGGCGGC	AP2/ERF domain	AP2/ERF domain	138	Not in Remap
Os05g0497200	CGGCGGCA	AP2/ERF domain	AP2/ERF domain	25	Not in Remap
Os05g0497200	GAGGCGGC	AP2/ERF domain	AP2/ERF domain	34	Not in Remap
Os05g0497200	GCCGCCGG	AP2/ERF domain	AP2/ERF domain	64	Not in Remap
Os05g0497200	GCCGGCGG	AP2/ERF domain	AP2/ERF domain	35	Not in Remap
Os05g0497200	TGCCGCCG	AP2/ERF domain	AP2/ERF domain	23	Not in Remap
Os05g0497200	TTGGCGGC	AP2/ERF domain	AP2/ERF domain	17	Not in Remap
PHYPADRAFT_173530	CACCGACA	AP2/ERF domain	AP2/ERF domain	22	Not in Remap
PHYPADRAFT_173530	CCACCGA	AP2/ERF domain	AP2/ERF domain	228	Not in Remap
PHYPADRAFT_173530	CCGACAAG	AP2/ERF domain	AP2/ERF domain	65	Not in Remap
PHYPADRAFT_173530	CTTGTCGG	AP2/ERF domain	AP2/ERF domain	75	Not in Remap
PHYPADRAFT_173530	GGTCGGT	AP2/ERF domain	AP2/ERF domain	37	Not in Remap
PHYPADRAFT_173530	GTCGGC	AP2/ERF domain	AP2/ERF domain	192	Not in Remap
PHYPADRAFT_173530	TGTCGGTG	AP2/ERF domain	AP2/ERF domain	48	Not in Remap
PHYPADRAFT_182268	CACCGACA	AP2/ERF domain	AP2/ERF domain	22	Not in Remap
PHYPADRAFT_182268	CCACCGA	AP2/ERF domain	AP2/ERF domain	228	Not in Remap
PHYPADRAFT_182268	CCGACAAG	AP2/ERF domain	AP2/ERF domain	65	Not in Remap
PHYPADRAFT_182268	CTTGTCGG	AP2/ERF domain	AP2/ERF domain	75	Not in Remap
PHYPADRAFT_182268	GGTCGGT	AP2/ERF domain	AP2/ERF domain	37	Not in Remap
PHYPADRAFT_182268	GTCGGC	AP2/ERF domain	AP2/ERF domain	192	Not in Remap
PHYPADRAFT_182268	TGTCGGTG	AP2/ERF domain	AP2/ERF domain	48	Not in Remap
PHYPADRAFT_28324	CACCGACA	AP2/ERF domain	AP2/ERF domain	22	Not in Remap
PHYPADRAFT_28324	CCACCGA	AP2/ERF domain	AP2/ERF domain	228	Not in Remap
PHYPADRAFT_28324	CCGACAAG	AP2/ERF domain	AP2/ERF domain	65	Not in Remap
PHYPADRAFT_28324	CTTGTCGG	AP2/ERF domain	AP2/ERF domain	75	Not in Remap
PHYPADRAFT_28324	GGTCGGT	AP2/ERF domain	AP2/ERF domain	37	Not in Remap
PHYPADRAFT_28324	GTCGGC	AP2/ERF domain	AP2/ERF domain	192	Not in Remap
PHYPADRAFT_28324	TGTCGGTG	AP2/ERF domain	AP2/ERF domain	48	Not in Remap
PHYPADRAFT_64121	CACCGACA	AP2/ERF domain	AP2/ERF domain	22	Not in Remap
PHYPADRAFT_64121	CCGACAAG	AP2/ERF domain	AP2/ERF domain	65	Not in Remap
PHYPADRAFT_64121	CTTGTCGG	AP2/ERF domain	AP2/ERF domain	75	Not in Remap
PHYPADRAFT_64121	TGTCGGTG	AP2/ERF domain	AP2/ERF domain	48	Not in Remap
PUCHI	AGGCGGCG	AP2/ERF domain	AP2/ERF domain	13	Not in Remap
PUCHI	CCGGCGGC	AP2/ERF domain	AP2/ERF domain	64	Not in Remap
PUCHI	CGCCGCC	AP2/ERF domain	AP2/ERF domain	93	Not in Remap
PUCHI	CGGCGGC	AP2/ERF domain	AP2/ERF domain	138	Not in Remap
PUCHI	CGGCGGCA	AP2/ERF domain	AP2/ERF domain	25	Not in Remap
PUCHI	GCCGCCGG	AP2/ERF domain	AP2/ERF domain	64	Not in Remap
PUCHI	GCCGGCGG	AP2/ERF domain	AP2/ERF domain	35	Not in Remap
PUCHI	TGCCGCCG	AP2/ERF domain	AP2/ERF domain	23	Not in Remap
RAP2-1	CACCGACA	AP2/ERF domain	AP2/ERF domain	22	3
RAP2-1	CCACCGA	AP2/ERF domain	AP2/ERF domain	228	21
RAP2-1	CCGACAAG	AP2/ERF domain	AP2/ERF domain	65	2
RAP2-1	CTTGTCGG	AP2/ERF domain	AP2/ERF domain	75	3
RAP2-1	GGTCGGT	AP2/ERF domain	AP2/ERF domain	37	3
RAP2-1	TGTCGGTG	AP2/ERF domain	AP2/ERF domain	48	11
RAP2-10	CACCGACA	AP2/ERF domain	AP2/ERF domain	22	5
RAP2-10	CCGACAAG	AP2/ERF domain	AP2/ERF domain	65	9
RAP2-10	CTTGTCGG	AP2/ERF domain	AP2/ERF domain	75	10
RAP2-10	GTCGGC	AP2/ERF domain	AP2/ERF domain	192	43
RAP2-10	TGTCGGTG	AP2/ERF domain	AP2/ERF domain	48	9
RAP2-3	AGGCGGCG	AP2/ERF domain	AP2/ERF domain	13	Not in Remap
RAP2-3	CCGGCGGC	AP2/ERF domain	AP2/ERF domain	64	Not in Remap
RAP2-3	CGCCGCC	AP2/ERF domain	AP2/ERF domain	93	Not in Remap
RAP2-3	CGGCGGC	AP2/ERF domain	AP2/ERF domain	138	Not in Remap
RAP2-3	GAGGCGGC	AP2/ERF domain	AP2/ERF domain	34	Not in Remap
RAP2-3	GCCGCCGG	AP2/ERF domain	AP2/ERF domain	64	Not in Remap
RAP2-3	TTGGCGGC	AP2/ERF domain	AP2/ERF domain	17	Not in Remap
RAP2-6	AGGCGGCG	AP2/ERF domain	AP2/ERF domain	13	3
RAP2-6	CCGGCGGC	AP2/ERF domain	AP2/ERF domain	64	6
RAP2-6	CGCCGCC	AP2/ERF domain	AP2/ERF domain	93	21
RAP2-6	CGGCGGC	AP2/ERF domain	AP2/ERF domain	138	20
RAP2-6	CGGCGGCA	AP2/ERF domain	AP2/ERF domain	25	1
RAP2-6	GAGGCGGC	AP2/ERF domain	AP2/ERF domain	34	2
RAP2-6	GCCGCCGG	AP2/ERF domain	AP2/ERF domain	64	6
RAP2-6	GCCGGCGG	AP2/ERF domain	AP2/ERF domain	35	2
RAP2-6	TGCCGCCG	AP2/ERF domain	AP2/ERF domain	23	1
RAP2-6	TTGGCGGC	AP2/ERF domain	AP2/ERF domain	17	1
RAP21	CACCGACA	AP2/ERF domain	AP2/ERF domain	22	Not in Remap
RAP21	CCACCGA	AP2/ERF domain	AP2/ERF domain	228	Not in Remap
RAP21	CCGACAAG	AP2/ERF domain	AP2/ERF domain	65	Not in Remap
RAP21	CTTGTCGG	AP2/ERF domain	AP2/ERF domain	75	Not in Remap
RAP21	TGTCGGTG	AP2/ERF domain	AP2/ERF domain	48	Not in Remap
RAP210	CACCGACA	AP2/ERF domain	AP2/ERF domain	22	Not in Remap
RAP210	CCGACAAG	AP2/ERF domain	AP2/ERF domain	65	Not in Remap
RAP210	CTTGTCGG	AP2/ERF domain	AP2/ERF domain	75	Not in Remap
RAP210	GTCGGC	AP2/ERF domain	AP2/ERF domain	192	Not in Remap
RAP210	TGTCGGTG	AP2/ERF domain	AP2/ERF domain	48	Not in Remap
RAP211	AGGCGGCG	AP2/ERF domain	AP2/ERF domain	13	Not in Remap
RAP211	CCGGCGGC	AP2/ERF domain	AP2/ERF domain	64	Not in Remap
RAP211	CGCCGCC	AP2/ERF domain	AP2/ERF domain	93	Not in Remap
RAP211	CGGCGGC	AP2/ERF domain	AP2/ERF domain	138	Not in Remap
RAP211	GCCGCCGG	AP2/ERF domain	AP2/ERF domain	64	Not in Remap
RAP211	GCCGGCGG	AP2/ERF domain	AP2/ERF domain	35	Not in Remap
RAP212	AGGCGGCG	AP2/ERF domain	AP2/ERF domain	13	Not in Remap
RAP212	CGCCGCC	AP2/ERF domain	AP2/ERF domain	93	Not in Remap
RAP212	CGGCGGC	AP2/ERF domain	AP2/ERF domain	138	Not in Remap
RAP212	GCCGGCGG	AP2/ERF domain	AP2/ERF domain	35	Not in Remap
RAP212	TTGGCGGC	AP2/ERF domain	AP2/ERF domain	17	Not in Remap
RAP26	AGGCGGCG	AP2/ERF domain	AP2/ERF domain	13	Not in Remap
RAP26	CCGGCGGC	AP2/ERF domain	AP2/ERF domain	64	Not in Remap
RAP26	CGCCGCC	AP2/ERF domain	AP2/ERF domain	93	Not in Remap
RAP26	CGGCGGC	AP2/ERF domain	AP2/ERF domain	138	Not in Remap
RAP26	CGGCGGCA	AP2/ERF domain	AP2/ERF domain	25	Not in Remap
RAP26	GCCGCCGG	AP2/ERF domain	AP2/ERF domain	64	Not in Remap
RAP26	GCCGGCGG	AP2/ERF domain	AP2/ERF domain	35	Not in Remap
RAP26	TGCCGCCG	AP2/ERF domain	AP2/ERF domain	23	Not in Remap
SMZ	CCTCGTAC	AP2/ERF domain	AP2/ERF domain	46	Not in Remap
SMZ	CGTACAA	AP2/ERF domain	AP2/ERF domain	59	Not in Remap
SMZ	CGTACGA	AP2/ERF domain	AP2/ERF domain	54	Not in Remap
SMZ	CTCGTAC	AP2/ERF domain	AP2/ERF domain	162	Not in Remap
SMZ	GCGTACGA	AP2/ERF domain	AP2/ERF domain	9	Not in Remap
SMZ	GTACGAG	AP2/ERF domain	AP2/ERF domain	153	Not in Remap
SMZ	GTACGAGG	AP2/ERF domain	AP2/ERF domain	48	Not in Remap
SMZ	TCGTACG	AP2/ERF domain	AP2/ERF domain	53	Not in Remap
SMZ	TCGTACGC	AP2/ERF domain	AP2/ERF domain	14	Not in Remap
SMZ	TGTACGA	AP2/ERF domain	AP2/ERF domain	135	Not in Remap
TINY	CACCGACA	AP2/ERF domain	AP2/ERF domain	22	7
TINY	CCACCGA	AP2/ERF domain	AP2/ERF domain	228	26
TINY	CCGACAAG	AP2/ERF domain	AP2/ERF domain	65	7
TINY	CTTGTCGG	AP2/ERF domain	AP2/ERF domain	75	8
TINY	GTCGGC	AP2/ERF domain	AP2/ERF domain	192	28
TINY	TGTCGGTG	AP2/ERF domain	AP2/ERF domain	48	18
DRE1C	ACAT	Beta-Hairpin-Ribbon	AP2/ERF domain	15225	Not in Remap
DRE1C	ATAATGTC	Beta-Hairpin-Ribbon	AP2/ERF domain	91	Not in Remap
DRE1C	CACCGACA	Beta-Hairpin-Ribbon	AP2/ERF domain	22	Not in Remap
DRE1C	CCACCGA	Beta-Hairpin-Ribbon	AP2/ERF domain	228	Not in Remap
DRE1C	CCATGTCG	Beta-Hairpin-Ribbon	AP2/ERF domain	22	Not in Remap
DRE1C	CCGACAAG	Beta-Hairpin-Ribbon	AP2/ERF domain	65	Not in Remap
DRE1C	CGACATCG	Beta-Hairpin-Ribbon	AP2/ERF domain	15	Not in Remap
DRE1C	CGACATGG	Beta-Hairpin-Ribbon	AP2/ERF domain	31	Not in Remap
DRE1C	CTTGTCGG	Beta-Hairpin-Ribbon	AP2/ERF domain	75	Not in Remap
DRE1C	GACATGGC	Beta-Hairpin-Ribbon	AP2/ERF domain	62	Not in Remap
DRE1C	GACATTAT	Beta-Hairpin-Ribbon	AP2/ERF domain	119	Not in Remap
DRE1C	GCCATGTC	Beta-Hairpin-Ribbon	AP2/ERF domain	45	Not in Remap
DRE1C	GTCGGC	Beta-Hairpin-Ribbon	AP2/ERF domain	192	Not in Remap
DRE1C	TGTCGGTG	Beta-Hairpin-Ribbon	AP2/ERF domain	48	Not in Remap
ARF1	CACCGACA	B3 domain	B3 domain	22	Not in Remap
ARF1	CCACCGA	B3 domain	B3 domain	228	Not in Remap
ARF1	CCGACAAG	B3 domain	B3 domain	65	Not in Remap
ARF1	CTTGTCGG	B3 domain	B3 domain	75	Not in Remap
ARF1	GGTCGGT	B3 domain	B3 domain	37	Not in Remap
ARF1	GTCGGC	B3 domain	B3 domain	192	Not in Remap
ARF1	TGTCGGTG	B3 domain	B3 domain	48	Not in Remap
ARF18	CACCGACA	B3 domain	B3 domain	22	Not in Remap
ARF18	CCGACAAG	B3 domain	B3 domain	65	Not in Remap
ARF18	CTTGTCGG	B3 domain	B3 domain	75	Not in Remap
ARF18	GACAA	B3 domain	B3 domain	336	Not in Remap
ARF18	GACAAA	B3 domain	B3 domain	184	Not in Remap
ARF18	GACAAAA	B3 domain	B3 domain	102	Not in Remap
ARF18	TGTCGGTG	B3 domain	B3 domain	48	Not in Remap
ARF29	CACCGACA	B3 domain	B3 domain	22	Not in Remap
ARF29	CCGACAAG	B3 domain	B3 domain	65	Not in Remap
ARF29	CTTGTCGG	B3 domain	B3 domain	75	Not in Remap
ARF29	GTCGGC	B3 domain	B3 domain	192	Not in Remap
ARF29	TGTCGGTG	B3 domain	B3 domain	48	Not in Remap
ARF3	AGTTGTCG	B3 domain	B3 domain	13	Not in Remap
ARF3	CACCGACA	B3 domain	B3 domain	22	Not in Remap
ARF3	CCATGTCG	B3 domain	B3 domain	22	Not in Remap
ARF3	CCGACAAG	B3 domain	B3 domain	65	Not in Remap
ARF3	CGACAG	B3 domain	B3 domain	318	Not in Remap
ARF3	CGACATCG	B3 domain	B3 domain	15	Not in Remap
ARF3	CGACATGG	B3 domain	B3 domain	31	Not in Remap
ARF3	CTGTCG	B3 domain	B3 domain	214	Not in Remap
ARF3	CTTGTCGG	B3 domain	B3 domain	75	Not in Remap
ARF3	GTCGGC	B3 domain	B3 domain	192	Not in Remap
ARF3	TGTCGGTG	B3 domain	B3 domain	48	Not in Remap
ARF35	CACCGACA	B3 domain	B3 domain	22	Not in Remap
ARF35	CCGACAAG	B3 domain	B3 domain	65	Not in Remap
ARF35	CTTGTCGG	B3 domain	B3 domain	75	Not in Remap
ARF35	GTCGGC	B3 domain	B3 domain	192	Not in Remap
ARF35	TGTCGGTG	B3 domain	B3 domain	48	Not in Remap
ARF4	CCGACAAG	B3 domain	B3 domain	65	Not in Remap
ARF4	CTTGTCGG	B3 domain	B3 domain	75	Not in Remap
ARF4	GACAA	B3 domain	B3 domain	336	Not in Remap
ARF5	CACCGACA	B3 domain	B3 domain	22	Not in Remap
ARF5	CCGACAAG	B3 domain	B3 domain	65	Not in Remap
ARF5	CTTGTCGG	B3 domain	B3 domain	75	Not in Remap
ARF5	GTCGGC	B3 domain	B3 domain	192	Not in Remap
ARF5	TGTCGGTG	B3 domain	B3 domain	48	Not in Remap
ARF7	CCGACAAG	B3 domain	B3 domain	65	Not in Remap
ARF7	CTTGTCGG	B3 domain	B3 domain	75	Not in Remap
ARF7	GTCGGC	B3 domain	B3 domain	192	Not in Remap
ARF8	CACCGACA	B3 domain	B3 domain	22	Not in Remap
ARF8	CCGACAAG	B3 domain	B3 domain	65	Not in Remap
ARF8	CTTGTCGG	B3 domain	B3 domain	75	Not in Remap
ARF8	TGTCGGTG	B3 domain	B3 domain	48	Not in Remap
FUS3	ACAT	B3 domain	B3 domain	15225	30
FUS3	ACATG	B3 domain	B3 domain	3877	13
FUS3	CATG	B3 domain	B3 domain	222	2
FUS3	CATGT	B3 domain	B3 domain	3945	13
FUS3	GCACATGC	B3 domain	B3 domain	20	1
FUS3	GCATGTGC	B3 domain	B3 domain	20	1
AIB	GCACATGC	Basic helix-loop-helix factors (bHLH)	Basic helix-loop-helix factors (bHLH)	20	Not in Remap
AIB	GCATGTGC	Basic helix-loop-helix factors (bHLH)	Basic helix-loop-helix factors (bHLH)	20	Not in Remap
BHLH104	ACGTGACG	Basic helix-loop-helix factors (bHLH)	Basic helix-loop-helix factors (bHLH)	29	0
BHLH104	AGCCACGT	Basic helix-loop-helix factors (bHLH)	Basic helix-loop-helix factors (bHLH)	15	0
BHLH104	CGGCACG	Basic helix-loop-helix factors (bHLH)	Basic helix-loop-helix factors (bHLH)	38	0
BHLH104	CGTGCCG	Basic helix-loop-helix factors (bHLH)	Basic helix-loop-helix factors (bHLH)	29	0
BHLH104	GCACATGC	Basic helix-loop-helix factors (bHLH)	Basic helix-loop-helix factors (bHLH)	20	0
BHLH104	GCATGTGC	Basic helix-loop-helix factors (bHLH)	Basic helix-loop-helix factors (bHLH)	20	0
BHLH104	TCACGTGG	Basic helix-loop-helix factors (bHLH)	Basic helix-loop-helix factors (bHLH)	10	0
bHLH108	ACGCGGA	Basic helix-loop-helix factors (bHLH)	Basic helix-loop-helix factors (bHLH)	83	Not in Remap
bHLH108	ATTATTG	Basic helix-loop-helix factors (bHLH)	Basic helix-loop-helix factors (bHLH)	369	Not in Remap
bHLH108	ATTTATG	Basic helix-loop-helix factors (bHLH)	Basic helix-loop-helix factors (bHLH)	291	Not in Remap
bHLH108	CGGCACG	Basic helix-loop-helix factors (bHLH)	Basic helix-loop-helix factors (bHLH)	38	Not in Remap
bHLH108	GGGCCCA	Basic helix-loop-helix factors (bHLH)	Basic helix-loop-helix factors (bHLH)	65	Not in Remap
bHLH108	GTAAATA	Basic helix-loop-helix factors (bHLH)	Basic helix-loop-helix factors (bHLH)	1025	Not in Remap
BHLH112	ACTT	Basic helix-loop-helix factors (bHLH)	Basic helix-loop-helix factors (bHLH)	4046	Not in Remap
BHLH112	AGTGGGCC	Basic helix-loop-helix factors (bHLH)	Basic helix-loop-helix factors (bHLH)	16	Not in Remap
BHLH112	CCCCACTT	Basic helix-loop-helix factors (bHLH)	Basic helix-loop-helix factors (bHLH)	38	Not in Remap
BHLH112	CCGACAAG	Basic helix-loop-helix factors (bHLH)	Basic helix-loop-helix factors (bHLH)	65	Not in Remap
BHLH112	CTTGTCGG	Basic helix-loop-helix factors (bHLH)	Basic helix-loop-helix factors (bHLH)	75	Not in Remap
BHLH112	GGCCCACT	Basic helix-loop-helix factors (bHLH)	Basic helix-loop-helix factors (bHLH)	17	Not in Remap
BHLH112	TCACGTGG	Basic helix-loop-helix factors (bHLH)	Basic helix-loop-helix factors (bHLH)	10	Not in Remap
bHLH118	CGGCACG	Basic helix-loop-helix factors (bHLH)	Basic helix-loop-helix factors (bHLH)	38	Not in Remap
bHLH118	CTATATA	Basic helix-loop-helix factors (bHLH)	Basic helix-loop-helix factors (bHLH)	238	Not in Remap
bHLH129	ATATACA	Basic helix-loop-helix factors (bHLH)	Basic helix-loop-helix factors (bHLH)	1372	Not in Remap
bHLH129	ATATATG	Basic helix-loop-helix factors (bHLH)	Basic helix-loop-helix factors (bHLH)	393	Not in Remap
bHLH129	CGGCACG	Basic helix-loop-helix factors (bHLH)	Basic helix-loop-helix factors (bHLH)	38	Not in Remap
bHLH129	CTATATA	Basic helix-loop-helix factors (bHLH)	Basic helix-loop-helix factors (bHLH)	238	Not in Remap
BHLH13	ACGTGACG	Basic helix-loop-helix factors (bHLH)	Basic helix-loop-helix factors (bHLH)	29	Not in Remap
BHLH13	ACGTGTAC	Basic helix-loop-helix factors (bHLH)	Basic helix-loop-helix factors (bHLH)	22	Not in Remap
BHLH13	AGCCACGT	Basic helix-loop-helix factors (bHLH)	Basic helix-loop-helix factors (bHLH)	15	Not in Remap
BHLH13	TCACGTGG	Basic helix-loop-helix factors (bHLH)	Basic helix-loop-helix factors (bHLH)	10	Not in Remap
bHLH136	ATATATG	Basic helix-loop-helix factors (bHLH)	Basic helix-loop-helix factors (bHLH)	393	Not in Remap
bHLH136	ATGTTAC	Basic helix-loop-helix factors (bHLH)	Basic helix-loop-helix factors (bHLH)	673	Not in Remap
bHLH162	CAGCTCA	Basic helix-loop-helix factors (bHLH)	Basic helix-loop-helix factors (bHLH)	406	Not in Remap
bHLH162	CGGCACG	Basic helix-loop-helix factors (bHLH)	Basic helix-loop-helix factors (bHLH)	38	Not in Remap
bHLH162	CTGTCGC	Basic helix-loop-helix factors (bHLH)	Basic helix-loop-helix factors (bHLH)	114	Not in Remap
bHLH162	GGGCCCA	Basic helix-loop-helix factors (bHLH)	Basic helix-loop-helix factors (bHLH)	65	Not in Remap
bHLH163	ATATATG	Basic helix-loop-helix factors (bHLH)	Basic helix-loop-helix factors (bHLH)	393	Not in Remap
bHLH163	CTAATAA	Basic helix-loop-helix factors (bHLH)	Basic helix-loop-helix factors (bHLH)	168	Not in Remap
bHLH163	CTATATA	Basic helix-loop-helix factors (bHLH)	Basic helix-loop-helix factors (bHLH)	238	Not in Remap
bHLH172	CGGCACG	Basic helix-loop-helix factors (bHLH)	Basic helix-loop-helix factors (bHLH)	38	Not in Remap
bHLH18	ACGTGACG	Basic helix-loop-helix factors (bHLH)	Basic helix-loop-helix factors (bHLH)	29	Not in Remap
bHLH18	AGCCACGT	Basic helix-loop-helix factors (bHLH)	Basic helix-loop-helix factors (bHLH)	15	Not in Remap
bHLH18	TCACGTGG	Basic helix-loop-helix factors (bHLH)	Basic helix-loop-helix factors (bHLH)	10	Not in Remap
BHLH3	ACGTGACG	Basic helix-loop-helix factors (bHLH)	Basic helix-loop-helix factors (bHLH)	29	Not in Remap
BHLH3	ACGTGTAC	Basic helix-loop-helix factors (bHLH)	Basic helix-loop-helix factors (bHLH)	22	Not in Remap
BHLH3	AGCCACGT	Basic helix-loop-helix factors (bHLH)	Basic helix-loop-helix factors (bHLH)	15	Not in Remap
BHLH3	TCACGTGG	Basic helix-loop-helix factors (bHLH)	Basic helix-loop-helix factors (bHLH)	10	Not in Remap
bHLH31	ACGTGACG	Basic helix-loop-helix factors (bHLH)	Basic helix-loop-helix factors (bHLH)	29	Not in Remap
bHLH31	AGCCACGT	Basic helix-loop-helix factors (bHLH)	Basic helix-loop-helix factors (bHLH)	15	Not in Remap
bHLH31	TCACGTGG	Basic helix-loop-helix factors (bHLH)	Basic helix-loop-helix factors (bHLH)	10	Not in Remap
BHLH34	ACGTGACG	Basic helix-loop-helix factors (bHLH)	Basic helix-loop-helix factors (bHLH)	29	Not in Remap
BHLH34	AGCCACGT	Basic helix-loop-helix factors (bHLH)	Basic helix-loop-helix factors (bHLH)	15	Not in Remap
BHLH34	TCACGTGG	Basic helix-loop-helix factors (bHLH)	Basic helix-loop-helix factors (bHLH)	10	Not in Remap
bHLH43	ATATATG	Basic helix-loop-helix factors (bHLH)	Basic helix-loop-helix factors (bHLH)	393	Not in Remap
bHLH43	CTATATA	Basic helix-loop-helix factors (bHLH)	Basic helix-loop-helix factors (bHLH)	238	Not in Remap
bHLH43	CTGTCGC	Basic helix-loop-helix factors (bHLH)	Basic helix-loop-helix factors (bHLH)	114	Not in Remap
bHLH47	CGGCACG	Basic helix-loop-helix factors (bHLH)	Basic helix-loop-helix factors (bHLH)	38	Not in Remap
bHLH47	CTAATAA	Basic helix-loop-helix factors (bHLH)	Basic helix-loop-helix factors (bHLH)	168	Not in Remap
bHLH47	CTATATA	Basic helix-loop-helix factors (bHLH)	Basic helix-loop-helix factors (bHLH)	238	Not in Remap
bHLH47	GGGCCCA	Basic helix-loop-helix factors (bHLH)	Basic helix-loop-helix factors (bHLH)	65	Not in Remap
bHLH69	ACGTGACG	Basic helix-loop-helix factors (bHLH)	Basic helix-loop-helix factors (bHLH)	29	Not in Remap
bHLH69	ACGTGTAC	Basic helix-loop-helix factors (bHLH)	Basic helix-loop-helix factors (bHLH)	22	Not in Remap
bHLH69	AGCCACGT	Basic helix-loop-helix factors (bHLH)	Basic helix-loop-helix factors (bHLH)	15	Not in Remap
bHLH69	TCACGTGG	Basic helix-loop-helix factors (bHLH)	Basic helix-loop-helix factors (bHLH)	10	Not in Remap
bHLH74	ACGTGACG	Basic helix-loop-helix factors (bHLH)	Basic helix-loop-helix factors (bHLH)	29	Not in Remap
bHLH74	AGCCACGT	Basic helix-loop-helix factors (bHLH)	Basic helix-loop-helix factors (bHLH)	15	Not in Remap
bHLH74	TCACGTGG	Basic helix-loop-helix factors (bHLH)	Basic helix-loop-helix factors (bHLH)	10	Not in Remap
bHLH77	ACGTGACG	Basic helix-loop-helix factors (bHLH)	Basic helix-loop-helix factors (bHLH)	29	Not in Remap
bHLH77	AGCCACGT	Basic helix-loop-helix factors (bHLH)	Basic helix-loop-helix factors (bHLH)	15	Not in Remap
bHLH77	TCACGTGG	Basic helix-loop-helix factors (bHLH)	Basic helix-loop-helix factors (bHLH)	10	Not in Remap
BHLH78	ACGTGACG	Basic helix-loop-helix factors (bHLH)	Basic helix-loop-helix factors (bHLH)	29	Not in Remap
BHLH78	AGCCACGT	Basic helix-loop-helix factors (bHLH)	Basic helix-loop-helix factors (bHLH)	15	Not in Remap
BHLH78	CGGCACG	Basic helix-loop-helix factors (bHLH)	Basic helix-loop-helix factors (bHLH)	38	Not in Remap
BHLH78	CGTGCCG	Basic helix-loop-helix factors (bHLH)	Basic helix-loop-helix factors (bHLH)	29	Not in Remap
BHLH78	GCACATGC	Basic helix-loop-helix factors (bHLH)	Basic helix-loop-helix factors (bHLH)	20	Not in Remap
BHLH78	GCATGTGC	Basic helix-loop-helix factors (bHLH)	Basic helix-loop-helix factors (bHLH)	20	Not in Remap
BHLH78	TCACGTGG	Basic helix-loop-helix factors (bHLH)	Basic helix-loop-helix factors (bHLH)	10	Not in Remap
bHLH80	ACTT	Basic helix-loop-helix factors (bHLH)	Basic helix-loop-helix factors (bHLH)	4046	Not in Remap
bHLH91	ATATATG	Basic helix-loop-helix factors (bHLH)	Basic helix-loop-helix factors (bHLH)	393	Not in Remap
bHLH91	GTATACA	Basic helix-loop-helix factors (bHLH)	Basic helix-loop-helix factors (bHLH)	295	Not in Remap
bHLH91	TACAGTA	Basic helix-loop-helix factors (bHLH)	Basic helix-loop-helix factors (bHLH)	238	Not in Remap
BIM1	TCACGTGG	Basic helix-loop-helix factors (bHLH)	Basic helix-loop-helix factors (bHLH)	10	1
BIM2	ACGTGACG	Basic helix-loop-helix factors (bHLH)	Basic helix-loop-helix factors (bHLH)	29	9
BIM2	TCACGTGG	Basic helix-loop-helix factors (bHLH)	Basic helix-loop-helix factors (bHLH)	10	6
BIM3	ACGTGACG	Basic helix-loop-helix factors (bHLH)	Basic helix-loop-helix factors (bHLH)	29	Not in Remap
BIM3	TCACGTGG	Basic helix-loop-helix factors (bHLH)	Basic helix-loop-helix factors (bHLH)	10	Not in Remap
DYT1	ACGTGACG	Basic helix-loop-helix factors (bHLH)	Basic helix-loop-helix factors (bHLH)	29	Not in Remap
DYT1	AGCCACGT	Basic helix-loop-helix factors (bHLH)	Basic helix-loop-helix factors (bHLH)	15	Not in Remap
DYT1	TCACGTGG	Basic helix-loop-helix factors (bHLH)	Basic helix-loop-helix factors (bHLH)	10	Not in Remap
HBI1	ACGTGACG	Basic helix-loop-helix factors (bHLH)	Basic helix-loop-helix factors (bHLH)	29	Not in Remap
HBI1	AGCCACGT	Basic helix-loop-helix factors (bHLH)	Basic helix-loop-helix factors (bHLH)	15	Not in Remap
HBI1	TCACGTGG	Basic helix-loop-helix factors (bHLH)	Basic helix-loop-helix factors (bHLH)	10	Not in Remap
MYC2	ACGTGACG	Basic helix-loop-helix factors (bHLH)	Basic helix-loop-helix factors (bHLH)	29	11
MYC2	TCACGTGG	Basic helix-loop-helix factors (bHLH)	Basic helix-loop-helix factors (bHLH)	10	9
MYC3	ACGTGACG	Basic helix-loop-helix factors (bHLH)	Basic helix-loop-helix factors (bHLH)	29	15
MYC3	AGCCACGT	Basic helix-loop-helix factors (bHLH)	Basic helix-loop-helix factors (bHLH)	15	8
MYC3	TCACGTGG	Basic helix-loop-helix factors (bHLH)	Basic helix-loop-helix factors (bHLH)	10	10
MYC4	ACGTGACG	Basic helix-loop-helix factors (bHLH)	Basic helix-loop-helix factors (bHLH)	29	Not in Remap
MYC4	ACGTGTAC	Basic helix-loop-helix factors (bHLH)	Basic helix-loop-helix factors (bHLH)	22	Not in Remap
MYC4	AGCCACGT	Basic helix-loop-helix factors (bHLH)	Basic helix-loop-helix factors (bHLH)	15	Not in Remap
MYC4	TCACGTGG	Basic helix-loop-helix factors (bHLH)	Basic helix-loop-helix factors (bHLH)	10	Not in Remap
PHYPADRAFT_143875	TCACGTGG	Basic helix-loop-helix factors (bHLH)	Basic helix-loop-helix factors (bHLH)	10	Not in Remap
PHYPADRAFT_48267	ACGTGACG	Basic helix-loop-helix factors (bHLH)	Basic helix-loop-helix factors (bHLH)	29	Not in Remap
PHYPADRAFT_48267	ACGTGTAC	Basic helix-loop-helix factors (bHLH)	Basic helix-loop-helix factors (bHLH)	22	Not in Remap
PHYPADRAFT_48267	AGCCACGT	Basic helix-loop-helix factors (bHLH)	Basic helix-loop-helix factors (bHLH)	15	Not in Remap
PHYPADRAFT_48267	TCACGTGG	Basic helix-loop-helix factors (bHLH)	Basic helix-loop-helix factors (bHLH)	10	Not in Remap
PIF1	ACGTGACG	Basic helix-loop-helix factors (bHLH)	Basic helix-loop-helix factors (bHLH)	29	4
PIF1	ACGTGTAC	Basic helix-loop-helix factors (bHLH)	Basic helix-loop-helix factors (bHLH)	22	4
PIF1	AGCCACGT	Basic helix-loop-helix factors (bHLH)	Basic helix-loop-helix factors (bHLH)	15	0
PIF1	TCACGTGG	Basic helix-loop-helix factors (bHLH)	Basic helix-loop-helix factors (bHLH)	10	3
PIF3	ACGTGACG	Basic helix-loop-helix factors (bHLH)	Basic helix-loop-helix factors (bHLH)	29	10
PIF3	ACGTGTAC	Basic helix-loop-helix factors (bHLH)	Basic helix-loop-helix factors (bHLH)	22	10
PIF3	AGCCACGT	Basic helix-loop-helix factors (bHLH)	Basic helix-loop-helix factors (bHLH)	15	7
PIF3	TCACGTGG	Basic helix-loop-helix factors (bHLH)	Basic helix-loop-helix factors (bHLH)	10	8
PIF4	ACGTGACG	Basic helix-loop-helix factors (bHLH)	Basic helix-loop-helix factors (bHLH)	29	11
PIF4	ACGTGTAC	Basic helix-loop-helix factors (bHLH)	Basic helix-loop-helix factors (bHLH)	22	11
PIF4	AGCCACGT	Basic helix-loop-helix factors (bHLH)	Basic helix-loop-helix factors (bHLH)	15	7
PIF4	TCACGTGG	Basic helix-loop-helix factors (bHLH)	Basic helix-loop-helix factors (bHLH)	10	8
PIF5	ACGTGACG	Basic helix-loop-helix factors (bHLH)	Basic helix-loop-helix factors (bHLH)	29	9
PIF5	AGCCACGT	Basic helix-loop-helix factors (bHLH)	Basic helix-loop-helix factors (bHLH)	15	4
PIF5	TCACGTGG	Basic helix-loop-helix factors (bHLH)	Basic helix-loop-helix factors (bHLH)	10	5
PIF7	ACGTGACG	Basic helix-loop-helix factors (bHLH)	Basic helix-loop-helix factors (bHLH)	29	Not in Remap
PIF7	ACGTGTAC	Basic helix-loop-helix factors (bHLH)	Basic helix-loop-helix factors (bHLH)	22	Not in Remap
PIF7	AGCCACGT	Basic helix-loop-helix factors (bHLH)	Basic helix-loop-helix factors (bHLH)	15	Not in Remap
PIF7	TCACGTGG	Basic helix-loop-helix factors (bHLH)	Basic helix-loop-helix factors (bHLH)	10	Not in Remap
SPT	ACGTGACG	Basic helix-loop-helix factors (bHLH)	Basic helix-loop-helix factors (bHLH)	29	Not in Remap
SPT	AGCCACGT	Basic helix-loop-helix factors (bHLH)	Basic helix-loop-helix factors (bHLH)	15	Not in Remap
SPT	TCACGTGG	Basic helix-loop-helix factors (bHLH)	Basic helix-loop-helix factors (bHLH)	10	Not in Remap
TSAR1	GCACATGC	Basic helix-loop-helix factors (bHLH)	Basic helix-loop-helix factors (bHLH)	20	Not in Remap
TSAR1	GCATGTGC	Basic helix-loop-helix factors (bHLH)	Basic helix-loop-helix factors (bHLH)	20	Not in Remap
UNE10	ACGTGACG	Basic helix-loop-helix factors (bHLH)	Basic helix-loop-helix factors (bHLH)	29	Not in Remap
UNE10	ACGTGTAC	Basic helix-loop-helix factors (bHLH)	Basic helix-loop-helix factors (bHLH)	22	Not in Remap
UNE10	AGCCACGT	Basic helix-loop-helix factors (bHLH)	Basic helix-loop-helix factors (bHLH)	15	Not in Remap
UNE10	TCACGTGG	Basic helix-loop-helix factors (bHLH)	Basic helix-loop-helix factors (bHLH)	10	Not in Remap
ABF1	ACGTGACG	Basic leucine zipper factors (bZIP)	Basic leucine zipper factors (bZIP)	29	9
ABF1	ACGTGTAC	Basic leucine zipper factors (bZIP)	Basic leucine zipper factors (bZIP)	22	14
ABF1	AGCCACGT	Basic leucine zipper factors (bZIP)	Basic leucine zipper factors (bZIP)	15	7
ABF1	TCACGTGG	Basic leucine zipper factors (bZIP)	Basic leucine zipper factors (bZIP)	10	4
ABF2	TCACGTGG	Basic leucine zipper factors (bZIP)	Basic leucine zipper factors (bZIP)	10	Not in Remap
ABF3	ACGTGACG	Basic leucine zipper factors (bZIP)	Basic leucine zipper factors (bZIP)	29	12
ABF3	ACGTGTAC	Basic leucine zipper factors (bZIP)	Basic leucine zipper factors (bZIP)	22	13
ABF3	AGCCACGT	Basic leucine zipper factors (bZIP)	Basic leucine zipper factors (bZIP)	15	8
ABF3	TCACGTGG	Basic leucine zipper factors (bZIP)	Basic leucine zipper factors (bZIP)	10	7
ABF4	AGCCACGT	Basic leucine zipper factors (bZIP)	Basic leucine zipper factors (bZIP)	15	6
ABF4	TCACGTGG	Basic leucine zipper factors (bZIP)	Basic leucine zipper factors (bZIP)	10	4
ABI5	ACGTGACG	Basic leucine zipper factors (bZIP)	Basic leucine zipper factors (bZIP)	29	4
ABI5	ACGTGTAC	Basic leucine zipper factors (bZIP)	Basic leucine zipper factors (bZIP)	22	7
ABI5	AGCCACGT	Basic leucine zipper factors (bZIP)	Basic leucine zipper factors (bZIP)	15	8
ABI5	TCACGTGG	Basic leucine zipper factors (bZIP)	Basic leucine zipper factors (bZIP)	10	2
AREB3	ACGTGACG	Basic leucine zipper factors (bZIP)	Basic leucine zipper factors (bZIP)	29	Not in Remap
AREB3	AGCCACGT	Basic leucine zipper factors (bZIP)	Basic leucine zipper factors (bZIP)	15	Not in Remap
AREB3	TCACGTGG	Basic leucine zipper factors (bZIP)	Basic leucine zipper factors (bZIP)	10	Not in Remap
bZIP104	ATATATG	Basic leucine zipper factors (bZIP)	Basic leucine zipper factors (bZIP)	393	Not in Remap
bZIP104	CGTGGAC	Basic leucine zipper factors (bZIP)	Basic leucine zipper factors (bZIP)	159	Not in Remap
bZIP113	ATATATG	Basic leucine zipper factors (bZIP)	Basic leucine zipper factors (bZIP)	393	Not in Remap
bZIP14	ACGTGACG	Basic leucine zipper factors (bZIP)	Basic leucine zipper factors (bZIP)	29	Not in Remap
bZIP14	GTCA	Basic leucine zipper factors (bZIP)	Basic leucine zipper factors (bZIP)	287	Not in Remap
bZIP14	TACGTCAA	Basic leucine zipper factors (bZIP)	Basic leucine zipper factors (bZIP)	51	Not in Remap
bZIP14	TGAC	Basic leucine zipper factors (bZIP)	Basic leucine zipper factors (bZIP)	246	Not in Remap
bZIP16	ACGTGACG	Basic leucine zipper factors (bZIP)	Basic leucine zipper factors (bZIP)	29	Not in Remap
bZIP16	AGCCACGT	Basic leucine zipper factors (bZIP)	Basic leucine zipper factors (bZIP)	15	Not in Remap
bZIP16	TCACGTGG	Basic leucine zipper factors (bZIP)	Basic leucine zipper factors (bZIP)	10	Not in Remap
bZIP28	ACGTGACG	Basic leucine zipper factors (bZIP)	Basic leucine zipper factors (bZIP)	29	Not in Remap
bZIP28	AGCCACGT	Basic leucine zipper factors (bZIP)	Basic leucine zipper factors (bZIP)	15	Not in Remap
bZIP28	TCACGTGG	Basic leucine zipper factors (bZIP)	Basic leucine zipper factors (bZIP)	10	Not in Remap
bZIP3	ACGTGACG	Basic leucine zipper factors (bZIP)	Basic leucine zipper factors (bZIP)	29	Not in Remap
bZIP3	AGCCACGT	Basic leucine zipper factors (bZIP)	Basic leucine zipper factors (bZIP)	15	Not in Remap
bZIP3	TCACGTGG	Basic leucine zipper factors (bZIP)	Basic leucine zipper factors (bZIP)	10	Not in Remap
bZIP38	ATATATG	Basic leucine zipper factors (bZIP)	Basic leucine zipper factors (bZIP)	393	Not in Remap
bZIP38	CGGCACG	Basic leucine zipper factors (bZIP)	Basic leucine zipper factors (bZIP)	38	Not in Remap
bZIP38	CTGTCGC	Basic leucine zipper factors (bZIP)	Basic leucine zipper factors (bZIP)	114	Not in Remap
bZIP40	ACGCGGA	Basic leucine zipper factors (bZIP)	Basic leucine zipper factors (bZIP)	83	Not in Remap
bZIP40	ATATATG	Basic leucine zipper factors (bZIP)	Basic leucine zipper factors (bZIP)	393	Not in Remap
bZIP40	CAGCTCA	Basic leucine zipper factors (bZIP)	Basic leucine zipper factors (bZIP)	406	Not in Remap
bZIP40	CTATATA	Basic leucine zipper factors (bZIP)	Basic leucine zipper factors (bZIP)	238	Not in Remap
bZIP40	GGGCCCA	Basic leucine zipper factors (bZIP)	Basic leucine zipper factors (bZIP)	65	Not in Remap
bZIP42	ACGTGACG	Basic leucine zipper factors (bZIP)	Basic leucine zipper factors (bZIP)	29	Not in Remap
bZIP42	AGCCACGT	Basic leucine zipper factors (bZIP)	Basic leucine zipper factors (bZIP)	15	Not in Remap
bZIP42	GTCA	Basic leucine zipper factors (bZIP)	Basic leucine zipper factors (bZIP)	287	Not in Remap
bZIP42	GTGCTGAC	Basic leucine zipper factors (bZIP)	Basic leucine zipper factors (bZIP)	21	Not in Remap
bZIP42	TCACGTGG	Basic leucine zipper factors (bZIP)	Basic leucine zipper factors (bZIP)	10	Not in Remap
bZIP42	TGAC	Basic leucine zipper factors (bZIP)	Basic leucine zipper factors (bZIP)	246	Not in Remap
bZIP43	ACGTGACG	Basic leucine zipper factors (bZIP)	Basic leucine zipper factors (bZIP)	29	Not in Remap
bZIP43	AGCCACGT	Basic leucine zipper factors (bZIP)	Basic leucine zipper factors (bZIP)	15	Not in Remap
bZIP43	GTCA	Basic leucine zipper factors (bZIP)	Basic leucine zipper factors (bZIP)	287	Not in Remap
bZIP43	GTGCTGAC	Basic leucine zipper factors (bZIP)	Basic leucine zipper factors (bZIP)	21	Not in Remap
bZIP43	TCACGTGG	Basic leucine zipper factors (bZIP)	Basic leucine zipper factors (bZIP)	10	Not in Remap
bZIP43	TGAC	Basic leucine zipper factors (bZIP)	Basic leucine zipper factors (bZIP)	246	Not in Remap
bZIP44	ACGTGACG	Basic leucine zipper factors (bZIP)	Basic leucine zipper factors (bZIP)	29	Not in Remap
bZIP44	AGCCACGT	Basic leucine zipper factors (bZIP)	Basic leucine zipper factors (bZIP)	15	Not in Remap
bZIP44	GTCA	Basic leucine zipper factors (bZIP)	Basic leucine zipper factors (bZIP)	287	Not in Remap
bZIP44	TCACGTGG	Basic leucine zipper factors (bZIP)	Basic leucine zipper factors (bZIP)	10	Not in Remap
bZIP44	TGAC	Basic leucine zipper factors (bZIP)	Basic leucine zipper factors (bZIP)	246	Not in Remap
bZIP48	ACGTGACG	Basic leucine zipper factors (bZIP)	Basic leucine zipper factors (bZIP)	29	Not in Remap
bZIP48	AGCCACGT	Basic leucine zipper factors (bZIP)	Basic leucine zipper factors (bZIP)	15	Not in Remap
bZIP48	GTCA	Basic leucine zipper factors (bZIP)	Basic leucine zipper factors (bZIP)	287	Not in Remap
bZIP48	TCACGTGG	Basic leucine zipper factors (bZIP)	Basic leucine zipper factors (bZIP)	10	Not in Remap
bZIP48	TGAC	Basic leucine zipper factors (bZIP)	Basic leucine zipper factors (bZIP)	246	Not in Remap
bZIP50	ACGTGACG	Basic leucine zipper factors (bZIP)	Basic leucine zipper factors (bZIP)	29	Not in Remap
bZIP50	GACGTC	Basic leucine zipper factors (bZIP)	Basic leucine zipper factors (bZIP)	209	Not in Remap
bZIP50	GTCA	Basic leucine zipper factors (bZIP)	Basic leucine zipper factors (bZIP)	287	Not in Remap
bZIP50	TGAC	Basic leucine zipper factors (bZIP)	Basic leucine zipper factors (bZIP)	246	Not in Remap
bZIP53	ACGTGACG	Basic leucine zipper factors (bZIP)	Basic leucine zipper factors (bZIP)	29	Not in Remap
bZIP53	AGCCACGT	Basic leucine zipper factors (bZIP)	Basic leucine zipper factors (bZIP)	15	Not in Remap
bZIP53	GTCA	Basic leucine zipper factors (bZIP)	Basic leucine zipper factors (bZIP)	287	Not in Remap
bZIP53	TCACGTGG	Basic leucine zipper factors (bZIP)	Basic leucine zipper factors (bZIP)	10	Not in Remap
bZIP53	TGAC	Basic leucine zipper factors (bZIP)	Basic leucine zipper factors (bZIP)	246	Not in Remap
BZIP60	ACGTGACG	Basic leucine zipper factors (bZIP)	Basic leucine zipper factors (bZIP)	29	Not in Remap
BZIP60	GACGTC	Basic leucine zipper factors (bZIP)	Basic leucine zipper factors (bZIP)	209	Not in Remap
bZIP68	ACGTGACG	Basic leucine zipper factors (bZIP)	Basic leucine zipper factors (bZIP)	29	Not in Remap
bZIP68	AGCCACGT	Basic leucine zipper factors (bZIP)	Basic leucine zipper factors (bZIP)	15	Not in Remap
bZIP68	TCACGTGG	Basic leucine zipper factors (bZIP)	Basic leucine zipper factors (bZIP)	10	Not in Remap
bZIP9	ACGCGGA	Basic leucine zipper factors (bZIP)	Basic leucine zipper factors (bZIP)	83	Not in Remap
bZIP9	AGTCATC	Basic leucine zipper factors (bZIP)	Basic leucine zipper factors (bZIP)	325	Not in Remap
bZIP9	ATATATG	Basic leucine zipper factors (bZIP)	Basic leucine zipper factors (bZIP)	393	Not in Remap
bZIP9	CAGCTCA	Basic leucine zipper factors (bZIP)	Basic leucine zipper factors (bZIP)	406	Not in Remap
bZIP9	CTATATA	Basic leucine zipper factors (bZIP)	Basic leucine zipper factors (bZIP)	238	Not in Remap
bZIP9	CTGTCGC	Basic leucine zipper factors (bZIP)	Basic leucine zipper factors (bZIP)	114	Not in Remap
bZIP9	TACAGTA	Basic leucine zipper factors (bZIP)	Basic leucine zipper factors (bZIP)	238	Not in Remap
bZIP910	ACGTGACG	Basic leucine zipper factors (bZIP)	Basic leucine zipper factors (bZIP)	29	Not in Remap
bZIP910	CCGACGTC	Basic leucine zipper factors (bZIP)	Basic leucine zipper factors (bZIP)	31	Not in Remap
bZIP910	CGACGTC	Basic leucine zipper factors (bZIP)	Basic leucine zipper factors (bZIP)	113	Not in Remap
bZIP910	CGTC	Basic leucine zipper factors (bZIP)	Basic leucine zipper factors (bZIP)	8190	Not in Remap
bZIP910	GACG	Basic leucine zipper factors (bZIP)	Basic leucine zipper factors (bZIP)	8182	Not in Remap
bZIP910	GACGTC	Basic leucine zipper factors (bZIP)	Basic leucine zipper factors (bZIP)	209	Not in Remap
bZIP910	GACGTCC	Basic leucine zipper factors (bZIP)	Basic leucine zipper factors (bZIP)	39	Not in Remap
bZIP910	GACGTCG	Basic leucine zipper factors (bZIP)	Basic leucine zipper factors (bZIP)	99	Not in Remap
bZIP910	GACGTCGG	Basic leucine zipper factors (bZIP)	Basic leucine zipper factors (bZIP)	30	Not in Remap
bZIP910	GACGTTGA	Basic leucine zipper factors (bZIP)	Basic leucine zipper factors (bZIP)	22	Not in Remap
bZIP910	GGACGTC	Basic leucine zipper factors (bZIP)	Basic leucine zipper factors (bZIP)	49	Not in Remap
bZIP910	GTCA	Basic leucine zipper factors (bZIP)	Basic leucine zipper factors (bZIP)	287	Not in Remap
bZIP910	TACGTCAA	Basic leucine zipper factors (bZIP)	Basic leucine zipper factors (bZIP)	51	Not in Remap
bZIP910	TCACGTGG	Basic leucine zipper factors (bZIP)	Basic leucine zipper factors (bZIP)	10	Not in Remap
bZIP910	TGAC	Basic leucine zipper factors (bZIP)	Basic leucine zipper factors (bZIP)	246	Not in Remap
bZIP911	ACGTGACG	Basic leucine zipper factors (bZIP)	Basic leucine zipper factors (bZIP)	29	Not in Remap
bZIP911	ACGTGTAC	Basic leucine zipper factors (bZIP)	Basic leucine zipper factors (bZIP)	22	Not in Remap
bZIP911	AGCCACGT	Basic leucine zipper factors (bZIP)	Basic leucine zipper factors (bZIP)	15	Not in Remap
bZIP911	CGTC	Basic leucine zipper factors (bZIP)	Basic leucine zipper factors (bZIP)	8190	Not in Remap
bZIP911	GACG	Basic leucine zipper factors (bZIP)	Basic leucine zipper factors (bZIP)	8182	Not in Remap
bZIP911	GTCA	Basic leucine zipper factors (bZIP)	Basic leucine zipper factors (bZIP)	287	Not in Remap
bZIP911	GTCAACT	Basic leucine zipper factors (bZIP)	Basic leucine zipper factors (bZIP)	366	Not in Remap
bZIP911	TCACGTGG	Basic leucine zipper factors (bZIP)	Basic leucine zipper factors (bZIP)	10	Not in Remap
bZIP911	TGAC	Basic leucine zipper factors (bZIP)	Basic leucine zipper factors (bZIP)	246	Not in Remap
DPBF3	ACGTGACG	Basic leucine zipper factors (bZIP)	Basic leucine zipper factors (bZIP)	29	2
DPBF3	AGCCACGT	Basic leucine zipper factors (bZIP)	Basic leucine zipper factors (bZIP)	15	0
DPBF3	TCACGTGG	Basic leucine zipper factors (bZIP)	Basic leucine zipper factors (bZIP)	10	1
EmBP-1	ACGTGACG	Basic leucine zipper factors (bZIP)	Basic leucine zipper factors (bZIP)	29	Not in Remap
EmBP-1	ACGTGTAC	Basic leucine zipper factors (bZIP)	Basic leucine zipper factors (bZIP)	22	Not in Remap
EmBP-1	AGCCACGT	Basic leucine zipper factors (bZIP)	Basic leucine zipper factors (bZIP)	15	Not in Remap
EmBP-1	TCACGTGG	Basic leucine zipper factors (bZIP)	Basic leucine zipper factors (bZIP)	10	Not in Remap
GBF2	AGCCACGT	Basic leucine zipper factors (bZIP)	Basic leucine zipper factors (bZIP)	15	9
GBF2	TCACGTGG	Basic leucine zipper factors (bZIP)	Basic leucine zipper factors (bZIP)	10	6
GBF3	ACGTGACG	Basic leucine zipper factors (bZIP)	Basic leucine zipper factors (bZIP)	29	16
GBF3	AGCCACGT	Basic leucine zipper factors (bZIP)	Basic leucine zipper factors (bZIP)	15	13
GBF3	TCACGTGG	Basic leucine zipper factors (bZIP)	Basic leucine zipper factors (bZIP)	10	6
GBF6	ACGTGACG	Basic leucine zipper factors (bZIP)	Basic leucine zipper factors (bZIP)	29	Not in Remap
GBF6	AGCCACGT	Basic leucine zipper factors (bZIP)	Basic leucine zipper factors (bZIP)	15	Not in Remap
GBF6	GTCA	Basic leucine zipper factors (bZIP)	Basic leucine zipper factors (bZIP)	287	Not in Remap
GBF6	TCACGTGG	Basic leucine zipper factors (bZIP)	Basic leucine zipper factors (bZIP)	10	Not in Remap
GBF6	TGAC	Basic leucine zipper factors (bZIP)	Basic leucine zipper factors (bZIP)	246	Not in Remap
HY5	ACGTGACG	Basic leucine zipper factors (bZIP)	Basic leucine zipper factors (bZIP)	29	18
HY5	AGCCACGT	Basic leucine zipper factors (bZIP)	Basic leucine zipper factors (bZIP)	15	11
HY5	TCACGTGG	Basic leucine zipper factors (bZIP)	Basic leucine zipper factors (bZIP)	10	7
HYH	ACGTGACG	Basic leucine zipper factors (bZIP)	Basic leucine zipper factors (bZIP)	29	Not in Remap
HYH	AGCCACGT	Basic leucine zipper factors (bZIP)	Basic leucine zipper factors (bZIP)	15	Not in Remap
HYH	TCACGTGG	Basic leucine zipper factors (bZIP)	Basic leucine zipper factors (bZIP)	10	Not in Remap
LG2	CCGTCAC	Basic leucine zipper factors (bZIP)	Basic leucine zipper factors (bZIP)	135	Not in Remap
LG2	CGACGTC	Basic leucine zipper factors (bZIP)	Basic leucine zipper factors (bZIP)	113	Not in Remap
O2	AGCCACGT	Basic leucine zipper factors (bZIP)	Basic leucine zipper factors (bZIP)	15	Not in Remap
O2	GACATGGC	Basic leucine zipper factors (bZIP)	Basic leucine zipper factors (bZIP)	62	Not in Remap
O2	GCCATGTC	Basic leucine zipper factors (bZIP)	Basic leucine zipper factors (bZIP)	45	Not in Remap
O2	TCACGTGG	Basic leucine zipper factors (bZIP)	Basic leucine zipper factors (bZIP)	10	Not in Remap
OJ1058_F05.8	ACGTGACG	Basic leucine zipper factors (bZIP)	Basic leucine zipper factors (bZIP)	29	Not in Remap
OJ1058_F05.8	ACGTGTAC	Basic leucine zipper factors (bZIP)	Basic leucine zipper factors (bZIP)	22	Not in Remap
OJ1058_F05.8	AGCCACGT	Basic leucine zipper factors (bZIP)	Basic leucine zipper factors (bZIP)	15	Not in Remap
OJ1058_F05.8	TCACGTGG	Basic leucine zipper factors (bZIP)	Basic leucine zipper factors (bZIP)	10	Not in Remap
TGA1	ACGTGACG	Basic leucine zipper factors (bZIP)	Basic leucine zipper factors (bZIP)	29	Not in Remap
TGA1	GTCA	Basic leucine zipper factors (bZIP)	Basic leucine zipper factors (bZIP)	287	Not in Remap
TGA1	TGAC	Basic leucine zipper factors (bZIP)	Basic leucine zipper factors (bZIP)	246	Not in Remap
TGA10	ACGTGACG	Basic leucine zipper factors (bZIP)	Basic leucine zipper factors (bZIP)	29	6
TGA10	GACGTC	Basic leucine zipper factors (bZIP)	Basic leucine zipper factors (bZIP)	209	33
TGA10	GTCA	Basic leucine zipper factors (bZIP)	Basic leucine zipper factors (bZIP)	287	4
TGA10	TGAC	Basic leucine zipper factors (bZIP)	Basic leucine zipper factors (bZIP)	246	5
TGA1A	ACGTGACG	Basic leucine zipper factors (bZIP)	Basic leucine zipper factors (bZIP)	29	Not in Remap
TGA1A	GACGTTGA	Basic leucine zipper factors (bZIP)	Basic leucine zipper factors (bZIP)	22	Not in Remap
TGA1A	GTCA	Basic leucine zipper factors (bZIP)	Basic leucine zipper factors (bZIP)	287	Not in Remap
TGA1A	TACGTCAA	Basic leucine zipper factors (bZIP)	Basic leucine zipper factors (bZIP)	51	Not in Remap
TGA1A	TGAC	Basic leucine zipper factors (bZIP)	Basic leucine zipper factors (bZIP)	246	Not in Remap
TGA2	ACGTGACG	Basic leucine zipper factors (bZIP)	Basic leucine zipper factors (bZIP)	29	2
TGA2	CCGACGTC	Basic leucine zipper factors (bZIP)	Basic leucine zipper factors (bZIP)	31	1
TGA2	CGACGTC	Basic leucine zipper factors (bZIP)	Basic leucine zipper factors (bZIP)	113	1
TGA2	GACGTC	Basic leucine zipper factors (bZIP)	Basic leucine zipper factors (bZIP)	209	9
TGA2	GACGTCC	Basic leucine zipper factors (bZIP)	Basic leucine zipper factors (bZIP)	39	0
TGA2	GACGTCG	Basic leucine zipper factors (bZIP)	Basic leucine zipper factors (bZIP)	99	1
TGA2	GACGTCGG	Basic leucine zipper factors (bZIP)	Basic leucine zipper factors (bZIP)	30	1
TGA2	GACGTTGA	Basic leucine zipper factors (bZIP)	Basic leucine zipper factors (bZIP)	22	0
TGA2	GGACGTC	Basic leucine zipper factors (bZIP)	Basic leucine zipper factors (bZIP)	49	0
TGA2	GTCA	Basic leucine zipper factors (bZIP)	Basic leucine zipper factors (bZIP)	287	1
TGA2	TACGTCAA	Basic leucine zipper factors (bZIP)	Basic leucine zipper factors (bZIP)	51	0
TGA2	TCACGTGG	Basic leucine zipper factors (bZIP)	Basic leucine zipper factors (bZIP)	10	0
TGA2	TGAC	Basic leucine zipper factors (bZIP)	Basic leucine zipper factors (bZIP)	246	1
TGA3	ACGTGACG	Basic leucine zipper factors (bZIP)	Basic leucine zipper factors (bZIP)	29	3
TGA3	GACGTC	Basic leucine zipper factors (bZIP)	Basic leucine zipper factors (bZIP)	209	9
TGA3	GTCA	Basic leucine zipper factors (bZIP)	Basic leucine zipper factors (bZIP)	287	1
TGA3	TGAC	Basic leucine zipper factors (bZIP)	Basic leucine zipper factors (bZIP)	246	1
TGA4	ACGTGACG	Basic leucine zipper factors (bZIP)	Basic leucine zipper factors (bZIP)	29	5
TGA4	GACGTC	Basic leucine zipper factors (bZIP)	Basic leucine zipper factors (bZIP)	209	32
TGA4	GTCA	Basic leucine zipper factors (bZIP)	Basic leucine zipper factors (bZIP)	287	4
TGA4	TGAC	Basic leucine zipper factors (bZIP)	Basic leucine zipper factors (bZIP)	246	5
TGA5	GACGTC	Basic leucine zipper factors (bZIP)	Basic leucine zipper factors (bZIP)	209	20
TGA6	ACGTGACG	Basic leucine zipper factors (bZIP)	Basic leucine zipper factors (bZIP)	29	7
TGA6	CGTC	Basic leucine zipper factors (bZIP)	Basic leucine zipper factors (bZIP)	8190	198
TGA6	GACG	Basic leucine zipper factors (bZIP)	Basic leucine zipper factors (bZIP)	8182	201
TGA6	GACGTC	Basic leucine zipper factors (bZIP)	Basic leucine zipper factors (bZIP)	209	26
TGA6	GTCA	Basic leucine zipper factors (bZIP)	Basic leucine zipper factors (bZIP)	287	2
TGA6	TACGTCAA	Basic leucine zipper factors (bZIP)	Basic leucine zipper factors (bZIP)	51	2
TGA6	TGAC	Basic leucine zipper factors (bZIP)	Basic leucine zipper factors (bZIP)	246	3
TGA7	ACGTGACG	Basic leucine zipper factors (bZIP)	Basic leucine zipper factors (bZIP)	29	3
TGA9	ACGTGACG	Basic leucine zipper factors (bZIP)	Basic leucine zipper factors (bZIP)	29	5
TGA9	GACGTC	Basic leucine zipper factors (bZIP)	Basic leucine zipper factors (bZIP)	209	24
TGA9	GTCA	Basic leucine zipper factors (bZIP)	Basic leucine zipper factors (bZIP)	287	1
TGA9	TGAC	Basic leucine zipper factors (bZIP)	Basic leucine zipper factors (bZIP)	246	2
BPC5	ACTCTCTC	Other	BBR-BPC	140	Not in Remap
BPC5	GAGAGAGT	Other	BBR-BPC	127	Not in Remap
BEH2	ACGTGTAC	BZR	BZR	22	6
BEH2	TCACGTGG	BZR	BZR	10	1
BEH3	ACGTGACG	BZR	BZR	29	2
BEH3	ACGTGTAC	BZR	BZR	22	3
BEH3	TCACGTGG	BZR	BZR	10	1
BEH4	ACGTGTAC	BZR	BZR	22	6
BEH4	TCACGTGG	BZR	BZR	10	1
BZR1	TCACGTGG	BZR	BZR	10	0
BZR2	ACGTGACG	BZR	BZR	29	Not in Remap
BZR2	ACGTGTAC	BZR	BZR	22	Not in Remap
BZR2	TCACGTGG	BZR	BZR	10	Not in Remap
COL13	AATGGAA	C2C2-COL	C2C2-COL	238	Not in Remap
COL13	ATATATG	C2C2-COL	C2C2-COL	393	Not in Remap
COL13	CTATATA	C2C2-COL	C2C2-COL	238	Not in Remap
COL18	TACAGTA	C2C2-COL	C2C2-COL	238	Not in Remap
COL2	ACCGCAC	C2C2-COL	C2C2-COL	94	Not in Remap
COL2	GGGCCCA	C2C2-COL	C2C2-COL	65	Not in Remap
COL2	TGGAAAA	C2C2-COL	C2C2-COL	114	Not in Remap
COL3	CTATATA	C2C2-COL	C2C2-COL	238	Not in Remap
COL7	AAAATCT	C2C2-COL	C2C2-COL	526	Not in Remap
COL7	AAATATC	C2C2-COL	C2C2-COL	371	Not in Remap
COL7	ACCGCAC	C2C2-COL	C2C2-COL	94	Not in Remap
COL7	ACCGGCC	C2C2-COL	C2C2-COL	120	Not in Remap
COL7	ATATATG	C2C2-COL	C2C2-COL	393	Not in Remap
COL7	ATGATTG	C2C2-COL	C2C2-COL	813	Not in Remap
COL7	ATTATTG	C2C2-COL	C2C2-COL	369	Not in Remap
COL7	CTATATA	C2C2-COL	C2C2-COL	238	Not in Remap
COL7	GGGCCCA	C2C2-COL	C2C2-COL	65	Not in Remap
COL8	ACCACTC	C2C2-COL	C2C2-COL	168	Not in Remap
COL8	ACCGCAC	C2C2-COL	C2C2-COL	94	Not in Remap
COL8	ATATATG	C2C2-COL	C2C2-COL	393	Not in Remap
AT1G14580	AAAAGACA	C2H2 zinc finger factors	C2H2 zinc finger factors	582	21
AT1G14580	ACAAA	C2H2 zinc finger factors	C2H2 zinc finger factors	1812	20
AT1G14580	ACAAAA	C2H2 zinc finger factors	C2H2 zinc finger factors	706	5
AT1G14580	ACAAAAA	C2H2 zinc finger factors	C2H2 zinc finger factors	191	0
AT1G14580	ACAAAAAA	C2H2 zinc finger factors	C2H2 zinc finger factors	90	0
AT1G14580	ACAAAATA	C2H2 zinc finger factors	C2H2 zinc finger factors	823	20
AT1G14580	GACAA	C2H2 zinc finger factors	C2H2 zinc finger factors	336	4
AT1G14580	GACAAA	C2H2 zinc finger factors	C2H2 zinc finger factors	184	1
AT1G14580	GACAAAA	C2H2 zinc finger factors	C2H2 zinc finger factors	102	1
AT1G14580	GACAAAAA	C2H2 zinc finger factors	C2H2 zinc finger factors	51	0
AT1G14580	TATTTTGT	C2H2 zinc finger factors	C2H2 zinc finger factors	781	19
AT1G14580	TGACAAAA	C2H2 zinc finger factors	C2H2 zinc finger factors	44	0
AT1G14580	TTTTTGT	C2H2 zinc finger factors	C2H2 zinc finger factors	122	0
AT1G14580	TTTTTTGT	C2H2 zinc finger factors	C2H2 zinc finger factors	75	1
CCHH133	AATAATG	C2H2 zinc finger factors	C2H2 zinc finger factors	247	Not in Remap
CCHH133	AATGGAA	C2H2 zinc finger factors	C2H2 zinc finger factors	238	Not in Remap
CCHH133	ATATATG	C2H2 zinc finger factors	C2H2 zinc finger factors	393	Not in Remap
CCHH133	ATGAATG	C2H2 zinc finger factors	C2H2 zinc finger factors	84	Not in Remap
CCHH133	ATTATTG	C2H2 zinc finger factors	C2H2 zinc finger factors	369	Not in Remap
IDD2	AAAAGACA	C2H2 zinc finger factors	C2H2 zinc finger factors	582	Not in Remap
IDD2	ACAAA	C2H2 zinc finger factors	C2H2 zinc finger factors	1812	Not in Remap
IDD2	ACAAAA	C2H2 zinc finger factors	C2H2 zinc finger factors	706	Not in Remap
IDD2	ACAAAAA	C2H2 zinc finger factors	C2H2 zinc finger factors	191	Not in Remap
IDD2	ACAAAAAA	C2H2 zinc finger factors	C2H2 zinc finger factors	90	Not in Remap
IDD2	ACAAAAAC	C2H2 zinc finger factors	C2H2 zinc finger factors	679	Not in Remap
IDD2	ACAAAAAG	C2H2 zinc finger factors	C2H2 zinc finger factors	655	Not in Remap
IDD2	ACAAAATA	C2H2 zinc finger factors	C2H2 zinc finger factors	823	Not in Remap
IDD2	CTTTTTGT	C2H2 zinc finger factors	C2H2 zinc finger factors	630	Not in Remap
IDD2	GACAA	C2H2 zinc finger factors	C2H2 zinc finger factors	336	Not in Remap
IDD2	GACAAA	C2H2 zinc finger factors	C2H2 zinc finger factors	184	Not in Remap
IDD2	GACAAAA	C2H2 zinc finger factors	C2H2 zinc finger factors	102	Not in Remap
IDD2	GACAAAAA	C2H2 zinc finger factors	C2H2 zinc finger factors	51	Not in Remap
IDD2	GTTTTTGT	C2H2 zinc finger factors	C2H2 zinc finger factors	692	Not in Remap
IDD2	TATTTTGT	C2H2 zinc finger factors	C2H2 zinc finger factors	781	Not in Remap
IDD2	TGACAAAA	C2H2 zinc finger factors	C2H2 zinc finger factors	44	Not in Remap
IDD2	TTTTTGT	C2H2 zinc finger factors	C2H2 zinc finger factors	122	Not in Remap
IDD2	TTTTTTGT	C2H2 zinc finger factors	C2H2 zinc finger factors	75	Not in Remap
IDD4	AAAAGACA	C2H2 zinc finger factors	C2H2 zinc finger factors	582	30
IDD4	ACAAA	C2H2 zinc finger factors	C2H2 zinc finger factors	1812	64
IDD4	ACAAAA	C2H2 zinc finger factors	C2H2 zinc finger factors	706	30
IDD4	ACAAAAA	C2H2 zinc finger factors	C2H2 zinc finger factors	191	10
IDD4	ACAAAAAA	C2H2 zinc finger factors	C2H2 zinc finger factors	90	4
IDD4	ACAAAATA	C2H2 zinc finger factors	C2H2 zinc finger factors	823	58
IDD4	GACAA	C2H2 zinc finger factors	C2H2 zinc finger factors	336	11
IDD4	GACAAA	C2H2 zinc finger factors	C2H2 zinc finger factors	184	9
IDD4	GACAAAA	C2H2 zinc finger factors	C2H2 zinc finger factors	102	6
IDD4	GACAAAAA	C2H2 zinc finger factors	C2H2 zinc finger factors	51	1
IDD4	TATTTTGT	C2H2 zinc finger factors	C2H2 zinc finger factors	781	52
IDD4	TGACAAAA	C2H2 zinc finger factors	C2H2 zinc finger factors	44	6
IDD4	TTTTTGT	C2H2 zinc finger factors	C2H2 zinc finger factors	122	4
IDD4	TTTTTTGT	C2H2 zinc finger factors	C2H2 zinc finger factors	75	3
IDD5	AAAAGACA	C2H2 zinc finger factors	C2H2 zinc finger factors	582	Not in Remap
IDD5	ACAAA	C2H2 zinc finger factors	C2H2 zinc finger factors	1812	Not in Remap
IDD5	ACAAAA	C2H2 zinc finger factors	C2H2 zinc finger factors	706	Not in Remap
IDD5	ACAAAAA	C2H2 zinc finger factors	C2H2 zinc finger factors	191	Not in Remap
IDD5	ACAAAAAA	C2H2 zinc finger factors	C2H2 zinc finger factors	90	Not in Remap
IDD5	ACAAAAAC	C2H2 zinc finger factors	C2H2 zinc finger factors	679	Not in Remap
IDD5	ACAAAAAG	C2H2 zinc finger factors	C2H2 zinc finger factors	655	Not in Remap
IDD5	ACAAAATA	C2H2 zinc finger factors	C2H2 zinc finger factors	823	Not in Remap
IDD5	CTTTTTGT	C2H2 zinc finger factors	C2H2 zinc finger factors	630	Not in Remap
IDD5	GACAA	C2H2 zinc finger factors	C2H2 zinc finger factors	336	Not in Remap
IDD5	GACAAA	C2H2 zinc finger factors	C2H2 zinc finger factors	184	Not in Remap
IDD5	GACAAAA	C2H2 zinc finger factors	C2H2 zinc finger factors	102	Not in Remap
IDD5	GACAAAAA	C2H2 zinc finger factors	C2H2 zinc finger factors	51	Not in Remap
IDD5	GTTTTTGT	C2H2 zinc finger factors	C2H2 zinc finger factors	692	Not in Remap
IDD5	TATTTTGT	C2H2 zinc finger factors	C2H2 zinc finger factors	781	Not in Remap
IDD5	TGACAAAA	C2H2 zinc finger factors	C2H2 zinc finger factors	44	Not in Remap
IDD5	TTTTTGT	C2H2 zinc finger factors	C2H2 zinc finger factors	122	Not in Remap
IDD5	TTTTTTGT	C2H2 zinc finger factors	C2H2 zinc finger factors	75	Not in Remap
IDD7	AAAAGACA	C2H2 zinc finger factors	C2H2 zinc finger factors	582	Not in Remap
IDD7	ACAAA	C2H2 zinc finger factors	C2H2 zinc finger factors	1812	Not in Remap
IDD7	ACAAAA	C2H2 zinc finger factors	C2H2 zinc finger factors	706	Not in Remap
IDD7	ACAAAAA	C2H2 zinc finger factors	C2H2 zinc finger factors	191	Not in Remap
IDD7	ACAAAAAA	C2H2 zinc finger factors	C2H2 zinc finger factors	90	Not in Remap
IDD7	ACAAAATA	C2H2 zinc finger factors	C2H2 zinc finger factors	823	Not in Remap
IDD7	GACAA	C2H2 zinc finger factors	C2H2 zinc finger factors	336	Not in Remap
IDD7	GACAAA	C2H2 zinc finger factors	C2H2 zinc finger factors	184	Not in Remap
IDD7	GACAAAA	C2H2 zinc finger factors	C2H2 zinc finger factors	102	Not in Remap
IDD7	GACAAAAA	C2H2 zinc finger factors	C2H2 zinc finger factors	51	Not in Remap
IDD7	TATTTTGT	C2H2 zinc finger factors	C2H2 zinc finger factors	781	Not in Remap
IDD7	TGACAAAA	C2H2 zinc finger factors	C2H2 zinc finger factors	44	Not in Remap
IDD7	TTTTTGT	C2H2 zinc finger factors	C2H2 zinc finger factors	122	Not in Remap
IDD7	TTTTTTGT	C2H2 zinc finger factors	C2H2 zinc finger factors	75	Not in Remap
JKD	AAAAGACA	C2H2 zinc finger factors	C2H2 zinc finger factors	582	2
JKD	ACAAA	C2H2 zinc finger factors	C2H2 zinc finger factors	1812	3
JKD	ACAAAA	C2H2 zinc finger factors	C2H2 zinc finger factors	706	2
JKD	ACAAAAA	C2H2 zinc finger factors	C2H2 zinc finger factors	191	1
JKD	ACAAAAAA	C2H2 zinc finger factors	C2H2 zinc finger factors	90	1
JKD	ACAAAATA	C2H2 zinc finger factors	C2H2 zinc finger factors	823	2
JKD	GACAA	C2H2 zinc finger factors	C2H2 zinc finger factors	336	0
JKD	GACAAA	C2H2 zinc finger factors	C2H2 zinc finger factors	184	0
JKD	GACAAAA	C2H2 zinc finger factors	C2H2 zinc finger factors	102	0
JKD	GACAAAAA	C2H2 zinc finger factors	C2H2 zinc finger factors	51	0
JKD	TATTTTGT	C2H2 zinc finger factors	C2H2 zinc finger factors	781	2
JKD	TGACAAAA	C2H2 zinc finger factors	C2H2 zinc finger factors	44	0
JKD	TTTTTGT	C2H2 zinc finger factors	C2H2 zinc finger factors	122	1
JKD	TTTTTTGT	C2H2 zinc finger factors	C2H2 zinc finger factors	75	1
MGP	AAAAGACA	C2H2 zinc finger factors	C2H2 zinc finger factors	582	Not in Remap
MGP	ACAAA	C2H2 zinc finger factors	C2H2 zinc finger factors	1812	Not in Remap
MGP	ACAAAA	C2H2 zinc finger factors	C2H2 zinc finger factors	706	Not in Remap
MGP	ACAAAAA	C2H2 zinc finger factors	C2H2 zinc finger factors	191	Not in Remap
MGP	ACAAAAAA	C2H2 zinc finger factors	C2H2 zinc finger factors	90	Not in Remap
MGP	ACAAAATA	C2H2 zinc finger factors	C2H2 zinc finger factors	823	Not in Remap
MGP	GACAA	C2H2 zinc finger factors	C2H2 zinc finger factors	336	Not in Remap
MGP	GACAAA	C2H2 zinc finger factors	C2H2 zinc finger factors	184	Not in Remap
MGP	GACAAAA	C2H2 zinc finger factors	C2H2 zinc finger factors	102	Not in Remap
MGP	GACAAAAA	C2H2 zinc finger factors	C2H2 zinc finger factors	51	Not in Remap
MGP	TATTTTGT	C2H2 zinc finger factors	C2H2 zinc finger factors	781	Not in Remap
MGP	TGACAAAA	C2H2 zinc finger factors	C2H2 zinc finger factors	44	Not in Remap
MGP	TTTTTGT	C2H2 zinc finger factors	C2H2 zinc finger factors	122	Not in Remap
MGP	TTTTTTGT	C2H2 zinc finger factors	C2H2 zinc finger factors	75	Not in Remap
NUC	AAAAGACA	C2H2 zinc finger factors	C2H2 zinc finger factors	582	Not in Remap
NUC	ACAAA	C2H2 zinc finger factors	C2H2 zinc finger factors	1812	Not in Remap
NUC	ACAAAA	C2H2 zinc finger factors	C2H2 zinc finger factors	706	Not in Remap
NUC	ACAAAAA	C2H2 zinc finger factors	C2H2 zinc finger factors	191	Not in Remap
NUC	ACAAAAAA	C2H2 zinc finger factors	C2H2 zinc finger factors	90	Not in Remap
NUC	ACAAAATA	C2H2 zinc finger factors	C2H2 zinc finger factors	823	Not in Remap
NUC	GACAA	C2H2 zinc finger factors	C2H2 zinc finger factors	336	Not in Remap
NUC	GACAAA	C2H2 zinc finger factors	C2H2 zinc finger factors	184	Not in Remap
NUC	GACAAAA	C2H2 zinc finger factors	C2H2 zinc finger factors	102	Not in Remap
NUC	GACAAAAA	C2H2 zinc finger factors	C2H2 zinc finger factors	51	Not in Remap
NUC	TATTTTGT	C2H2 zinc finger factors	C2H2 zinc finger factors	781	Not in Remap
NUC	TGACAAAA	C2H2 zinc finger factors	C2H2 zinc finger factors	44	Not in Remap
NUC	TTTTTGT	C2H2 zinc finger factors	C2H2 zinc finger factors	122	Not in Remap
NUC	TTTTTTGT	C2H2 zinc finger factors	C2H2 zinc finger factors	75	Not in Remap
RAMOSA1	ACTCTCTC	C2H2 zinc finger factors	C2H2 zinc finger factors	140	Not in Remap
RAMOSA1	CTCTC	C2H2 zinc finger factors	C2H2 zinc finger factors	7306	Not in Remap
RAMOSA1	GAGAG	C2H2 zinc finger factors	C2H2 zinc finger factors	7309	Not in Remap
RAMOSA1	GAGAGAGT	C2H2 zinc finger factors	C2H2 zinc finger factors	127	Not in Remap
RAMOSA1	GTCTCTCT	C2H2 zinc finger factors	C2H2 zinc finger factors	302	Not in Remap
REF6	AAAACAGA	C2H2 zinc finger factors	C2H2 zinc finger factors	827	Not in Remap
REF6	AAACAGAG	C2H2 zinc finger factors	C2H2 zinc finger factors	687	Not in Remap
REF6	AACAGAG	C2H2 zinc finger factors	C2H2 zinc finger factors	1254	Not in Remap
REF6	CTCTGTTT	C2H2 zinc finger factors	C2H2 zinc finger factors	436	Not in Remap
REF6	TCTGTTT	C2H2 zinc finger factors	C2H2 zinc finger factors	1990	Not in Remap
REF6	TCTGTTTC	C2H2 zinc finger factors	C2H2 zinc finger factors	413	Not in Remap
REF6	TCTGTTTT	C2H2 zinc finger factors	C2H2 zinc finger factors	827	Not in Remap
SGR5	AAAAGACA	C2H2 zinc finger factors	C2H2 zinc finger factors	582	7
SGR5	AAGACAAC	C2H2 zinc finger factors	C2H2 zinc finger factors	203	3
SGR5	ACAAA	C2H2 zinc finger factors	C2H2 zinc finger factors	1812	5
SGR5	ACAAAA	C2H2 zinc finger factors	C2H2 zinc finger factors	706	1
SGR5	ACAAAAA	C2H2 zinc finger factors	C2H2 zinc finger factors	191	1
SGR5	ACAAAAAA	C2H2 zinc finger factors	C2H2 zinc finger factors	90	0
SGR5	ACAAAAAC	C2H2 zinc finger factors	C2H2 zinc finger factors	679	1
SGR5	ACAAAAAG	C2H2 zinc finger factors	C2H2 zinc finger factors	655	3
SGR5	ACAAAATA	C2H2 zinc finger factors	C2H2 zinc finger factors	823	4
SGR5	CTTTTTGT	C2H2 zinc finger factors	C2H2 zinc finger factors	630	3
SGR5	GACAA	C2H2 zinc finger factors	C2H2 zinc finger factors	336	1
SGR5	GACAAA	C2H2 zinc finger factors	C2H2 zinc finger factors	184	1
SGR5	GACAAAA	C2H2 zinc finger factors	C2H2 zinc finger factors	102	0
SGR5	GACAAAAA	C2H2 zinc finger factors	C2H2 zinc finger factors	51	0
SGR5	GTTGTCTT	C2H2 zinc finger factors	C2H2 zinc finger factors	196	3
SGR5	GTTTTTGT	C2H2 zinc finger factors	C2H2 zinc finger factors	692	1
SGR5	TATTTTGT	C2H2 zinc finger factors	C2H2 zinc finger factors	781	4
SGR5	TGACAAAA	C2H2 zinc finger factors	C2H2 zinc finger factors	44	0
SGR5	TTTTTGT	C2H2 zinc finger factors	C2H2 zinc finger factors	122	1
SGR5	TTTTTTGT	C2H2 zinc finger factors	C2H2 zinc finger factors	75	0
C3H40	ACATATA	C3H Zinc Figer	C3H Zinc Figer	1315	Not in Remap
C3H40	ATATATG	C3H Zinc Figer	C3H Zinc Figer	393	Not in Remap
C3H40	ATTATTG	C3H Zinc Figer	C3H Zinc Figer	369	Not in Remap
C3H40	CGGCACG	C3H Zinc Figer	C3H Zinc Figer	38	Not in Remap
C3H40	CTATATA	C3H Zinc Figer	C3H Zinc Figer	238	Not in Remap
C3H40	TATACAA	C3H Zinc Figer	C3H Zinc Figer	1541	Not in Remap
C3H40	TATAGAA	C3H Zinc Figer	C3H Zinc Figer	305	Not in Remap
FAR1	CACGCGCA	Zinc-coordinating	C3H Zinc Figer	15	3
AT2G20110	AATTTAAA	Other	CPP	265	93
AT2G20110	ATTTAAA	Other	CPP	359	89
AT2G20110	ATTTAAAT	Other	CPP	69	21
AT2G20110	TTAAATTT	Other	CPP	279	74
AT2G20110	TTTAAAT	Other	CPP	565	140
AT2G20110	TTTAAATT	Other	CPP	243	90
SOL1	AAAATTTA	Other	CPP	790	Not in Remap
SOL1	AATTTAAA	Other	CPP	265	Not in Remap
SOL1	ATTTAAA	Other	CPP	359	Not in Remap
SOL1	ATTTAAAT	Other	CPP	69	Not in Remap
SOL1	TTAAATTT	Other	CPP	279	Not in Remap
SOL1	TTTAAAT	Other	CPP	565	Not in Remap
SOL1	TTTAAATT	Other	CPP	243	Not in Remap
TCX2	AATTCAAA	Other	CPP	747	Not in Remap
TCX2	AATTTAAA	Other	CPP	265	Not in Remap
TCX2	ATTTAAAT	Other	CPP	69	Not in Remap
TCX2	TTAAATTT	Other	CPP	279	Not in Remap
TCX2	TTTAAATT	Other	CPP	243	Not in Remap
TSO1	AAAATTTA	Other	CPP	790	Not in Remap
TSO1	AATTCAAA	Other	CPP	747	Not in Remap
TSO1	AATTTAA	Other	CPP	1888	Not in Remap
TSO1	AATTTAAA	Other	CPP	265	Not in Remap
TSO1	ATTTAAA	Other	CPP	359	Not in Remap
TSO1	ATTTAAAA	Other	CPP	124	Not in Remap
TSO1	ATTTAAAC	Other	CPP	136	Not in Remap
TSO1	ATTTAAAT	Other	CPP	69	Not in Remap
TSO1	TTAAATTT	Other	CPP	279	Not in Remap
TSO1	TTTAAAT	Other	CPP	565	Not in Remap
TSO1	TTTAAATT	Other	CPP	243	Not in Remap
TCX3	AATTCAA		CXC	1245	13
TCX3	AATTCAAA		CXC	747	15
TCX3	ATTCAA		CXC	1936	13
TCX3	ATTCAAA		CXC	834	10
TCX3	ATTCAAAT		CXC	92	1
TCX3	ATTTGAA		CXC	1642	21
TCX3	ATTTGAAT		CXC	181	4
TCX3	TATTTGAA		CXC	219	3
TCX3	TCAA		CXC	2478	7
TCX3	TTCAAA		CXC	250	2
TCX3	TTCAAAT		CXC	648	10
TCX3	TTCAAATA		CXC	235	3
TCX3	TTCAAATT		CXC	218	5
TCX3	TTGA		CXC	933	4
TCX3	TTGAAT		CXC	2081	17
TCX3	TTGAATT		CXC	439	7
TCX3	TTTGAA		CXC	5580	48
TCX3	TTTGAAT		CXC	49	0
Adof1	AAAAAAGT	C2H2 zinc finger factors	Dof-type	497	Not in Remap
Adof1	AAAAAGT	C2H2 zinc finger factors	Dof-type	966	Not in Remap
Adof1	AAAAAGTA	C2H2 zinc finger factors	Dof-type	98	Not in Remap
Adof1	AAAAG	C2H2 zinc finger factors	Dof-type	5078	Not in Remap
Adof1	AAAAGT	C2H2 zinc finger factors	Dof-type	4672	Not in Remap
Adof1	AAAAGTAA	C2H2 zinc finger factors	Dof-type	695	Not in Remap
Adof1	ACTTTT	C2H2 zinc finger factors	Dof-type	843	Not in Remap
Adof1	ACTTTTT	C2H2 zinc finger factors	Dof-type	308	Not in Remap
Adof1	ACTTTTTT	C2H2 zinc finger factors	Dof-type	428	Not in Remap
Adof1	TACTTTTT	C2H2 zinc finger factors	Dof-type	213	Not in Remap
Adof1	TTACTTTT	C2H2 zinc finger factors	Dof-type	359	Not in Remap
AT1G47655	AAAAAAGT	C2H2 zinc finger factors	Dof-type	497	Not in Remap
AT1G47655	AAAAAGT	C2H2 zinc finger factors	Dof-type	966	Not in Remap
AT1G47655	AAAAAGTA	C2H2 zinc finger factors	Dof-type	98	Not in Remap
AT1G47655	AAAAGT	C2H2 zinc finger factors	Dof-type	4672	Not in Remap
AT1G47655	AAAAGTAA	C2H2 zinc finger factors	Dof-type	695	Not in Remap
AT1G47655	AAAGT	C2H2 zinc finger factors	Dof-type	9872	Not in Remap
AT1G47655	AAAGTAAA	C2H2 zinc finger factors	Dof-type	744	Not in Remap
AT1G47655	ACTTT	C2H2 zinc finger factors	Dof-type	2072	Not in Remap
AT1G47655	ACTTTT	C2H2 zinc finger factors	Dof-type	843	Not in Remap
AT1G47655	ACTTTTT	C2H2 zinc finger factors	Dof-type	308	Not in Remap
AT1G47655	ACTTTTTT	C2H2 zinc finger factors	Dof-type	428	Not in Remap
AT1G47655	TACTTTTT	C2H2 zinc finger factors	Dof-type	213	Not in Remap
AT1G47655	TTACTTTT	C2H2 zinc finger factors	Dof-type	359	Not in Remap
AT1G47655	TTTACTTT	C2H2 zinc finger factors	Dof-type	660	Not in Remap
AT1G69570	AAAAAAGT	C2H2 zinc finger factors	Dof-type	497	Not in Remap
AT1G69570	AAAAAGT	C2H2 zinc finger factors	Dof-type	966	Not in Remap
AT1G69570	AAAAG	C2H2 zinc finger factors	Dof-type	5078	Not in Remap
AT1G69570	AAAAGT	C2H2 zinc finger factors	Dof-type	4672	Not in Remap
AT1G69570	AAAAGTAA	C2H2 zinc finger factors	Dof-type	695	Not in Remap
AT1G69570	ACTTTT	C2H2 zinc finger factors	Dof-type	843	Not in Remap
AT1G69570	ACTTTTT	C2H2 zinc finger factors	Dof-type	308	Not in Remap
AT1G69570	ACTTTTTT	C2H2 zinc finger factors	Dof-type	428	Not in Remap
AT1G69570	TTACTTTT	C2H2 zinc finger factors	Dof-type	359	Not in Remap
AT2G28810	AAAAAAGT	C2H2 zinc finger factors	Dof-type	497	Not in Remap
AT2G28810	AAAAAGT	C2H2 zinc finger factors	Dof-type	966	Not in Remap
AT2G28810	AAAAAGTA	C2H2 zinc finger factors	Dof-type	98	Not in Remap
AT2G28810	AAAAG	C2H2 zinc finger factors	Dof-type	5078	Not in Remap
AT2G28810	AAAAGT	C2H2 zinc finger factors	Dof-type	4672	Not in Remap
AT2G28810	AAAAGTAA	C2H2 zinc finger factors	Dof-type	695	Not in Remap
AT2G28810	ACTTTT	C2H2 zinc finger factors	Dof-type	843	Not in Remap
AT2G28810	ACTTTTT	C2H2 zinc finger factors	Dof-type	308	Not in Remap
AT2G28810	ACTTTTTT	C2H2 zinc finger factors	Dof-type	428	Not in Remap
AT2G28810	TACTTTTT	C2H2 zinc finger factors	Dof-type	213	Not in Remap
AT2G28810	TTACTTTT	C2H2 zinc finger factors	Dof-type	359	Not in Remap
AT3G45610	AAAAAAGT	C2H2 zinc finger factors	Dof-type	497	Not in Remap
AT3G45610	AAAAAGT	C2H2 zinc finger factors	Dof-type	966	Not in Remap
AT3G45610	AAAAAGTA	C2H2 zinc finger factors	Dof-type	98	Not in Remap
AT3G45610	AAAAG	C2H2 zinc finger factors	Dof-type	5078	Not in Remap
AT3G45610	AAAAGT	C2H2 zinc finger factors	Dof-type	4672	Not in Remap
AT3G45610	AAAAGTAA	C2H2 zinc finger factors	Dof-type	695	Not in Remap
AT3G45610	ACTTTT	C2H2 zinc finger factors	Dof-type	843	Not in Remap
AT3G45610	ACTTTTT	C2H2 zinc finger factors	Dof-type	308	Not in Remap
AT3G45610	ACTTTTTT	C2H2 zinc finger factors	Dof-type	428	Not in Remap
AT3G45610	TACTTTTT	C2H2 zinc finger factors	Dof-type	213	Not in Remap
AT3G45610	TTACTTTT	C2H2 zinc finger factors	Dof-type	359	Not in Remap
AT3G52440	AAAAAAGT	C2H2 zinc finger factors	Dof-type	497	Not in Remap
AT3G52440	AAAAAGT	C2H2 zinc finger factors	Dof-type	966	Not in Remap
AT3G52440	AAAAAGTA	C2H2 zinc finger factors	Dof-type	98	Not in Remap
AT3G52440	AAAAG	C2H2 zinc finger factors	Dof-type	5078	Not in Remap
AT3G52440	AAAAGT	C2H2 zinc finger factors	Dof-type	4672	Not in Remap
AT3G52440	AAAGT	C2H2 zinc finger factors	Dof-type	9872	Not in Remap
AT3G52440	ACTTT	C2H2 zinc finger factors	Dof-type	2072	Not in Remap
AT3G52440	ACTTTT	C2H2 zinc finger factors	Dof-type	843	Not in Remap
AT3G52440	ACTTTTT	C2H2 zinc finger factors	Dof-type	308	Not in Remap
AT3G52440	ACTTTTTT	C2H2 zinc finger factors	Dof-type	428	Not in Remap
AT3G52440	TACTTTTT	C2H2 zinc finger factors	Dof-type	213	Not in Remap
AT5G02460	AAAAAAGT	C2H2 zinc finger factors	Dof-type	497	Not in Remap
AT5G02460	AAAAAGT	C2H2 zinc finger factors	Dof-type	966	Not in Remap
AT5G02460	AAAAAGTA	C2H2 zinc finger factors	Dof-type	98	Not in Remap
AT5G02460	AAAAG	C2H2 zinc finger factors	Dof-type	5078	Not in Remap
AT5G02460	AAAAGTAA	C2H2 zinc finger factors	Dof-type	695	Not in Remap
AT5G02460	ACTTTTT	C2H2 zinc finger factors	Dof-type	308	Not in Remap
AT5G02460	ACTTTTTT	C2H2 zinc finger factors	Dof-type	428	Not in Remap
AT5G02460	TACTTTTT	C2H2 zinc finger factors	Dof-type	213	Not in Remap
AT5G02460	TTACTTTT	C2H2 zinc finger factors	Dof-type	359	Not in Remap
AT5G66940	AAAAAAGT	C2H2 zinc finger factors	Dof-type	497	Not in Remap
AT5G66940	AAAAAGT	C2H2 zinc finger factors	Dof-type	966	Not in Remap
AT5G66940	AAAAAGTA	C2H2 zinc finger factors	Dof-type	98	Not in Remap
AT5G66940	AAAAG	C2H2 zinc finger factors	Dof-type	5078	Not in Remap
AT5G66940	AAAAGT	C2H2 zinc finger factors	Dof-type	4672	Not in Remap
AT5G66940	AAAAGTAA	C2H2 zinc finger factors	Dof-type	695	Not in Remap
AT5G66940	AAAGTAAA	C2H2 zinc finger factors	Dof-type	744	Not in Remap
AT5G66940	ACTTTT	C2H2 zinc finger factors	Dof-type	843	Not in Remap
AT5G66940	ACTTTTT	C2H2 zinc finger factors	Dof-type	308	Not in Remap
AT5G66940	ACTTTTTT	C2H2 zinc finger factors	Dof-type	428	Not in Remap
AT5G66940	TACTTTTT	C2H2 zinc finger factors	Dof-type	213	Not in Remap
AT5G66940	TTACTTTT	C2H2 zinc finger factors	Dof-type	359	Not in Remap
AT5G66940	TTTACTTT	C2H2 zinc finger factors	Dof-type	660	Not in Remap
2	AAAAAAGT	C2H2 zinc finger factors	Dof-type	497	Not in Remap
2	AAAAAGT	C2H2 zinc finger factors	Dof-type	966	Not in Remap
2	AAAAG	C2H2 zinc finger factors	Dof-type	5078	Not in Remap
2	AAAAGT	C2H2 zinc finger factors	Dof-type	4672	Not in Remap
2	ACTTTT	C2H2 zinc finger factors	Dof-type	843	Not in Remap
2	ACTTTTT	C2H2 zinc finger factors	Dof-type	308	Not in Remap
2	ACTTTTTT	C2H2 zinc finger factors	Dof-type	428	Not in Remap
3	AAAAAAGT	C2H2 zinc finger factors	Dof-type	497	Not in Remap
3	AAAAAGT	C2H2 zinc finger factors	Dof-type	966	Not in Remap
3	AAAAAGTA	C2H2 zinc finger factors	Dof-type	98	Not in Remap
3	AAAAG	C2H2 zinc finger factors	Dof-type	5078	Not in Remap
3	AAAAGT	C2H2 zinc finger factors	Dof-type	4672	Not in Remap
3	AAAGT	C2H2 zinc finger factors	Dof-type	9872	Not in Remap
3	ACTTT	C2H2 zinc finger factors	Dof-type	2072	Not in Remap
3	ACTTTT	C2H2 zinc finger factors	Dof-type	843	Not in Remap
3	ACTTTTT	C2H2 zinc finger factors	Dof-type	308	Not in Remap
3	ACTTTTTA	C2H2 zinc finger factors	Dof-type	66	Not in Remap
3	ACTTTTTT	C2H2 zinc finger factors	Dof-type	428	Not in Remap
3	CACTTT	C2H2 zinc finger factors	Dof-type	203	Not in Remap
3	TACTTTTT	C2H2 zinc finger factors	Dof-type	213	Not in Remap
COG1	AAAAAAGT	C2H2 zinc finger factors	Dof-type	497	Not in Remap
COG1	AAAAAGT	C2H2 zinc finger factors	Dof-type	966	Not in Remap
COG1	AAAAAGTA	C2H2 zinc finger factors	Dof-type	98	Not in Remap
COG1	AAAAG	C2H2 zinc finger factors	Dof-type	5078	Not in Remap
COG1	AAAAGT	C2H2 zinc finger factors	Dof-type	4672	Not in Remap
COG1	AAAAGTAA	C2H2 zinc finger factors	Dof-type	695	Not in Remap
COG1	ACTTTT	C2H2 zinc finger factors	Dof-type	843	Not in Remap
COG1	ACTTTTT	C2H2 zinc finger factors	Dof-type	308	Not in Remap
COG1	ACTTTTTT	C2H2 zinc finger factors	Dof-type	428	Not in Remap
COG1	TACTTTTT	C2H2 zinc finger factors	Dof-type	213	Not in Remap
COG1	TTACTTTT	C2H2 zinc finger factors	Dof-type	359	Not in Remap
DAG2	AAAAAAGT	C2H2 zinc finger factors	Dof-type	497	Not in Remap
DAG2	AAAAAGT	C2H2 zinc finger factors	Dof-type	966	Not in Remap
DAG2	AAAAAGTA	C2H2 zinc finger factors	Dof-type	98	Not in Remap
DAG2	AAAAG	C2H2 zinc finger factors	Dof-type	5078	Not in Remap
DAG2	AAAAGT	C2H2 zinc finger factors	Dof-type	4672	Not in Remap
DAG2	AAAAGTAA	C2H2 zinc finger factors	Dof-type	695	Not in Remap
DAG2	AAAGT	C2H2 zinc finger factors	Dof-type	9872	Not in Remap
DAG2	ACAAAAAG	C2H2 zinc finger factors	Dof-type	655	Not in Remap
DAG2	ACTTT	C2H2 zinc finger factors	Dof-type	2072	Not in Remap
DAG2	ACTTTT	C2H2 zinc finger factors	Dof-type	843	Not in Remap
DAG2	ACTTTTT	C2H2 zinc finger factors	Dof-type	308	Not in Remap
DAG2	ACTTTTTT	C2H2 zinc finger factors	Dof-type	428	Not in Remap
DAG2	CTTTTTGT	C2H2 zinc finger factors	Dof-type	630	Not in Remap
DAG2	TACTTTTT	C2H2 zinc finger factors	Dof-type	213	Not in Remap
DAG2	TGACTTTT	C2H2 zinc finger factors	Dof-type	52	Not in Remap
DAG2	TTACTTTT	C2H2 zinc finger factors	Dof-type	359	Not in Remap
DOF2.5	AAAAAAGT	C2H2 zinc finger factors	Dof-type	497	Not in Remap
DOF2.5	AAAAAGT	C2H2 zinc finger factors	Dof-type	966	Not in Remap
DOF2.5	AAAAGT	C2H2 zinc finger factors	Dof-type	4672	Not in Remap
DOF2.5	AAAGT	C2H2 zinc finger factors	Dof-type	9872	Not in Remap
DOF2.5	ACTTT	C2H2 zinc finger factors	Dof-type	2072	Not in Remap
DOF2.5	ACTTTT	C2H2 zinc finger factors	Dof-type	843	Not in Remap
DOF2.5	ACTTTTT	C2H2 zinc finger factors	Dof-type	308	Not in Remap
DOF2.5	ACTTTTTT	C2H2 zinc finger factors	Dof-type	428	Not in Remap
Dof3	AAAAAAGT	C2H2 zinc finger factors	Dof-type	497	Not in Remap
Dof3	AAAAAGT	C2H2 zinc finger factors	Dof-type	966	Not in Remap
Dof3	AAAAGT	C2H2 zinc finger factors	Dof-type	4672	Not in Remap
Dof3	AAAGT	C2H2 zinc finger factors	Dof-type	9872	Not in Remap
Dof3	ACTTT	C2H2 zinc finger factors	Dof-type	2072	Not in Remap
Dof3	ACTTTT	C2H2 zinc finger factors	Dof-type	843	Not in Remap
Dof3	ACTTTTT	C2H2 zinc finger factors	Dof-type	308	Not in Remap
Dof3	ACTTTTTT	C2H2 zinc finger factors	Dof-type	428	Not in Remap
dof4.2	AAAAAAGT	C2H2 zinc finger factors	Dof-type	497	Not in Remap
dof4.2	AAAAAGT	C2H2 zinc finger factors	Dof-type	966	Not in Remap
dof4.2	AAAAG	C2H2 zinc finger factors	Dof-type	5078	Not in Remap
dof4.2	ACTTTTT	C2H2 zinc finger factors	Dof-type	308	Not in Remap
dof4.2	ACTTTTTT	C2H2 zinc finger factors	Dof-type	428	Not in Remap
dof4.2	CCTTTTT	C2H2 zinc finger factors	Dof-type	788	Not in Remap
dof4.5	AAAAAAGT	C2H2 zinc finger factors	Dof-type	497	Not in Remap
dof4.5	AAAAAGT	C2H2 zinc finger factors	Dof-type	966	Not in Remap
dof4.5	AAAAAGTA	C2H2 zinc finger factors	Dof-type	98	Not in Remap
dof4.5	AAAAG	C2H2 zinc finger factors	Dof-type	5078	Not in Remap
dof4.5	AAAAGT	C2H2 zinc finger factors	Dof-type	4672	Not in Remap
dof4.5	AAAGT	C2H2 zinc finger factors	Dof-type	9872	Not in Remap
dof4.5	ACTTT	C2H2 zinc finger factors	Dof-type	2072	Not in Remap
dof4.5	ACTTTT	C2H2 zinc finger factors	Dof-type	843	Not in Remap
dof4.5	ACTTTTT	C2H2 zinc finger factors	Dof-type	308	Not in Remap
dof4.5	ACTTTTTT	C2H2 zinc finger factors	Dof-type	428	Not in Remap
dof4.5	TACTTTTT	C2H2 zinc finger factors	Dof-type	213	Not in Remap
MNB1A	AAAAGT	C2H2 zinc finger factors	Dof-type	4672	Not in Remap
MNB1A	AAAGT	C2H2 zinc finger factors	Dof-type	9872	Not in Remap
MNB1A	ACTTT	C2H2 zinc finger factors	Dof-type	2072	Not in Remap
MNB1A	ACTTTT	C2H2 zinc finger factors	Dof-type	843	Not in Remap
MNB1A	TTGGCTTT	C2H2 zinc finger factors	Dof-type	364	Not in Remap
OBP1	AAAAG	C2H2 zinc finger factors	Dof-type	5078	Not in Remap
OBP3	AAAAAAGT	C2H2 zinc finger factors	Dof-type	497	Not in Remap
OBP3	AAAAAGT	C2H2 zinc finger factors	Dof-type	966	Not in Remap
OBP3	AAAAAGTA	C2H2 zinc finger factors	Dof-type	98	Not in Remap
OBP3	AAAAG	C2H2 zinc finger factors	Dof-type	5078	Not in Remap
OBP3	AAAAGT	C2H2 zinc finger factors	Dof-type	4672	Not in Remap
OBP3	AAAAGTAA	C2H2 zinc finger factors	Dof-type	695	Not in Remap
OBP3	ACTTTT	C2H2 zinc finger factors	Dof-type	843	Not in Remap
OBP3	ACTTTTT	C2H2 zinc finger factors	Dof-type	308	Not in Remap
OBP3	ACTTTTTT	C2H2 zinc finger factors	Dof-type	428	Not in Remap
OBP3	TACTTTTT	C2H2 zinc finger factors	Dof-type	213	Not in Remap
OBP3	TTACTTTT	C2H2 zinc finger factors	Dof-type	359	Not in Remap
OBP4	AAAAAAGT	C2H2 zinc finger factors	Dof-type	497	Not in Remap
OBP4	AAAAAGT	C2H2 zinc finger factors	Dof-type	966	Not in Remap
OBP4	AAAAAGTA	C2H2 zinc finger factors	Dof-type	98	Not in Remap
OBP4	AAAAG	C2H2 zinc finger factors	Dof-type	5078	Not in Remap
OBP4	AAAAGT	C2H2 zinc finger factors	Dof-type	4672	Not in Remap
OBP4	AAAAGTAA	C2H2 zinc finger factors	Dof-type	695	Not in Remap
OBP4	AAAGT	C2H2 zinc finger factors	Dof-type	9872	Not in Remap
OBP4	ACAAAAAG	C2H2 zinc finger factors	Dof-type	655	Not in Remap
OBP4	ACTTT	C2H2 zinc finger factors	Dof-type	2072	Not in Remap
OBP4	ACTTTT	C2H2 zinc finger factors	Dof-type	843	Not in Remap
OBP4	ACTTTTT	C2H2 zinc finger factors	Dof-type	308	Not in Remap
OBP4	ACTTTTTT	C2H2 zinc finger factors	Dof-type	428	Not in Remap
OBP4	CTTTTTGT	C2H2 zinc finger factors	Dof-type	630	Not in Remap
OBP4	TACTTTTT	C2H2 zinc finger factors	Dof-type	213	Not in Remap
OBP4	TTACTTTT	C2H2 zinc finger factors	Dof-type	359	Not in Remap
PBF	AAAAAAGT	C2H2 zinc finger factors	Dof-type	497	Not in Remap
PBF	AAAAAGT	C2H2 zinc finger factors	Dof-type	966	Not in Remap
PBF	AAAAGT	C2H2 zinc finger factors	Dof-type	4672	Not in Remap
PBF	AAAGT	C2H2 zinc finger factors	Dof-type	9872	Not in Remap
PBF	ACTTT	C2H2 zinc finger factors	Dof-type	2072	Not in Remap
PBF	ACTTTT	C2H2 zinc finger factors	Dof-type	843	Not in Remap
PBF	ACTTTTT	C2H2 zinc finger factors	Dof-type	308	Not in Remap
PBF	ACTTTTTT	C2H2 zinc finger factors	Dof-type	428	Not in Remap
PBF	TGACTTTT	C2H2 zinc finger factors	Dof-type	52	Not in Remap
PBF	TTGGCTTT	C2H2 zinc finger factors	Dof-type	364	Not in Remap
DOF17	AAAAGTT	Dof-type	Dof-type	805	Not in Remap
DOF17	AAAGTAC	Dof-type	Dof-type	384	Not in Remap
DOF17	AACTTTA	Dof-type	Dof-type	166	Not in Remap
DOF17	ATGTAAA	Dof-type	Dof-type	1616	Not in Remap
DOF17	ATTAAAG	Dof-type	Dof-type	440	Not in Remap
DOF17	CAAAAGC	Dof-type	Dof-type	953	Not in Remap
DOF17	CTTTATC	Dof-type	Dof-type	41	Not in Remap
DOF17	CTTTTAC	Dof-type	Dof-type	724	Not in Remap
DOF17	CTTTTCA	Dof-type	Dof-type	291	Not in Remap
DOF17	TAAAGTA	Dof-type	Dof-type	184	Not in Remap
DOF17	TACAGTA	Dof-type	Dof-type	238	Not in Remap
DOF17	TCTAAAA	Dof-type	Dof-type	63	Not in Remap
DOF17	TCTTAAA	Dof-type	Dof-type	1302	Not in Remap
DOF21	AAAGTAT	Dof-type	Dof-type	303	Not in Remap
DOF21	ACTTTTC	Dof-type	Dof-type	116	Not in Remap
DOF21	ATTAAAG	Dof-type	Dof-type	440	Not in Remap
DOF21	CAAAAGC	Dof-type	Dof-type	953	Not in Remap
DOF21	CAAAAGG	Dof-type	Dof-type	384	Not in Remap
DOF21	CTTTTCA	Dof-type	Dof-type	291	Not in Remap
DOF21	CTTTTGA	Dof-type	Dof-type	34	Not in Remap
DOF21	GTCAAAA	Dof-type	Dof-type	69	Not in Remap
DOF21	GTGAAAA	Dof-type	Dof-type	93	Not in Remap
DOF21	TCCAAAA	Dof-type	Dof-type	52	Not in Remap
DOF21	TGGAAAA	Dof-type	Dof-type	114	Not in Remap
DOF22	AAAAGTT	Dof-type	Dof-type	805	Not in Remap
DOF22	AACTTTA	Dof-type	Dof-type	166	Not in Remap
DOF22	ACTTTAT	Dof-type	Dof-type	211	Not in Remap
DOF22	ATAAAGG	Dof-type	Dof-type	81	Not in Remap
DOF22	ATTAAAG	Dof-type	Dof-type	440	Not in Remap
DOF22	CAAAAGC	Dof-type	Dof-type	953	Not in Remap
DOF22	CTTTATC	Dof-type	Dof-type	41	Not in Remap
DOF22	CTTTTAC	Dof-type	Dof-type	724	Not in Remap
DOF22	CTTTTCA	Dof-type	Dof-type	291	Not in Remap
DOF22	GAAAGGC	Dof-type	Dof-type	305	Not in Remap
DOF22	TAAAGTA	Dof-type	Dof-type	184	Not in Remap
DOF22	TCATAAA	Dof-type	Dof-type	455	Not in Remap
DOF22	TCTAAAA	Dof-type	Dof-type	63	Not in Remap
DOF22	TCTTAAA	Dof-type	Dof-type	1302	Not in Remap
DOF22	TGGAAAA	Dof-type	Dof-type	114	Not in Remap
DOF22	TGTGAAA	Dof-type	Dof-type	116	Not in Remap
DOF30	AAAAGTT	Dof-type	Dof-type	805	Not in Remap
DOF30	AAAGTAC	Dof-type	Dof-type	384	Not in Remap
DOF30	AAAGTAT	Dof-type	Dof-type	303	Not in Remap
DOF30	AACTTTA	Dof-type	Dof-type	166	Not in Remap
DOF30	ACTTTTA	Dof-type	Dof-type	222	Not in Remap
DOF30	ATAAAGG	Dof-type	Dof-type	81	Not in Remap
DOF30	ATTAAAG	Dof-type	Dof-type	440	Not in Remap
DOF30	CAAAAGC	Dof-type	Dof-type	953	Not in Remap
DOF30	CTTTATA	Dof-type	Dof-type	214	Not in Remap
DOF30	CTTTATC	Dof-type	Dof-type	41	Not in Remap
DOF30	CTTTGTA	Dof-type	Dof-type	1237	Not in Remap
DOF30	CTTTTAC	Dof-type	Dof-type	724	Not in Remap
DOF30	TAAAGTA	Dof-type	Dof-type	184	Not in Remap
DOF30	TCATAAA	Dof-type	Dof-type	455	Not in Remap
DOF30	TCTAAAA	Dof-type	Dof-type	63	Not in Remap
DOF30	TCTTAAA	Dof-type	Dof-type	1302	Not in Remap
DOF30	TGGAAAA	Dof-type	Dof-type	114	Not in Remap
DOF30	TGTAAAA	Dof-type	Dof-type	1743	Not in Remap
PCO135758	AATACAG	ELF3	ELF3	537	Not in Remap
PCO135758	ATGGAAT	ELF3	ELF3	32	Not in Remap
PCO135758	CGGCACG	ELF3	ELF3	38	Not in Remap
PCO135758	CTAATAA	ELF3	ELF3	168	Not in Remap
PCO135758	CTACTAC	ELF3	ELF3	349	Not in Remap
PCO135758	GGGCCCA	ELF3	ELF3	65	Not in Remap
PCO135758	TACAGTA	ELF3	ELF3	238	Not in Remap
EREB102	AATGGAA	EREB	EREB	238	Not in Remap
EREB102	ATTATTG	EREB	EREB	369	Not in Remap
EREB102	CTATATA	EREB	EREB	238	Not in Remap
EREB109	ACCGGCC	EREB	EREB	120	Not in Remap
EREB109	ACGGCGC	EREB	EREB	51	Not in Remap
EREB109	CCACCGA	EREB	EREB	228	Not in Remap
EREB109	CGGCACG	EREB	EREB	38	Not in Remap
EREB109	CTAATAA	EREB	EREB	168	Not in Remap
EREB109	CTATATA	EREB	EREB	238	Not in Remap
EREB147	ACGCGGA	EREB	EREB	83	Not in Remap
EREB147	ACGGCGC	EREB	EREB	51	Not in Remap
EREB147	ACTGTAC	EREB	EREB	88	Not in Remap
EREB147	AGATGGA	EREB	EREB	889	Not in Remap
EREB147	ATGACGG	EREB	EREB	64	Not in Remap
EREB147	CGGCACG	EREB	EREB	38	Not in Remap
EREB147	CTAATAA	EREB	EREB	168	Not in Remap
EREB147	CTATATA	EREB	EREB	238	Not in Remap
EREB17	ACCGCAC	EREB	EREB	94	Not in Remap
EREB17	ACCGGCC	EREB	EREB	120	Not in Remap
EREB17	ACGGCGC	EREB	EREB	51	Not in Remap
EREB17	CCACCGA	EREB	EREB	228	Not in Remap
EREB17	CGGCACG	EREB	EREB	38	Not in Remap
EREB172	ACGGCGC	EREB	EREB	51	Not in Remap
EREB172	ATATATG	EREB	EREB	393	Not in Remap
EREB172	CAAAAGC	EREB	EREB	953	Not in Remap
EREB172	CGGCACG	EREB	EREB	38	Not in Remap
EREB172	CTACTAC	EREB	EREB	349	Not in Remap
EREB172	CTATATA	EREB	EREB	238	Not in Remap
EREB18	ACCGGCC	EREB	EREB	120	Not in Remap
EREB18	ATATATG	EREB	EREB	393	Not in Remap
EREB18	CGGCACG	EREB	EREB	38	Not in Remap
EREB198	CACGCCG	EREB	EREB	86	Not in Remap
EREB198	CTATATA	EREB	EREB	238	Not in Remap
EREB198	GGGCCCA	EREB	EREB	65	Not in Remap
EREB198	TCATTCA	EREB	EREB	295	Not in Remap
EREB198	TGGAAAA	EREB	EREB	114	Not in Remap
EREB209	ACGCGGA	EREB	EREB	83	Not in Remap
EREB209	ACGGCGC	EREB	EREB	51	Not in Remap
EREB209	ATATATG	EREB	EREB	393	Not in Remap
EREB209	CCACCGA	EREB	EREB	228	Not in Remap
EREB209	CCAGGTA	EREB	EREB	245	Not in Remap
EREB209	CTAATAA	EREB	EREB	168	Not in Remap
EREB209	CTATATA	EREB	EREB	238	Not in Remap
EREB211	AATGGAA	EREB	EREB	238	Not in Remap
EREB211	ACGGCGC	EREB	EREB	51	Not in Remap
EREB211	ATATATG	EREB	EREB	393	Not in Remap
EREB211	CGGCACG	EREB	EREB	38	Not in Remap
EREB211	CTAATAA	EREB	EREB	168	Not in Remap
EREB211	CTATATA	EREB	EREB	238	Not in Remap
EREB211	TACAGTA	EREB	EREB	238	Not in Remap
EREB34	ACATATA	EREB	EREB	1315	Not in Remap
EREB34	ACCGGCC	EREB	EREB	120	Not in Remap
EREB34	ATATATG	EREB	EREB	393	Not in Remap
EREB34	CACGCCG	EREB	EREB	86	Not in Remap
EREB34	CGACGTC	EREB	EREB	113	Not in Remap
EREB34	CGGCACG	EREB	EREB	38	Not in Remap
EREB54	ATAATAC	EREB	EREB	517	Not in Remap
EREB54	ATATATG	EREB	EREB	393	Not in Remap
EREB54	CTAATAA	EREB	EREB	168	Not in Remap
EREB54	CTATATA	EREB	EREB	238	Not in Remap
EREB54	TACAGTA	EREB	EREB	238	Not in Remap
EREB71	ACCGGCC	EREB	EREB	120	Not in Remap
EREB71	CCACCGA	EREB	EREB	228	Not in Remap
EREB71	CGGCACG	EREB	EREB	38	Not in Remap
EREB71	CTATATA	EREB	EREB	238	Not in Remap
EREB97	ACGGCGC	EREB	EREB	51	Not in Remap
EREB97	ATGACGG	EREB	EREB	64	Not in Remap
EREB97	CGGCACG	EREB	EREB	38	Not in Remap
EREB97	CGGGTTC	EREB	EREB	124	Not in Remap
EREB97	CTACTAC	EREB	EREB	349	Not in Remap
EREB97	CTATATA	EREB	EREB	238	Not in Remap
EREB98	AATAATG	EREB	EREB	247	Not in Remap
EREB98	ATATATG	EREB	EREB	393	Not in Remap
EREB98	ATTATTG	EREB	EREB	369	Not in Remap
EREB98	CTAATAA	EREB	EREB	168	Not in Remap
EREB98	CTATATA	EREB	EREB	238	Not in Remap
AT1G13300	AAAGATTC	Other	G2-like	226	Not in Remap
AT1G13300	AATATTC	Other	G2-like	435	Not in Remap
AT1G13300	GAATCTTT	Other	G2-like	261	Not in Remap
AT2G40260	AATATTC	Other	G2-like	435	3
AT2G40260	ATATTC	Other	G2-like	448	0
AT2G40260	GAATAT	Other	G2-like	613	3
AT3G24120	ATATTC	Other	G2-like	448	Not in Remap
AT3G24120	GAATAT	Other	G2-like	613	Not in Remap
EFM	AATAT	Other	G2-like	4854	81
EFM	AATATT	Other	G2-like	1266	30
EFM	AATATTC	Other	G2-like	435	27
EFM	ATATT	Other	G2-like	4712	81
EFM	ATATTC	Other	G2-like	448	16
EFM	GAATAT	Other	G2-like	613	27
HHO3	AAAGATTC	Other	G2-like	226	16
HHO3	AATATTC	Other	G2-like	435	6
HHO3	ATATTC	Other	G2-like	448	5
HHO3	GAATAT	Other	G2-like	613	10
HHO3	GAATCTTT	Other	G2-like	261	22
HHO5	AAAGATTC	Other	G2-like	226	46
HHO5	AAGATT	Other	G2-like	2252	90
HHO5	AATATTC	Other	G2-like	435	18
HHO5	AATCTT	Other	G2-like	731	26
HHO5	GAATCTTT	Other	G2-like	261	50
HHO6	AAAGATTC	Other	G2-like	226	41
HHO6	GAATCTTT	Other	G2-like	261	47
KAN2	AAATATT	Other	G2-like	810	0
KAN2	AATA	Other	G2-like	17063	8
KAN2	AATAT	Other	G2-like	4854	4
KAN2	AATATT	Other	G2-like	1266	2
KAN2	AATATTC	Other	G2-like	435	2
KAN2	AATATTT	Other	G2-like	400	0
KAN2	AGAATA	Other	G2-like	327	1
KAN2	ATATT	Other	G2-like	4712	3
KAN2	ATATTC	Other	G2-like	448	0
KAN2	GAATA	Other	G2-like	3401	5
KAN2	GAATAT	Other	G2-like	613	2
KAN2	TATT	Other	G2-like	13568	6
KAN2	TATTC	Other	G2-like	2414	2
KAN2	TATTCT	Other	G2-like	1615	3
2	AAAGATTC	Other	G2-like	226	Not in Remap
2	AATATT	Other	G2-like	1266	Not in Remap
2	AATATTC	Other	G2-like	435	Not in Remap
2	ATATTC	Other	G2-like	448	Not in Remap
2	GAATAT	Other	G2-like	613	Not in Remap
2	GAATCTTT	Other	G2-like	261	Not in Remap
PHL1	AATAT	Other	G2-like	4854	27
PHL1	AATATT	Other	G2-like	1266	13
PHL1	AATATTC	Other	G2-like	435	11
PHL1	ATATT	Other	G2-like	4712	29
PHL1	ATATTC	Other	G2-like	448	5
PHL1	GAATAT	Other	G2-like	613	7
PHL11	AAATATT	Other	G2-like	810	7
PHL11	AATAT	Other	G2-like	4854	35
PHL11	AATATT	Other	G2-like	1266	19
PHL11	AATATTC	Other	G2-like	435	13
PHL11	AATATTT	Other	G2-like	400	2
PHL11	ATATT	Other	G2-like	4712	34
PHL11	ATATTC	Other	G2-like	448	6
PHL11	GAATAT	Other	G2-like	613	9
PHL12	AAATATT	Other	G2-like	810	18
PHL12	AATAT	Other	G2-like	4854	92
PHL12	AATATT	Other	G2-like	1266	39
PHL12	AATATTC	Other	G2-like	435	36
PHL12	AATATTT	Other	G2-like	400	5
PHL12	ATATT	Other	G2-like	4712	91
PHL12	ATATTC	Other	G2-like	448	23
PHL12	GAATAT	Other	G2-like	613	37
PHL7	AATAT	Other	G2-like	4854	69
PHL7	AATATT	Other	G2-like	1266	29
PHL7	AATATTC	Other	G2-like	435	29
PHL7	ATATT	Other	G2-like	4712	66
PHL7	ATATTC	Other	G2-like	448	16
PHL7	GAATAT	Other	G2-like	613	21
GATA12	ATATATG	GATA-type zinc fingers	GATA-type zinc fingers	393	Not in Remap
GATA12	ATCAATC	GATA-type zinc fingers	GATA-type zinc fingers	127	Not in Remap
GATA12	CTATATA	GATA-type zinc fingers	GATA-type zinc fingers	238	Not in Remap
GATA12	GATTTTA	GATA-type zinc fingers	GATA-type zinc fingers	174	Not in Remap
GATA10	AAGATCT	Other C4 zinc finger-type factors	GATA-type zinc fingers	427	Not in Remap
GATA10	AGATCTT	Other C4 zinc finger-type factors	GATA-type zinc fingers	445	Not in Remap
GATA11	AAGATCT	Other C4 zinc finger-type factors	GATA-type zinc fingers	427	Not in Remap
GATA11	AGATCTT	Other C4 zinc finger-type factors	GATA-type zinc fingers	445	Not in Remap
GATA14	AAGATCT	Other C4 zinc finger-type factors	GATA-type zinc fingers	427	Not in Remap
GATA14	AGATCTT	Other C4 zinc finger-type factors	GATA-type zinc fingers	445	Not in Remap
GATA6	AAGATCT	Other C4 zinc finger-type factors	GATA-type zinc fingers	427	Not in Remap
GATA6	AGATCTT	Other C4 zinc finger-type factors	GATA-type zinc fingers	445	Not in Remap
GATA9	AAGATCT	Other C4 zinc finger-type factors	GATA-type zinc fingers	427	Not in Remap
GATA9	AGATCTT	Other C4 zinc finger-type factors	GATA-type zinc fingers	445	Not in Remap
GLK1	AAAATCT	GLK	GLK	526	Not in Remap
GLK1	AAATATC	GLK	GLK	371	Not in Remap
GLK1	ATCCAAA	GLK	GLK	32	Not in Remap
GLK1	CTGAAAA	GLK	GLK	76	Not in Remap
GLK1	GAAAATC	GLK	GLK	96	Not in Remap
GLK1	GAAATCA	GLK	GLK	902	Not in Remap
GLK11	AATATTC	GLK	GLK	435	Not in Remap
GLK11	AATGGAA	GLK	GLK	238	Not in Remap
GLK11	AATTAGT	GLK	GLK	1128	Not in Remap
GLK11	ATATATG	GLK	GLK	393	Not in Remap
GLK11	ATGGAAT	GLK	GLK	32	Not in Remap
GLK11	CACGCCG	GLK	GLK	86	Not in Remap
GLK11	GAATATA	GLK	GLK	206	Not in Remap
GLK11	TACAGTA	GLK	GLK	238	Not in Remap
GLK2	AAAATCT	GLK	GLK	526	Not in Remap
GLK2	AAATATC	GLK	GLK	371	Not in Remap
GLK2	ATATATG	GLK	GLK	393	Not in Remap
GLK25	AAGAATC	GLK	GLK	1322	Not in Remap
GLK25	AATATTC	GLK	GLK	435	Not in Remap
GLK25	AATGGAA	GLK	GLK	238	Not in Remap
GLK25	ACAGAAC	GLK	GLK	448	Not in Remap
GLK25	ATATATG	GLK	GLK	393	Not in Remap
GLK25	ATGGAAT	GLK	GLK	32	Not in Remap
GLK25	ATTATTC	GLK	GLK	441	Not in Remap
GLK25	CGGGATC	GLK	GLK	114	Not in Remap
GLK25	GAATATA	GLK	GLK	206	Not in Remap
GLK25	GAATCAA	GLK	GLK	187	Not in Remap
GLK25	GGAATAA	GLK	GLK	75	Not in Remap
GLK52	AATATAC	GLK	GLK	299	Not in Remap
GLK52	AATATTC	GLK	GLK	435	Not in Remap
GLK52	ATATATG	GLK	GLK	393	Not in Remap
GLK52	ATATTTC	GLK	GLK	728	Not in Remap
GLK52	CTAATAA	GLK	GLK	168	Not in Remap
GLK52	CTATATA	GLK	GLK	238	Not in Remap
GLK52	GAATATA	GLK	GLK	206	Not in Remap
GLK52	GGAATAA	GLK	GLK	75	Not in Remap
GLK52	TACAGTA	GLK	GLK	238	Not in Remap
GLK53	AAAGATT	GLK	GLK	915	Not in Remap
GLK53	AAGAATC	GLK	GLK	1322	Not in Remap
GLK53	AATATAC	GLK	GLK	299	Not in Remap
GLK53	AATATTC	GLK	GLK	435	Not in Remap
GLK53	AGAATCA	GLK	GLK	1140	Not in Remap
GLK53	ATAAGAT	GLK	GLK	343	Not in Remap
GLK53	ATATACA	GLK	GLK	1372	Not in Remap
GLK53	ATATATG	GLK	GLK	393	Not in Remap
GLK53	ATCCAAA	GLK	GLK	32	Not in Remap
GLK53	ATGGAAT	GLK	GLK	32	Not in Remap
GLK53	ATTATTC	GLK	GLK	441	Not in Remap
GLK53	ATTCTTA	GLK	GLK	1124	Not in Remap
GLK53	CTTATTC	GLK	GLK	80	Not in Remap
GLK53	GAATATA	GLK	GLK	206	Not in Remap
GLK53	GGAATAA	GLK	GLK	75	Not in Remap
GLK53	TATTCCA	GLK	GLK	182	Not in Remap
GLK53	TCTTAAA	GLK	GLK	1302	Not in Remap
GLK9	AATTAGT	GLK	GLK	1128	Not in Remap
GLK9	ACTGTAC	GLK	GLK	88	Not in Remap
GLK9	ATATATC	GLK	GLK	199	Not in Remap
GLK9	CTATATA	GLK	GLK	238	Not in Remap
GLK9	GAATATA	GLK	GLK	206	Not in Remap
GLK9	TACAGTA	GLK	GLK	238	Not in Remap
HAG7	ATATATG	GNAT	GNAT	393	Not in Remap
HAG7	CGGCACG	GNAT	GNAT	38	Not in Remap
HAG7	CTGTCGC	GNAT	GNAT	114	Not in Remap
HAG7	GGGCCCA	GNAT	GNAT	65	Not in Remap
GRAS23	ACATCAT	GRAS	GRAS	530	Not in Remap
GRAS23	CGACGTC	GRAS	GRAS	113	Not in Remap
GRAS49	AATAATG	GRAS	GRAS	247	Not in Remap
GRAS49	ACGCGGA	GRAS	GRAS	83	Not in Remap
GRAS49	GGGCCCA	GRAS	GRAS	65	Not in Remap
GRAS49	TACAGTA	GRAS	GRAS	238	Not in Remap
GRAS49	TATTTGA	GRAS	GRAS	973	Not in Remap
HB33	ACCGCAC	HB	HB	94	Not in Remap
HB33	ACGCGAC	HB	HB	43	Not in Remap
HB33	CGACGTC	HB	HB	113	Not in Remap
HB33	CGGCACG	HB	HB	38	Not in Remap
HB33	CTGTCGC	HB	HB	114	Not in Remap
HB34	AATAATC	HB	HB	210	Not in Remap
HB34	AATAATG	HB	HB	247	Not in Remap
HB34	AATACAG	HB	HB	537	Not in Remap
HB34	AATCATA	HB	HB	762	Not in Remap
HB34	AATCATT	HB	HB	235	Not in Remap
HB34	ATAATAC	HB	HB	517	Not in Remap
HB34	ATAATAG	HB	HB	104	Not in Remap
HB34	ATAATTC	HB	HB	299	Not in Remap
HB34	ATATATG	HB	HB	393	Not in Remap
HB34	ATCAATC	HB	HB	127	Not in Remap
HB34	ATCATTG	HB	HB	853	Not in Remap
HB34	ATGATTG	HB	HB	813	Not in Remap
HB34	ATTATAG	HB	HB	153	Not in Remap
HB34	ATTATGA	HB	HB	826	Not in Remap
HB34	ATTATTC	HB	HB	441	Not in Remap
HB34	ATTATTG	HB	HB	369	Not in Remap
HB34	CAATCAA	HB	HB	153	Not in Remap
HB34	CTAATAA	HB	HB	168	Not in Remap
HB34	CTATATA	HB	HB	238	Not in Remap
HB34	GATAATA	HB	HB	120	Not in Remap
HB34	GCAATAA	HB	HB	117	Not in Remap
HB34	TAATACA	HB	HB	792	Not in Remap
HB34	TAATTGA	HB	HB	136	Not in Remap
HB34	TACAGTA	HB	HB	238	Not in Remap
HB34	TCAATAA	HB	HB	293	Not in Remap
HB34	TCAATCA	HB	HB	201	Not in Remap
HB66	AATAATG	HB	HB	247	Not in Remap
HB66	AATCAAT	HB	HB	350	Not in Remap
HB66	AATCATT	HB	HB	235	Not in Remap
HB66	AATTAGT	HB	HB	1128	Not in Remap
HB66	ATAATAG	HB	HB	104	Not in Remap
HB66	ATCAATC	HB	HB	127	Not in Remap
HB66	ATCATTC	HB	HB	237	Not in Remap
HB66	ATCATTG	HB	HB	853	Not in Remap
HB66	ATGATTG	HB	HB	813	Not in Remap
HB66	ATTATTG	HB	HB	369	Not in Remap
HB66	CAATCAA	HB	HB	153	Not in Remap
HB66	CTGATTA	HB	HB	547	Not in Remap
HB66	GAATATA	HB	HB	206	Not in Remap
HB66	GGGCCCA	HB	HB	65	Not in Remap
HB66	TACAGTA	HB	HB	238	Not in Remap
HB66	TCAAACA	HB	HB	911	Not in Remap
HB66	TCAATCA	HB	HB	201	Not in Remap
HB66	TCATTCA	HB	HB	295	Not in Remap
HB70	AAATATC	HB	HB	371	Not in Remap
HB70	ACGCGAC	HB	HB	43	Not in Remap
HB70	ATATATG	HB	HB	393	Not in Remap
HB70	CGGCACG	HB	HB	38	Not in Remap
HB70	CTATATA	HB	HB	238	Not in Remap
HB70	CTGTCGC	HB	HB	114	Not in Remap
HB70	GGGCCCA	HB	HB	65	Not in Remap
HB70	TGGAAAA	HB	HB	114	Not in Remap
HB84	ACGCGAC	HB	HB	43	Not in Remap
HB84	ATATATG	HB	HB	393	Not in Remap
HB84	CTATATA	HB	HB	238	Not in Remap
HB84	CTGTCGC	HB	HB	114	Not in Remap
HB84	GGGCCCA	HB	HB	65	Not in Remap
KNOX6	AAATATC	HB	HB	371	Not in Remap
KNOX6	CTATATA	HB	HB	238	Not in Remap
KNOX6	CTGTCGC	HB	HB	114	Not in Remap
KNOX6	GGGCCCA	HB	HB	65	Not in Remap
KNOX6	GTTTACA	HB	HB	252	Not in Remap
KNOX6	TATACAA	HB	HB	1541	Not in Remap
ANL2	AATTAAT	Homeo domain factors	HD-ZIP factors	290	3
ANL2	AATTAATG	Homeo domain factors	HD-ZIP factors	59	3
ANL2	ATCATTAA	Homeo domain factors	HD-ZIP factors	69	1
ANL2	ATTAA	Homeo domain factors	HD-ZIP factors	3666	6
ANL2	ATTAAT	Homeo domain factors	HD-ZIP factors	808	6
ANL2	ATTAATG	Homeo domain factors	HD-ZIP factors	199	5
ANL2	ATTAATT	Homeo domain factors	HD-ZIP factors	399	3
ANL2	ATTAATTA	Homeo domain factors	HD-ZIP factors	182	3
ANL2	CATTAA	Homeo domain factors	HD-ZIP factors	863	5
ANL2	CATTAAAT	Homeo domain factors	HD-ZIP factors	69	0
ANL2	CATTAAT	Homeo domain factors	HD-ZIP factors	226	3
ANL2	CATTAATT	Homeo domain factors	HD-ZIP factors	112	3
ANL2	TAATTAA	Homeo domain factors	HD-ZIP factors	475	5
ANL2	TAATTAAT	Homeo domain factors	HD-ZIP factors	141	3
ANL2	TTAAT	Homeo domain factors	HD-ZIP factors	3425	6
ANL2	TTAATG	Homeo domain factors	HD-ZIP factors	660	5
ANL2	TTAATGAT	Homeo domain factors	HD-ZIP factors	89	2
ANL2	TTAATTA	Homeo domain factors	HD-ZIP factors	612	5
ATHB-12	AAATGATT	Homeo domain factors	HD-ZIP factors	133	Not in Remap
ATHB-12	AATCAT	Homeo domain factors	HD-ZIP factors	1710	Not in Remap
ATHB-12	AATCATT	Homeo domain factors	HD-ZIP factors	235	Not in Remap
ATHB-12	AATCATTA	Homeo domain factors	HD-ZIP factors	342	Not in Remap
ATHB-12	AATCATTG	Homeo domain factors	HD-ZIP factors	36	Not in Remap
ATHB-12	AATCATTT	Homeo domain factors	HD-ZIP factors	207	Not in Remap
ATHB-12	AATGATT	Homeo domain factors	HD-ZIP factors	443	Not in Remap
ATHB-12	ACAATCAT	Homeo domain factors	HD-ZIP factors	237	Not in Remap
ATHB-12	ATCATTG	Homeo domain factors	HD-ZIP factors	853	Not in Remap
ATHB-12	ATGATT	Homeo domain factors	HD-ZIP factors	2530	Not in Remap
ATHB-12	ATGATTG	Homeo domain factors	HD-ZIP factors	813	Not in Remap
ATHB-12	ATGATTGT	Homeo domain factors	HD-ZIP factors	239	Not in Remap
ATHB-12	CAATCA	Homeo domain factors	HD-ZIP factors	64	Not in Remap
ATHB-12	CAATCAT	Homeo domain factors	HD-ZIP factors	846	Not in Remap
ATHB-12	TAATGATT	Homeo domain factors	HD-ZIP factors	343	Not in Remap
ATHB-12	TGATTG	Homeo domain factors	HD-ZIP factors	67	Not in Remap
ATHB-16	AAATAATT	Homeo domain factors	HD-ZIP factors	216	Not in Remap
ATHB-16	AAATCATT	Homeo domain factors	HD-ZIP factors	136	Not in Remap
ATHB-16	AAATGATT	Homeo domain factors	HD-ZIP factors	133	Not in Remap
ATHB-16	AAATTAT	Homeo domain factors	HD-ZIP factors	1241	Not in Remap
ATHB-16	AAATTATT	Homeo domain factors	HD-ZIP factors	77	Not in Remap
ATHB-16	AATAAT	Homeo domain factors	HD-ZIP factors	1470	Not in Remap
ATHB-16	AATAATT	Homeo domain factors	HD-ZIP factors	423	Not in Remap
ATHB-16	AATAATTA	Homeo domain factors	HD-ZIP factors	112	Not in Remap
ATHB-16	AATAATTT	Homeo domain factors	HD-ZIP factors	242	Not in Remap
ATHB-16	AATCAT	Homeo domain factors	HD-ZIP factors	1710	Not in Remap
ATHB-16	AATCATT	Homeo domain factors	HD-ZIP factors	235	Not in Remap
ATHB-16	AATCATTA	Homeo domain factors	HD-ZIP factors	342	Not in Remap
ATHB-16	AATCATTG	Homeo domain factors	HD-ZIP factors	36	Not in Remap
ATHB-16	AATCATTT	Homeo domain factors	HD-ZIP factors	207	Not in Remap
ATHB-16	AATGAT	Homeo domain factors	HD-ZIP factors	1690	Not in Remap
ATHB-16	AATGATT	Homeo domain factors	HD-ZIP factors	443	Not in Remap
ATHB-16	AATGATTT	Homeo domain factors	HD-ZIP factors	152	Not in Remap
ATHB-16	AATTAT	Homeo domain factors	HD-ZIP factors	1738	Not in Remap
ATHB-16	AATTATT	Homeo domain factors	HD-ZIP factors	305	Not in Remap
ATHB-16	AATTATTA	Homeo domain factors	HD-ZIP factors	67	Not in Remap
ATHB-16	AATTATTC	Homeo domain factors	HD-ZIP factors	143	Not in Remap
ATHB-16	AATTATTT	Homeo domain factors	HD-ZIP factors	128	Not in Remap
ATHB-16	ATAATAAT	Homeo domain factors	HD-ZIP factors	258	Not in Remap
ATHB-16	ATAATCAT	Homeo domain factors	HD-ZIP factors	181	Not in Remap
ATHB-16	ATAATT	Homeo domain factors	HD-ZIP factors	1500	Not in Remap
ATHB-16	ATAATTA	Homeo domain factors	HD-ZIP factors	360	Not in Remap
ATHB-16	ATAATTAA	Homeo domain factors	HD-ZIP factors	130	Not in Remap
ATHB-16	ATAATTAT	Homeo domain factors	HD-ZIP factors	108	Not in Remap
ATHB-16	ATAATTC	Homeo domain factors	HD-ZIP factors	299	Not in Remap
ATHB-16	ATAATTT	Homeo domain factors	HD-ZIP factors	722	Not in Remap
ATHB-16	ATCATT	Homeo domain factors	HD-ZIP factors	1252	Not in Remap
ATHB-16	ATCATTA	Homeo domain factors	HD-ZIP factors	220	Not in Remap
ATHB-16	ATCATTAA	Homeo domain factors	HD-ZIP factors	69	Not in Remap
ATHB-16	ATCATTG	Homeo domain factors	HD-ZIP factors	853	Not in Remap
ATHB-16	ATGATT	Homeo domain factors	HD-ZIP factors	2530	Not in Remap
ATHB-16	ATGATTA	Homeo domain factors	HD-ZIP factors	1232	Not in Remap
ATHB-16	ATGATTAC	Homeo domain factors	HD-ZIP factors	107	Not in Remap
ATHB-16	ATGATTAG	Homeo domain factors	HD-ZIP factors	117	Not in Remap
ATHB-16	ATGATTAT	Homeo domain factors	HD-ZIP factors	139	Not in Remap
ATHB-16	ATTATT	Homeo domain factors	HD-ZIP factors	1983	Not in Remap
ATHB-16	ATTATTA	Homeo domain factors	HD-ZIP factors	539	Not in Remap
ATHB-16	ATTATTAA	Homeo domain factors	HD-ZIP factors	189	Not in Remap
ATHB-16	ATTATTAC	Homeo domain factors	HD-ZIP factors	223	Not in Remap
ATHB-16	ATTATTAT	Homeo domain factors	HD-ZIP factors	238	Not in Remap
ATHB-16	ATTATTG	Homeo domain factors	HD-ZIP factors	369	Not in Remap
ATHB-16	ATTATTGA	Homeo domain factors	HD-ZIP factors	156	Not in Remap
ATHB-16	CAATAAT	Homeo domain factors	HD-ZIP factors	357	Not in Remap
ATHB-16	CTAATCAT	Homeo domain factors	HD-ZIP factors	138	Not in Remap
ATHB-16	GAATAATT	Homeo domain factors	HD-ZIP factors	180	Not in Remap
ATHB-16	GAATTAT	Homeo domain factors	HD-ZIP factors	251	Not in Remap
ATHB-16	GTAATAAT	Homeo domain factors	HD-ZIP factors	209	Not in Remap
ATHB-16	TAATAAT	Homeo domain factors	HD-ZIP factors	555	Not in Remap
ATHB-16	TAATAATT	Homeo domain factors	HD-ZIP factors	36	Not in Remap
ATHB-16	TAATCAT	Homeo domain factors	HD-ZIP factors	1250	Not in Remap
ATHB-16	TAATGAT	Homeo domain factors	HD-ZIP factors	251	Not in Remap
ATHB-16	TAATGATT	Homeo domain factors	HD-ZIP factors	343	Not in Remap
ATHB-16	TAATTA	Homeo domain factors	HD-ZIP factors	1354	Not in Remap
ATHB-16	TAATTAT	Homeo domain factors	HD-ZIP factors	496	Not in Remap
ATHB-16	TAATTATT	Homeo domain factors	HD-ZIP factors	143	Not in Remap
ATHB-16	TCAATAAT	Homeo domain factors	HD-ZIP factors	91	Not in Remap
ATHB-16	TTAATAAT	Homeo domain factors	HD-ZIP factors	185	Not in Remap
ATHB-16	TTAATGAT	Homeo domain factors	HD-ZIP factors	89	Not in Remap
ATHB-16	TTAATTAT	Homeo domain factors	HD-ZIP factors	226	Not in Remap
ATHB-51	AAATAATT	Homeo domain factors	HD-ZIP factors	216	0
ATHB-51	AAATCATT	Homeo domain factors	HD-ZIP factors	136	0
ATHB-51	AAATTATT	Homeo domain factors	HD-ZIP factors	77	0
ATHB-51	AATAAT	Homeo domain factors	HD-ZIP factors	1470	2
ATHB-51	AATAATT	Homeo domain factors	HD-ZIP factors	423	1
ATHB-51	AATAATTA	Homeo domain factors	HD-ZIP factors	112	1
ATHB-51	AATAATTT	Homeo domain factors	HD-ZIP factors	242	0
ATHB-51	AATCATT	Homeo domain factors	HD-ZIP factors	235	2
ATHB-51	AATCATTA	Homeo domain factors	HD-ZIP factors	342	1
ATHB-51	AATCATTG	Homeo domain factors	HD-ZIP factors	36	0
ATHB-51	AATGATT	Homeo domain factors	HD-ZIP factors	443	2
ATHB-51	AATGATTT	Homeo domain factors	HD-ZIP factors	152	0
ATHB-51	AATTAT	Homeo domain factors	HD-ZIP factors	1738	3
ATHB-51	AATTATT	Homeo domain factors	HD-ZIP factors	305	1
ATHB-51	AATTATTA	Homeo domain factors	HD-ZIP factors	67	0
ATHB-51	AATTATTC	Homeo domain factors	HD-ZIP factors	143	1
ATHB-51	AATTATTT	Homeo domain factors	HD-ZIP factors	128	0
ATHB-51	ATAATT	Homeo domain factors	HD-ZIP factors	1500	3
ATHB-51	ATAATTA	Homeo domain factors	HD-ZIP factors	360	1
ATHB-51	ATAATTAA	Homeo domain factors	HD-ZIP factors	130	0
ATHB-51	ATAATTAT	Homeo domain factors	HD-ZIP factors	108	1
ATHB-51	ATCATTG	Homeo domain factors	HD-ZIP factors	853	1
ATHB-51	ATGATTG	Homeo domain factors	HD-ZIP factors	813	0
ATHB-51	ATTATT	Homeo domain factors	HD-ZIP factors	1983	3
ATHB-51	ATTATTG	Homeo domain factors	HD-ZIP factors	369	3
ATHB-51	ATTATTGA	Homeo domain factors	HD-ZIP factors	156	1
ATHB-51	CAATAA	Homeo domain factors	HD-ZIP factors	1312	2
ATHB-51	CAATAAT	Homeo domain factors	HD-ZIP factors	357	3
ATHB-51	CAATCAT	Homeo domain factors	HD-ZIP factors	846	0
ATHB-51	GAATAATT	Homeo domain factors	HD-ZIP factors	180	2
ATHB-51	TAATAATT	Homeo domain factors	HD-ZIP factors	36	0
ATHB-51	TAATGATT	Homeo domain factors	HD-ZIP factors	343	1
ATHB-51	TAATTAT	Homeo domain factors	HD-ZIP factors	496	1
ATHB-51	TAATTATT	Homeo domain factors	HD-ZIP factors	143	1
ATHB-51	TCAATAAT	Homeo domain factors	HD-ZIP factors	91	2
ATHB-51	TTAATTAT	Homeo domain factors	HD-ZIP factors	226	1
ATHB-51	TTATTG	Homeo domain factors	HD-ZIP factors	1221	3
ATHB15	AATAATTA	Homeo domain factors	HD-ZIP factors	112	Not in Remap
ATHB15	AATCAT	Homeo domain factors	HD-ZIP factors	1710	Not in Remap
ATHB15	AATCATT	Homeo domain factors	HD-ZIP factors	235	Not in Remap
ATHB15	AATCATTA	Homeo domain factors	HD-ZIP factors	342	Not in Remap
ATHB15	AATCATTG	Homeo domain factors	HD-ZIP factors	36	Not in Remap
ATHB15	AATGAT	Homeo domain factors	HD-ZIP factors	1690	Not in Remap
ATHB15	AATGATT	Homeo domain factors	HD-ZIP factors	443	Not in Remap
ATHB15	AATTATTA	Homeo domain factors	HD-ZIP factors	67	Not in Remap
ATHB15	ATAATCAT	Homeo domain factors	HD-ZIP factors	181	Not in Remap
ATHB15	ATAATGAT	Homeo domain factors	HD-ZIP factors	75	Not in Remap
ATHB15	ATCAT	Homeo domain factors	HD-ZIP factors	2318	Not in Remap
ATHB15	ATCATT	Homeo domain factors	HD-ZIP factors	1252	Not in Remap
ATHB15	ATCATTA	Homeo domain factors	HD-ZIP factors	220	Not in Remap
ATHB15	ATCATTAA	Homeo domain factors	HD-ZIP factors	69	Not in Remap
ATHB15	ATCATTAT	Homeo domain factors	HD-ZIP factors	66	Not in Remap
ATHB15	ATCATTG	Homeo domain factors	HD-ZIP factors	853	Not in Remap
ATHB15	ATGAT	Homeo domain factors	HD-ZIP factors	205	Not in Remap
ATHB15	ATGATT	Homeo domain factors	HD-ZIP factors	2530	Not in Remap
ATHB15	ATGATTA	Homeo domain factors	HD-ZIP factors	1232	Not in Remap
ATHB15	ATGATTAC	Homeo domain factors	HD-ZIP factors	107	Not in Remap
ATHB15	ATGATTAT	Homeo domain factors	HD-ZIP factors	139	Not in Remap
ATHB15	TAATAATT	Homeo domain factors	HD-ZIP factors	36	Not in Remap
ATHB15	TAATCAT	Homeo domain factors	HD-ZIP factors	1250	Not in Remap
ATHB15	TAATGAT	Homeo domain factors	HD-ZIP factors	251	Not in Remap
ATHB15	TAATGATT	Homeo domain factors	HD-ZIP factors	343	Not in Remap
ATHB15	TAATTATT	Homeo domain factors	HD-ZIP factors	143	Not in Remap
ATHB15	TTAATGAT	Homeo domain factors	HD-ZIP factors	89	Not in Remap
ATHB4	AAATCATT	Homeo domain factors	HD-ZIP factors	136	Not in Remap
ATHB4	AAATGATT	Homeo domain factors	HD-ZIP factors	133	Not in Remap
ATHB4	AATAATT	Homeo domain factors	HD-ZIP factors	423	Not in Remap
ATHB4	AATAATTA	Homeo domain factors	HD-ZIP factors	112	Not in Remap
ATHB4	AATCAT	Homeo domain factors	HD-ZIP factors	1710	Not in Remap
ATHB4	AATCATT	Homeo domain factors	HD-ZIP factors	235	Not in Remap
ATHB4	AATCATTA	Homeo domain factors	HD-ZIP factors	342	Not in Remap
ATHB4	AATCATTG	Homeo domain factors	HD-ZIP factors	36	Not in Remap
ATHB4	AATCATTT	Homeo domain factors	HD-ZIP factors	207	Not in Remap
ATHB4	AATGAT	Homeo domain factors	HD-ZIP factors	1690	Not in Remap
ATHB4	AATGATT	Homeo domain factors	HD-ZIP factors	443	Not in Remap
ATHB4	AATGATTT	Homeo domain factors	HD-ZIP factors	152	Not in Remap
ATHB4	AATTATT	Homeo domain factors	HD-ZIP factors	305	Not in Remap
ATHB4	AATTATTA	Homeo domain factors	HD-ZIP factors	67	Not in Remap
ATHB4	ATCATT	Homeo domain factors	HD-ZIP factors	1252	Not in Remap
ATHB4	ATCATTA	Homeo domain factors	HD-ZIP factors	220	Not in Remap
ATHB4	ATCATTAA	Homeo domain factors	HD-ZIP factors	69	Not in Remap
ATHB4	ATCATTG	Homeo domain factors	HD-ZIP factors	853	Not in Remap
ATHB4	ATGATT	Homeo domain factors	HD-ZIP factors	2530	Not in Remap
ATHB4	ATGATTA	Homeo domain factors	HD-ZIP factors	1232	Not in Remap
ATHB4	ATGATTG	Homeo domain factors	HD-ZIP factors	813	Not in Remap
ATHB4	ATTATTG	Homeo domain factors	HD-ZIP factors	369	Not in Remap
ATHB4	CAATAAT	Homeo domain factors	HD-ZIP factors	357	Not in Remap
ATHB4	CAATCAT	Homeo domain factors	HD-ZIP factors	846	Not in Remap
ATHB4	TAATAATT	Homeo domain factors	HD-ZIP factors	36	Not in Remap
ATHB4	TAATCAT	Homeo domain factors	HD-ZIP factors	1250	Not in Remap
ATHB4	TAATGAT	Homeo domain factors	HD-ZIP factors	251	Not in Remap
ATHB4	TAATGATT	Homeo domain factors	HD-ZIP factors	343	Not in Remap
ATHB4	TAATTATT	Homeo domain factors	HD-ZIP factors	143	Not in Remap
ATHB4	TTAATGAT	Homeo domain factors	HD-ZIP factors	89	Not in Remap
ATHB40	AAATAATT	Homeo domain factors	HD-ZIP factors	216	Not in Remap
ATHB40	AAATTATT	Homeo domain factors	HD-ZIP factors	77	Not in Remap
ATHB40	AATAAT	Homeo domain factors	HD-ZIP factors	1470	Not in Remap
ATHB40	AATAATT	Homeo domain factors	HD-ZIP factors	423	Not in Remap
ATHB40	AATAATTA	Homeo domain factors	HD-ZIP factors	112	Not in Remap
ATHB40	AATAATTT	Homeo domain factors	HD-ZIP factors	242	Not in Remap
ATHB40	AATCATT	Homeo domain factors	HD-ZIP factors	235	Not in Remap
ATHB40	AATCATTG	Homeo domain factors	HD-ZIP factors	36	Not in Remap
ATHB40	AATGATT	Homeo domain factors	HD-ZIP factors	443	Not in Remap
ATHB40	AATTAT	Homeo domain factors	HD-ZIP factors	1738	Not in Remap
ATHB40	AATTATT	Homeo domain factors	HD-ZIP factors	305	Not in Remap
ATHB40	AATTATTA	Homeo domain factors	HD-ZIP factors	67	Not in Remap
ATHB40	AATTATTT	Homeo domain factors	HD-ZIP factors	128	Not in Remap
ATHB40	ATAATT	Homeo domain factors	HD-ZIP factors	1500	Not in Remap
ATHB40	ATCATTG	Homeo domain factors	HD-ZIP factors	853	Not in Remap
ATHB40	ATGATTG	Homeo domain factors	HD-ZIP factors	813	Not in Remap
ATHB40	ATTATT	Homeo domain factors	HD-ZIP factors	1983	Not in Remap
ATHB40	ATTATTG	Homeo domain factors	HD-ZIP factors	369	Not in Remap
ATHB40	ATTATTGA	Homeo domain factors	HD-ZIP factors	156	Not in Remap
ATHB40	CAATAA	Homeo domain factors	HD-ZIP factors	1312	Not in Remap
ATHB40	CAATAAT	Homeo domain factors	HD-ZIP factors	357	Not in Remap
ATHB40	CAATCAT	Homeo domain factors	HD-ZIP factors	846	Not in Remap
ATHB40	TAATAATT	Homeo domain factors	HD-ZIP factors	36	Not in Remap
ATHB40	TAATTATT	Homeo domain factors	HD-ZIP factors	143	Not in Remap
ATHB40	TCAATAAT	Homeo domain factors	HD-ZIP factors	91	Not in Remap
ATHB40	TTATTG	Homeo domain factors	HD-ZIP factors	1221	Not in Remap
ATHB53	AAATAAT	Homeo domain factors	HD-ZIP factors	810	Not in Remap
ATHB53	AAATAATT	Homeo domain factors	HD-ZIP factors	216	Not in Remap
ATHB53	AAATATT	Homeo domain factors	HD-ZIP factors	810	Not in Remap
ATHB53	AAATTATT	Homeo domain factors	HD-ZIP factors	77	Not in Remap
ATHB53	AATA	Homeo domain factors	HD-ZIP factors	17063	Not in Remap
ATHB53	AATAA	Homeo domain factors	HD-ZIP factors	5486	Not in Remap
ATHB53	AATAAT	Homeo domain factors	HD-ZIP factors	1470	Not in Remap
ATHB53	AATAATT	Homeo domain factors	HD-ZIP factors	423	Not in Remap
ATHB53	AATAATTA	Homeo domain factors	HD-ZIP factors	112	Not in Remap
ATHB53	AATAATTT	Homeo domain factors	HD-ZIP factors	242	Not in Remap
ATHB53	AATATTT	Homeo domain factors	HD-ZIP factors	400	Not in Remap
ATHB53	AATCATT	Homeo domain factors	HD-ZIP factors	235	Not in Remap
ATHB53	AATCATTG	Homeo domain factors	HD-ZIP factors	36	Not in Remap
ATHB53	AATGATT	Homeo domain factors	HD-ZIP factors	443	Not in Remap
ATHB53	AATTAT	Homeo domain factors	HD-ZIP factors	1738	Not in Remap
ATHB53	AATTATT	Homeo domain factors	HD-ZIP factors	305	Not in Remap
ATHB53	AATTATTA	Homeo domain factors	HD-ZIP factors	67	Not in Remap
ATHB53	AATTATTC	Homeo domain factors	HD-ZIP factors	143	Not in Remap
ATHB53	AATTATTT	Homeo domain factors	HD-ZIP factors	128	Not in Remap
ATHB53	ATAAT	Homeo domain factors	HD-ZIP factors	6262	Not in Remap
ATHB53	ATAATT	Homeo domain factors	HD-ZIP factors	1500	Not in Remap
ATHB53	ATAATTA	Homeo domain factors	HD-ZIP factors	360	Not in Remap
ATHB53	ATAATTAA	Homeo domain factors	HD-ZIP factors	130	Not in Remap
ATHB53	ATAATTAT	Homeo domain factors	HD-ZIP factors	108	Not in Remap
ATHB53	ATCATTG	Homeo domain factors	HD-ZIP factors	853	Not in Remap
ATHB53	ATTAT	Homeo domain factors	HD-ZIP factors	5726	Not in Remap
ATHB53	ATTATT	Homeo domain factors	HD-ZIP factors	1983	Not in Remap
[truncated: 2,766 more rows]

## Sheet: Supplementary Table 3c
Supplementary Table 3c: TFs associated to 5’-tPLMs in Z. mays
TF	PLM	Class	Family
ALF2	AAATCCA	Alfin-like	Alfin-like
ALF2	ACGGAAC	Alfin-like	Alfin-like
ALF2	AGGCCCA	Alfin-like	Alfin-like
ALF2	AGGTGAG	Alfin-like	Alfin-like
ALF2	ATATATG	Alfin-like	Alfin-like
ALF2	ATCCATC	Alfin-like	Alfin-like
ALF2	ATCGATC	Alfin-like	Alfin-like
ALF2	CACACGC	Alfin-like	Alfin-like
ALF2	CATGGAC	Alfin-like	Alfin-like
ALF2	CTAGCTA	Alfin-like	Alfin-like
ALF2	CTATATA	Alfin-like	Alfin-like
ALF2	GCATGCA	Alfin-like	Alfin-like
ALF2	GTATATA	Alfin-like	Alfin-like
ALF7	AAAAGGC	Alfin-like	Alfin-like
ALF7	AACCCTA	Alfin-like	Alfin-like
ALF7	AAGCCCA	Alfin-like	Alfin-like
ALF7	AGCCCAT	Alfin-like	Alfin-like
ALF7	AGGCCCA	Alfin-like	Alfin-like
ALF7	AGGTGAG	Alfin-like	Alfin-like
ALF7	ATCCATC	Alfin-like	Alfin-like
ALF7	ATCGATC	Alfin-like	Alfin-like
ALF7	CATGGAC	Alfin-like	Alfin-like
ALF7	CTAGCTA	Alfin-like	Alfin-like
ALF7	CTATATA	Alfin-like	Alfin-like
ALF7	GAACGGA	Alfin-like	Alfin-like
ALF7	GACGGAA	Alfin-like	Alfin-like
ALF7	GCCCAAC	Alfin-like	Alfin-like
ALF7	GTATATA	Alfin-like	Alfin-like
ALF7	TCAGTCA	Alfin-like	Alfin-like
ALF7	TGGCCCA	Alfin-like	Alfin-like
AT1G01250	ACCGAC	AP2/ERF domain	AP2/ERF domain
AT1G01250	ACCGACAC	AP2/ERF domain	AP2/ERF domain
AT1G01250	ACCGACT	AP2/ERF domain	AP2/ERF domain
AT1G01250	AGTCGGT	AP2/ERF domain	AP2/ERF domain
AT1G01250	ATGTCGG	AP2/ERF domain	AP2/ERF domain
AT1G01250	CACCGTC	AP2/ERF domain	AP2/ERF domain
AT1G01250	CCGACA	AP2/ERF domain	AP2/ERF domain
AT1G01250	CCGACAT	AP2/ERF domain	AP2/ERF domain
AT1G01250	CCGACATC	AP2/ERF domain	AP2/ERF domain
AT1G01250	CGACA	AP2/ERF domain	AP2/ERF domain
AT1G01250	CTCCGACA	AP2/ERF domain	AP2/ERF domain
AT1G01250	GATGTCGG	AP2/ERF domain	AP2/ERF domain
AT1G01250	GCACCGA	AP2/ERF domain	AP2/ERF domain
AT1G01250	GTCGGT	AP2/ERF domain	AP2/ERF domain
AT1G01250	GTCGGTA	AP2/ERF domain	AP2/ERF domain
AT1G01250	TACCGAC	AP2/ERF domain	AP2/ERF domain
AT1G01250	TCCGACA	AP2/ERF domain	AP2/ERF domain
AT1G01250	TCGGTGC	AP2/ERF domain	AP2/ERF domain
AT1G01250	TGTCGG	AP2/ERF domain	AP2/ERF domain
AT1G01250	TGTCGGA	AP2/ERF domain	AP2/ERF domain
AT1G01250	TGTCGGAG	AP2/ERF domain	AP2/ERF domain
AT1G22810	ACCGACAC	AP2/ERF domain	AP2/ERF domain
AT1G22810	CACCGTC	AP2/ERF domain	AP2/ERF domain
AT1G36060	ACCGAC	AP2/ERF domain	AP2/ERF domain
AT1G36060	CACCGTC	AP2/ERF domain	AP2/ERF domain
AT1G36060	CCGACA	AP2/ERF domain	AP2/ERF domain
AT1G36060	GTCGGT	AP2/ERF domain	AP2/ERF domain
AT1G36060	TGTCGG	AP2/ERF domain	AP2/ERF domain
AT1G44830	ACCGAC	AP2/ERF domain	AP2/ERF domain
AT1G44830	ACCGACAC	AP2/ERF domain	AP2/ERF domain
AT1G44830	CACCGTC	AP2/ERF domain	AP2/ERF domain
AT1G44830	GTCGGT	AP2/ERF domain	AP2/ERF domain
AT1G77640	ACCGAC	AP2/ERF domain	AP2/ERF domain
AT1G77640	ACCGACAC	AP2/ERF domain	AP2/ERF domain
AT1G77640	ATGTCGG	AP2/ERF domain	AP2/ERF domain
AT1G77640	CACCGTC	AP2/ERF domain	AP2/ERF domain
AT1G77640	CCGACA	AP2/ERF domain	AP2/ERF domain
AT1G77640	CCGACAT	AP2/ERF domain	AP2/ERF domain
AT1G77640	CTCCGACA	AP2/ERF domain	AP2/ERF domain
AT1G77640	GTCGGT	AP2/ERF domain	AP2/ERF domain
AT1G77640	TGTCGG	AP2/ERF domain	AP2/ERF domain
AT1G77640	TGTCGGAG	AP2/ERF domain	AP2/ERF domain
AT2G44940	ACCGAC	AP2/ERF domain	AP2/ERF domain
AT2G44940	ACCGACAC	AP2/ERF domain	AP2/ERF domain
AT2G44940	ACCGACT	AP2/ERF domain	AP2/ERF domain
AT2G44940	ACGTGTCG	AP2/ERF domain	AP2/ERF domain
AT2G44940	AGTCGGT	AP2/ERF domain	AP2/ERF domain
AT2G44940	ATGTCGG	AP2/ERF domain	AP2/ERF domain
AT2G44940	CCGACA	AP2/ERF domain	AP2/ERF domain
AT2G44940	CCGACAT	AP2/ERF domain	AP2/ERF domain
AT2G44940	CCGACATC	AP2/ERF domain	AP2/ERF domain
AT2G44940	CGACA	AP2/ERF domain	AP2/ERF domain
AT2G44940	CTCCGACA	AP2/ERF domain	AP2/ERF domain
AT2G44940	GATGTCGG	AP2/ERF domain	AP2/ERF domain
AT2G44940	GTCGGT	AP2/ERF domain	AP2/ERF domain
AT2G44940	GTCGGTA	AP2/ERF domain	AP2/ERF domain
AT2G44940	TACCGAC	AP2/ERF domain	AP2/ERF domain
AT2G44940	TCCGACA	AP2/ERF domain	AP2/ERF domain
AT2G44940	TGTCGG	AP2/ERF domain	AP2/ERF domain
AT2G44940	TGTCGGA	AP2/ERF domain	AP2/ERF domain
AT2G44940	TGTCGGAG	AP2/ERF domain	AP2/ERF domain
AT3G16280	ACCGAC	AP2/ERF domain	AP2/ERF domain
AT3G16280	ACCGACAC	AP2/ERF domain	AP2/ERF domain
AT3G16280	ACCGACT	AP2/ERF domain	AP2/ERF domain
AT3G16280	AGTCGGT	AP2/ERF domain	AP2/ERF domain
AT3G16280	ATGTCGG	AP2/ERF domain	AP2/ERF domain
AT3G16280	CCGACA	AP2/ERF domain	AP2/ERF domain
AT3G16280	CCGACAT	AP2/ERF domain	AP2/ERF domain
AT3G16280	CCGACATC	AP2/ERF domain	AP2/ERF domain
AT3G16280	CGACA	AP2/ERF domain	AP2/ERF domain
AT3G16280	CTCCGACA	AP2/ERF domain	AP2/ERF domain
AT3G16280	GATGTCGG	AP2/ERF domain	AP2/ERF domain
AT3G16280	GCACCGA	AP2/ERF domain	AP2/ERF domain
AT3G16280	GTCGGT	AP2/ERF domain	AP2/ERF domain
AT3G16280	GTCGGTA	AP2/ERF domain	AP2/ERF domain
AT3G16280	TACCGAC	AP2/ERF domain	AP2/ERF domain
AT3G16280	TCCGACA	AP2/ERF domain	AP2/ERF domain
AT3G16280	TCGGTGC	AP2/ERF domain	AP2/ERF domain
AT3G16280	TGTCGG	AP2/ERF domain	AP2/ERF domain
AT3G16280	TGTCGGA	AP2/ERF domain	AP2/ERF domain
AT3G16280	TGTCGGAG	AP2/ERF domain	AP2/ERF domain
AT4G16750	ACCGAC	AP2/ERF domain	AP2/ERF domain
AT4G16750	ACCGACAC	AP2/ERF domain	AP2/ERF domain
AT4G16750	ATGTCGG	AP2/ERF domain	AP2/ERF domain
AT4G16750	CCGACA	AP2/ERF domain	AP2/ERF domain
AT4G16750	CCGACAT	AP2/ERF domain	AP2/ERF domain
AT4G16750	CCGACATC	AP2/ERF domain	AP2/ERF domain
AT4G16750	CTCCGACA	AP2/ERF domain	AP2/ERF domain
AT4G16750	GATGTCGG	AP2/ERF domain	AP2/ERF domain
AT4G16750	GTCGGT	AP2/ERF domain	AP2/ERF domain
AT4G16750	TGTCGG	AP2/ERF domain	AP2/ERF domain
AT4G16750	TGTCGGAG	AP2/ERF domain	AP2/ERF domain
AT4G32800	ACCGAC	AP2/ERF domain	AP2/ERF domain
AT4G32800	ACCGACAC	AP2/ERF domain	AP2/ERF domain
AT4G32800	ACCGACT	AP2/ERF domain	AP2/ERF domain
AT4G32800	ACGTGTCG	AP2/ERF domain	AP2/ERF domain
AT4G32800	AGTCGGT	AP2/ERF domain	AP2/ERF domain
AT4G32800	ATGTCG	AP2/ERF domain	AP2/ERF domain
AT4G32800	ATGTCGG	AP2/ERF domain	AP2/ERF domain
AT4G32800	CACCGTC	AP2/ERF domain	AP2/ERF domain
AT4G32800	CCGACA	AP2/ERF domain	AP2/ERF domain
AT4G32800	CCGACAT	AP2/ERF domain	AP2/ERF domain
AT4G32800	CCGACATC	AP2/ERF domain	AP2/ERF domain
AT4G32800	CGACA	AP2/ERF domain	AP2/ERF domain
AT4G32800	CGACAT	AP2/ERF domain	AP2/ERF domain
AT4G32800	CTCCGACA	AP2/ERF domain	AP2/ERF domain
AT4G32800	GATGTCGG	AP2/ERF domain	AP2/ERF domain
AT4G32800	GCACCGA	AP2/ERF domain	AP2/ERF domain
AT4G32800	GTCGGT	AP2/ERF domain	AP2/ERF domain
AT4G32800	GTCGGTA	AP2/ERF domain	AP2/ERF domain
AT4G32800	TACCGAC	AP2/ERF domain	AP2/ERF domain
AT4G32800	TCCGACA	AP2/ERF domain	AP2/ERF domain
AT4G32800	TCGGTGC	AP2/ERF domain	AP2/ERF domain
AT4G32800	TGTCGG	AP2/ERF domain	AP2/ERF domain
AT4G32800	TGTCGGA	AP2/ERF domain	AP2/ERF domain
AT4G32800	TGTCGGAG	AP2/ERF domain	AP2/ERF domain
CBF1	ACCGAC	AP2/ERF domain	AP2/ERF domain
CBF1	ACCGACAC	AP2/ERF domain	AP2/ERF domain
CBF1	ATGTCG	AP2/ERF domain	AP2/ERF domain
CBF1	ATGTCGG	AP2/ERF domain	AP2/ERF domain
CBF1	CCGACA	AP2/ERF domain	AP2/ERF domain
CBF1	CCGACAT	AP2/ERF domain	AP2/ERF domain
CBF1	CCGACATC	AP2/ERF domain	AP2/ERF domain
CBF1	CGACA	AP2/ERF domain	AP2/ERF domain
CBF1	CGACAT	AP2/ERF domain	AP2/ERF domain
CBF1	CTCCGACA	AP2/ERF domain	AP2/ERF domain
CBF1	GATGTCGG	AP2/ERF domain	AP2/ERF domain
CBF1	GTCGGT	AP2/ERF domain	AP2/ERF domain
CBF1	GTCGGTA	AP2/ERF domain	AP2/ERF domain
CBF1	TACCGAC	AP2/ERF domain	AP2/ERF domain
CBF1	TCCGACA	AP2/ERF domain	AP2/ERF domain
CBF1	TGTCGG	AP2/ERF domain	AP2/ERF domain
CBF1	TGTCGGA	AP2/ERF domain	AP2/ERF domain
CBF1	TGTCGGAG	AP2/ERF domain	AP2/ERF domain
CBF2	ACCGAC	AP2/ERF domain	AP2/ERF domain
CBF2	ACCGACAC	AP2/ERF domain	AP2/ERF domain
CBF2	ATGTCG	AP2/ERF domain	AP2/ERF domain
CBF2	ATGTCGG	AP2/ERF domain	AP2/ERF domain
CBF2	ATGTCGGA	AP2/ERF domain	AP2/ERF domain
CBF2	CCGACA	AP2/ERF domain	AP2/ERF domain
CBF2	CCGACAT	AP2/ERF domain	AP2/ERF domain
CBF2	CCGACATC	AP2/ERF domain	AP2/ERF domain
CBF2	CGACA	AP2/ERF domain	AP2/ERF domain
CBF2	CGACAT	AP2/ERF domain	AP2/ERF domain
CBF2	CGACATC	AP2/ERF domain	AP2/ERF domain
CBF2	CGACATCA	AP2/ERF domain	AP2/ERF domain
CBF2	CTCCGACA	AP2/ERF domain	AP2/ERF domain
CBF2	GATGTCG	AP2/ERF domain	AP2/ERF domain
CBF2	GATGTCGG	AP2/ERF domain	AP2/ERF domain
CBF2	GTCGGT	AP2/ERF domain	AP2/ERF domain
CBF2	GTCGGTA	AP2/ERF domain	AP2/ERF domain
CBF2	TACCGAC	AP2/ERF domain	AP2/ERF domain
CBF2	TCCGACA	AP2/ERF domain	AP2/ERF domain
CBF2	TCCGACAT	AP2/ERF domain	AP2/ERF domain
CBF2	TGATGTCG	AP2/ERF domain	AP2/ERF domain
CBF2	TGTCGG	AP2/ERF domain	AP2/ERF domain
CBF2	TGTCGGA	AP2/ERF domain	AP2/ERF domain
CBF2	TGTCGGAG	AP2/ERF domain	AP2/ERF domain
CBF4	ACCGAC	AP2/ERF domain	AP2/ERF domain
CBF4	ACCGACAC	AP2/ERF domain	AP2/ERF domain
CBF4	ATGTCG	AP2/ERF domain	AP2/ERF domain
CBF4	ATGTCGG	AP2/ERF domain	AP2/ERF domain
CBF4	ATGTCGGA	AP2/ERF domain	AP2/ERF domain
CBF4	CCGACA	AP2/ERF domain	AP2/ERF domain
CBF4	CCGACAT	AP2/ERF domain	AP2/ERF domain
CBF4	CCGACATC	AP2/ERF domain	AP2/ERF domain
CBF4	CGACA	AP2/ERF domain	AP2/ERF domain
CBF4	CGACAT	AP2/ERF domain	AP2/ERF domain
CBF4	CGACATC	AP2/ERF domain	AP2/ERF domain
CBF4	CGACATCA	AP2/ERF domain	AP2/ERF domain
CBF4	CTCCGACA	AP2/ERF domain	AP2/ERF domain
CBF4	GATGTCG	AP2/ERF domain	AP2/ERF domain
CBF4	GATGTCGG	AP2/ERF domain	AP2/ERF domain
CBF4	GTCGGT	AP2/ERF domain	AP2/ERF domain
CBF4	GTCGGTA	AP2/ERF domain	AP2/ERF domain
CBF4	TACCGAC	AP2/ERF domain	AP2/ERF domain
CBF4	TCCGACA	AP2/ERF domain	AP2/ERF domain
CBF4	TCCGACAT	AP2/ERF domain	AP2/ERF domain
CBF4	TGATGTCG	AP2/ERF domain	AP2/ERF domain
CBF4	TGTCGG	AP2/ERF domain	AP2/ERF domain
CBF4	TGTCGGA	AP2/ERF domain	AP2/ERF domain
CBF4	TGTCGGAG	AP2/ERF domain	AP2/ERF domain
CEJ1	ACCGAC	AP2/ERF domain	AP2/ERF domain
CEJ1	ACCGACAC	AP2/ERF domain	AP2/ERF domain
CEJ1	ATGTCGG	AP2/ERF domain	AP2/ERF domain
CEJ1	CACCGTC	AP2/ERF domain	AP2/ERF domain
CEJ1	CCGACA	AP2/ERF domain	AP2/ERF domain
CEJ1	CCGACAT	AP2/ERF domain	AP2/ERF domain
CEJ1	CCGACATC	AP2/ERF domain	AP2/ERF domain
CEJ1	GATGTCGG	AP2/ERF domain	AP2/ERF domain
CEJ1	GTCGGT	AP2/ERF domain	AP2/ERF domain
CEJ1	TGTCGG	AP2/ERF domain	AP2/ERF domain
DEAR3	ACCGAC	AP2/ERF domain	AP2/ERF domain
DEAR3	ACCGACAC	AP2/ERF domain	AP2/ERF domain
DEAR3	ACCGACT	AP2/ERF domain	AP2/ERF domain
DEAR3	AGTCGGT	AP2/ERF domain	AP2/ERF domain
DEAR3	ATGTCGG	AP2/ERF domain	AP2/ERF domain
DEAR3	CACCGTC	AP2/ERF domain	AP2/ERF domain
DEAR3	CCGACA	AP2/ERF domain	AP2/ERF domain
DEAR3	CCGACAT	AP2/ERF domain	AP2/ERF domain
DEAR3	CCGACATC	AP2/ERF domain	AP2/ERF domain
DEAR3	CGACA	AP2/ERF domain	AP2/ERF domain
DEAR3	CTCCGACA	AP2/ERF domain	AP2/ERF domain
DEAR3	GATGTCGG	AP2/ERF domain	AP2/ERF domain
DEAR3	GCACCGA	AP2/ERF domain	AP2/ERF domain
DEAR3	GTCGGT	AP2/ERF domain	AP2/ERF domain
DEAR3	GTCGGTA	AP2/ERF domain	AP2/ERF domain
DEAR3	TACCGAC	AP2/ERF domain	AP2/ERF domain
DEAR3	TCCGACA	AP2/ERF domain	AP2/ERF domain
DEAR3	TCGGTGC	AP2/ERF domain	AP2/ERF domain
DEAR3	TGTCGG	AP2/ERF domain	AP2/ERF domain
DEAR3	TGTCGGA	AP2/ERF domain	AP2/ERF domain
DEAR3	TGTCGGAG	AP2/ERF domain	AP2/ERF domain
DEAR5	ACCGAC	AP2/ERF domain	AP2/ERF domain
DEAR5	ACCGACAC	AP2/ERF domain	AP2/ERF domain
DEAR5	ACCGACT	AP2/ERF domain	AP2/ERF domain
DEAR5	AGTCGGT	AP2/ERF domain	AP2/ERF domain
DEAR5	ATGTCGG	AP2/ERF domain	AP2/ERF domain
DEAR5	CACCGTC	AP2/ERF domain	AP2/ERF domain
DEAR5	CCGACA	AP2/ERF domain	AP2/ERF domain
DEAR5	CCGACAT	AP2/ERF domain	AP2/ERF domain
DEAR5	CCGACATC	AP2/ERF domain	AP2/ERF domain
DEAR5	CGACA	AP2/ERF domain	AP2/ERF domain
DEAR5	CTCCGACA	AP2/ERF domain	AP2/ERF domain
DEAR5	GATGTCGG	AP2/ERF domain	AP2/ERF domain
DEAR5	GCACCGA	AP2/ERF domain	AP2/ERF domain
DEAR5	GTCGGT	AP2/ERF domain	AP2/ERF domain
DEAR5	GTCGGTA	AP2/ERF domain	AP2/ERF domain
DEAR5	TACCGAC	AP2/ERF domain	AP2/ERF domain
DEAR5	TCGGTGC	AP2/ERF domain	AP2/ERF domain
DEAR5	TGTCGG	AP2/ERF domain	AP2/ERF domain
DEAR5	TGTCGGAG	AP2/ERF domain	AP2/ERF domain
DREB19	ACCGAC	AP2/ERF domain	AP2/ERF domain
DREB19	ACCGACAC	AP2/ERF domain	AP2/ERF domain
DREB19	ACCGACT	AP2/ERF domain	AP2/ERF domain
DREB19	AGTCGGT	AP2/ERF domain	AP2/ERF domain
DREB19	ATGTCGG	AP2/ERF domain	AP2/ERF domain
DREB19	CCGACA	AP2/ERF domain	AP2/ERF domain
DREB19	CCGACAT	AP2/ERF domain	AP2/ERF domain
DREB19	CCGACATC	AP2/ERF domain	AP2/ERF domain
DREB19	GATGTCGG	AP2/ERF domain	AP2/ERF domain
DREB19	GTCGGT	AP2/ERF domain	AP2/ERF domain
DREB19	GTCGGTA	AP2/ERF domain	AP2/ERF domain
DREB19	TACCGAC	AP2/ERF domain	AP2/ERF domain
DREB19	TGTCGG	AP2/ERF domain	AP2/ERF domain
DREB1A	ACCGAC	AP2/ERF domain	AP2/ERF domain
DREB1A	ACCGACAC	AP2/ERF domain	AP2/ERF domain
DREB1A	ACCGACT	AP2/ERF domain	AP2/ERF domain
DREB1A	ACGTGTCG	AP2/ERF domain	AP2/ERF domain
DREB1A	ATGTCG	AP2/ERF domain	AP2/ERF domain
DREB1A	ATGTCGG	AP2/ERF domain	AP2/ERF domain
DREB1A	CCGACA	AP2/ERF domain	AP2/ERF domain
DREB1A	CCGACAT	AP2/ERF domain	AP2/ERF domain
DREB1A	CCGACATC	AP2/ERF domain	AP2/ERF domain
DREB1A	CGACA	AP2/ERF domain	AP2/ERF domain
DREB1A	CGACAT	AP2/ERF domain	AP2/ERF domain
DREB1A	CGACATC	AP2/ERF domain	AP2/ERF domain
DREB1A	CGACATCA	AP2/ERF domain	AP2/ERF domain
DREB1A	CTCCGACA	AP2/ERF domain	AP2/ERF domain
DREB1A	GATGTCG	AP2/ERF domain	AP2/ERF domain
DREB1A	GATGTCGG	AP2/ERF domain	AP2/ERF domain
DREB1A	GTCGGT	AP2/ERF domain	AP2/ERF domain
DREB1A	GTCGGTA	AP2/ERF domain	AP2/ERF domain
DREB1A	TACCGAC	AP2/ERF domain	AP2/ERF domain
DREB1A	TCCGACA	AP2/ERF domain	AP2/ERF domain
DREB1A	TGATGTCG	AP2/ERF domain	AP2/ERF domain
DREB1A	TGTCGG	AP2/ERF domain	AP2/ERF domain
DREB1A	TGTCGGA	AP2/ERF domain	AP2/ERF domain
DREB1A	TGTCGGAG	AP2/ERF domain	AP2/ERF domain
DREB1B	ACCGAC	AP2/ERF domain	AP2/ERF domain
DREB1B	ACCGACAC	AP2/ERF domain	AP2/ERF domain
DREB1B	ATGTCG	AP2/ERF domain	AP2/ERF domain
DREB1B	ATGTCGG	AP2/ERF domain	AP2/ERF domain
DREB1B	ATGTCGGA	AP2/ERF domain	AP2/ERF domain
DREB1B	CCGACA	AP2/ERF domain	AP2/ERF domain
DREB1B	CCGACAT	AP2/ERF domain	AP2/ERF domain
DREB1B	CCGACATC	AP2/ERF domain	AP2/ERF domain
DREB1B	CGACA	AP2/ERF domain	AP2/ERF domain
DREB1B	CGACAT	AP2/ERF domain	AP2/ERF domain
DREB1B	CGACATC	AP2/ERF domain	AP2/ERF domain
DREB1B	CGACATCA	AP2/ERF domain	AP2/ERF domain
DREB1B	CTCCGACA	AP2/ERF domain	AP2/ERF domain
DREB1B	GATGTCG	AP2/ERF domain	AP2/ERF domain
DREB1B	GATGTCGG	AP2/ERF domain	AP2/ERF domain
DREB1B	GTCGGT	AP2/ERF domain	AP2/ERF domain
DREB1B	GTCGGTA	AP2/ERF domain	AP2/ERF domain
DREB1B	TACCGAC	AP2/ERF domain	AP2/ERF domain
DREB1B	TCCGACA	AP2/ERF domain	AP2/ERF domain
DREB1B	TCCGACAT	AP2/ERF domain	AP2/ERF domain
DREB1B	TGATGTCG	AP2/ERF domain	AP2/ERF domain
DREB1B	TGTCGG	AP2/ERF domain	AP2/ERF domain
DREB1B	TGTCGGA	AP2/ERF domain	AP2/ERF domain
DREB1B	TGTCGGAG	AP2/ERF domain	AP2/ERF domain
DREB1C	ACCGAC	AP2/ERF domain	AP2/ERF domain
DREB1C	ATGTCG	AP2/ERF domain	AP2/ERF domain
DREB1C	ATGTCGG	AP2/ERF domain	AP2/ERF domain
DREB1C	CCGACA	AP2/ERF domain	AP2/ERF domain
DREB1C	CCGACAT	AP2/ERF domain	AP2/ERF domain
DREB1C	CCGACATC	AP2/ERF domain	AP2/ERF domain
DREB1C	CGACA	AP2/ERF domain	AP2/ERF domain
DREB1C	CGACAT	AP2/ERF domain	AP2/ERF domain
DREB1C	GATGTCGG	AP2/ERF domain	AP2/ERF domain
DREB1C	GTCGGT	AP2/ERF domain	AP2/ERF domain
DREB1C	GTCGGTA	AP2/ERF domain	AP2/ERF domain
DREB1C	TACCGAC	AP2/ERF domain	AP2/ERF domain
DREB1C	TCCGACA	AP2/ERF domain	AP2/ERF domain
DREB1C	TGTCGG	AP2/ERF domain	AP2/ERF domain
DREB1C	TGTCGGA	AP2/ERF domain	AP2/ERF domain
DREB1E	ACCGAC	AP2/ERF domain	AP2/ERF domain
DREB1E	ACCGACAC	AP2/ERF domain	AP2/ERF domain
DREB1E	ACGTGTCG	AP2/ERF domain	AP2/ERF domain
DREB1E	ATCATGTC	AP2/ERF domain	AP2/ERF domain
DREB1E	ATGATGTC	AP2/ERF domain	AP2/ERF domain
DREB1E	ATGTCG	AP2/ERF domain	AP2/ERF domain
DREB1E	ATGTCGG	AP2/ERF domain	AP2/ERF domain
DREB1E	ATGTCGGA	AP2/ERF domain	AP2/ERF domain
DREB1E	CACATGTC	AP2/ERF domain	AP2/ERF domain
DREB1E	CATGTC	AP2/ERF domain	AP2/ERF domain
DREB1E	CCATGTC	AP2/ERF domain	AP2/ERF domain
DREB1E	CCCATGTC	AP2/ERF domain	AP2/ERF domain
DREB1E	CCGACA	AP2/ERF domain	AP2/ERF domain
DREB1E	CCGACAT	AP2/ERF domain	AP2/ERF domain
DREB1E	CCGACATC	AP2/ERF domain	AP2/ERF domain
DREB1E	CGACA	AP2/ERF domain	AP2/ERF domain
DREB1E	CGACAT	AP2/ERF domain	AP2/ERF domain
DREB1E	CGACATC	AP2/ERF domain	AP2/ERF domain
DREB1E	CGACATCA	AP2/ERF domain	AP2/ERF domain
DREB1E	CTCCGACA	AP2/ERF domain	AP2/ERF domain
DREB1E	GACATA	AP2/ERF domain	AP2/ERF domain
DREB1E	GACATAC	AP2/ERF domain	AP2/ERF domain
DREB1E	GACATACA	AP2/ERF domain	AP2/ERF domain
DREB1E	GACATC	AP2/ERF domain	AP2/ERF domain
DREB1E	GACATCA	AP2/ERF domain	AP2/ERF domain
DREB1E	GACATCAA	AP2/ERF domain	AP2/ERF domain
DREB1E	GACATCAT	AP2/ERF domain	AP2/ERF domain
DREB1E	GACATCTC	AP2/ERF domain	AP2/ERF domain
DREB1E	GACATGA	AP2/ERF domain	AP2/ERF domain
DREB1E	GACATGAA	AP2/ERF domain	AP2/ERF domain
DREB1E	GACATGAT	AP2/ERF domain	AP2/ERF domain
DREB1E	GACATGG	AP2/ERF domain	AP2/ERF domain
DREB1E	GACATGGG	AP2/ERF domain	AP2/ERF domain
DREB1E	GACATGTG	AP2/ERF domain	AP2/ERF domain
DREB1E	GAGATGTC	AP2/ERF domain	AP2/ERF domain
DREB1E	GATGTC	AP2/ERF domain	AP2/ERF domain
DREB1E	GATGTCG	AP2/ERF domain	AP2/ERF domain
DREB1E	GATGTCGG	AP2/ERF domain	AP2/ERF domain
DREB1E	GGCCCACA	AP2/ERF domain	AP2/ERF domain
DREB1E	GTATGTC	AP2/ERF domain	AP2/ERF domain
DREB1E	GTCGGT	AP2/ERF domain	AP2/ERF domain
DREB1E	GTCGGTA	AP2/ERF domain	AP2/ERF domain
DREB1E	TACCGAC	AP2/ERF domain	AP2/ERF domain
DREB1E	TATGTC	AP2/ERF domain	AP2/ERF domain
DREB1E	TCATGTC	AP2/ERF domain	AP2/ERF domain
DREB1E	TCCGACA	AP2/ERF domain	AP2/ERF domain
DREB1E	TCCGACAT	AP2/ERF domain	AP2/ERF domain
DREB1E	TGACGTCG	AP2/ERF domain	AP2/ERF domain
DREB1E	TGATGTC	AP2/ERF domain	AP2/ERF domain
DREB1E	TGATGTCG	AP2/ERF domain	AP2/ERF domain
DREB1E	TGTATGTC	AP2/ERF domain	AP2/ERF domain
DREB1E	TGTCGG	AP2/ERF domain	AP2/ERF domain
DREB1E	TGTCGGA	AP2/ERF domain	AP2/ERF domain
DREB1E	TGTCGGAG	AP2/ERF domain	AP2/ERF domain
DREB1E	TGTGGGCC	AP2/ERF domain	AP2/ERF domain
DREB1E	TTCATGTC	AP2/ERF domain	AP2/ERF domain
DREB1E	TTGATGTC	AP2/ERF domain	AP2/ERF domain
DREB1G	ACCGAC	AP2/ERF domain	AP2/ERF domain
DREB1G	ACCGACAC	AP2/ERF domain	AP2/ERF domain
DREB1G	ACGTGTCG	AP2/ERF domain	AP2/ERF domain
DREB1G	ATGTCG	AP2/ERF domain	AP2/ERF domain
DREB1G	ATGTCGG	AP2/ERF domain	AP2/ERF domain
DREB1G	CCGACA	AP2/ERF domain	AP2/ERF domain
DREB1G	CCGACAT	AP2/ERF domain	AP2/ERF domain
DREB1G	CCGACATC	AP2/ERF domain	AP2/ERF domain
DREB1G	CGACA	AP2/ERF domain	AP2/ERF domain
DREB1G	CGACAT	AP2/ERF domain	AP2/ERF domain
DREB1G	CGACATC	AP2/ERF domain	AP2/ERF domain
DREB1G	CGACATCA	AP2/ERF domain	AP2/ERF domain
DREB1G	CTCCGACA	AP2/ERF domain	AP2/ERF domain
DREB1G	GATGTCG	AP2/ERF domain	AP2/ERF domain
DREB1G	GATGTCGG	AP2/ERF domain	AP2/ERF domain
DREB1G	GTCGGT	AP2/ERF domain	AP2/ERF domain
DREB1G	GTCGGTA	AP2/ERF domain	AP2/ERF domain
DREB1G	TACCGAC	AP2/ERF domain	AP2/ERF domain
DREB1G	TCCGACA	AP2/ERF domain	AP2/ERF domain
DREB1G	TGATGTCG	AP2/ERF domain	AP2/ERF domain
DREB1G	TGTCGG	AP2/ERF domain	AP2/ERF domain
DREB1G	TGTCGGA	AP2/ERF domain	AP2/ERF domain
DREB1G	TGTCGGAG	AP2/ERF domain	AP2/ERF domain
DREB2	ACCGAC	AP2/ERF domain	AP2/ERF domain
DREB2	ACCGACAC	AP2/ERF domain	AP2/ERF domain
DREB2	ACCGACT	AP2/ERF domain	AP2/ERF domain
DREB2	AGTCGGT	AP2/ERF domain	AP2/ERF domain
DREB2	ATGTCGG	AP2/ERF domain	AP2/ERF domain
DREB2	CCGACA	AP2/ERF domain	AP2/ERF domain
DREB2	CCGACAT	AP2/ERF domain	AP2/ERF domain
DREB2	GTCGGT	AP2/ERF domain	AP2/ERF domain
DREB2	TGTCGG	AP2/ERF domain	AP2/ERF domain
DREB26	ACCGAC	AP2/ERF domain	AP2/ERF domain
DREB26	ACCGACAC	AP2/ERF domain	AP2/ERF domain
DREB26	ACCGACT	AP2/ERF domain	AP2/ERF domain
DREB26	AGTCGGT	AP2/ERF domain	AP2/ERF domain
DREB26	ATGTCGG	AP2/ERF domain	AP2/ERF domain
DREB26	CACCGTC	AP2/ERF domain	AP2/ERF domain
DREB26	CCGACA	AP2/ERF domain	AP2/ERF domain
DREB26	CCGACAT	AP2/ERF domain	AP2/ERF domain
DREB26	CCGACATC	AP2/ERF domain	AP2/ERF domain
DREB26	GATGTCGG	AP2/ERF domain	AP2/ERF domain
DREB26	GTCGGT	AP2/ERF domain	AP2/ERF domain
DREB26	TGTCGG	AP2/ERF domain	AP2/ERF domain
DREB2C	ACCGAC	AP2/ERF domain	AP2/ERF domain
DREB2C	ACCGACAC	AP2/ERF domain	AP2/ERF domain
DREB2C	ACCGACT	AP2/ERF domain	AP2/ERF domain
DREB2C	ACGTGTCG	AP2/ERF domain	AP2/ERF domain
DREB2C	AGTCGGT	AP2/ERF domain	AP2/ERF domain
DREB2C	ATGTCG	AP2/ERF domain	AP2/ERF domain
DREB2C	ATGTCGG	AP2/ERF domain	AP2/ERF domain
DREB2C	CACCGTC	AP2/ERF domain	AP2/ERF domain
DREB2C	CCGACA	AP2/ERF domain	AP2/ERF domain
DREB2C	CCGACAT	AP2/ERF domain	AP2/ERF domain
DREB2C	CCGACATC	AP2/ERF domain	AP2/ERF domain
DREB2C	CGACA	AP2/ERF domain	AP2/ERF domain
DREB2C	CGACAT	AP2/ERF domain	AP2/ERF domain
DREB2C	CGACATC	AP2/ERF domain	AP2/ERF domain
DREB2C	CGACATCA	AP2/ERF domain	AP2/ERF domain
DREB2C	CTCCGACA	AP2/ERF domain	AP2/ERF domain
DREB2C	GATGTCG	AP2/ERF domain	AP2/ERF domain
DREB2C	GATGTCGG	AP2/ERF domain	AP2/ERF domain
DREB2C	GCACCGA	AP2/ERF domain	AP2/ERF domain
DREB2C	GGCACCGA	AP2/ERF domain	AP2/ERF domain
DREB2C	GTCGGT	AP2/ERF domain	AP2/ERF domain
DREB2C	GTCGGTA	AP2/ERF domain	AP2/ERF domain
DREB2C	TACCGAC	AP2/ERF domain	AP2/ERF domain
DREB2C	TCCGACA	AP2/ERF domain	AP2/ERF domain
DREB2C	TCGGTGC	AP2/ERF domain	AP2/ERF domain
DREB2C	TCGGTGCC	AP2/ERF domain	AP2/ERF domain
DREB2C	TGATGTCG	AP2/ERF domain	AP2/ERF domain
DREB2C	TGTCGG	AP2/ERF domain	AP2/ERF domain
DREB2C	TGTCGGA	AP2/ERF domain	AP2/ERF domain
DREB2C	TGTCGGAG	AP2/ERF domain	AP2/ERF domain
ERF015	ACCGAC	AP2/ERF domain	AP2/ERF domain
ERF015	ACCGACAC	AP2/ERF domain	AP2/ERF domain
ERF015	ACCGACT	AP2/ERF domain	AP2/ERF domain
ERF015	AGTCGGT	AP2/ERF domain	AP2/ERF domain
ERF015	ATGTCGG	AP2/ERF domain	AP2/ERF domain
ERF015	CACCGTC	AP2/ERF domain	AP2/ERF domain
ERF015	CCGACA	AP2/ERF domain	AP2/ERF domain
ERF015	CCGACAT	AP2/ERF domain	AP2/ERF domain
ERF015	CCGACATC	AP2/ERF domain	AP2/ERF domain
ERF015	CGACA	AP2/ERF domain	AP2/ERF domain
ERF015	CTCCGACA	AP2/ERF domain	AP2/ERF domain
ERF015	GATGTCGG	AP2/ERF domain	AP2/ERF domain
ERF015	GCACCGA	AP2/ERF domain	AP2/ERF domain
ERF015	GTCGGT	AP2/ERF domain	AP2/ERF domain
ERF015	GTCGGTA	AP2/ERF domain	AP2/ERF domain
ERF015	TACCGAC	AP2/ERF domain	AP2/ERF domain
ERF015	TCCGACA	AP2/ERF domain	AP2/ERF domain
ERF015	TCGGTGC	AP2/ERF domain	AP2/ERF domain
ERF015	TGTCGG	AP2/ERF domain	AP2/ERF domain
ERF015	TGTCGGA	AP2/ERF domain	AP2/ERF domain
ERF015	TGTCGGAG	AP2/ERF domain	AP2/ERF domain
ERF017	ACCGAC	AP2/ERF domain	AP2/ERF domain
ERF017	CACCGTC	AP2/ERF domain	AP2/ERF domain
ERF017	GTCGGT	AP2/ERF domain	AP2/ERF domain
ERF018	ACCGAC	AP2/ERF domain	AP2/ERF domain
ERF018	GTCGGT	AP2/ERF domain	AP2/ERF domain
ERF018	GTCGGTA	AP2/ERF domain	AP2/ERF domain
ERF018	TACCGAC	AP2/ERF domain	AP2/ERF domain
ERF019	ACCGAC	AP2/ERF domain	AP2/ERF domain
ERF019	ACCGACAC	AP2/ERF domain	AP2/ERF domain
ERF019	ACCGACT	AP2/ERF domain	AP2/ERF domain
ERF019	AGTCGGT	AP2/ERF domain	AP2/ERF domain
ERF019	ATGTCGG	AP2/ERF domain	AP2/ERF domain
ERF019	CACCGTC	AP2/ERF domain	AP2/ERF domain
ERF019	CCGACA	AP2/ERF domain	AP2/ERF domain
ERF019	CCGACAT	AP2/ERF domain	AP2/ERF domain
ERF019	CCGACATC	AP2/ERF domain	AP2/ERF domain
ERF019	CGACA	AP2/ERF domain	AP2/ERF domain
ERF019	CTCCGACA	AP2/ERF domain	AP2/ERF domain
ERF019	GATGTCGG	AP2/ERF domain	AP2/ERF domain
ERF019	GCACCGA	AP2/ERF domain	AP2/ERF domain
ERF019	GTCGGT	AP2/ERF domain	AP2/ERF domain
ERF019	GTCGGTA	AP2/ERF domain	AP2/ERF domain
ERF019	TACCGAC	AP2/ERF domain	AP2/ERF domain
ERF019	TCCGACA	AP2/ERF domain	AP2/ERF domain
ERF019	TCGGTGC	AP2/ERF domain	AP2/ERF domain
ERF019	TGTCGG	AP2/ERF domain	AP2/ERF domain
ERF019	TGTCGGA	AP2/ERF domain	AP2/ERF domain
ERF019	TGTCGGAG	AP2/ERF domain	AP2/ERF domain
ERF021	ACCGACAC	AP2/ERF domain	AP2/ERF domain
ERF021	ATGTCGG	AP2/ERF domain	AP2/ERF domain
ERF021	CCGACA	AP2/ERF domain	AP2/ERF domain
ERF021	CCGACAT	AP2/ERF domain	AP2/ERF domain
ERF021	CCGACATC	AP2/ERF domain	AP2/ERF domain
ERF021	CGACA	AP2/ERF domain	AP2/ERF domain
ERF021	CTCCGACA	AP2/ERF domain	AP2/ERF domain
ERF021	GATGTCGG	AP2/ERF domain	AP2/ERF domain
ERF021	TCCGACA	AP2/ERF domain	AP2/ERF domain
ERF021	TGTCGG	AP2/ERF domain	AP2/ERF domain
ERF021	TGTCGGA	AP2/ERF domain	AP2/ERF domain
ERF021	TGTCGGAG	AP2/ERF domain	AP2/ERF domain
ERF027	ACCGAC	AP2/ERF domain	AP2/ERF domain
ERF027	ACCGACAC	AP2/ERF domain	AP2/ERF domain
ERF027	ATGTCG	AP2/ERF domain	AP2/ERF domain
ERF027	ATGTCGG	AP2/ERF domain	AP2/ERF domain
ERF027	CCGACA	AP2/ERF domain	AP2/ERF domain
ERF027	CCGACAT	AP2/ERF domain	AP2/ERF domain
ERF027	CCGACATC	AP2/ERF domain	AP2/ERF domain
ERF027	CGACA	AP2/ERF domain	AP2/ERF domain
ERF027	CGACAT	AP2/ERF domain	AP2/ERF domain
ERF027	CTCCGACA	AP2/ERF domain	AP2/ERF domain
ERF027	GATGTCGG	AP2/ERF domain	AP2/ERF domain
ERF027	GTCGGT	AP2/ERF domain	AP2/ERF domain
ERF027	GTCGGTA	AP2/ERF domain	AP2/ERF domain
ERF027	TACCGAC	AP2/ERF domain	AP2/ERF domain
ERF027	TCCGACA	AP2/ERF domain	AP2/ERF domain
ERF027	TGTCGG	AP2/ERF domain	AP2/ERF domain
ERF027	TGTCGGA	AP2/ERF domain	AP2/ERF domain
ERF027	TGTCGGAG	AP2/ERF domain	AP2/ERF domain
ERF035	ACCGAC	AP2/ERF domain	AP2/ERF domain
ERF035	ACCGACAC	AP2/ERF domain	AP2/ERF domain
ERF035	ACCGACT	AP2/ERF domain	AP2/ERF domain
ERF035	ACGTGTCG	AP2/ERF domain	AP2/ERF domain
ERF035	AGTCGGT	AP2/ERF domain	AP2/ERF domain
ERF035	ATGTCG	AP2/ERF domain	AP2/ERF domain
ERF035	ATGTCGG	AP2/ERF domain	AP2/ERF domain
ERF035	CCGACA	AP2/ERF domain	AP2/ERF domain
ERF035	CCGACAT	AP2/ERF domain	AP2/ERF domain
ERF035	CCGACATC	AP2/ERF domain	AP2/ERF domain
ERF035	CGACA	AP2/ERF domain	AP2/ERF domain
ERF035	CGACAT	AP2/ERF domain	AP2/ERF domain
ERF035	CTCCGACA	AP2/ERF domain	AP2/ERF domain
ERF035	GATGTCGG	AP2/ERF domain	AP2/ERF domain
ERF035	GCACCGA	AP2/ERF domain	AP2/ERF domain
ERF035	GTCGGT	AP2/ERF domain	AP2/ERF domain
ERF035	GTCGGTA	AP2/ERF domain	AP2/ERF domain
ERF035	TACCGAC	AP2/ERF domain	AP2/ERF domain
ERF035	TCCGACA	AP2/ERF domain	AP2/ERF domain
ERF035	TCGGTGC	AP2/ERF domain	AP2/ERF domain
ERF035	TGTCGG	AP2/ERF domain	AP2/ERF domain
ERF035	TGTCGGA	AP2/ERF domain	AP2/ERF domain
ERF035	TGTCGGAG	AP2/ERF domain	AP2/ERF domain
ERF037	ACCGAC	AP2/ERF domain	AP2/ERF domain
ERF037	ACCGACAC	AP2/ERF domain	AP2/ERF domain
ERF037	ACCGACT	AP2/ERF domain	AP2/ERF domain
ERF037	ACGTGTCG	AP2/ERF domain	AP2/ERF domain
ERF037	AGTCGGT	AP2/ERF domain	AP2/ERF domain
ERF037	ATGTCG	AP2/ERF domain	AP2/ERF domain
ERF037	ATGTCGG	AP2/ERF domain	AP2/ERF domain
ERF037	CCGACA	AP2/ERF domain	AP2/ERF domain
ERF037	CCGACAT	AP2/ERF domain	AP2/ERF domain
ERF037	CCGACATC	AP2/ERF domain	AP2/ERF domain
ERF037	CGACA	AP2/ERF domain	AP2/ERF domain
ERF037	CGACAT	AP2/ERF domain	AP2/ERF domain
ERF037	CTCCGACA	AP2/ERF domain	AP2/ERF domain
ERF037	GATGTCGG	AP2/ERF domain	AP2/ERF domain
ERF037	GTCGGT	AP2/ERF domain	AP2/ERF domain
ERF037	GTCGGTA	AP2/ERF domain	AP2/ERF domain
ERF037	TACCGAC	AP2/ERF domain	AP2/ERF domain
ERF037	TCCGACA	AP2/ERF domain	AP2/ERF domain
ERF037	TGTCGG	AP2/ERF domain	AP2/ERF domain
ERF037	TGTCGGA	AP2/ERF domain	AP2/ERF domain
ERF037	TGTCGGAG	AP2/ERF domain	AP2/ERF domain
ERF039	ACCGAC	AP2/ERF domain	AP2/ERF domain
ERF039	ACCGACAC	AP2/ERF domain	AP2/ERF domain
ERF039	ACGTGTCG	AP2/ERF domain	AP2/ERF domain
ERF039	ATGTCG	AP2/ERF domain	AP2/ERF domain
ERF039	ATGTCGG	AP2/ERF domain	AP2/ERF domain
ERF039	CCGACA	AP2/ERF domain	AP2/ERF domain
ERF039	CCGACAT	AP2/ERF domain	AP2/ERF domain
ERF039	CCGACATC	AP2/ERF domain	AP2/ERF domain
ERF039	CGACA	AP2/ERF domain	AP2/ERF domain
ERF039	CGACAT	AP2/ERF domain	AP2/ERF domain
ERF039	CTCCGACA	AP2/ERF domain	AP2/ERF domain
ERF039	GATGTCGG	AP2/ERF domain	AP2/ERF domain
ERF039	GTCGGT	AP2/ERF domain	AP2/ERF domain
ERF039	TCCGACA	AP2/ERF domain	AP2/ERF domain
ERF039	TGTCGG	AP2/ERF domain	AP2/ERF domain
ERF039	TGTCGGA	AP2/ERF domain	AP2/ERF domain
ERF039	TGTCGGAG	AP2/ERF domain	AP2/ERF domain
ERF043	AAGTGTCG	AP2/ERF domain	AP2/ERF domain
ERF043	ACCGAC	AP2/ERF domain	AP2/ERF domain
ERF043	ACCGACAC	AP2/ERF domain	AP2/ERF domain
ERF043	ACCGACT	AP2/ERF domain	AP2/ERF domain
ERF043	ACGTGTCG	AP2/ERF domain	AP2/ERF domain
ERF043	AGTCGGT	AP2/ERF domain	AP2/ERF domain
ERF043	AGTGTCG	AP2/ERF domain	AP2/ERF domain
ERF043	ATGTCG	AP2/ERF domain	AP2/ERF domain
ERF043	ATGTCGG	AP2/ERF domain	AP2/ERF domain
ERF043	ATGTCGGA	AP2/ERF domain	AP2/ERF domain
ERF043	CCGACA	AP2/ERF domain	AP2/ERF domain
ERF043	CCGACAT	AP2/ERF domain	AP2/ERF domain
ERF043	CCGACATC	AP2/ERF domain	AP2/ERF domain
ERF043	CGACA	AP2/ERF domain	AP2/ERF domain
ERF043	CGACAATA	AP2/ERF domain	AP2/ERF domain
ERF043	CGACACT	AP2/ERF domain	AP2/ERF domain
ERF043	CGACAG	AP2/ERF domain	AP2/ERF domain
ERF043	CGACAGC	AP2/ERF domain	AP2/ERF domain
ERF043	CGACAGCA	AP2/ERF domain	AP2/ERF domain
ERF043	CGACAGGT	AP2/ERF domain	AP2/ERF domain
ERF043	CGACAT	AP2/ERF domain	AP2/ERF domain
ERF043	CGACATC	AP2/ERF domain	AP2/ERF domain
ERF043	CGACATCA	AP2/ERF domain	AP2/ERF domain
ERF043	CTCCGACA	AP2/ERF domain	AP2/ERF domain
ERF043	CTGTCG	AP2/ERF domain	AP2/ERF domain
ERF043	GATGTCG	AP2/ERF domain	AP2/ERF domain
ERF043	GATGTCGG	AP2/ERF domain	AP2/ERF domain
ERF043	GCACCGA	AP2/ERF domain	AP2/ERF domain
ERF043	GCTGTCG	AP2/ERF domain	AP2/ERF domain
ERF043	GGCACCGA	AP2/ERF domain	AP2/ERF domain
ERF043	GTCGGT	AP2/ERF domain	AP2/ERF domain
ERF043	GTCGGTA	AP2/ERF domain	AP2/ERF domain
ERF043	TACCGAC	AP2/ERF domain	AP2/ERF domain
ERF043	TATTGTCG	AP2/ERF domain	AP2/ERF domain
ERF043	TCCGACA	AP2/ERF domain	AP2/ERF domain
ERF043	TCCGACAT	AP2/ERF domain	AP2/ERF domain
ERF043	TCGGTGC	AP2/ERF domain	AP2/ERF domain
ERF043	TCGGTGCC	AP2/ERF domain	AP2/ERF domain
ERF043	TGATGTCG	AP2/ERF domain	AP2/ERF domain
ERF043	TGCTGTCG	AP2/ERF domain	AP2/ERF domain
ERF043	TGTCGG	AP2/ERF domain	AP2/ERF domain
ERF043	TGTCGGA	AP2/ERF domain	AP2/ERF domain
ERF043	TGTCGGAG	AP2/ERF domain	AP2/ERF domain
ERF11	TGACGTCG	AP2/ERF domain	AP2/ERF domain
ERF1B	ACGTGGCG	AP2/ERF domain	AP2/ERF domain
ERF1B	CGCCACGT	AP2/ERF domain	AP2/ERF domain
ERF38	ACCGAC	AP2/ERF domain	AP2/ERF domain
ERF38	ACCGACAC	AP2/ERF domain	AP2/ERF domain
ERF38	ACCGACT	AP2/ERF domain	AP2/ERF domain
ERF38	AGTCGGT	AP2/ERF domain	AP2/ERF domain
ERF38	ATGTCGG	AP2/ERF domain	AP2/ERF domain
ERF38	CACCGTC	AP2/ERF domain	AP2/ERF domain
ERF38	CCGACA	AP2/ERF domain	AP2/ERF domain
ERF38	CCGACAT	AP2/ERF domain	AP2/ERF domain
ERF38	CCGACATC	AP2/ERF domain	AP2/ERF domain
ERF38	CGACA	AP2/ERF domain	AP2/ERF domain
ERF38	CTCCGACA	AP2/ERF domain	AP2/ERF domain
ERF38	GATGTCGG	AP2/ERF domain	AP2/ERF domain
ERF38	GCACCGA	AP2/ERF domain	AP2/ERF domain
ERF38	GTCGGT	AP2/ERF domain	AP2/ERF domain
ERF38	GTCGGTA	AP2/ERF domain	AP2/ERF domain
ERF38	TACCGAC	AP2/ERF domain	AP2/ERF domain
ERF38	TCCGACA	AP2/ERF domain	AP2/ERF domain
ERF38	TCGGTGC	AP2/ERF domain	AP2/ERF domain
ERF38	TGTCGG	AP2/ERF domain	AP2/ERF domain
ERF38	TGTCGGA	AP2/ERF domain	AP2/ERF domain
ERF38	TGTCGGAG	AP2/ERF domain	AP2/ERF domain
ERF4	TGACGTCG	AP2/ERF domain	AP2/ERF domain
Os05g0497200	ACGTGGCG	AP2/ERF domain	AP2/ERF domain
Os05g0497200	CGCCACGT	AP2/ERF domain	AP2/ERF domain
PHYPADRAFT_173530	ACCGAC	AP2/ERF domain	AP2/ERF domain
PHYPADRAFT_173530	ACCGACAC	AP2/ERF domain	AP2/ERF domain
PHYPADRAFT_173530	ACCGACT	AP2/ERF domain	AP2/ERF domain
PHYPADRAFT_173530	ACGTGTCG	AP2/ERF domain	AP2/ERF domain
PHYPADRAFT_173530	AGTCGGT	AP2/ERF domain	AP2/ERF domain
PHYPADRAFT_173530	ATGTCG	AP2/ERF domain	AP2/ERF domain
PHYPADRAFT_173530	ATGTCGG	AP2/ERF domain	AP2/ERF domain
PHYPADRAFT_173530	CCGACA	AP2/ERF domain	AP2/ERF domain
PHYPADRAFT_173530	CCGACAT	AP2/ERF domain	AP2/ERF domain
PHYPADRAFT_173530	CCGACATC	AP2/ERF domain	AP2/ERF domain
PHYPADRAFT_173530	CGACA	AP2/ERF domain	AP2/ERF domain
PHYPADRAFT_173530	CGACAT	AP2/ERF domain	AP2/ERF domain
PHYPADRAFT_173530	CGACATC	AP2/ERF domain	AP2/ERF domain
PHYPADRAFT_173530	CGACATCA	AP2/ERF domain	AP2/ERF domain
PHYPADRAFT_173530	CTCCGACA	AP2/ERF domain	AP2/ERF domain
PHYPADRAFT_173530	GATGTCG	AP2/ERF domain	AP2/ERF domain
PHYPADRAFT_173530	GATGTCGG	AP2/ERF domain	AP2/ERF domain
PHYPADRAFT_173530	GCACCGA	AP2/ERF domain	AP2/ERF domain
PHYPADRAFT_173530	GGCACCGA	AP2/ERF domain	AP2/ERF domain
PHYPADRAFT_173530	GTCGGT	AP2/ERF domain	AP2/ERF domain
PHYPADRAFT_173530	GTCGGTA	AP2/ERF domain	AP2/ERF domain
PHYPADRAFT_173530	TACCGAC	AP2/ERF domain	AP2/ERF domain
PHYPADRAFT_173530	TCCGACA	AP2/ERF domain	AP2/ERF domain
PHYPADRAFT_173530	TCGGTGC	AP2/ERF domain	AP2/ERF domain
PHYPADRAFT_173530	TCGGTGCC	AP2/ERF domain	AP2/ERF domain
PHYPADRAFT_173530	TGATGTCG	AP2/ERF domain	AP2/ERF domain
PHYPADRAFT_173530	TGTCGG	AP2/ERF domain	AP2/ERF domain
PHYPADRAFT_173530	TGTCGGA	AP2/ERF domain	AP2/ERF domain
PHYPADRAFT_173530	TGTCGGAG	AP2/ERF domain	AP2/ERF domain
PHYPADRAFT_182268	ACCGAC	AP2/ERF domain	AP2/ERF domain
PHYPADRAFT_182268	ACCGACAC	AP2/ERF domain	AP2/ERF domain
PHYPADRAFT_182268	ACCGACT	AP2/ERF domain	AP2/ERF domain
PHYPADRAFT_182268	ACGTGTCG	AP2/ERF domain	AP2/ERF domain
PHYPADRAFT_182268	AGTCGGT	AP2/ERF domain	AP2/ERF domain
PHYPADRAFT_182268	ATGTCGG	AP2/ERF domain	AP2/ERF domain
PHYPADRAFT_182268	CACCGTC	AP2/ERF domain	AP2/ERF domain
PHYPADRAFT_182268	CCGACA	AP2/ERF domain	AP2/ERF domain
PHYPADRAFT_182268	CCGACAT	AP2/ERF domain	AP2/ERF domain
PHYPADRAFT_182268	CCGACATC	AP2/ERF domain	AP2/ERF domain
PHYPADRAFT_182268	CGACA	AP2/ERF domain	AP2/ERF domain
PHYPADRAFT_182268	CTCCGACA	AP2/ERF domain	AP2/ERF domain
PHYPADRAFT_182268	GATGTCGG	AP2/ERF domain	AP2/ERF domain
PHYPADRAFT_182268	GCACCGA	AP2/ERF domain	AP2/ERF domain
PHYPADRAFT_182268	GGCACCGA	AP2/ERF domain	AP2/ERF domain
PHYPADRAFT_182268	GTCGGT	AP2/ERF domain	AP2/ERF domain
PHYPADRAFT_182268	GTCGGTA	AP2/ERF domain	AP2/ERF domain
PHYPADRAFT_182268	TACCGAC	AP2/ERF domain	AP2/ERF domain
PHYPADRAFT_182268	TCCGACA	AP2/ERF domain	AP2/ERF domain
PHYPADRAFT_182268	TCGGTGC	AP2/ERF domain	AP2/ERF domain
PHYPADRAFT_182268	TCGGTGCC	AP2/ERF domain	AP2/ERF domain
PHYPADRAFT_182268	TGTCGG	AP2/ERF domain	AP2/ERF domain
PHYPADRAFT_182268	TGTCGGA	AP2/ERF domain	AP2/ERF domain
PHYPADRAFT_182268	TGTCGGAG	AP2/ERF domain	AP2/ERF domain
PHYPADRAFT_28324	ACCGAC	AP2/ERF domain	AP2/ERF domain
PHYPADRAFT_28324	ACCGACAC	AP2/ERF domain	AP2/ERF domain
PHYPADRAFT_28324	ACCGACT	AP2/ERF domain	AP2/ERF domain
PHYPADRAFT_28324	ACGTGTCG	AP2/ERF domain	AP2/ERF domain
PHYPADRAFT_28324	AGTCGGT	AP2/ERF domain	AP2/ERF domain
PHYPADRAFT_28324	ATGTCG	AP2/ERF domain	AP2/ERF domain
PHYPADRAFT_28324	ATGTCGG	AP2/ERF domain	AP2/ERF domain
PHYPADRAFT_28324	CCGACA	AP2/ERF domain	AP2/ERF domain
PHYPADRAFT_28324	CCGACAT	AP2/ERF domain	AP2/ERF domain
PHYPADRAFT_28324	CCGACATC	AP2/ERF domain	AP2/ERF domain
PHYPADRAFT_28324	CGACA	AP2/ERF domain	AP2/ERF domain
PHYPADRAFT_28324	CGACAT	AP2/ERF domain	AP2/ERF domain
PHYPADRAFT_28324	CGACATC	AP2/ERF domain	AP2/ERF domain
PHYPADRAFT_28324	CGACATCA	AP2/ERF domain	AP2/ERF domain
PHYPADRAFT_28324	CTCCGACA	AP2/ERF domain	AP2/ERF domain
PHYPADRAFT_28324	GATGTCG	AP2/ERF domain	AP2/ERF domain
PHYPADRAFT_28324	GATGTCGG	AP2/ERF domain	AP2/ERF domain
PHYPADRAFT_28324	GCACCGA	AP2/ERF domain	AP2/ERF domain
PHYPADRAFT_28324	GGCACCGA	AP2/ERF domain	AP2/ERF domain
PHYPADRAFT_28324	GTCGGT	AP2/ERF domain	AP2/ERF domain
PHYPADRAFT_28324	GTCGGTA	AP2/ERF domain	AP2/ERF domain
PHYPADRAFT_28324	TACCGAC	AP2/ERF domain	AP2/ERF domain
PHYPADRAFT_28324	TCCGACA	AP2/ERF domain	AP2/ERF domain
PHYPADRAFT_28324	TCGGTGC	AP2/ERF domain	AP2/ERF domain
PHYPADRAFT_28324	TCGGTGCC	AP2/ERF domain	AP2/ERF domain
PHYPADRAFT_28324	TGATGTCG	AP2/ERF domain	AP2/ERF domain
PHYPADRAFT_28324	TGTCGG	AP2/ERF domain	AP2/ERF domain
PHYPADRAFT_28324	TGTCGGA	AP2/ERF domain	AP2/ERF domain
PHYPADRAFT_28324	TGTCGGAG	AP2/ERF domain	AP2/ERF domain
PHYPADRAFT_64121	ACCGAC	AP2/ERF domain	AP2/ERF domain
PHYPADRAFT_64121	ACCGACAC	AP2/ERF domain	AP2/ERF domain
PHYPADRAFT_64121	ATGTCGG	AP2/ERF domain	AP2/ERF domain
PHYPADRAFT_64121	CCGACA	AP2/ERF domain	AP2/ERF domain
PHYPADRAFT_64121	CCGACAT	AP2/ERF domain	AP2/ERF domain
PHYPADRAFT_64121	CCGACATC	AP2/ERF domain	AP2/ERF domain
PHYPADRAFT_64121	CGACA	AP2/ERF domain	AP2/ERF domain
PHYPADRAFT_64121	GATGTCGG	AP2/ERF domain	AP2/ERF domain
PHYPADRAFT_64121	GTCGGT	AP2/ERF domain	AP2/ERF domain
PHYPADRAFT_64121	GTCGGTA	AP2/ERF domain	AP2/ERF domain
PHYPADRAFT_64121	TACCGAC	AP2/ERF domain	AP2/ERF domain
PHYPADRAFT_64121	TGTCGG	AP2/ERF domain	AP2/ERF domain
RAP2-1	ACCGAC	AP2/ERF domain	AP2/ERF domain
RAP2-1	ACCGACAC	AP2/ERF domain	AP2/ERF domain
RAP2-1	ACCGACT	AP2/ERF domain	AP2/ERF domain
RAP2-1	AGTCGGT	AP2/ERF domain	AP2/ERF domain
RAP2-1	ATGTCG	AP2/ERF domain	AP2/ERF domain
RAP2-1	ATGTCGG	AP2/ERF domain	AP2/ERF domain
RAP2-1	CACCGTC	AP2/ERF domain	AP2/ERF domain
RAP2-1	CCGACA	AP2/ERF domain	AP2/ERF domain
RAP2-1	CCGACAT	AP2/ERF domain	AP2/ERF domain
RAP2-1	CCGACATC	AP2/ERF domain	AP2/ERF domain
RAP2-1	CGACA	AP2/ERF domain	AP2/ERF domain
RAP2-1	CGACAT	AP2/ERF domain	AP2/ERF domain
RAP2-1	CTCCGACA	AP2/ERF domain	AP2/ERF domain
RAP2-1	GATGTCGG	AP2/ERF domain	AP2/ERF domain
RAP2-1	GCACCGA	AP2/ERF domain	AP2/ERF domain
RAP2-1	GTCGGT	AP2/ERF domain	AP2/ERF domain
RAP2-1	GTCGGTA	AP2/ERF domain	AP2/ERF domain
RAP2-1	TACCGAC	AP2/ERF domain	AP2/ERF domain
RAP2-1	TCCGACA	AP2/ERF domain	AP2/ERF domain
RAP2-1	TCGGTGC	AP2/ERF domain	AP2/ERF domain
RAP2-1	TGTCGG	AP2/ERF domain	AP2/ERF domain
RAP2-1	TGTCGGA	AP2/ERF domain	AP2/ERF domain
RAP2-1	TGTCGGAG	AP2/ERF domain	AP2/ERF domain
RAP2-10	ACCGAC	AP2/ERF domain	AP2/ERF domain
RAP2-10	ACCGACAC	AP2/ERF domain	AP2/ERF domain
RAP2-10	ACGTGTCG	AP2/ERF domain	AP2/ERF domain
RAP2-10	ATGTCG	AP2/ERF domain	AP2/ERF domain
RAP2-10	ATGTCGG	AP2/ERF domain	AP2/ERF domain
RAP2-10	CCGACA	AP2/ERF domain	AP2/ERF domain
RAP2-10	CCGACAT	AP2/ERF domain	AP2/ERF domain
RAP2-10	CCGACATC	AP2/ERF domain	AP2/ERF domain
RAP2-10	CGACA	AP2/ERF domain	AP2/ERF domain
RAP2-10	CGACAT	AP2/ERF domain	AP2/ERF domain
RAP2-10	CTCCGACA	AP2/ERF domain	AP2/ERF domain
RAP2-10	GATGTCGG	AP2/ERF domain	AP2/ERF domain
RAP2-10	GTCGGT	AP2/ERF domain	AP2/ERF domain
RAP2-10	GTCGGTA	AP2/ERF domain	AP2/ERF domain
RAP2-10	TACCGAC	AP2/ERF domain	AP2/ERF domain
RAP2-10	TCCGACA	AP2/ERF domain	AP2/ERF domain
RAP2-10	TGTCGG	AP2/ERF domain	AP2/ERF domain
RAP2-10	TGTCGGA	AP2/ERF domain	AP2/ERF domain
RAP2-10	TGTCGGAG	AP2/ERF domain	AP2/ERF domain
RAP21	ACCGAC	AP2/ERF domain	AP2/ERF domain
RAP21	ACCGACAC	AP2/ERF domain	AP2/ERF domain
RAP21	ACGTGTCG	AP2/ERF domain	AP2/ERF domain
RAP21	ATGTCGG	AP2/ERF domain	AP2/ERF domain
RAP21	CACCGTC	AP2/ERF domain	AP2/ERF domain
RAP21	CCGACA	AP2/ERF domain	AP2/ERF domain
RAP21	CCGACAT	AP2/ERF domain	AP2/ERF domain
RAP21	CCGACATC	AP2/ERF domain	AP2/ERF domain
RAP21	CGACA	AP2/ERF domain	AP2/ERF domain
RAP21	CTCCGACA	AP2/ERF domain	AP2/ERF domain
RAP21	GATGTCGG	AP2/ERF domain	AP2/ERF domain
RAP21	GTCGGT	AP2/ERF domain	AP2/ERF domain
RAP21	TGTCGG	AP2/ERF domain	AP2/ERF domain
RAP21	TGTCGGAG	AP2/ERF domain	AP2/ERF domain
RAP210	ACCGAC	AP2/ERF domain	AP2/ERF domain
RAP210	ACCGACAC	AP2/ERF domain	AP2/ERF domain
RAP210	ATGTCGG	AP2/ERF domain	AP2/ERF domain
RAP210	CCGACA	AP2/ERF domain	AP2/ERF domain
RAP210	CCGACAT	AP2/ERF domain	AP2/ERF domain
RAP210	CCGACATC	AP2/ERF domain	AP2/ERF domain
RAP210	CGACA	AP2/ERF domain	AP2/ERF domain
RAP210	CTCCGACA	AP2/ERF domain	AP2/ERF domain
RAP210	GATGTCGG	AP2/ERF domain	AP2/ERF domain
RAP210	GTCGGT	AP2/ERF domain	AP2/ERF domain
RAP210	GTCGGTA	AP2/ERF domain	AP2/ERF domain
RAP210	TACCGAC	AP2/ERF domain	AP2/ERF domain
RAP210	TCCGACA	AP2/ERF domain	AP2/ERF domain
RAP210	TGTCGG	AP2/ERF domain	AP2/ERF domain
RAP210	TGTCGGA	AP2/ERF domain	AP2/ERF domain
RAP210	TGTCGGAG	AP2/ERF domain	AP2/ERF domain
SMZ	CCTCGTA	AP2/ERF domain	AP2/ERF domain
SMZ	TACGAGG	AP2/ERF domain	AP2/ERF domain
SMZ	TACGAGGA	AP2/ERF domain	AP2/ERF domain
SMZ	TCCTCGTA	AP2/ERF domain	AP2/ERF domain
TINY	ACCGAC	AP2/ERF domain	AP2/ERF domain
TINY	ACCGACAC	AP2/ERF domain	AP2/ERF domain
TINY	ATGTCGG	AP2/ERF domain	AP2/ERF domain
TINY	CCGACA	AP2/ERF domain	AP2/ERF domain
TINY	CCGACAT	AP2/ERF domain	AP2/ERF domain
TINY	CCGACATC	AP2/ERF domain	AP2/ERF domain
TINY	CGACA	AP2/ERF domain	AP2/ERF domain
TINY	CTCCGACA	AP2/ERF domain	AP2/ERF domain
TINY	GATGTCGG	AP2/ERF domain	AP2/ERF domain
TINY	GTCGGT	AP2/ERF domain	AP2/ERF domain
TINY	GTCGGTA	AP2/ERF domain	AP2/ERF domain
TINY	TACCGAC	AP2/ERF domain	AP2/ERF domain
TINY	TCCGACA	AP2/ERF domain	AP2/ERF domain
TINY	TGTCGG	AP2/ERF domain	AP2/ERF domain
TINY	TGTCGGA	AP2/ERF domain	AP2/ERF domain
TINY	TGTCGGAG	AP2/ERF domain	AP2/ERF domain
DRE1C	ACCGAC	Beta-Hairpin-Ribbon	AP2/ERF domain
DRE1C	ACCGACAC	Beta-Hairpin-Ribbon	AP2/ERF domain
DRE1C	ACGTGTCG	Beta-Hairpin-Ribbon	AP2/ERF domain
DRE1C	ATCATGTC	Beta-Hairpin-Ribbon	AP2/ERF domain
DRE1C	ATGATGTC	Beta-Hairpin-Ribbon	AP2/ERF domain
DRE1C	ATGTCG	Beta-Hairpin-Ribbon	AP2/ERF domain
DRE1C	ATGTCGG	Beta-Hairpin-Ribbon	AP2/ERF domain
DRE1C	ATGTCGGA	Beta-Hairpin-Ribbon	AP2/ERF domain
DRE1C	CACATGTC	Beta-Hairpin-Ribbon	AP2/ERF domain
DRE1C	CATGTC	Beta-Hairpin-Ribbon	AP2/ERF domain
DRE1C	CATGTGGG	Beta-Hairpin-Ribbon	AP2/ERF domain
DRE1C	CCATGTC	Beta-Hairpin-Ribbon	AP2/ERF domain
DRE1C	CCCACATG	Beta-Hairpin-Ribbon	AP2/ERF domain
DRE1C	CCCATGTC	Beta-Hairpin-Ribbon	AP2/ERF domain
DRE1C	CCGACA	Beta-Hairpin-Ribbon	AP2/ERF domain
DRE1C	CCGACAT	Beta-Hairpin-Ribbon	AP2/ERF domain
DRE1C	CCGACATC	Beta-Hairpin-Ribbon	AP2/ERF domain
DRE1C	CGACA	Beta-Hairpin-Ribbon	AP2/ERF domain
DRE1C	CGACAT	Beta-Hairpin-Ribbon	AP2/ERF domain
DRE1C	CGACATC	Beta-Hairpin-Ribbon	AP2/ERF domain
DRE1C	CGACATCA	Beta-Hairpin-Ribbon	AP2/ERF domain
DRE1C	CTCCGACA	Beta-Hairpin-Ribbon	AP2/ERF domain
DRE1C	GACATA	Beta-Hairpin-Ribbon	AP2/ERF domain
DRE1C	GACATAC	Beta-Hairpin-Ribbon	AP2/ERF domain
DRE1C	GACATACA	Beta-Hairpin-Ribbon	AP2/ERF domain
DRE1C	GACATC	Beta-Hairpin-Ribbon	AP2/ERF domain
DRE1C	GACATCA	Beta-Hairpin-Ribbon	AP2/ERF domain
DRE1C	GACATCAA	Beta-Hairpin-Ribbon	AP2/ERF domain
DRE1C	GACATCAT	Beta-Hairpin-Ribbon	AP2/ERF domain
DRE1C	GACATCTC	Beta-Hairpin-Ribbon	AP2/ERF domain
DRE1C	GACATGA	Beta-Hairpin-Ribbon	AP2/ERF domain
DRE1C	GACATGAA	Beta-Hairpin-Ribbon	AP2/ERF domain
DRE1C	GACATGAT	Beta-Hairpin-Ribbon	AP2/ERF domain
DRE1C	GACATGG	Beta-Hairpin-Ribbon	AP2/ERF domain
DRE1C	GACATGGG	Beta-Hairpin-Ribbon	AP2/ERF domain
DRE1C	GACATGTG	Beta-Hairpin-Ribbon	AP2/ERF domain
DRE1C	GAGATGTC	Beta-Hairpin-Ribbon	AP2/ERF domain
DRE1C	GATGTC	Beta-Hairpin-Ribbon	AP2/ERF domain
DRE1C	GATGTCG	Beta-Hairpin-Ribbon	AP2/ERF domain
DRE1C	GATGTCGG	Beta-Hairpin-Ribbon	AP2/ERF domain
DRE1C	GTATGTC	Beta-Hairpin-Ribbon	AP2/ERF domain
DRE1C	GTCGGT	Beta-Hairpin-Ribbon	AP2/ERF domain
DRE1C	GTCGGTA	Beta-Hairpin-Ribbon	AP2/ERF domain
DRE1C	TACCGAC	Beta-Hairpin-Ribbon	AP2/ERF domain
DRE1C	TATGTC	Beta-Hairpin-Ribbon	AP2/ERF domain
DRE1C	TCATGTC	Beta-Hairpin-Ribbon	AP2/ERF domain
DRE1C	TCCGACA	Beta-Hairpin-Ribbon	AP2/ERF domain
DRE1C	TCCGACAT	Beta-Hairpin-Ribbon	AP2/ERF domain
DRE1C	TGACGTCG	Beta-Hairpin-Ribbon	AP2/ERF domain
DRE1C	TGATGTC	Beta-Hairpin-Ribbon	AP2/ERF domain
DRE1C	TGATGTCG	Beta-Hairpin-Ribbon	AP2/ERF domain
DRE1C	TGTATGTC	Beta-Hairpin-Ribbon	AP2/ERF domain
DRE1C	TGTCGG	Beta-Hairpin-Ribbon	AP2/ERF domain
DRE1C	TGTCGGA	Beta-Hairpin-Ribbon	AP2/ERF domain
DRE1C	TGTCGGAG	Beta-Hairpin-Ribbon	AP2/ERF domain
DRE1C	TTCATGTC	Beta-Hairpin-Ribbon	AP2/ERF domain
DRE1C	TTGATGTC	Beta-Hairpin-Ribbon	AP2/ERF domain
OsRR22	CGTATCTA	Other	ARR
OsRR22	GTATCTTT	Other	ARR
OsRR22	TAGATACG	Other	ARR
ABI3	GCATGC	B3 domain	B3 domain
ABI3	GCATGCA	B3 domain	B3 domain
ABI3	TGCATGC	B3 domain	B3 domain
ARF1	ACCGAC	B3 domain	B3 domain
ARF1	ACCGACAC	B3 domain	B3 domain
ARF1	ACCGACT	B3 domain	B3 domain
ARF1	ACGTGTCG	B3 domain	B3 domain
ARF1	AGTCGGT	B3 domain	B3 domain
ARF1	ATGTCG	B3 domain	B3 domain
ARF1	ATGTCGG	B3 domain	B3 domain
ARF1	ATGTCGGA	B3 domain	B3 domain
ARF1	CACGTGTC	B3 domain	B3 domain
ARF1	CCGACA	B3 domain	B3 domain
ARF1	CCGACAT	B3 domain	B3 domain
ARF1	CCGACATC	B3 domain	B3 domain
ARF1	CGACA	B3 domain	B3 domain
ARF1	CGACAT	B3 domain	B3 domain
ARF1	CGACATC	B3 domain	B3 domain
ARF1	CGACATCA	B3 domain	B3 domain
ARF1	CTCCGACA	B3 domain	B3 domain
ARF1	GACACGTG	B3 domain	B3 domain
ARF1	GATGTCG	B3 domain	B3 domain
ARF1	GATGTCGG	B3 domain	B3 domain
ARF1	GCACCGA	B3 domain	B3 domain
ARF1	GTCGGT	B3 domain	B3 domain
ARF1	GTCGGTA	B3 domain	B3 domain
ARF1	TACCGAC	B3 domain	B3 domain
ARF1	TCCGACA	B3 domain	B3 domain
ARF1	TCCGACAT	B3 domain	B3 domain
ARF1	TCGGTGC	B3 domain	B3 domain
ARF1	TGATGTCG	B3 domain	B3 domain
ARF1	TGTCGG	B3 domain	B3 domain
ARF1	TGTCGGA	B3 domain	B3 domain
ARF1	TGTCGGAG	B3 domain	B3 domain
ARF13	ACACGT	B3 domain	B3 domain
ARF13	ACACGTG	B3 domain	B3 domain
ARF13	ACACGTGA	B3 domain	B3 domain
ARF13	ACACGTGC	B3 domain	B3 domain
ARF13	ACACGTGG	B3 domain	B3 domain
ARF13	ACGTGT	B3 domain	B3 domain
ARF13	ACGTGTCG	B3 domain	B3 domain
ARF13	CACGTGT	B3 domain	B3 domain
ARF13	CACGTGTC	B3 domain	B3 domain
ARF13	CCACGTGT	B3 domain	B3 domain
ARF13	CGTGGGAC	B3 domain	B3 domain
ARF13	GACACGTC	B3 domain	B3 domain
ARF13	GACACGTG	B3 domain	B3 domain
ARF13	GACGTGTC	B3 domain	B3 domain
ARF13	GGGGGACC	B3 domain	B3 domain
ARF13	GGTCCCCC	B3 domain	B3 domain
ARF13	TCACGTGT	B3 domain	B3 domain
ARF14	ACACGT	B3 domain	B3 domain
ARF14	ACACGTC	B3 domain	B3 domain
ARF14	ACGTGT	B3 domain	B3 domain
ARF14	ACGTGTCG	B3 domain	B3 domain
ARF14	ATGTCGG	B3 domain	B3 domain
ARF14	CACGTGTC	B3 domain	B3 domain
ARF14	CCGACAT	B3 domain	B3 domain
ARF14	GACACGTC	B3 domain	B3 domain
ARF14	GACACGTG	B3 domain	B3 domain
ARF14	GACGTGT	B3 domain	B3 domain
ARF14	GACGTGTC	B3 domain	B3 domain
ARF18	ACCGAC	B3 domain	B3 domain
ARF18	ATGTCGG	B3 domain	B3 domain
ARF18	CCGACA	B3 domain	B3 domain
ARF18	CCGACAT	B3 domain	B3 domain
ARF18	CGACA	B3 domain	B3 domain
ARF18	CTCCGACA	B3 domain	B3 domain
ARF18	GACAAA	B3 domain	B3 domain
ARF18	GTCGGT	B3 domain	B3 domain
ARF18	TCCGACA	B3 domain	B3 domain
ARF18	TGTCGG	B3 domain	B3 domain
ARF18	TGTCGGA	B3 domain	B3 domain
ARF18	TGTCGGAG	B3 domain	B3 domain
ARF2	CCGACA	B3 domain	B3 domain
ARF2	CGACA	B3 domain	B3 domain
ARF2	TGTCGG	B3 domain	B3 domain
ARF27	ATGTCGG	B3 domain	B3 domain
ARF27	CCGACAT	B3 domain	B3 domain
ARF29	ATGTCGG	B3 domain	B3 domain
ARF29	CCGACA	B3 domain	B3 domain
ARF29	CCGACAT	B3 domain	B3 domain
ARF29	CGACA	B3 domain	B3 domain
ARF29	TCCGACA	B3 domain	B3 domain
ARF29	TGTCGG	B3 domain	B3 domain
ARF29	TGTCGGA	B3 domain	B3 domain
ARF3	AAGTGTCG	B3 domain	B3 domain
ARF3	ACCGAC	B3 domain	B3 domain
ARF3	ACCGACAC	B3 domain	B3 domain
ARF3	ACGTGTCG	B3 domain	B3 domain
ARF3	AGTGTCG	B3 domain	B3 domain
ARF3	ATGTCG	B3 domain	B3 domain
ARF3	ATGTCGG	B3 domain	B3 domain
ARF3	ATGTCGGA	B3 domain	B3 domain
ARF3	CCGACA	B3 domain	B3 domain
ARF3	CCGACAT	B3 domain	B3 domain
ARF3	CCGACATC	B3 domain	B3 domain
ARF3	CGACA	B3 domain	B3 domain
ARF3	CGACAATA	B3 domain	B3 domain
ARF3	CGACACT	B3 domain	B3 domain
ARF3	CGACAG	B3 domain	B3 domain
ARF3	CGACAGC	B3 domain	B3 domain
ARF3	CGACAGCA	B3 domain	B3 domain
ARF3	CGACAGGT	B3 domain	B3 domain
ARF3	CGACAT	B3 domain	B3 domain
ARF3	CGACATC	B3 domain	B3 domain
ARF3	CGACATCA	B3 domain	B3 domain
ARF3	CTCCGACA	B3 domain	B3 domain
ARF3	CTGTCG	B3 domain	B3 domain
ARF3	GATGTCG	B3 domain	B3 domain
ARF3	GATGTCGG	B3 domain	B3 domain
ARF3	GCTGTCG	B3 domain	B3 domain
ARF3	GTCGGAA	B3 domain	B3 domain
ARF3	GTCGGT	B3 domain	B3 domain
ARF3	GTCGGTA	B3 domain	B3 domain
ARF3	TACCGAC	B3 domain	B3 domain
ARF3	TATTGTCG	B3 domain	B3 domain
ARF3	TCCGACA	B3 domain	B3 domain
ARF3	TCCGACAT	B3 domain	B3 domain
ARF3	TGATGTCG	B3 domain	B3 domain
ARF3	TGCTGTCG	B3 domain	B3 domain
ARF3	TGTCGG	B3 domain	B3 domain
ARF3	TGTCGGA	B3 domain	B3 domain
ARF3	TGTCGGAG	B3 domain	B3 domain
ARF35	ACCGAC	B3 domain	B3 domain
ARF35	ACCGACAC	B3 domain	B3 domain
ARF35	ACGTGTCG	B3 domain	B3 domain
ARF35	ATGTCGG	B3 domain	B3 domain
ARF35	CCGACA	B3 domain	B3 domain
ARF35	CCGACAT	B3 domain	B3 domain
ARF35	CCGACATC	B3 domain	B3 domain
ARF35	CGACA	B3 domain	B3 domain
ARF35	CTCCGACA	B3 domain	B3 domain
ARF35	GATGTCGG	B3 domain	B3 domain
ARF35	GTCGGT	B3 domain	B3 domain
ARF35	TCCGACA	B3 domain	B3 domain
ARF35	TGTCGG	B3 domain	B3 domain
ARF35	TGTCGGA	B3 domain	B3 domain
ARF35	TGTCGGAG	B3 domain	B3 domain
ARF36	GACACGTC	B3 domain	B3 domain
ARF36	GACGTGTC	B3 domain	B3 domain
ARF4	ACGACA	B3 domain	B3 domain
ARF4	ACGTGTCG	B3 domain	B3 domain
ARF4	CGACA	B3 domain	B3 domain
ARF4	TGTCGT	B3 domain	B3 domain
ARF5	ACCGAC	B3 domain	B3 domain
ARF5	ACCGACAC	B3 domain	B3 domain
ARF5	ACGTGTCG	B3 domain	B3 domain
ARF5	ATGTCGG	B3 domain	B3 domain
ARF5	CCGACA	B3 domain	B3 domain
ARF5	CCGACAT	B3 domain	B3 domain
ARF5	CCGACATC	B3 domain	B3 domain
ARF5	CGACA	B3 domain	B3 domain
ARF5	CTCCGACA	B3 domain	B3 domain
ARF5	GATGTCGG	B3 domain	B3 domain
ARF5	GTCGGT	B3 domain	B3 domain
ARF5	GTCGGTA	B3 domain	B3 domain
ARF5	TACCGAC	B3 domain	B3 domain
ARF5	TCCGACA	B3 domain	B3 domain
ARF5	TGTCGG	B3 domain	B3 domain
ARF5	TGTCGGA	B3 domain	B3 domain
ARF5	TGTCGGAG	B3 domain	B3 domain
ARF7	CCGACA	B3 domain	B3 domain
ARF7	CGACA	B3 domain	B3 domain
ARF7	TGTCGG	B3 domain	B3 domain
ARF8	ATGTCGG	B3 domain	B3 domain
ARF8	CCGACA	B3 domain	B3 domain
ARF8	CCGACAT	B3 domain	B3 domain
ARF8	CGACA	B3 domain	B3 domain
ARF8	CTCCGACA	B3 domain	B3 domain
ARF8	TCCGACA	B3 domain	B3 domain
ARF8	TGTCGG	B3 domain	B3 domain
ARF8	TGTCGGA	B3 domain	B3 domain
ARF8	TGTCGGAG	B3 domain	B3 domain
FUS3	ACACGTGC	B3 domain	B3 domain
FUS3	ACATGCAG	B3 domain	B3 domain
FUS3	ATTGCATG	B3 domain	B3 domain
FUS3	CATG	B3 domain	B3 domain
FUS3	CATGCAAT	B3 domain	B3 domain
FUS3	CTGCATGT	B3 domain	B3 domain
FUS3	TGCATG	B3 domain	B3 domain
LEC2	TGCATG	B3 domain	B3 domain
AIB	ACACGT	Basic helix-loop-helix factors (bHLH)	Basic helix-loop-helix factors (bHLH)
AIB	ACACGTG	Basic helix-loop-helix factors (bHLH)	Basic helix-loop-helix factors (bHLH)
AIB	ACACGTGA	Basic helix-loop-helix factors (bHLH)	Basic helix-loop-helix factors (bHLH)
AIB	ACACGTGC	Basic helix-loop-helix factors (bHLH)	Basic helix-loop-helix factors (bHLH)
AIB	ACCACGT	Basic helix-loop-helix factors (bHLH)	Basic helix-loop-helix factors (bHLH)
AIB	ACGT	Basic helix-loop-helix factors (bHLH)	Basic helix-loop-helix factors (bHLH)
AIB	ACGTGGG	Basic helix-loop-helix factors (bHLH)	Basic helix-loop-helix factors (bHLH)
AIB	ACGTGGT	Basic helix-loop-helix factors (bHLH)	Basic helix-loop-helix factors (bHLH)
AIB	ACGTGT	Basic helix-loop-helix factors (bHLH)	Basic helix-loop-helix factors (bHLH)
AIB	ACGTGTCG	Basic helix-loop-helix factors (bHLH)	Basic helix-loop-helix factors (bHLH)
AIB	CACG	Basic helix-loop-helix factors (bHLH)	Basic helix-loop-helix factors (bHLH)
AIB	CACGTG	Basic helix-loop-helix factors (bHLH)	Basic helix-loop-helix factors (bHLH)
AIB	CACGTGAC	Basic helix-loop-helix factors (bHLH)	Basic helix-loop-helix factors (bHLH)
AIB	CACGTGCC	Basic helix-loop-helix factors (bHLH)	Basic helix-loop-helix factors (bHLH)
AIB	CACGTGG	Basic helix-loop-helix factors (bHLH)	Basic helix-loop-helix factors (bHLH)
AIB	CACGTGGC	Basic helix-loop-helix factors (bHLH)	Basic helix-loop-helix factors (bHLH)
AIB	CACGTGGG	Basic helix-loop-helix factors (bHLH)	Basic helix-loop-helix factors (bHLH)
AIB	CACGTGT	Basic helix-loop-helix factors (bHLH)	Basic helix-loop-helix factors (bHLH)
AIB	CACGTGTC	Basic helix-loop-helix factors (bHLH)	Basic helix-loop-helix factors (bHLH)
AIB	CCACGTG	Basic helix-loop-helix factors (bHLH)	Basic helix-loop-helix factors (bHLH)
AIB	CCCACGT	Basic helix-loop-helix factors (bHLH)	Basic helix-loop-helix factors (bHLH)
AIB	CCCACGTG	Basic helix-loop-helix factors (bHLH)	Basic helix-loop-helix factors (bHLH)
AIB	CGTG	Basic helix-loop-helix factors (bHLH)	Basic helix-loop-helix factors (bHLH)
AIB	GACACGTG	Basic helix-loop-helix factors (bHLH)	Basic helix-loop-helix factors (bHLH)
AIB	GCCACGTG	Basic helix-loop-helix factors (bHLH)	Basic helix-loop-helix factors (bHLH)
AIB	GGCACGTG	Basic helix-loop-helix factors (bHLH)	Basic helix-loop-helix factors (bHLH)
AIB	GTCACGTG	Basic helix-loop-helix factors (bHLH)	Basic helix-loop-helix factors (bHLH)
AIB	TCACGTGT	Basic helix-loop-helix factors (bHLH)	Basic helix-loop-helix factors (bHLH)
BEE2	ACACGTG	Basic helix-loop-helix factors (bHLH)	Basic helix-loop-helix factors (bHLH)
BEE2	CACGTG	Basic helix-loop-helix factors (bHLH)	Basic helix-loop-helix factors (bHLH)
BEE2	CACGTGCC	Basic helix-loop-helix factors (bHLH)	Basic helix-loop-helix factors (bHLH)
BEE2	CACGTGG	Basic helix-loop-helix factors (bHLH)	Basic helix-loop-helix factors (bHLH)
BEE2	CACGTGGG	Basic helix-loop-helix factors (bHLH)	Basic helix-loop-helix factors (bHLH)
BEE2	CACGTGT	Basic helix-loop-helix factors (bHLH)	Basic helix-loop-helix factors (bHLH)
BEE2	CCACGTG	Basic helix-loop-helix factors (bHLH)	Basic helix-loop-helix factors (bHLH)
BEE2	CCCACGTG	Basic helix-loop-helix factors (bHLH)	Basic helix-loop-helix factors (bHLH)
BEE2	GGCACGTG	Basic helix-loop-helix factors (bHLH)	Basic helix-loop-helix factors (bHLH)
BHLH104	ACACGT	Basic helix-loop-helix factors (bHLH)	Basic helix-loop-helix factors (bHLH)
BHLH104	ACACGTG	Basic helix-loop-helix factors (bHLH)	Basic helix-loop-helix factors (bHLH)
BHLH104	ACACGTGA	Basic helix-loop-helix factors (bHLH)	Basic helix-loop-helix factors (bHLH)
BHLH104	ACACGTGC	Basic helix-loop-helix factors (bHLH)	Basic helix-loop-helix factors (bHLH)
BHLH104	ACACGTGG	Basic helix-loop-helix factors (bHLH)	Basic helix-loop-helix factors (bHLH)
BHLH104	ACGT	Basic helix-loop-helix factors (bHLH)	Basic helix-loop-helix factors (bHLH)
BHLH104	ACGTGGCG	Basic helix-loop-helix factors (bHLH)	Basic helix-loop-helix factors (bHLH)
BHLH104	ACGTGT	Basic helix-loop-helix factors (bHLH)	Basic helix-loop-helix factors (bHLH)
BHLH104	ACGTGTCG	Basic helix-loop-helix factors (bHLH)	Basic helix-loop-helix factors (bHLH)
BHLH104	CACG	Basic helix-loop-helix factors (bHLH)	Basic helix-loop-helix factors (bHLH)
BHLH104	CACGTG	Basic helix-loop-helix factors (bHLH)	Basic helix-loop-helix factors (bHLH)
BHLH104	CACGTGAC	Basic helix-loop-helix factors (bHLH)	Basic helix-loop-helix factors (bHLH)
BHLH104	CACGTGCC	Basic helix-loop-helix factors (bHLH)	Basic helix-loop-helix factors (bHLH)
BHLH104	CACGTGG	Basic helix-loop-helix factors (bHLH)	Basic helix-loop-helix factors (bHLH)
BHLH104	CACGTGGC	Basic helix-loop-helix factors (bHLH)	Basic helix-loop-helix factors (bHLH)
BHLH104	CACGTGGG	Basic helix-loop-helix factors (bHLH)	Basic helix-loop-helix factors (bHLH)
BHLH104	CACGTGT	Basic helix-loop-helix factors (bHLH)	Basic helix-loop-helix factors (bHLH)
BHLH104	CACGTGTC	Basic helix-loop-helix factors (bHLH)	Basic helix-loop-helix factors (bHLH)
BHLH104	CCACGTG	Basic helix-loop-helix factors (bHLH)	Basic helix-loop-helix factors (bHLH)
BHLH104	CCACGTGG	Basic helix-loop-helix factors (bHLH)	Basic helix-loop-helix factors (bHLH)
BHLH104	CCACGTGT	Basic helix-loop-helix factors (bHLH)	Basic helix-loop-helix factors (bHLH)
BHLH104	CCCACGTG	Basic helix-loop-helix factors (bHLH)	Basic helix-loop-helix factors (bHLH)
BHLH104	CGCCACGT	Basic helix-loop-helix factors (bHLH)	Basic helix-loop-helix factors (bHLH)
BHLH104	CGTG	Basic helix-loop-helix factors (bHLH)	Basic helix-loop-helix factors (bHLH)
BHLH104	GACACGTG	Basic helix-loop-helix factors (bHLH)	Basic helix-loop-helix factors (bHLH)
BHLH104	GCCACGTG	Basic helix-loop-helix factors (bHLH)	Basic helix-loop-helix factors (bHLH)
BHLH104	GGCACGTG	Basic helix-loop-helix factors (bHLH)	Basic helix-loop-helix factors (bHLH)
BHLH104	GTCACGTG	Basic helix-loop-helix factors (bHLH)	Basic helix-loop-helix factors (bHLH)
BHLH104	TCACGTGT	Basic helix-loop-helix factors (bHLH)	Basic helix-loop-helix factors (bHLH)
bHLH108	AAAGCGA	Basic helix-loop-helix factors (bHLH)	Basic helix-loop-helix factors (bHLH)
bHLH108	ACACGTC	Basic helix-loop-helix factors (bHLH)	Basic helix-loop-helix factors (bHLH)
bHLH108	ACTGAGC	Basic helix-loop-helix factors (bHLH)	Basic helix-loop-helix factors (bHLH)
bHLH108	ATTTATG	Basic helix-loop-helix factors (bHLH)	Basic helix-loop-helix factors (bHLH)
bHLH108	CACGTCA	Basic helix-loop-helix factors (bHLH)	Basic helix-loop-helix factors (bHLH)
bHLH108	CAGCTAG	Basic helix-loop-helix factors (bHLH)	Basic helix-loop-helix factors (bHLH)
bHLH108	CCTGTCC	Basic helix-loop-helix factors (bHLH)	Basic helix-loop-helix factors (bHLH)
bHLH108	CTAGCTA	Basic helix-loop-helix factors (bHLH)	Basic helix-loop-helix factors (bHLH)
bHLH108	GCATGCA	Basic helix-loop-helix factors (bHLH)	Basic helix-loop-helix factors (bHLH)
bHLH108	GCTTTCA	Basic helix-loop-helix factors (bHLH)	Basic helix-loop-helix factors (bHLH)
bHLH108	GGCCCAC	Basic helix-loop-helix factors (bHLH)	Basic helix-loop-helix factors (bHLH)
bHLH108	GGCCCCA	Basic helix-loop-helix factors (bHLH)	Basic helix-loop-helix factors (bHLH)
bHLH108	GGGCCCA	Basic helix-loop-helix factors (bHLH)	Basic helix-loop-helix factors (bHLH)
bHLH108	GGTCCCA	Basic helix-loop-helix factors (bHLH)	Basic helix-loop-helix factors (bHLH)
BHLH112	AAGTGGG	Basic helix-loop-helix factors (bHLH)	Basic helix-loop-helix factors (bHLH)
BHLH112	ACACGTGG	Basic helix-loop-helix factors (bHLH)	Basic helix-loop-helix factors (bHLH)
BHLH112	ACGTGGG	Basic helix-loop-helix factors (bHLH)	Basic helix-loop-helix factors (bHLH)
BHLH112	AGTGGGCC	Basic helix-loop-helix factors (bHLH)	Basic helix-loop-helix factors (bHLH)
BHLH112	CAAGTGGA	Basic helix-loop-helix factors (bHLH)	Basic helix-loop-helix factors (bHLH)
BHLH112	CAAGTGGG	Basic helix-loop-helix factors (bHLH)	Basic helix-loop-helix factors (bHLH)
BHLH112	CACGTG	Basic helix-loop-helix factors (bHLH)	Basic helix-loop-helix factors (bHLH)
BHLH112	CACGTGCC	Basic helix-loop-helix factors (bHLH)	Basic helix-loop-helix factors (bHLH)
BHLH112	CACGTGG	Basic helix-loop-helix factors (bHLH)	Basic helix-loop-helix factors (bHLH)
BHLH112	CACGTGGC	Basic helix-loop-helix factors (bHLH)	Basic helix-loop-helix factors (bHLH)
BHLH112	CACGTGGG	Basic helix-loop-helix factors (bHLH)	Basic helix-loop-helix factors (bHLH)
BHLH112	CACTTGCG	Basic helix-loop-helix factors (bHLH)	Basic helix-loop-helix factors (bHLH)
BHLH112	CCACGTG	Basic helix-loop-helix factors (bHLH)	Basic helix-loop-helix factors (bHLH)
BHLH112	CCACGTGG	Basic helix-loop-helix factors (bHLH)	Basic helix-loop-helix factors (bHLH)
BHLH112	CCACGTGT	Basic helix-loop-helix factors (bHLH)	Basic helix-loop-helix factors (bHLH)
BHLH112	CCCACGT	Basic helix-loop-helix factors (bHLH)	Basic helix-loop-helix factors (bHLH)
BHLH112	CCCACGTG	Basic helix-loop-helix factors (bHLH)	Basic helix-loop-helix factors (bHLH)
BHLH112	CCCACTT	Basic helix-loop-helix factors (bHLH)	Basic helix-loop-helix factors (bHLH)
BHLH112	GCCACGTG	Basic helix-loop-helix factors (bHLH)	Basic helix-loop-helix factors (bHLH)
BHLH112	GGCACGTG	Basic helix-loop-helix factors (bHLH)	Basic helix-loop-helix factors (bHLH)
BHLH112	GGCCCACT	Basic helix-loop-helix factors (bHLH)	Basic helix-loop-helix factors (bHLH)
BHLH112	GTCCCACT	Basic helix-loop-helix factors (bHLH)	Basic helix-loop-helix factors (bHLH)
bHLH118	AAAAGGC	Basic helix-loop-helix factors (bHLH)	Basic helix-loop-helix factors (bHLH)
bHLH118	ACACACG	Basic helix-loop-helix factors (bHLH)	Basic helix-loop-helix factors (bHLH)
bHLH118	ACACGTC	Basic helix-loop-helix factors (bHLH)	Basic helix-loop-helix factors (bHLH)
bHLH118	ACGTGTG	Basic helix-loop-helix factors (bHLH)	Basic helix-loop-helix factors (bHLH)
bHLH118	AGCCAGC	Basic helix-loop-helix factors (bHLH)	Basic helix-loop-helix factors (bHLH)
bHLH118	ATCCATC	Basic helix-loop-helix factors (bHLH)	Basic helix-loop-helix factors (bHLH)
bHLH118	ATGCACG	Basic helix-loop-helix factors (bHLH)	Basic helix-loop-helix factors (bHLH)
bHLH118	ATGCGTG	Basic helix-loop-helix factors (bHLH)	Basic helix-loop-helix factors (bHLH)
bHLH118	CACACAG	Basic helix-loop-helix factors (bHLH)	Basic helix-loop-helix factors (bHLH)
bHLH118	CACACGC	Basic helix-loop-helix factors (bHLH)	Basic helix-loop-helix factors (bHLH)
bHLH118	CACGCTC	Basic helix-loop-helix factors (bHLH)	Basic helix-loop-helix factors (bHLH)
bHLH118	CATGGAC	Basic helix-loop-helix factors (bHLH)	Basic helix-loop-helix factors (bHLH)
bHLH118	CGCGTTC	Basic helix-loop-helix factors (bHLH)	Basic helix-loop-helix factors (bHLH)
bHLH118	CGTGCAC	Basic helix-loop-helix factors (bHLH)	Basic helix-loop-helix factors (bHLH)
bHLH118	CTAGCTA	Basic helix-loop-helix factors (bHLH)	Basic helix-loop-helix factors (bHLH)
bHLH118	CTATATA	Basic helix-loop-helix factors (bHLH)	Basic helix-loop-helix factors (bHLH)
bHLH118	GCACACA	Basic helix-loop-helix factors (bHLH)	Basic helix-loop-helix factors (bHLH)
bHLH118	GCATGCA	Basic helix-loop-helix factors (bHLH)	Basic helix-loop-helix factors (bHLH)
bHLH129	AAAAGGC	Basic helix-loop-helix factors (bHLH)	Basic helix-loop-helix factors (bHLH)
bHLH129	ACACACG	Basic helix-loop-helix factors (bHLH)	Basic helix-loop-helix factors (bHLH)
bHLH129	AGACAGA	Basic helix-loop-helix factors (bHLH)	Basic helix-loop-helix factors (bHLH)
bHLH129	ATATACA	Basic helix-loop-helix factors (bHLH)	Basic helix-loop-helix factors (bHLH)
bHLH129	ATATATG	Basic helix-loop-helix factors (bHLH)	Basic helix-loop-helix factors (bHLH)
bHLH129	ATCGATC	Basic helix-loop-helix factors (bHLH)	Basic helix-loop-helix factors (bHLH)
bHLH129	ATGCACG	Basic helix-loop-helix factors (bHLH)	Basic helix-loop-helix factors (bHLH)
bHLH129	CACACAG	Basic helix-loop-helix factors (bHLH)	Basic helix-loop-helix factors (bHLH)
bHLH129	CACACGC	Basic helix-loop-helix factors (bHLH)	Basic helix-loop-helix factors (bHLH)
bHLH129	CACGAGG	Basic helix-loop-helix factors (bHLH)	Basic helix-loop-helix factors (bHLH)
bHLH129	CGCGTTC	Basic helix-loop-helix factors (bHLH)	Basic helix-loop-helix factors (bHLH)
bHLH129	CGTTCCA	Basic helix-loop-helix factors (bHLH)	Basic helix-loop-helix factors (bHLH)
bHLH129	CTAGCTA	Basic helix-loop-helix factors (bHLH)	Basic helix-loop-helix factors (bHLH)
bHLH129	CTATATA	Basic helix-loop-helix factors (bHLH)	Basic helix-loop-helix factors (bHLH)
bHLH129	GCATGCA	Basic helix-loop-helix factors (bHLH)	Basic helix-loop-helix factors (bHLH)
bHLH129	GTATATA	Basic helix-loop-helix factors (bHLH)	Basic helix-loop-helix factors (bHLH)
BHLH13	AACCACGT	Basic helix-loop-helix factors (bHLH)	Basic helix-loop-helix factors (bHLH)
BHLH13	ACACGT	Basic helix-loop-helix factors (bHLH)	Basic helix-loop-helix factors (bHLH)
BHLH13	ACACGTG	Basic helix-loop-helix factors (bHLH)	Basic helix-loop-helix factors (bHLH)
BHLH13	ACACGTGA	Basic helix-loop-helix factors (bHLH)	Basic helix-loop-helix factors (bHLH)
BHLH13	ACACGTGC	Basic helix-loop-helix factors (bHLH)	Basic helix-loop-helix factors (bHLH)
BHLH13	ACACGTGG	Basic helix-loop-helix factors (bHLH)	Basic helix-loop-helix factors (bHLH)
BHLH13	ACCACGT	Basic helix-loop-helix factors (bHLH)	Basic helix-loop-helix factors (bHLH)
BHLH13	ACGT	Basic helix-loop-helix factors (bHLH)	Basic helix-loop-helix factors (bHLH)
BHLH13	ACGTGGCG	Basic helix-loop-helix factors (bHLH)	Basic helix-loop-helix factors (bHLH)
BHLH13	ACGTGGG	Basic helix-loop-helix factors (bHLH)	Basic helix-loop-helix factors (bHLH)
BHLH13	ACGTGGGC	Basic helix-loop-helix factors (bHLH)	Basic helix-loop-helix factors (bHLH)
BHLH13	ACGTGGT	Basic helix-loop-helix factors (bHLH)	Basic helix-loop-helix factors (bHLH)
BHLH13	ACGTGGTG	Basic helix-loop-helix factors (bHLH)	Basic helix-loop-helix factors (bHLH)
BHLH13	ACGTGGTT	Basic helix-loop-helix factors (bHLH)	Basic helix-loop-helix factors (bHLH)
BHLH13	ACGTGT	Basic helix-loop-helix factors (bHLH)	Basic helix-loop-helix factors (bHLH)
BHLH13	ACGTGTCG	Basic helix-loop-helix factors (bHLH)	Basic helix-loop-helix factors (bHLH)
BHLH13	ACGTGTG	Basic helix-loop-helix factors (bHLH)	Basic helix-loop-helix factors (bHLH)
BHLH13	CACACGT	Basic helix-loop-helix factors (bHLH)	Basic helix-loop-helix factors (bHLH)
BHLH13	CACG	Basic helix-loop-helix factors (bHLH)	Basic helix-loop-helix factors (bHLH)
BHLH13	CACGTG	Basic helix-loop-helix factors (bHLH)	Basic helix-loop-helix factors (bHLH)
BHLH13	CACGTGAC	Basic helix-loop-helix factors (bHLH)	Basic helix-loop-helix factors (bHLH)
BHLH13	CACGTGCC	Basic helix-loop-helix factors (bHLH)	Basic helix-loop-helix factors (bHLH)
BHLH13	CACGTGG	Basic helix-loop-helix factors (bHLH)	Basic helix-loop-helix factors (bHLH)
BHLH13	CACGTGGC	Basic helix-loop-helix factors (bHLH)	Basic helix-loop-helix factors (bHLH)
BHLH13	CACGTGGG	Basic helix-loop-helix factors (bHLH)	Basic helix-loop-helix factors (bHLH)
BHLH13	CACGTGT	Basic helix-loop-helix factors (bHLH)	Basic helix-loop-helix factors (bHLH)
BHLH13	CACGTGTC	Basic helix-loop-helix factors (bHLH)	Basic helix-loop-helix factors (bHLH)
BHLH13	CCACGTG	Basic helix-loop-helix factors (bHLH)	Basic helix-loop-helix factors (bHLH)
BHLH13	CCACGTGG	Basic helix-loop-helix factors (bHLH)	Basic helix-loop-helix factors (bHLH)
BHLH13	CCACGTGT	Basic helix-loop-helix factors (bHLH)	Basic helix-loop-helix factors (bHLH)
BHLH13	CCCACGT	Basic helix-loop-helix factors (bHLH)	Basic helix-loop-helix factors (bHLH)
BHLH13	CCCACGTG	Basic helix-loop-helix factors (bHLH)	Basic helix-loop-helix factors (bHLH)
BHLH13	CGCCACGT	Basic helix-loop-helix factors (bHLH)	Basic helix-loop-helix factors (bHLH)
BHLH13	CGTG	Basic helix-loop-helix factors (bHLH)	Basic helix-loop-helix factors (bHLH)
BHLH13	GACACGTG	Basic helix-loop-helix factors (bHLH)	Basic helix-loop-helix factors (bHLH)
BHLH13	GCCACGTG	Basic helix-loop-helix factors (bHLH)	Basic helix-loop-helix factors (bHLH)
BHLH13	GCCCACGT	Basic helix-loop-helix factors (bHLH)	Basic helix-loop-helix factors (bHLH)
BHLH13	GGCACGTG	Basic helix-loop-helix factors (bHLH)	Basic helix-loop-helix factors (bHLH)
BHLH13	GTCACGTG	Basic helix-loop-helix factors (bHLH)	Basic helix-loop-helix factors (bHLH)
BHLH13	TCACGTGT	Basic helix-loop-helix factors (bHLH)	Basic helix-loop-helix factors (bHLH)
bHLH130	ACAAGTTG	Basic helix-loop-helix factors (bHLH)	Basic helix-loop-helix factors (bHLH)
bHLH130	CAACTTGT	Basic helix-loop-helix factors (bHLH)	Basic helix-loop-helix factors (bHLH)
bHLH130	CAAGTGGA	Basic helix-loop-helix factors (bHLH)	Basic helix-loop-helix factors (bHLH)
bHLH130	CAAGTGGG	Basic helix-loop-helix factors (bHLH)	Basic helix-loop-helix factors (bHLH)
bHLH130	CAAGTTGC	Basic helix-loop-helix factors (bHLH)	Basic helix-loop-helix factors (bHLH)
bHLH130	CAAGTTGG	Basic helix-loop-helix factors (bHLH)	Basic helix-loop-helix factors (bHLH)
bHLH130	CACGTGG	Basic helix-loop-helix factors (bHLH)	Basic helix-loop-helix factors (bHLH)
bHLH130	CACGTGGC	Basic helix-loop-helix factors (bHLH)	Basic helix-loop-helix factors (bHLH)
bHLH130	CACGTGGG	Basic helix-loop-helix factors (bHLH)	Basic helix-loop-helix factors (bHLH)
bHLH130	CCAACTTG	Basic helix-loop-helix factors (bHLH)	Basic helix-loop-helix factors (bHLH)
bHLH130	CCACGTG	Basic helix-loop-helix factors (bHLH)	Basic helix-loop-helix factors (bHLH)
bHLH130	CCCACGTG	Basic helix-loop-helix factors (bHLH)	Basic helix-loop-helix factors (bHLH)
bHLH130	GCAACTTG	Basic helix-loop-helix factors (bHLH)	Basic helix-loop-helix factors (bHLH)
bHLH130	GCCACGTG	Basic helix-loop-helix factors (bHLH)	Basic helix-loop-helix factors (bHLH)
bHLH136	AACATGG	Basic helix-loop-helix factors (bHLH)	Basic helix-loop-helix factors (bHLH)
bHLH136	ACACGTC	Basic helix-loop-helix factors (bHLH)	Basic helix-loop-helix factors (bHLH)
bHLH136	ACACGTG	Basic helix-loop-helix factors (bHLH)	Basic helix-loop-helix factors (bHLH)
bHLH136	ACATGCT	Basic helix-loop-helix factors (bHLH)	Basic helix-loop-helix factors (bHLH)
bHLH136	ACATGGG	Basic helix-loop-helix factors (bHLH)	Basic helix-loop-helix factors (bHLH)
bHLH136	ACCACGT	Basic helix-loop-helix factors (bHLH)	Basic helix-loop-helix factors (bHLH)
bHLH136	ACGTGGG	Basic helix-loop-helix factors (bHLH)	Basic helix-loop-helix factors (bHLH)
bHLH136	ACGTGTG	Basic helix-loop-helix factors (bHLH)	Basic helix-loop-helix factors (bHLH)
bHLH136	ACGTTGC	Basic helix-loop-helix factors (bHLH)	Basic helix-loop-helix factors (bHLH)
bHLH136	ATATATG	Basic helix-loop-helix factors (bHLH)	Basic helix-loop-helix factors (bHLH)
bHLH136	ATCATGC	Basic helix-loop-helix factors (bHLH)	Basic helix-loop-helix factors (bHLH)
bHLH136	ATGTTAC	Basic helix-loop-helix factors (bHLH)	Basic helix-loop-helix factors (bHLH)
bHLH136	CACGAGG	Basic helix-loop-helix factors (bHLH)	Basic helix-loop-helix factors (bHLH)
bHLH136	CACGTGG	Basic helix-loop-helix factors (bHLH)	Basic helix-loop-helix factors (bHLH)
bHLH136	CATGGAC	Basic helix-loop-helix factors (bHLH)	Basic helix-loop-helix factors (bHLH)
bHLH136	CATGTTA	Basic helix-loop-helix factors (bHLH)	Basic helix-loop-helix factors (bHLH)
bHLH136	CGTGCAC	Basic helix-loop-helix factors (bHLH)	Basic helix-loop-helix factors (bHLH)
bHLH136	CTAGCTA	Basic helix-loop-helix factors (bHLH)	Basic helix-loop-helix factors (bHLH)
bHLH136	GCATGCA	Basic helix-loop-helix factors (bHLH)	Basic helix-loop-helix factors (bHLH)
bHLH136	GGCCCCA	Basic helix-loop-helix factors (bHLH)	Basic helix-loop-helix factors (bHLH)
bHLH145	ACACACG	Basic helix-loop-helix factors (bHLH)	Basic helix-loop-helix factors (bHLH)
bHLH145	ACACGTG	Basic helix-loop-helix factors (bHLH)	Basic helix-loop-helix factors (bHLH)
bHLH145	ACCACGT	Basic helix-loop-helix factors (bHLH)	Basic helix-loop-helix factors (bHLH)
bHLH145	ACGTGGG	Basic helix-loop-helix factors (bHLH)	Basic helix-loop-helix factors (bHLH)
bHLH145	ACGTGTG	Basic helix-loop-helix factors (bHLH)	Basic helix-loop-helix factors (bHLH)
bHLH145	ACGTTTC	Basic helix-loop-helix factors (bHLH)	Basic helix-loop-helix factors (bHLH)
bHLH145	ATGCACG	Basic helix-loop-helix factors (bHLH)	Basic helix-loop-helix factors (bHLH)
bHLH145	ATGCGTG	Basic helix-loop-helix factors (bHLH)	Basic helix-loop-helix factors (bHLH)
bHLH145	CACACGC	Basic helix-loop-helix factors (bHLH)	Basic helix-loop-helix factors (bHLH)
bHLH145	CACGAGG	Basic helix-loop-helix factors (bHLH)	Basic helix-loop-helix factors (bHLH)
bHLH145	CACGTGG	Basic helix-loop-helix factors (bHLH)	Basic helix-loop-helix factors (bHLH)
bHLH145	CGTGCAC	Basic helix-loop-helix factors (bHLH)	Basic helix-loop-helix factors (bHLH)
bHLH145	CTAGCTA	Basic helix-loop-helix factors (bHLH)	Basic helix-loop-helix factors (bHLH)
bHLH145	GCACACA	Basic helix-loop-helix factors (bHLH)	Basic helix-loop-helix factors (bHLH)
bHLH145	GCATGCA	Basic helix-loop-helix factors (bHLH)	Basic helix-loop-helix factors (bHLH)
bHLH145	GGCCCAC	Basic helix-loop-helix factors (bHLH)	Basic helix-loop-helix factors (bHLH)
bHLH162	ACACACG	Basic helix-loop-helix factors (bHLH)	Basic helix-loop-helix factors (bHLH)
bHLH162	ACACGCA	Basic helix-loop-helix factors (bHLH)	Basic helix-loop-helix factors (bHLH)
bHLH162	ACGTGTG	Basic helix-loop-helix factors (bHLH)	Basic helix-loop-helix factors (bHLH)
bHLH162	ACGTTGC	Basic helix-loop-helix factors (bHLH)	Basic helix-loop-helix factors (bHLH)
bHLH162	ATGCGTG	Basic helix-loop-helix factors (bHLH)	Basic helix-loop-helix factors (bHLH)
bHLH162	CACACGA	Basic helix-loop-helix factors (bHLH)	Basic helix-loop-helix factors (bHLH)
bHLH162	CACACGC	Basic helix-loop-helix factors (bHLH)	Basic helix-loop-helix factors (bHLH)
bHLH162	CACGCTC	Basic helix-loop-helix factors (bHLH)	Basic helix-loop-helix factors (bHLH)
bHLH162	CACGTGG	Basic helix-loop-helix factors (bHLH)	Basic helix-loop-helix factors (bHLH)
bHLH162	CAGCTCA	Basic helix-loop-helix factors (bHLH)	Basic helix-loop-helix factors (bHLH)
bHLH162	CGTGCAC	Basic helix-loop-helix factors (bHLH)	Basic helix-loop-helix factors (bHLH)
bHLH162	CTAGCTA	Basic helix-loop-helix factors (bHLH)	Basic helix-loop-helix factors (bHLH)
bHLH162	GCACACA	Basic helix-loop-helix factors (bHLH)	Basic helix-loop-helix factors (bHLH)
bHLH162	GCATGCA	Basic helix-loop-helix factors (bHLH)	Basic helix-loop-helix factors (bHLH)
bHLH162	GGGCCCA	Basic helix-loop-helix factors (bHLH)	Basic helix-loop-helix factors (bHLH)
bHLH163	AAAAGGC	Basic helix-loop-helix factors (bHLH)	Basic helix-loop-helix factors (bHLH)
bHLH163	AACGAAC	Basic helix-loop-helix factors (bHLH)	Basic helix-loop-helix factors (bHLH)
bHLH163	ACACGTC	Basic helix-loop-helix factors (bHLH)	Basic helix-loop-helix factors (bHLH)
bHLH163	ACAGCAC	Basic helix-loop-helix factors (bHLH)	Basic helix-loop-helix factors (bHLH)
bHLH163	ACGTGTG	Basic helix-loop-helix factors (bHLH)	Basic helix-loop-helix factors (bHLH)
bHLH163	ATATATG	Basic helix-loop-helix factors (bHLH)	Basic helix-loop-helix factors (bHLH)
bHLH163	ATCCATC	Basic helix-loop-helix factors (bHLH)	Basic helix-loop-helix factors (bHLH)
bHLH163	ATCGATC	Basic helix-loop-helix factors (bHLH)	Basic helix-loop-helix factors (bHLH)
bHLH163	ATGCACG	Basic helix-loop-helix factors (bHLH)	Basic helix-loop-helix factors (bHLH)
bHLH163	CACGAGG	Basic helix-loop-helix factors (bHLH)	Basic helix-loop-helix factors (bHLH)
bHLH163	CACGTGG	Basic helix-loop-helix factors (bHLH)	Basic helix-loop-helix factors (bHLH)
bHLH163	CCTGCCG	Basic helix-loop-helix factors (bHLH)	Basic helix-loop-helix factors (bHLH)
bHLH163	CCTGTCC	Basic helix-loop-helix factors (bHLH)	Basic helix-loop-helix factors (bHLH)
bHLH163	CGCACAC	Basic helix-loop-helix factors (bHLH)	Basic helix-loop-helix factors (bHLH)
bHLH163	CTAGCTA	Basic helix-loop-helix factors (bHLH)	Basic helix-loop-helix factors (bHLH)
bHLH163	CTATATA	Basic helix-loop-helix factors (bHLH)	Basic helix-loop-helix factors (bHLH)
bHLH163	GCATGCA	Basic helix-loop-helix factors (bHLH)	Basic helix-loop-helix factors (bHLH)
bHLH163	GTATATA	Basic helix-loop-helix factors (bHLH)	Basic helix-loop-helix factors (bHLH)
bHLH172	ACACACG	Basic helix-loop-helix factors (bHLH)	Basic helix-loop-helix factors (bHLH)
bHLH172	ACACGCA	Basic helix-loop-helix factors (bHLH)	Basic helix-loop-helix factors (bHLH)
bHLH172	ACACGCT	Basic helix-loop-helix factors (bHLH)	Basic helix-loop-helix factors (bHLH)
bHLH172	ACACGTC	Basic helix-loop-helix factors (bHLH)	Basic helix-loop-helix factors (bHLH)
bHLH172	ACACGTG	Basic helix-loop-helix factors (bHLH)	Basic helix-loop-helix factors (bHLH)
bHLH172	ACGTGTG	Basic helix-loop-helix factors (bHLH)	Basic helix-loop-helix factors (bHLH)
bHLH172	ACGTTGC	Basic helix-loop-helix factors (bHLH)	Basic helix-loop-helix factors (bHLH)
bHLH172	ATGCACG	Basic helix-loop-helix factors (bHLH)	Basic helix-loop-helix factors (bHLH)
bHLH172	ATGCGTG	Basic helix-loop-helix factors (bHLH)	Basic helix-loop-helix factors (bHLH)
bHLH172	CACACGC	Basic helix-loop-helix factors (bHLH)	Basic helix-loop-helix factors (bHLH)
bHLH172	CACGAGG	Basic helix-loop-helix factors (bHLH)	Basic helix-loop-helix factors (bHLH)
bHLH172	CACGCTC	Basic helix-loop-helix factors (bHLH)	Basic helix-loop-helix factors (bHLH)
bHLH172	CACGTGG	Basic helix-loop-helix factors (bHLH)	Basic helix-loop-helix factors (bHLH)
bHLH172	CGCACAC	Basic helix-loop-helix factors (bHLH)	Basic helix-loop-helix factors (bHLH)
bHLH172	CGTGCAC	Basic helix-loop-helix factors (bHLH)	Basic helix-loop-helix factors (bHLH)
bHLH172	CTAGCTA	Basic helix-loop-helix factors (bHLH)	Basic helix-loop-helix factors (bHLH)
bHLH172	GCACACA	Basic helix-loop-helix factors (bHLH)	Basic helix-loop-helix factors (bHLH)
bHLH172	GCATGCA	Basic helix-loop-helix factors (bHLH)	Basic helix-loop-helix factors (bHLH)
bHLH18	AACCACGT	Basic helix-loop-helix factors (bHLH)	Basic helix-loop-helix factors (bHLH)
bHLH18	ACACGT	Basic helix-loop-helix factors (bHLH)	Basic helix-loop-helix factors (bHLH)
bHLH18	ACACGTG	Basic helix-loop-helix factors (bHLH)	Basic helix-loop-helix factors (bHLH)
bHLH18	ACACGTGA	Basic helix-loop-helix factors (bHLH)	Basic helix-loop-helix factors (bHLH)
bHLH18	ACACGTGC	Basic helix-loop-helix factors (bHLH)	Basic helix-loop-helix factors (bHLH)
bHLH18	ACACGTGG	Basic helix-loop-helix factors (bHLH)	Basic helix-loop-helix factors (bHLH)
bHLH18	ACCACGT	Basic helix-loop-helix factors (bHLH)	Basic helix-loop-helix factors (bHLH)
bHLH18	ACGT	Basic helix-loop-helix factors (bHLH)	Basic helix-loop-helix factors (bHLH)
bHLH18	ACGTGGCG	Basic helix-loop-helix factors (bHLH)	Basic helix-loop-helix factors (bHLH)
bHLH18	ACGTGGG	Basic helix-loop-helix factors (bHLH)	Basic helix-loop-helix factors (bHLH)
bHLH18	ACGTGGGC	Basic helix-loop-helix factors (bHLH)	Basic helix-loop-helix factors (bHLH)
bHLH18	ACGTGGT	Basic helix-loop-helix factors (bHLH)	Basic helix-loop-helix factors (bHLH)
bHLH18	ACGTGGTG	Basic helix-loop-helix factors (bHLH)	Basic helix-loop-helix factors (bHLH)
bHLH18	ACGTGGTT	Basic helix-loop-helix factors (bHLH)	Basic helix-loop-helix factors (bHLH)
bHLH18	ACGTGT	Basic helix-loop-helix factors (bHLH)	Basic helix-loop-helix factors (bHLH)
bHLH18	ACGTGTCG	Basic helix-loop-helix factors (bHLH)	Basic helix-loop-helix factors (bHLH)
bHLH18	CACG	Basic helix-loop-helix factors (bHLH)	Basic helix-loop-helix factors (bHLH)
bHLH18	CACGTG	Basic helix-loop-helix factors (bHLH)	Basic helix-loop-helix factors (bHLH)
bHLH18	CACGTGAC	Basic helix-loop-helix factors (bHLH)	Basic helix-loop-helix factors (bHLH)
bHLH18	CACGTGCC	Basic helix-loop-helix factors (bHLH)	Basic helix-loop-helix factors (bHLH)
bHLH18	CACGTGG	Basic helix-loop-helix factors (bHLH)	Basic helix-loop-helix factors (bHLH)
bHLH18	CACGTGGC	Basic helix-loop-helix factors (bHLH)	Basic helix-loop-helix factors (bHLH)
bHLH18	CACGTGGG	Basic helix-loop-helix factors (bHLH)	Basic helix-loop-helix factors (bHLH)
bHLH18	CACGTGT	Basic helix-loop-helix factors (bHLH)	Basic helix-loop-helix factors (bHLH)
bHLH18	CACGTGTC	Basic helix-loop-helix factors (bHLH)	Basic helix-loop-helix factors (bHLH)
bHLH18	CCACGTG	Basic helix-loop-helix factors (bHLH)	Basic helix-loop-helix factors (bHLH)
bHLH18	CCACGTGG	Basic helix-loop-helix factors (bHLH)	Basic helix-loop-helix factors (bHLH)
bHLH18	CCACGTGT	Basic helix-loop-helix factors (bHLH)	Basic helix-loop-helix factors (bHLH)
bHLH18	CCCACGT	Basic helix-loop-helix factors (bHLH)	Basic helix-loop-helix factors (bHLH)
bHLH18	CCCACGTG	Basic helix-loop-helix factors (bHLH)	Basic helix-loop-helix factors (bHLH)
bHLH18	CGCCACGT	Basic helix-loop-helix factors (bHLH)	Basic helix-loop-helix factors (bHLH)
bHLH18	CGTG	Basic helix-loop-helix factors (bHLH)	Basic helix-loop-helix factors (bHLH)
bHLH18	GACACGTG	Basic helix-loop-helix factors (bHLH)	Basic helix-loop-helix factors (bHLH)
bHLH18	GCCACGTG	Basic helix-loop-helix factors (bHLH)	Basic helix-loop-helix factors (bHLH)
bHLH18	GCCCACGT	Basic helix-loop-helix factors (bHLH)	Basic helix-loop-helix factors (bHLH)
bHLH18	GGCACGTG	Basic helix-loop-helix factors (bHLH)	Basic helix-loop-helix factors (bHLH)
bHLH18	GTCACGTG	Basic helix-loop-helix factors (bHLH)	Basic helix-loop-helix factors (bHLH)
bHLH18	TCACGTGT	Basic helix-loop-helix factors (bHLH)	Basic helix-loop-helix factors (bHLH)
BHLH3	ACACGT	Basic helix-loop-helix factors (bHLH)	Basic helix-loop-helix factors (bHLH)
BHLH3	ACACGTG	Basic helix-loop-helix factors (bHLH)	Basic helix-loop-helix factors (bHLH)
BHLH3	ACACGTGA	Basic helix-loop-helix factors (bHLH)	Basic helix-loop-helix factors (bHLH)
BHLH3	ACACGTGC	Basic helix-loop-helix factors (bHLH)	Basic helix-loop-helix factors (bHLH)
BHLH3	ACACGTGG	Basic helix-loop-helix factors (bHLH)	Basic helix-loop-helix factors (bHLH)
BHLH3	ACCACGT	Basic helix-loop-helix factors (bHLH)	Basic helix-loop-helix factors (bHLH)
BHLH3	ACGT	Basic helix-loop-helix factors (bHLH)	Basic helix-loop-helix factors (bHLH)
BHLH3	ACGTGGCG	Basic helix-loop-helix factors (bHLH)	Basic helix-loop-helix factors (bHLH)
BHLH3	ACGTGGG	Basic helix-loop-helix factors (bHLH)	Basic helix-loop-helix factors (bHLH)
BHLH3	ACGTGGGC	Basic helix-loop-helix factors (bHLH)	Basic helix-loop-helix factors (bHLH)
BHLH3	ACGTGGT	Basic helix-loop-helix factors (bHLH)	Basic helix-loop-helix factors (bHLH)
BHLH3	ACGTGT	Basic helix-loop-helix factors (bHLH)	Basic helix-loop-helix factors (bHLH)
BHLH3	ACGTGTCG	Basic helix-loop-helix factors (bHLH)	Basic helix-loop-helix factors (bHLH)
BHLH3	ACGTGTG	Basic helix-loop-helix factors (bHLH)	Basic helix-loop-helix factors (bHLH)
BHLH3	CACACGT	Basic helix-loop-helix factors (bHLH)	Basic helix-loop-helix factors (bHLH)
BHLH3	CACG	Basic helix-loop-helix factors (bHLH)	Basic helix-loop-helix factors (bHLH)
BHLH3	CACGTG	Basic helix-loop-helix factors (bHLH)	Basic helix-loop-helix factors (bHLH)
BHLH3	CACGTGAC	Basic helix-loop-helix factors (bHLH)	Basic helix-loop-helix factors (bHLH)
BHLH3	CACGTGCC	Basic helix-loop-helix factors (bHLH)	Basic helix-loop-helix factors (bHLH)
BHLH3	CACGTGG	Basic helix-loop-helix factors (bHLH)	Basic helix-loop-helix factors (bHLH)
BHLH3	CACGTGGC	Basic helix-loop-helix factors (bHLH)	Basic helix-loop-helix factors (bHLH)
BHLH3	CACGTGGG	Basic helix-loop-helix factors (bHLH)	Basic helix-loop-helix factors (bHLH)
BHLH3	CACGTGT	Basic helix-loop-helix factors (bHLH)	Basic helix-loop-helix factors (bHLH)
BHLH3	CACGTGTC	Basic helix-loop-helix factors (bHLH)	Basic helix-loop-helix factors (bHLH)
BHLH3	CCACGTG	Basic helix-loop-helix factors (bHLH)	Basic helix-loop-helix factors (bHLH)
BHLH3	CCACGTGG	Basic helix-loop-helix factors (bHLH)	Basic helix-loop-helix factors (bHLH)
BHLH3	CCACGTGT	Basic helix-loop-helix factors (bHLH)	Basic helix-loop-helix factors (bHLH)
BHLH3	CCCACGT	Basic helix-loop-helix factors (bHLH)	Basic helix-loop-helix factors (bHLH)
BHLH3	CCCACGTG	Basic helix-loop-helix factors (bHLH)	Basic helix-loop-helix factors (bHLH)
BHLH3	CGCCACGT	Basic helix-loop-helix factors (bHLH)	Basic helix-loop-helix factors (bHLH)
BHLH3	CGTG	Basic helix-loop-helix factors (bHLH)	Basic helix-loop-helix factors (bHLH)
BHLH3	GACACGTG	Basic helix-loop-helix factors (bHLH)	Basic helix-loop-helix factors (bHLH)
BHLH3	GCCACGTG	Basic helix-loop-helix factors (bHLH)	Basic helix-loop-helix factors (bHLH)
BHLH3	GCCCACGT	Basic helix-loop-helix factors (bHLH)	Basic helix-loop-helix factors (bHLH)
BHLH3	GGCACGTG	Basic helix-loop-helix factors (bHLH)	Basic helix-loop-helix factors (bHLH)
BHLH3	GTCACGTG	Basic helix-loop-helix factors (bHLH)	Basic helix-loop-helix factors (bHLH)
BHLH3	TCACGTGT	Basic helix-loop-helix factors (bHLH)	Basic helix-loop-helix factors (bHLH)
bHLH31	ACACGT	Basic helix-loop-helix factors (bHLH)	Basic helix-loop-helix factors (bHLH)
bHLH31	ACACGTG	Basic helix-loop-helix factors (bHLH)	Basic helix-loop-helix factors (bHLH)
bHLH31	ACACGTGA	Basic helix-loop-helix factors (bHLH)	Basic helix-loop-helix factors (bHLH)
bHLH31	ACACGTGC	Basic helix-loop-helix factors (bHLH)	Basic helix-loop-helix factors (bHLH)
bHLH31	ACACGTGG	Basic helix-loop-helix factors (bHLH)	Basic helix-loop-helix factors (bHLH)
bHLH31	ACCACGT	Basic helix-loop-helix factors (bHLH)	Basic helix-loop-helix factors (bHLH)
bHLH31	ACGT	Basic helix-loop-helix factors (bHLH)	Basic helix-loop-helix factors (bHLH)
bHLH31	ACGTGGG	Basic helix-loop-helix factors (bHLH)	Basic helix-loop-helix factors (bHLH)
bHLH31	ACGTGGGC	Basic helix-loop-helix factors (bHLH)	Basic helix-loop-helix factors (bHLH)
bHLH31	ACGTGGT	Basic helix-loop-helix factors (bHLH)	Basic helix-loop-helix factors (bHLH)
bHLH31	ACGTGT	Basic helix-loop-helix factors (bHLH)	Basic helix-loop-helix factors (bHLH)
bHLH31	ACGTGTCG	Basic helix-loop-helix factors (bHLH)	Basic helix-loop-helix factors (bHLH)
bHLH31	ACGTGTG	Basic helix-loop-helix factors (bHLH)	Basic helix-loop-helix factors (bHLH)
bHLH31	CACACGT	Basic helix-loop-helix factors (bHLH)	Basic helix-loop-helix factors (bHLH)
bHLH31	CACG	Basic helix-loop-helix factors (bHLH)	Basic helix-loop-helix factors (bHLH)
bHLH31	CACGTG	Basic helix-loop-helix factors (bHLH)	Basic helix-loop-helix factors (bHLH)
bHLH31	CACGTGAC	Basic helix-loop-helix factors (bHLH)	Basic helix-loop-helix factors (bHLH)
bHLH31	CACGTGCC	Basic helix-loop-helix factors (bHLH)	Basic helix-loop-helix factors (bHLH)
bHLH31	CACGTGG	Basic helix-loop-helix factors (bHLH)	Basic helix-loop-helix factors (bHLH)
bHLH31	CACGTGGC	Basic helix-loop-helix factors (bHLH)	Basic helix-loop-helix factors (bHLH)
[truncated: 7,428 more rows]

[truncated: 1 more sheets: Supplementary Table 3d]
