# Supplementary material for: A comprehensive map of preferentially located motifs reveals distinct proximal cis-regulatory sequences in plants
Source: Front Plant Sci. 2022 Oct 12;13:976371. doi: 10.3389/fpls.2022.976371 (PMC9597372; doi:10.3389/fpls.2022.976371)
Supplement: Supplementary file 3 [file DataSheet_3.zip › Supplementary_Table6_GO.xlsx]

## Sheet: Supplementary Table 6a
Supplementary Table 6a : Enriched GO terms for 5’-PLMs in A. thaliana
PLM	Term	Term_definition	Term_occurences_in_genome	Term_occurences_in_gene_containing_PLM	Percentage_of_genes_with_this_term_in_the_genome	Percentage_of_genes_with_this_term_in_the_gene_containing_PLM_list	pvalue	Adjusted_pvalue_FDR	Score	PP	Start	Stop	Group	GO_type	PLM_type
CGGCCCAT	GO:0006412	translation	683	37	3.84	14.2	5.48222152214741e-12	2.51410335918444e-08	15.18	-85	-192	-45	1	BP	uPLM
CGGCCCAT	GO:0043043	peptide biosynthetic process	695	37	3.9	14.2	9.12891561069149e-12	2.51410335918444e-08	15.18	-85	-192	-45	1	BP	uPLM
CGGCCCAT	GO:0043604	amide biosynthetic process	751	38	4.22	14.6	2.09539299387901e-11	3.84714153676186e-08	15.18	-85	-192	-45	1	BP	uPLM
CGGCCCAT	GO:0006518	peptide metabolic process	771	38	4.33	14.6	4.52862048936885e-11	6.23591041386091e-08	15.18	-85	-192	-45	1	BP	uPLM
CGGCCCAT	GO:0043603	cellular amide metabolic process	856	39	4.81	15	2.47732411984908e-10	2.72902025042574e-07	15.18	-85	-192	-45	1	BP	uPLM
CGGCCCAT	GO:0022613	ribonucleoprotein complex biogenesis	403	23	2.26	8.85	2.84586049706072e-08	2.61249993630174e-05	15.18	-85	-192	-45	1	BP	uPLM
CGGCCCAT	GO:0006396	RNA processing	653	29	3.67	11.2	1.05394851947261e-07	8.29306920750732e-05	15.18	-85	-192	-45	1	BP	uPLM
CGGCCCAT	GO:0010467	gene expression	3479	86	19.5	33.1	1.48705914936602e-07	0.000102384022433851	15.18	-85	-192	-45	1	BP	uPLM
CGGCCCAT	GO:0034641	cellular nitrogen compound metabolic process	4600	104	25.8	40	3.52129339843585e-07	0.000215503155984274	15.18	-85	-192	-45	1	BP	uPLM
CGGCCCAT	GO:1901566	organonitrogen compound biosynthetic process	1496	47	8.4	18.1	4.17094653436906e-07	0.000229735735113048	15.18	-85	-192	-45	1	BP	uPLM
CGGCCCAT	GO:0042254	ribosome biogenesis	341	19	1.92	7.31	6.86879215563085e-07	0.000343939156301952	15.18	-85	-192	-45	1	BP	uPLM
CGGCCCAT	GO:0016071	mRNA metabolic process	409	20	2.3	7.69	2.62996409561261e-06	0.00111429555681802	15.18	-85	-192	-45	1	BP	uPLM
CGGCCCAT	GO:0044085	cellular component biogenesis	1161	38	6.52	14.6	2.43427865687937e-06	0.00111429555681802	15.18	-85	-192	-45	1	BP	uPLM
CGGCCCAT	GO:0006397	mRNA processing	325	17	1.83	6.54	6.24937700867638e-06	0.00245868346884211	15.18	-85	-192	-45	1	BP	uPLM
CGGCCCAT	GO:0071840	cellular component organization or biogenesis	2822	67	15.9	25.8	2.43838445804894e-05	0.00895374772995572	15.18	-85	-192	-45	1	BP	uPLM
CGGCCCAT	GO:0044260	cellular macromolecule metabolic process	5924	116	33.3	44.6	8.41743375082063e-05	0.0289770156872	15.18	-85	-192	-45	1	BP	uPLM
CGGCCCAT	GO:0043484	regulation of RNA splicing	17	4	0.0955	1.54	9.11565596597687e-05	0.029534725329765	15.18	-85	-192	-45	1	BP	uPLM
CGGCCCAT	GO:0044267	cellular protein metabolic process	2915	66	16.4	25.4	0.000124504142102652	0.0380982674834115	15.18	-85	-192	-45	1	BP	uPLM
CGGCCCAT	GO:0008380	RNA splicing	231	12	1.3	4.62	0.000156463566674507	0.0453579644864833	15.18	-85	-192	-45	1	BP	uPLM
CGGCCCAT	GO:0022607	cellular component assembly	728	24	4.09	9.23	0.000179386425208229	0.0494030215023462	15.18	-85	-192	-45	1	BP	uPLM
TTCGGCCC	GO:0006412	translation	683	26	3.84	20.3	2.37364027936749e-12	6.454132072054e-09	14.04	-87	-194	-48	1	BP	uPLM
TTCGGCCC	GO:0043043	peptide biosynthetic process	695	26	3.9	20.3	3.51532247933224e-12	6.454132072054e-09	14.04	-87	-194	-48	1	BP	uPLM
TTCGGCCC	GO:0043604	amide biosynthetic process	751	27	4.22	21.1	3.17716825948862e-12	6.454132072054e-09	14.04	-87	-194	-48	1	BP	uPLM
TTCGGCCC	GO:0006518	peptide metabolic process	771	26	4.33	20.3	3.54260778247271e-11	4.87817091646493e-08	14.04	-87	-194	-48	1	BP	uPLM
TTCGGCCC	GO:0043603	cellular amide metabolic process	856	27	4.81	21.1	6.34132047396365e-11	6.98559863411836e-08	14.04	-87	-194	-48	1	BP	uPLM
TTCGGCCC	GO:1901566	organonitrogen compound biosynthetic process	1496	31	8.4	24.2	5.31462482264501e-08	4.87882558718812e-05	14.04	-87	-194	-48	1	BP	uPLM
TTCGGCCC	GO:0034645	cellular macromolecule biosynthetic process	3209	46	18	35.9	1.06013393624138e-06	0.000834173960116789	14.04	-87	-194	-48	1	BP	uPLM
TTCGGCCC	GO:0034641	cellular nitrogen compound metabolic process	4600	58	25.8	45.3	1.41174231896792e-06	0.000863986299208367	14.04	-87	-194	-48	1	BP	uPLM
TTCGGCCC	GO:0044267	cellular protein metabolic process	2915	43	16.4	33.6	1.32919792559525e-06	0.000863986299208367	14.04	-87	-194	-48	1	BP	uPLM
TTCGGCCC	GO:0009059	macromolecule biosynthetic process	3263	46	18.3	35.9	1.71369515445637e-06	0.00094390329107457	14.04	-87	-194	-48	1	BP	uPLM
TTCGGCCC	GO:0019538	protein metabolic process	3231	45	18.2	35.2	3.32112729820064e-06	0.0016629790144081	14.04	-87	-194	-48	1	BP	uPLM
TTCGGCCC	GO:0010467	gene expression	3479	47	19.5	36.7	4.2153604397571e-06	0.00193485044184851	14.04	-87	-194	-48	1	BP	uPLM
TTCGGCCC	GO:0044260	cellular macromolecule metabolic process	5924	67	33.3	52.3	6.34912905578866e-06	0.00269007714148338	14.04	-87	-194	-48	1	BP	uPLM
TTCGGCCC	GO:0043170	macromolecule metabolic process	6411	70	36	54.7	1.18282357931338e-05	0.00465356591061293	14.04	-87	-194	-48	1	BP	uPLM
TTCGGCCC	GO:0006807	nitrogen compound metabolic process	7102	74	39.9	57.8	3.02017260345926e-05	0.0103969441874085	14.04	-87	-194	-48	1	BP	uPLM
TTCGGCCC	GO:0044271	cellular nitrogen compound biosynthetic process	3285	43	18.5	33.6	3.01173865009026e-05	0.0103969441874085	14.04	-87	-194	-48	1	BP	uPLM
TTCGGCCC	GO:1901564	organonitrogen compound metabolic process	4435	51	24.9	39.8	0.000134911159690068	0.0437112157395822	14.04	-87	-194	-48	1	BP	uPLM
TTCGGCCC	GO:0022613	ribonucleoprotein complex biogenesis	403	11	2.26	8.59	0.000159041620488841	0.0470951488854183	14.04	-87	-194	-48	1	BP	uPLM
TTCGGCCC	GO:0044249	cellular biosynthetic process	4587	52	25.8	40.6	0.000162456032829148	0.0470951488854183	14.04	-87	-194	-48	1	BP	uPLM
TTCGGCCC	GO:0042254	ribosome biogenesis	341	10	1.92	7.81	0.000179413118042462	0.049410372708894	14.04	-87	-194	-48	1	BP	uPLM
AGGCCC	GO:0006412	translation	683	216	3.84	11.5	1.08130062755473e-53	4.44825037529312e-50	13.31	-71	-173	-35	1	BP	uPLM
AGGCCC	GO:0043043	peptide biosynthetic process	695	218	3.9	11.7	1.61519621470338e-53	4.44825037529312e-50	13.31	-71	-173	-35	1	BP	uPLM
AGGCCC	GO:0043604	amide biosynthetic process	751	223	4.22	11.9	3.34664112686368e-50	6.14443310892172e-47	13.31	-71	-173	-35	1	BP	uPLM
AGGCCC	GO:0006518	peptide metabolic process	771	222	4.33	11.9	1.7229052348265e-47	2.37244050835609e-44	13.31	-71	-173	-35	1	BP	uPLM
AGGCCC	GO:0043603	cellular amide metabolic process	856	230	4.81	12.3	1.15702951361763e-43	1.27458371220119e-40	13.31	-71	-173	-35	1	BP	uPLM
AGGCCC	GO:0022613	ribonucleoprotein complex biogenesis	403	138	2.26	7.38	1.5508677052833e-38	1.42369655345007e-35	13.31	-71	-173	-35	1	BP	uPLM
AGGCCC	GO:0042254	ribosome biogenesis	341	117	1.92	6.25	7.22798270241991e-33	5.68738981784698e-30	13.31	-71	-173	-35	1	BP	uPLM
AGGCCC	GO:0006396	RNA processing	653	174	3.67	9.3	1.86585557483489e-32	1.28464156327382e-29	13.31	-71	-173	-35	1	BP	uPLM
AGGCCC	GO:0034641	cellular nitrogen compound metabolic process	4600	694	25.8	37.1	4.51074878990451e-30	2.76057825942156e-27	13.31	-71	-173	-35	1	BP	uPLM
AGGCCC	GO:0010467	gene expression	3479	556	19.5	29.7	3.17383457249294e-29	1.74814808252911e-26	13.31	-71	-173	-35	1	BP	uPLM
AGGCCC	GO:1901566	organonitrogen compound biosynthetic process	1496	293	8.4	15.7	4.99219831675321e-28	2.49972984806151e-25	13.31	-71	-173	-35	1	BP	uPLM
AGGCCC	GO:0044085	cellular component biogenesis	1161	225	6.52	12	8.08185168363927e-21	3.70956992279042e-18	13.31	-71	-173	-35	1	BP	uPLM
AGGCCC	GO:0006397	mRNA processing	325	93	1.83	4.97	5.07083908809628e-20	2.14847551517187e-17	13.31	-71	-173	-35	1	BP	uPLM
AGGCCC	GO:0008380	RNA splicing	231	74	1.3	3.96	3.11980211227387e-19	1.22741928817175e-16	13.31	-71	-173	-35	1	BP	uPLM
AGGCCC	GO:0044260	cellular macromolecule metabolic process	5924	794	33.3	42.4	1.49629121398625e-18	5.49438133775752e-16	13.31	-71	-173	-35	1	BP	uPLM
AGGCCC	GO:0016071	mRNA metabolic process	409	104	2.3	5.56	3.93463813495995e-18	1.35449917795996e-15	13.31	-71	-173	-35	1	BP	uPLM
AGGCCC	GO:0006996	organelle organization	1420	251	7.98	13.4	1.01436627468252e-17	3.28654672997136e-15	13.31	-71	-173	-35	1	BP	uPLM
AGGCCC	GO:0043170	macromolecule metabolic process	6411	835	36	44.6	3.38323153048206e-16	1.03526884832751e-13	13.31	-71	-173	-35	1	BP	uPLM
AGGCCC	GO:0043933	protein-containing complex subunit organization	574	126	3.22	6.73	3.72559962399337e-16	1.0800317225766e-13	13.31	-71	-173	-35	1	BP	uPLM
AGGCCC	GO:0071840	cellular component organization or biogenesis	2822	422	15.9	22.6	5.8512382707921e-16	1.61143101977614e-13	13.31	-71	-173	-35	1	BP	uPLM
AGGCCC	GO:0034622	cellular protein-containing complex assembly	445	105	2.5	5.61	7.38370181771261e-16	1.93663950533148e-13	13.31	-71	-173	-35	1	BP	uPLM
AGGCCC	GO:0044267	cellular protein metabolic process	2915	432	16.4	23.1	1.09771213670168e-15	2.74827202225129e-13	13.31	-71	-173	-35	1	BP	uPLM
AGGCCC	GO:0006807	nitrogen compound metabolic process	7102	906	39.9	48.4	1.78197057824938e-15	4.08962247708233e-13	13.31	-71	-173	-35	1	BP	uPLM
AGGCCC	GO:0065003	protein-containing complex assembly	520	116	2.92	6.2	1.72159531789283e-15	4.08962247708233e-13	13.31	-71	-173	-35	1	BP	uPLM
AGGCCC	GO:0071826	ribonucleoprotein complex subunit organization	167	55	0.938	2.94	3.1741885559492e-15	6.99337222646728e-13	13.31	-71	-173	-35	1	BP	uPLM
AGGCCC	GO:0022618	ribonucleoprotein complex assembly	165	54	0.927	2.89	7.65226302660336e-15	1.62110249040505e-12	13.31	-71	-173	-35	1	BP	uPLM
AGGCCC	GO:0034660	ncRNA metabolic process	298	78	1.67	4.17	1.21134612493754e-14	2.47114609487259e-12	13.31	-71	-173	-35	1	BP	uPLM
AGGCCC	GO:0019538	protein metabolic process	3231	459	18.2	24.5	1.64281553417376e-13	3.23165284365323e-11	13.31	-71	-173	-35	1	BP	uPLM
AGGCCC	GO:0000375	RNA splicing, via transesterification reactions	136	46	0.764	2.46	1.93678916253576e-13	3.55594490241565e-11	13.31	-71	-173	-35	1	BP	uPLM
AGGCCC	GO:0000377	RNA splicing, via transesterification reactions with bulged adenosine as nucleophile	136	46	0.764	2.46	1.93678916253576e-13	3.55594490241565e-11	13.31	-71	-173	-35	1	BP	uPLM
AGGCCC	GO:0034470	ncRNA processing	232	63	1.3	3.37	7.41668422589902e-13	1.31777731342748e-10	13.31	-71	-173	-35	1	BP	uPLM
AGGCCC	GO:0022607	cellular component assembly	728	137	4.09	7.32	5.41800020254882e-12	9.32573284863715e-10	13.31	-71	-173	-35	1	BP	uPLM
AGGCCC	GO:0006364	rRNA processing	132	40	0.742	2.14	3.27444714058882e-10	5.46534995465553e-08	13.31	-71	-173	-35	1	BP	uPLM
AGGCCC	GO:0070925	organelle assembly	155	44	0.871	2.35	4.53675637075844e-10	7.34954532062868e-08	13.31	-71	-173	-35	1	BP	uPLM
AGGCCC	GO:0034645	cellular macromolecule biosynthetic process	3209	436	18	23.3	6.68087661486091e-10	1.05137909699011e-07	13.31	-71	-173	-35	1	BP	uPLM
AGGCCC	GO:0000398	mRNA splicing, via spliceosome	120	37	0.674	1.98	8.70989703699282e-10	1.3326142466599e-07	13.31	-71	-173	-35	1	BP	uPLM
AGGCCC	GO:0042255	ribosome assembly	102	33	0.573	1.76	1.78438465515592e-09	2.65632180556725e-07	13.31	-71	-173	-35	1	BP	uPLM
AGGCCC	GO:0007005	mitochondrion organization	113	35	0.635	1.87	2.15843569386748e-09	3.12859573732161e-07	13.31	-71	-173	-35	1	BP	uPLM
AGGCCC	GO:0044271	cellular nitrogen compound biosynthetic process	3285	441	18.5	23.6	2.68918115052432e-09	3.79795122489434e-07	13.31	-71	-173	-35	1	BP	uPLM
AGGCCC	GO:0016072	rRNA metabolic process	141	40	0.792	2.14	2.83404339899974e-09	3.90247776042264e-07	13.31	-71	-173	-35	1	BP	uPLM
AGGCCC	GO:0009059	macromolecule biosynthetic process	3263	438	18.3	23.4	3.16723531720004e-09	4.25491027491166e-07	13.31	-71	-173	-35	1	BP	uPLM
AGGCCC	GO:0006259	DNA metabolic process	523	98	2.94	5.24	7.87230823358513e-09	1.03239699406159e-06	13.31	-71	-173	-35	1	BP	uPLM
AGGCCC	GO:0044237	cellular metabolic process	8308	988	46.7	52.8	1.16054578304014e-08	1.48657817976397e-06	13.31	-71	-173	-35	1	BP	uPLM
AGGCCC	GO:0090304	nucleic acid metabolic process	3253	431	18.3	23	2.42049607907088e-08	3.03002100080055e-06	13.31	-71	-173	-35	1	BP	uPLM
AGGCCC	GO:0051276	chromosome organization	523	95	2.94	5.08	6.38317218939474e-08	7.81300275981916e-06	13.31	-71	-173	-35	1	BP	uPLM
AGGCCC	GO:0006139	nucleobase-containing compound metabolic process	3671	475	20.6	25.4	8.18681498278838e-08	9.80282107069531e-06	13.31	-71	-173	-35	1	BP	uPLM
AGGCCC	GO:0016043	cellular component organization	2534	344	14.2	18.4	8.42070259954015e-08	9.86834679112067e-06	13.31	-71	-173	-35	1	BP	uPLM
AGGCCC	GO:1901564	organonitrogen compound metabolic process	4435	557	24.9	29.8	2.61401292988765e-07	2.99957983704608e-05	13.31	-71	-173	-35	1	BP	uPLM
AGGCCC	GO:0006414	translational elongation	55	20	0.309	1.07	3.28431096224348e-07	3.69183362857899e-05	13.31	-71	-173	-35	1	BP	uPLM
AGGCCC	GO:0046483	heterocycle metabolic process	3995	504	22.4	26.9	7.70805147523761e-07	8.49118950512175e-05	13.31	-71	-173	-35	1	BP	uPLM
AGGCCC	GO:0000027	ribosomal large subunit assembly	24	12	0.135	0.641	1.41770866548449e-06	0.000153112535872324	13.31	-71	-173	-35	1	BP	uPLM
AGGCCC	GO:0006399	tRNA metabolic process	144	35	0.809	1.87	1.6127399491766e-06	0.000170826377693552	13.31	-71	-173	-35	1	BP	uPLM
AGGCCC	GO:0045184	establishment of protein localization	667	109	3.75	5.83	1.72331381653202e-06	0.000179094575499214	13.31	-71	-173	-35	1	BP	uPLM
AGGCCC	GO:0015031	protein transport	660	108	3.71	5.77	1.80418800147553e-06	0.000184027176150504	13.31	-71	-173	-35	1	BP	uPLM
AGGCCC	GO:0044238	primary metabolic process	8187	955	46	51	2.14157670874565e-06	0.000214469172941292	13.31	-71	-173	-35	1	BP	uPLM
AGGCCC	GO:0042256	mature ribosome assembly	69	21	0.388	1.12	4.71010832217762e-06	0.000463272797117042	13.31	-71	-173	-35	1	BP	uPLM
AGGCCC	GO:0032259	methylation	305	58	1.71	3.1	5.51590683885701e-06	0.000533010787165341	13.31	-71	-173	-35	1	BP	uPLM
AGGCCC	GO:0006626	protein targeting to mitochondrion	40	15	0.225	0.802	6.24766864867756e-06	0.000564133752736328	13.31	-71	-173	-35	1	BP	uPLM
AGGCCC	GO:0042273	ribosomal large subunit biogenesis	40	15	0.225	0.802	6.24766864867756e-06	0.000564133752736328	13.31	-71	-173	-35	1	BP	uPLM
AGGCCC	GO:0070585	protein localization to mitochondrion	40	15	0.225	0.802	6.24766864867756e-06	0.000564133752736328	13.31	-71	-173	-35	1	BP	uPLM
AGGCCC	GO:0072655	establishment of protein localization to mitochondrion	40	15	0.225	0.802	6.24766864867756e-06	0.000564133752736328	13.31	-71	-173	-35	1	BP	uPLM
AGGCCC	GO:0009987	cellular process	10593	1201	59.5	64.2	6.62314660048492e-06	0.000588391797991467	13.31	-71	-173	-35	1	BP	uPLM
AGGCCC	GO:0072657	protein localization to membrane	50	17	0.281	0.909	7.17814178217445e-06	0.000617768827128389	13.31	-71	-173	-35	1	BP	uPLM
AGGCCC	GO:0090150	establishment of protein localization to membrane	50	17	0.281	0.909	7.17814178217445e-06	0.000617768827128389	13.31	-71	-173	-35	1	BP	uPLM
AGGCCC	GO:0009451	RNA modification	212	44	1.19	2.35	7.60659595088005e-06	0.000644571238422267	13.31	-71	-173	-35	1	BP	uPLM
AGGCCC	GO:0006725	cellular aromatic compound metabolic process	4149	512	23.3	27.4	8.96141169833537e-06	0.000747870539915625	13.31	-71	-173	-35	1	BP	uPLM
AGGCCC	GO:0065002	intracellular protein transmembrane transport	74	21	0.416	1.12	1.57731389965667e-05	0.0012966932775088	13.31	-71	-173	-35	1	BP	uPLM
AGGCCC	GO:0033365	protein localization to organelle	225	45	1.26	2.41	1.63251578415836e-05	0.00132233778516828	13.31	-71	-173	-35	1	BP	uPLM
AGGCCC	GO:0006974	cellular response to DNA damage stimulus	316	58	1.78	3.1	1.66939558277087e-05	0.00133261316955101	13.31	-71	-173	-35	1	BP	uPLM
AGGCCC	GO:1901360	organic cyclic compound metabolic process	4273	523	24	28	1.76723616212872e-05	0.00139056239728642	13.31	-71	-173	-35	1	BP	uPLM
AGGCCC	GO:0016569	covalent chromatin modification	233	46	1.31	2.46	1.86923583210918e-05	0.00145010576947287	13.31	-71	-173	-35	1	BP	uPLM
AGGCCC	GO:0071806	protein transmembrane transport	75	21	0.421	1.12	1.97589199792797e-05	0.0015115573784149	13.31	-71	-173	-35	1	BP	uPLM
AGGCCC	GO:0015833	peptide transport	704	109	3.96	5.83	2.05303690889868e-05	0.00154905853345396	13.31	-71	-173	-35	1	BP	uPLM
AGGCCC	GO:0006457	protein folding	255	49	1.43	2.62	2.15283823590279e-05	0.00160240986531792	13.31	-71	-173	-35	1	BP	uPLM
AGGCCC	GO:0006325	chromatin organization	355	63	1.99	3.37	2.19237823398563e-05	0.00161008257503905	13.31	-71	-173	-35	1	BP	uPLM
AGGCCC	GO:0042886	amide transport	715	110	4.02	5.88	2.48749506212262e-05	0.00180277931607518	13.31	-71	-173	-35	1	BP	uPLM
AGGCCC	GO:0002181	cytoplasmic translation	22	10	0.124	0.534	3.16141383962032e-05	0.00225456528227957	13.31	-71	-173	-35	1	BP	uPLM
AGGCCC	GO:0006281	DNA repair	287	53	1.61	2.83	3.19273950649613e-05	0.00225456528227957	13.31	-71	-173	-35	1	BP	uPLM
AGGCCC	GO:0071704	organic substance metabolic process	8801	1007	49.4	53.8	3.47933016868457e-05	0.00242584184419172	13.31	-71	-173	-35	1	BP	uPLM
AGGCCC	GO:0000373	Group II intron splicing	15	8	0.0843	0.428	4.7897920426317e-05	0.00329777182135192	13.31	-71	-173	-35	1	BP	uPLM
AGGCCC	GO:0008104	protein localization	738	111	4.15	5.93	6.02811917321654e-05	0.00409912103778725	13.31	-71	-173	-35	1	BP	uPLM
AGGCCC	GO:0044743	protein transmembrane import into intracellular organelle	69	19	0.388	1.02	6.23181260241945e-05	0.00418595412367394	13.31	-71	-173	-35	1	BP	uPLM
AGGCCC	GO:0016070	RNA metabolic process	2924	367	16.4	19.6	6.55315014612136e-05	0.00434876518130559	13.31	-71	-173	-35	1	BP	uPLM
AGGCCC	GO:0006605	protein targeting	164	34	0.921	1.82	8.07342091290279e-05	0.00529385742717483	13.31	-71	-173	-35	1	BP	uPLM
AGGCCC	GO:0006352	DNA-templated transcription, initiation	60	17	0.337	0.909	0.000101601370476459	0.00658376880687458	13.31	-71	-173	-35	1	BP	uPLM
AGGCCC	GO:0008033	tRNA processing	90	22	0.506	1.18	0.000121081714514099	0.00775486143655417	13.31	-71	-173	-35	1	BP	uPLM
AGGCCC	GO:0072594	establishment of protein localization to organelle	188	37	1.06	1.98	0.000125833251202446	0.00796654652440313	13.31	-71	-173	-35	1	BP	uPLM
AGGCCC	GO:0007006	mitochondrial membrane organization	21	9	0.118	0.481	0.000139122768029577	0.00870782052621486	13.31	-71	-173	-35	1	BP	uPLM
AGGCCC	GO:0000413	protein peptidyl-prolyl isomerization	31	11	0.174	0.588	0.000193270547488653	0.0119610581524438	13.31	-71	-173	-35	1	BP	uPLM
AGGCCC	GO:0002790	peptide secretion	27	10	0.152	0.534	0.000251930370162473	0.0150829617266837	13.31	-71	-173	-35	1	BP	uPLM
AGGCCC	GO:0009306	protein secretion	27	10	0.152	0.534	0.000251930370162473	0.0150829617266837	13.31	-71	-173	-35	1	BP	uPLM
AGGCCC	GO:0090151	establishment of protein localization to mitochondrial membrane	14	7	0.0787	0.374	0.000246662360200478	0.0150829617266837	13.31	-71	-173	-35	1	BP	uPLM
AGGCCC	GO:0008152	metabolic process	9925	1114	55.8	59.5	0.000266219203505248	0.0156156816898542	13.31	-71	-173	-35	1	BP	uPLM
AGGCCC	GO:0042775	mitochondrial ATP synthesis coupled electron transport	32	11	0.18	0.588	0.000266729386862957	0.0156156816898542	13.31	-71	-173	-35	1	BP	uPLM
AGGCCC	GO:0046907	intracellular transport	581	88	3.26	4.7	0.000269333652965894	0.0156156816898542	13.31	-71	-173	-35	1	BP	uPLM
AGGCCC	GO:0045333	cellular respiration	114	25	0.64	1.34	0.000275280715436241	0.0157942310481544	13.31	-71	-173	-35	1	BP	uPLM
AGGCCC	GO:0006839	mitochondrial transport	102	23	0.573	1.23	0.000310609152002292	0.0176374763838003	13.31	-71	-173	-35	1	BP	uPLM
AGGCCC	GO:0070972	protein localization to endoplasmic reticulum	23	9	0.129	0.481	0.000318261129603969	0.0178875745087618	13.31	-71	-173	-35	1	BP	uPLM
AGGCCC	GO:0006119	oxidative phosphorylation	33	11	0.185	0.588	0.000362392726593062	0.019887889874077	13.31	-71	-173	-35	1	BP	uPLM
AGGCCC	GO:0017038	protein import	116	25	0.652	1.34	0.00036468352891826	0.019887889874077	13.31	-71	-173	-35	1	BP	uPLM
AGGCCC	GO:0042773	ATP synthesis coupled electron transport	33	11	0.185	0.588	0.000362392726593062	0.019887889874077	13.31	-71	-173	-35	1	BP	uPLM
AGGCCC	GO:0043414	macromolecule methylation	170	33	0.955	1.76	0.000369160065675479	0.0199346435464759	13.31	-71	-173	-35	1	BP	uPLM
AGGCCC	GO:0006613	cotranslational protein targeting to membrane	11	6	0.0618	0.321	0.000387303037464776	0.0205121647149614	13.31	-71	-173	-35	1	BP	uPLM
AGGCCC	GO:0006614	SRP-dependent cotranslational protein targeting to membrane	11	6	0.0618	0.321	0.000387303037464776	0.0205121647149614	13.31	-71	-173	-35	1	BP	uPLM
AGGCCC	GO:1900865	chloroplast RNA modification	15	7	0.0843	0.374	0.000420581245002868	0.0220624904521505	13.31	-71	-173	-35	1	BP	uPLM
AGGCCC	GO:0044249	cellular biosynthetic process	4587	543	25.8	29	0.000424765127876675	0.022071757776837	13.31	-71	-173	-35	1	BP	uPLM
AGGCCC	GO:0042274	ribosomal small subunit biogenesis	29	10	0.163	0.534	0.000491483376389605	0.0252999106276069	13.31	-71	-173	-35	1	BP	uPLM
AGGCCC	GO:0006511	ubiquitin-dependent protein catabolic process	396	63	2.22	3.37	0.000535290845361707	0.027299833113447	13.31	-71	-173	-35	1	BP	uPLM
AGGCCC	GO:0000255	allantoin metabolic process	5	4	0.0281	0.214	0.000557650993754508	0.0279231061236348	13.31	-71	-173	-35	1	BP	uPLM
AGGCCC	GO:0000707	meiotic DNA recombinase assembly	5	4	0.0281	0.214	0.000557650993754508	0.0279231061236348	13.31	-71	-173	-35	1	BP	uPLM
AGGCCC	GO:0022904	respiratory electron transport chain	40	12	0.225	0.641	0.000590924423141162	0.0293226281320858	13.31	-71	-173	-35	1	BP	uPLM
AGGCCC	GO:0019941	modification-dependent protein catabolic process	398	63	2.24	3.37	0.000612104382140894	0.0301024190788575	13.31	-71	-173	-35	1	BP	uPLM
AGGCCC	GO:0018208	peptidyl-proline modification	46	13	0.258	0.695	0.000668504570514273	0.0325851608353329	13.31	-71	-173	-35	1	BP	uPLM
AGGCCC	GO:0032544	plastid translation	12	6	0.0674	0.321	0.000705738516793905	0.0340983136008845	13.31	-71	-173	-35	1	BP	uPLM
AGGCCC	GO:0009657	plastid organization	249	43	1.4	2.3	0.000745849215928985	0.0357229346203204	13.31	-71	-173	-35	1	BP	uPLM
AGGCCC	GO:0000154	rRNA modification	21	8	0.118	0.428	0.000849374874169342	0.0396470915841079	13.31	-71	-173	-35	1	BP	uPLM
AGGCCC	GO:0007059	chromosome segregation	109	23	0.612	1.23	0.000838411424622048	0.0396470915841079	13.31	-71	-173	-35	1	BP	uPLM
AGGCCC	GO:0043632	modification-dependent macromolecule catabolic process	403	63	2.26	3.37	0.000849025151422187	0.0396470915841079	13.31	-71	-173	-35	1	BP	uPLM
AGGCCC	GO:0015980	energy derivation by oxidation of organic compounds	137	27	0.77	1.44	0.000951436100952837	0.044037899529817	13.31	-71	-173	-35	1	BP	uPLM
AGGCCC	GO:0034613	cellular protein localization	484	73	2.72	3.9	0.000972031726843569	0.0446162562621198	13.31	-71	-173	-35	1	BP	uPLM
AGGCCC	GO:0043484	regulation of RNA splicing	17	7	0.0955	0.374	0.00105171924366551	0.0478749553232199	13.31	-71	-173	-35	1	BP	uPLM
AGGCCC	GO:0051649	establishment of localization in cell	607	88	3.41	4.7	0.00110532543870254	0.0499027255440456	13.31	-71	-173	-35	1	BP	uPLM
ACGGCCCA	GO:0006412	translation	683	22	3.84	12	2.3521843158401e-06	0.00858678117742584	13.26	-77	-195	-47	1	BP	uPLM
ACGGCCCA	GO:0043043	peptide biosynthetic process	695	22	3.9	12	3.11793071075738e-06	0.00858678117742584	13.26	-77	-195	-47	1	BP	uPLM
ACGGCCCA	GO:0006518	peptide metabolic process	771	23	4.33	12.5	4.90602629700497e-06	0.00900746428130113	13.26	-77	-195	-47	1	BP	uPLM
ACGGCCCA	GO:0043604	amide biosynthetic process	751	22	4.22	12	1.06560291637773e-05	0.0146733521585213	13.26	-77	-195	-47	1	BP	uPLM
ACGGCCCA	GO:0043603	cellular amide metabolic process	856	23	4.81	12.5	2.6272868046948e-05	0.0289421914405179	13.26	-77	-195	-47	1	BP	uPLM
CGGCCCA	GO:0006412	translation	683	65	3.84	13.4	9.24216814274616e-19	5.09058621302458e-15	12.33	-75	-144	-42	1	BP	tPLM
CGGCCCA	GO:0043043	peptide biosynthetic process	695	65	3.9	13.4	2.26282867312535e-18	6.23183016578721e-15	12.33	-75	-144	-42	1	BP	tPLM
CGGCCCA	GO:0043604	amide biosynthetic process	751	66	4.22	13.6	2.94009136927121e-17	5.39800775398195e-14	12.33	-75	-144	-42	1	BP	tPLM
CGGCCCA	GO:0006518	peptide metabolic process	771	66	4.33	13.6	1.10566694381893e-16	1.52250338163867e-13	12.33	-75	-144	-42	1	BP	tPLM
CGGCCCA	GO:0043603	cellular amide metabolic process	856	67	4.81	13.8	5.46089112914634e-15	6.01571766786761e-12	12.33	-75	-144	-42	1	BP	tPLM
CGGCCCA	GO:0034641	cellular nitrogen compound metabolic process	4600	200	25.8	41.2	6.41984503324658e-14	5.89341774052036e-11	12.33	-75	-144	-42	1	BP	tPLM
CGGCCCA	GO:0022613	ribonucleoprotein complex biogenesis	403	41	2.26	8.44	4.06423297958364e-13	3.19797075022096e-10	12.33	-75	-144	-42	1	BP	tPLM
CGGCCCA	GO:0010467	gene expression	3479	160	19.5	32.9	1.12603098703661e-12	7.75272334574705e-10	12.33	-75	-144	-42	1	BP	tPLM
CGGCCCA	GO:1901566	organonitrogen compound biosynthetic process	1496	87	8.4	17.9	9.04222053712903e-12	5.53383896872297e-09	12.33	-75	-144	-42	1	BP	tPLM
CGGCCCA	GO:0006396	RNA processing	653	50	3.67	10.3	4.62413423717999e-11	2.54697313783874e-08	12.33	-75	-144	-42	1	BP	tPLM
CGGCCCA	GO:0042254	ribosome biogenesis	341	34	1.92	7	7.66411577973416e-11	3.83763179225234e-08	12.33	-75	-144	-42	1	BP	tPLM
CGGCCCA	GO:0006397	mRNA processing	325	33	1.83	6.79	9.07330691606799e-11	4.16464787447521e-08	12.33	-75	-144	-42	1	BP	tPLM
CGGCCCA	GO:0016071	mRNA metabolic process	409	36	2.3	7.41	6.87617526726176e-10	2.91338256708291e-07	12.33	-75	-144	-42	1	BP	tPLM
CGGCCCA	GO:0008380	RNA splicing	231	25	1.3	5.14	4.93481394782264e-09	1.94149680175765e-06	12.33	-75	-144	-42	1	BP	tPLM
CGGCCCA	GO:0044260	cellular macromolecule metabolic process	5924	221	33.3	45.5	1.03062248072279e-08	3.78444574921409e-06	12.33	-75	-144	-42	1	BP	tPLM
CGGCCCA	GO:0022618	ribonucleoprotein complex assembly	165	20	0.927	4.12	2.56631857168585e-08	8.83455168302854e-06	12.33	-75	-144	-42	1	BP	tPLM
CGGCCCA	GO:0071826	ribonucleoprotein complex subunit organization	167	20	0.938	4.12	3.15180548238472e-08	1.02118497629265e-05	12.33	-75	-144	-42	1	BP	tPLM
CGGCCCA	GO:0044085	cellular component biogenesis	1161	64	6.52	13.2	5.74631231572978e-08	1.75837156861331e-05	12.33	-75	-144	-42	1	BP	tPLM
CGGCCCA	GO:0043170	macromolecule metabolic process	6411	230	36	47.3	1.43610194137059e-07	4.16318394372064e-05	12.33	-75	-144	-42	1	BP	tPLM
CGGCCCA	GO:0006807	nitrogen compound metabolic process	7102	248	39.9	51	3.1656429427447e-07	8.30302920411325e-05	12.33	-75	-144	-42	1	BP	tPLM
CGGCCCA	GO:0034645	cellular macromolecule biosynthetic process	3209	132	18	27.2	3.02224921437497e-07	8.30302920411325e-05	12.33	-75	-144	-42	1	BP	tPLM
CGGCCCA	GO:0009059	macromolecule biosynthetic process	3263	133	18.3	27.4	4.51613637045375e-07	0.000113067632402088	12.33	-75	-144	-42	1	BP	tPLM
CGGCCCA	GO:0070925	organelle assembly	155	17	0.871	3.5	1.19598437772278e-06	0.00028641225880422	12.33	-75	-144	-42	1	BP	tPLM
CGGCCCA	GO:0006996	organelle organization	1420	68	7.98	14	3.66089199327352e-06	0.000840174712456274	12.33	-75	-144	-42	1	BP	tPLM
CGGCCCA	GO:0042255	ribosome assembly	102	13	0.573	2.67	4.08411978488907e-06	0.000899813271006759	12.33	-75	-144	-42	1	BP	tPLM
CGGCCCA	GO:0000398	mRNA splicing, via spliceosome	120	14	0.674	2.88	5.04766792533851e-06	0.00105035847813293	12.33	-75	-144	-42	1	BP	tPLM
CGGCCCA	GO:0044271	cellular nitrogen compound biosynthetic process	3285	129	18.5	26.5	5.33951296073384e-06	0.00105035847813293	12.33	-75	-144	-42	1	BP	tPLM
CGGCCCA	GO:0090304	nucleic acid metabolic process	3253	128	18.3	26.3	5.32785136743009e-06	0.00105035847813293	12.33	-75	-144	-42	1	BP	tPLM
CGGCCCA	GO:0071840	cellular component organization or biogenesis	2822	114	15.9	23.5	6.34690206138163e-06	0.00120547367427897	12.33	-75	-144	-42	1	BP	tPLM
CGGCCCA	GO:0006139	nucleobase-containing compound metabolic process	3671	140	20.6	28.8	8.68839110401636e-06	0.00154373090970716	12.33	-75	-144	-42	1	BP	tPLM
CGGCCCA	GO:0043933	protein-containing complex subunit organization	574	35	3.22	7.2	8.52083754319193e-06	0.00154373090970716	12.33	-75	-144	-42	1	BP	tPLM
CGGCCCA	GO:0022607	cellular component assembly	728	41	4.09	8.44	9.90815050765912e-06	0.00170544040613083	12.33	-75	-144	-42	1	BP	tPLM
CGGCCCA	GO:0044267	cellular protein metabolic process	2915	116	16.4	23.9	1.04078677926615e-05	0.00173716775157513	12.33	-75	-144	-42	1	BP	tPLM
CGGCCCA	GO:0046907	intracellular transport	581	35	3.26	7.2	1.10513423280089e-05	0.00179031745713745	12.33	-75	-144	-42	1	BP	tPLM
CGGCCCA	GO:0015031	protein transport	660	38	3.71	7.82	1.29375554791482e-05	0.00203600158797567	12.33	-75	-144	-42	1	BP	tPLM
CGGCCCA	GO:0045184	establishment of protein localization	667	38	3.75	7.82	1.63698318637655e-05	0.00250458427515612	12.33	-75	-144	-42	1	BP	tPLM
CGGCCCA	GO:0065003	protein-containing complex assembly	520	32	2.92	6.58	1.73571446902331e-05	0.00258386899875146	12.33	-75	-144	-42	1	BP	tPLM
CGGCCCA	GO:0000375	RNA splicing, via transesterification reactions	136	14	0.764	2.88	2.153750905313e-05	0.0030417589708882	12.33	-75	-144	-42	1	BP	tPLM
CGGCCCA	GO:0000377	RNA splicing, via transesterification reactions with bulged adenosine as nucleophile	136	14	0.764	2.88	2.153750905313e-05	0.0030417589708882	12.33	-75	-144	-42	1	BP	tPLM
CGGCCCA	GO:0034613	cellular protein localization	484	30	2.72	6.17	2.77937395754254e-05	0.00373385164832789	12.33	-75	-144	-42	1	BP	tPLM
CGGCCCA	GO:0051649	establishment of localization in cell	607	35	3.41	7.2	2.77194521244995e-05	0.00373385164832789	12.33	-75	-144	-42	1	BP	tPLM
CGGCCCA	GO:0008104	protein localization	738	40	4.15	8.23	3.05581279035337e-05	0.00400748020220627	12.33	-75	-144	-42	1	BP	tPLM
CGGCCCA	GO:0034622	cellular protein-containing complex assembly	445	28	2.5	5.76	3.94226439155506e-05	0.0050497656438803	12.33	-75	-144	-42	1	BP	tPLM
CGGCCCA	GO:0006886	intracellular protein transport	404	26	2.27	5.35	5.10513007138896e-05	0.00624867920738009	12.33	-75	-144	-42	1	BP	tPLM
CGGCCCA	GO:0046483	heterocycle metabolic process	3995	146	22.4	30	4.99328356482138e-05	0.00624867920738009	12.33	-75	-144	-42	1	BP	tPLM
CGGCCCA	GO:0015833	peptide transport	704	38	3.96	7.82	5.28573049491314e-05	0.00632908773173513	12.33	-75	-144	-42	1	BP	tPLM
CGGCCCA	GO:0044237	cellular metabolic process	8308	269	46.7	55.3	6.27544831421832e-05	0.00735429134355628	12.33	-75	-144	-42	1	BP	tPLM
CGGCCCA	GO:0006270	DNA replication initiation	17	5	0.0955	1.03	7.00979024669881e-05	0.0078795764650647	12.33	-75	-144	-42	1	BP	tPLM
CGGCCCA	GO:0043484	regulation of RNA splicing	17	5	0.0955	1.03	7.00979024669881e-05	0.0078795764650647	12.33	-75	-144	-42	1	BP	tPLM
CGGCCCA	GO:0042886	amide transport	715	38	4.02	7.82	7.32663985838575e-05	0.00807102646799774	12.33	-75	-144	-42	1	BP	tPLM
CGGCCCA	GO:0034660	ncRNA metabolic process	298	21	1.67	4.32	7.52605844627431e-05	0.00812814312197626	12.33	-75	-144	-42	1	BP	tPLM
CGGCCCA	GO:0042273	ribosomal large subunit biogenesis	40	7	0.225	1.44	9.25052695966131e-05	0.00979844278727202	12.33	-75	-144	-42	1	BP	tPLM
CGGCCCA	GO:0042274	ribosomal small subunit biogenesis	29	6	0.163	1.23	0.000111835864383431	0.0116224894532818	12.33	-75	-144	-42	1	BP	tPLM
CGGCCCA	GO:0070727	cellular macromolecule localization	524	30	2.94	6.17	0.000117531341950741	0.0119881968789756	12.33	-75	-144	-42	1	BP	tPLM
CGGCCCA	GO:0019538	protein metabolic process	3231	120	18.2	24.7	0.000159339074710731	0.0159570840637583	12.33	-75	-144	-42	1	BP	tPLM
CGGCCCA	GO:0006417	regulation of translation	147	13	0.826	2.67	0.000199886827385197	0.0193153797410116	12.33	-75	-144	-42	1	BP	tPLM
CGGCCCA	GO:0016070	RNA metabolic process	2924	110	16.4	22.6	0.000199246083923839	0.0193153797410116	12.33	-75	-144	-42	1	BP	tPLM
CGGCCCA	GO:0006725	cellular aromatic compound metabolic process	4149	147	23.3	30.2	0.000218020221373396	0.0203534810055028	12.33	-75	-144	-42	1	BP	tPLM
CGGCCCA	GO:0051641	cellular localization	781	39	4.39	8.02	0.000215615062504438	0.0203534810055028	12.33	-75	-144	-42	1	BP	tPLM
CGGCCCA	GO:0034248	regulation of cellular amide metabolic process	149	13	0.837	2.67	0.000228542879447915	0.0209802363333186	12.33	-75	-144	-42	1	BP	tPLM
CGGCCCA	GO:0006259	DNA metabolic process	523	29	2.94	5.97	0.000260746420391675	0.0235441194019237	12.33	-75	-144	-42	1	BP	tPLM
CGGCCCA	GO:0010608	posttranscriptional regulation of gene expression	196	15	1.1	3.09	0.000328003525350798	0.0291394099618096	12.33	-75	-144	-42	1	BP	tPLM
CGGCCCA	GO:0000027	ribosomal large subunit assembly	24	5	0.135	1.03	0.000411136256589771	0.0354876913432886	12.33	-75	-144	-42	1	BP	tPLM
CGGCCCA	GO:1901360	organic cyclic compound metabolic process	4273	149	24	30.7	0.000412347902318531	0.0354876913432886	12.33	-75	-144	-42	1	BP	tPLM
CGGCCCA	GO:0044249	cellular biosynthetic process	4587	158	25.8	32.5	0.000453469054086869	0.0384262699986227	12.33	-75	-144	-42	1	BP	tPLM
CGGCCCA	GO:0042256	mature ribosome assembly	69	8	0.388	1.65	0.000566053839736758	0.0472397658980312	12.33	-75	-144	-42	1	BP	tPLM
CGGCCCA	GO:0009987	cellular process	10593	324	59.5	66.7	0.000593405322833943	0.048783231614468	12.33	-75	-144	-42	1	BP	tPLM
GCCCAAT	GO:0006412	translation	683	137	3.84	12.2	3.95306801129077e-35	2.17734986061896e-31	12.12	-70	-163	-42	1	BP	uPLM
GCCCAAT	GO:0043043	peptide biosynthetic process	695	137	3.9	12.2	2.7874932574389e-34	7.67675643098672e-31	12.12	-70	-163	-42	1	BP	uPLM
GCCCAAT	GO:0043604	amide biosynthetic process	751	143	4.22	12.7	4.64667411009167e-34	8.53129366612831e-31	12.12	-70	-163	-42	1	BP	uPLM
GCCCAAT	GO:0043603	cellular amide metabolic process	856	148	4.81	13.2	1.98593786762239e-30	2.73463644371604e-27	12.12	-70	-163	-42	1	BP	uPLM
GCCCAAT	GO:0006518	peptide metabolic process	771	138	4.33	12.3	6.05673825738552e-30	6.67210286433589e-27	12.12	-70	-163	-42	1	BP	uPLM
GCCCAAT	GO:1901566	organonitrogen compound biosynthetic process	1496	202	8.4	18	1.49725268950304e-26	1.37447796896379e-23	12.12	-70	-163	-42	1	BP	uPLM
GCCCAAT	GO:0022613	ribonucleoprotein complex biogenesis	403	81	2.26	7.21	4.76426518486638e-21	3.74879609117772e-18	12.12	-70	-163	-42	1	BP	uPLM
GCCCAAT	GO:0034641	cellular nitrogen compound metabolic process	4600	426	25.8	37.9	2.28596013815475e-20	1.57388355511955e-17	12.12	-70	-163	-42	1	BP	uPLM
GCCCAAT	GO:0006396	RNA processing	653	106	3.67	9.44	9.79363076749255e-20	5.99370202970544e-17	12.12	-70	-163	-42	1	BP	uPLM
GCCCAAT	GO:0042254	ribosome biogenesis	341	66	1.92	5.88	1.73282411824353e-16	9.54439524328537e-14	12.12	-70	-163	-42	1	BP	uPLM
GCCCAAT	GO:0010467	gene expression	3479	327	19.5	29.1	1.03813284454529e-15	5.19821427977768e-13	12.12	-70	-163	-42	1	BP	uPLM
GCCCAAT	GO:0022618	ribonucleoprotein complex assembly	165	42	0.927	3.74	3.21648429706845e-15	1.47636629235442e-12	12.12	-70	-163	-42	1	BP	uPLM
GCCCAAT	GO:0071826	ribonucleoprotein complex subunit organization	167	42	0.938	3.74	5.08787445841286e-15	2.15569327053369e-12	12.12	-70	-163	-42	1	BP	uPLM
GCCCAAT	GO:0006807	nitrogen compound metabolic process	7102	560	39.9	49.9	1.84902706284333e-12	7.27460075867217e-10	12.12	-70	-163	-42	1	BP	uPLM
GCCCAAT	GO:0006996	organelle organization	1420	156	7.98	13.9	2.44758300088716e-12	7.93048167891193e-10	12.12	-70	-163	-42	1	BP	uPLM
GCCCAAT	GO:0008380	RNA splicing	231	46	1.3	4.1	2.44767953052837e-12	7.93048167891193e-10	12.12	-70	-163	-42	1	BP	uPLM
GCCCAAT	GO:0043933	protein-containing complex subunit organization	574	82	3.22	7.3	2.26526318217463e-12	7.93048167891193e-10	12.12	-70	-163	-42	1	BP	uPLM
GCCCAAT	GO:0006397	mRNA processing	325	56	1.83	4.99	5.16803929740778e-12	1.58142002500678e-09	12.12	-70	-163	-42	1	BP	uPLM
GCCCAAT	GO:0065003	protein-containing complex assembly	520	75	2.92	6.68	1.28059456130098e-11	3.7123762334978e-09	12.12	-70	-163	-42	1	BP	uPLM
GCCCAAT	GO:0034622	cellular protein-containing complex assembly	445	67	2.5	5.97	2.42246588887126e-11	6.67147105795144e-09	12.12	-70	-163	-42	1	BP	uPLM
GCCCAAT	GO:0044085	cellular component biogenesis	1161	130	6.52	11.6	5.93492417107127e-11	1.55664582544098e-08	12.12	-70	-163	-42	1	BP	uPLM
GCCCAAT	GO:0042255	ribosome assembly	102	27	0.573	2.4	1.06764562274431e-10	2.67299640457984e-08	12.12	-70	-163	-42	1	BP	uPLM
GCCCAAT	GO:0070925	organelle assembly	155	33	0.871	2.94	5.03728311701905e-10	1.20631980037135e-07	12.12	-70	-163	-42	1	BP	uPLM
GCCCAAT	GO:0016071	mRNA metabolic process	409	60	2.3	5.34	7.72540403963831e-10	1.77298022709699e-07	12.12	-70	-163	-42	1	BP	uPLM
GCCCAAT	GO:0044260	cellular macromolecule metabolic process	5924	466	33.3	41.5	1.73364655460367e-09	3.8195700891028e-07	12.12	-70	-163	-42	1	BP	uPLM
GCCCAAT	GO:0043170	macromolecule metabolic process	6411	498	36	44.3	1.83600789572903e-09	3.88951211141365e-07	12.12	-70	-163	-42	1	BP	uPLM
GCCCAAT	GO:0071840	cellular component organization or biogenesis	2822	248	15.9	22.1	9.32563356286571e-09	1.90242924682461e-06	12.12	-70	-163	-42	1	BP	uPLM
GCCCAAT	GO:0022607	cellular component assembly	728	86	4.09	7.66	1.14727843846259e-08	2.2568605853757e-06	12.12	-70	-163	-42	1	BP	uPLM
GCCCAAT	GO:0019538	protein metabolic process	3231	275	18.2	24.5	2.47588947284056e-08	4.7024824884158e-06	12.12	-70	-163	-42	1	BP	uPLM
GCCCAAT	GO:0044267	cellular protein metabolic process	2915	252	16.4	22.4	3.05152854541807e-08	5.60260640938757e-06	12.12	-70	-163	-42	1	BP	uPLM
GCCCAAT	GO:1901564	organonitrogen compound metabolic process	4435	358	24.9	31.9	3.28493161656014e-08	5.83658172387525e-06	12.12	-70	-163	-42	1	BP	uPLM
GCCCAAT	GO:0000375	RNA splicing, via transesterification reactions	136	27	0.764	2.4	8.76159150389861e-08	1.46238927283253e-05	12.12	-70	-163	-42	1	BP	uPLM
GCCCAAT	GO:0000377	RNA splicing, via transesterification reactions with bulged adenosine as nucleophile	136	27	0.764	2.4	8.76159150389861e-08	1.46238927283253e-05	12.12	-70	-163	-42	1	BP	uPLM
GCCCAAT	GO:0042256	mature ribosome assembly	69	18	0.388	1.6	1.74234562783395e-07	2.822599917091e-05	12.12	-70	-163	-42	1	BP	uPLM
GCCCAAT	GO:0006974	cellular response to DNA damage stimulus	316	44	1.78	3.92	6.3011782244374e-07	9.91625418862891e-05	12.12	-70	-163	-42	1	BP	uPLM
GCCCAAT	GO:0006281	DNA repair	287	41	1.61	3.65	7.69050414484021e-07	0.000117664713416055	12.12	-70	-163	-42	1	BP	uPLM
GCCCAAT	GO:0034660	ncRNA metabolic process	298	42	1.67	3.74	8.15185788878626e-07	0.000118159034872197	12.12	-70	-163	-42	1	BP	uPLM
GCCCAAT	GO:0044271	cellular nitrogen compound biosynthetic process	3285	270	18.5	24	8.08980456900408e-07	0.000118159034872197	12.12	-70	-163	-42	1	BP	uPLM
GCCCAAT	GO:0044237	cellular metabolic process	8308	602	46.7	53.6	9.13240330861562e-07	0.000128977634420141	12.12	-70	-163	-42	1	BP	uPLM
GCCCAAT	GO:0044238	primary metabolic process	8187	592	46	52.7	1.84719055792e-06	0.000254358139825584	12.12	-70	-163	-42	1	BP	uPLM
GCCCAAT	GO:0006259	DNA metabolic process	523	61	2.94	5.43	2.46371212799365e-06	0.000330978692707049	12.12	-70	-163	-42	1	BP	uPLM
GCCCAAT	GO:0016043	cellular component organization	2534	213	14.2	19	3.76335818891984e-06	0.000493537545346916	12.12	-70	-163	-42	1	BP	uPLM
GCCCAAT	GO:0000398	mRNA splicing, via spliceosome	120	22	0.674	1.96	5.34583091707462e-06	0.000684763643982489	12.12	-70	-163	-42	1	BP	uPLM
GCCCAAT	GO:0046483	heterocycle metabolic process	3995	312	22.4	27.8	8.7145476315348e-06	0.00109090291714758	12.12	-70	-163	-42	1	BP	uPLM
GCCCAAT	GO:0031365	N-terminal protein amino acid modification	14	7	0.0787	0.623	9.05059548763581e-06	0.00110779288768662	12.12	-70	-163	-42	1	BP	uPLM
GCCCAAT	GO:0034470	ncRNA processing	232	33	1.3	2.94	9.8625708600521e-06	0.00118093565863406	12.12	-70	-163	-42	1	BP	uPLM
GCCCAAT	GO:0006139	nucleobase-containing compound metabolic process	3671	288	20.6	25.6	1.60283412778101e-05	0.00187838518634422	12.12	-70	-163	-42	1	BP	uPLM
GCCCAAT	GO:0051304	chromosome separation	34	10	0.191	0.89	3.12108851701515e-05	0.00358144907327488	12.12	-70	-163	-42	1	BP	uPLM
GCCCAAT	GO:0071704	organic substance metabolic process	8801	620	49.4	55.2	3.71695431603068e-05	0.00417816007606061	12.12	-70	-163	-42	1	BP	uPLM
GCCCAAT	GO:0042274	ribosomal small subunit biogenesis	29	9	0.163	0.801	4.8581450200039e-05	0.00535173255403629	12.12	-70	-163	-42	1	BP	uPLM
GCCCAAT	GO:0034645	cellular macromolecule biosynthetic process	3209	252	18	22.4	6.26740752654317e-05	0.00676880012866662	12.12	-70	-163	-42	1	BP	uPLM
GCCCAAT	GO:0061024	membrane organization	170	25	0.955	2.23	6.56209333734428e-05	0.00695077117347929	12.12	-70	-163	-42	1	BP	uPLM
GCCCAAT	GO:0055086	nucleobase-containing small molecule metabolic process	380	44	2.13	3.92	7.2327308814941e-05	0.00751658145193764	12.12	-70	-163	-42	1	BP	uPLM
GCCCAAT	GO:1901360	organic cyclic compound metabolic process	4273	323	24	28.8	8.79933503338842e-05	0.00897532173405619	12.12	-70	-163	-42	1	BP	uPLM
GCCCAAT	GO:0000387	spliceosomal snRNP assembly	19	7	0.107	0.623	0.000100442238001922	0.0100588335802652	12.12	-70	-163	-42	1	BP	uPLM
GCCCAAT	GO:0006725	cellular aromatic compound metabolic process	4149	313	23.3	27.9	0.000139824965226927	0.0134482988000308	12.12	-70	-163	-42	1	BP	uPLM
GCCCAAT	GO:0008152	metabolic process	9925	685	55.8	61	0.000139357152581479	0.0134482988000308	12.12	-70	-163	-42	1	BP	uPLM
GCCCAAT	GO:0009059	macromolecule biosynthetic process	3263	253	18.3	22.5	0.000141612441975633	0.0134482988000308	12.12	-70	-163	-42	1	BP	uPLM
GCCCAAT	GO:0009987	cellular process	10593	726	59.5	64.6	0.000151092063821769	0.0141053404666153	12.12	-70	-163	-42	1	BP	uPLM
GCCCAAT	GO:0045184	establishment of protein localization	667	66	3.75	5.88	0.000183237401176533	0.0168211934280058	12.12	-70	-163	-42	1	BP	uPLM
GCCCAAT	GO:0007006	mitochondrial membrane organization	21	7	0.118	0.623	0.000207323818868102	0.0187203212184509	12.12	-70	-163	-42	1	BP	uPLM
GCCCAAT	GO:0006364	rRNA processing	132	20	0.742	1.78	0.000227040640265584	0.0197551424194356	12.12	-70	-163	-42	1	BP	uPLM
GCCCAAT	GO:0072657	protein localization to membrane	50	11	0.281	0.98	0.000229544138497437	0.0197551424194356	12.12	-70	-163	-42	1	BP	uPLM
GCCCAAT	GO:0090150	establishment of protein localization to membrane	50	11	0.281	0.98	0.000229544138497437	0.0197551424194356	12.12	-70	-163	-42	1	BP	uPLM
GCCCAAT	GO:0007005	mitochondrion organization	113	18	0.635	1.6	0.000244267938075157	0.020698889275661	12.12	-70	-163	-42	1	BP	uPLM
GCCCAAT	GO:0006310	DNA recombination	123	19	0.691	1.69	0.000250245816491005	0.0208841508671584	12.12	-70	-163	-42	1	BP	uPLM
GCCCAAT	GO:0007093	mitotic cell cycle checkpoint	16	6	0.0899	0.534	0.000287787494069706	0.0236587092139693	12.12	-70	-163	-42	1	BP	uPLM
GCCCAAT	GO:0090304	nucleic acid metabolic process	3253	249	18.3	22.2	0.000365445942833229	0.0296011213694916	12.12	-70	-163	-42	1	BP	uPLM
GCCCAAT	GO:0009451	RNA modification	212	27	1.19	2.4	0.000392997160726389	0.0311500213389968	12.12	-70	-163	-42	1	BP	uPLM
GCCCAAT	GO:0015031	protein transport	660	64	3.71	5.7	0.000395878993051883	0.0311500213389968	12.12	-70	-163	-42	1	BP	uPLM
GCCCAAT	GO:0007131	reciprocal meiotic recombination	46	10	0.258	0.89	0.000485858868379376	0.0371682034310223	12.12	-70	-163	-42	1	BP	uPLM
GCCCAAT	GO:0035825	homologous recombination	46	10	0.258	0.89	0.000485858868379376	0.0371682034310223	12.12	-70	-163	-42	1	BP	uPLM
GCCCAAT	GO:0009657	plastid organization	249	30	1.4	2.67	0.000501102839501072	0.0378092389037247	12.12	-70	-163	-42	1	BP	uPLM
GCCCAAT	GO:0007091	metaphase/anaphase transition of mitotic cell cycle	18	6	0.101	0.534	0.00059813317390517	0.038759029669055	12.12	-70	-163	-42	1	BP	uPLM
GCCCAAT	GO:0009123	nucleoside monophosphate metabolic process	184	24	1.03	2.14	0.000571337567928211	0.038759029669055	12.12	-70	-163	-42	1	BP	uPLM
GCCCAAT	GO:0010965	regulation of mitotic sister chromatid separation	18	6	0.101	0.534	0.00059813317390517	0.038759029669055	12.12	-70	-163	-42	1	BP	uPLM
GCCCAAT	GO:0016072	rRNA metabolic process	141	20	0.792	1.78	0.000548769270645372	0.038759029669055	12.12	-70	-163	-42	1	BP	uPLM
GCCCAAT	GO:0030071	regulation of mitotic metaphase/anaphase transition	18	6	0.101	0.534	0.00059813317390517	0.038759029669055	12.12	-70	-163	-42	1	BP	uPLM
GCCCAAT	GO:0032544	plastid translation	12	5	0.0674	0.445	0.000539898738459987	0.038759029669055	12.12	-70	-163	-42	1	BP	uPLM
GCCCAAT	GO:0033045	regulation of sister chromatid segregation	24	7	0.135	0.623	0.000522243564833786	0.038759029669055	12.12	-70	-163	-42	1	BP	uPLM
GCCCAAT	GO:0033047	regulation of mitotic sister chromatid segregation	18	6	0.101	0.534	0.00059813317390517	0.038759029669055	12.12	-70	-163	-42	1	BP	uPLM
GCCCAAT	GO:0044784	metaphase/anaphase transition of cell cycle	18	6	0.101	0.534	0.00059813317390517	0.038759029669055	12.12	-70	-163	-42	1	BP	uPLM
GCCCAAT	GO:0051306	mitotic sister chromatid separation	18	6	0.101	0.534	0.00059813317390517	0.038759029669055	12.12	-70	-163	-42	1	BP	uPLM
GCCCAAT	GO:1902099	regulation of metaphase/anaphase transition of cell cycle	18	6	0.101	0.534	0.00059813317390517	0.038759029669055	12.12	-70	-163	-42	1	BP	uPLM
GCCCAAT	GO:1905818	regulation of chromosome separation	18	6	0.101	0.534	0.00059813317390517	0.038759029669055	12.12	-70	-163	-42	1	BP	uPLM
GCCCAAT	GO:0044249	cellular biosynthetic process	4587	336	25.8	29.9	0.000674923035370497	0.0432264660327988	12.12	-70	-163	-42	1	BP	uPLM
GCCCAAT	GO:0051983	regulation of chromosome segregation	25	7	0.14	0.623	0.000686172153704603	0.0434417956621259	12.12	-70	-163	-42	1	BP	uPLM
GCCCAAT	GO:0006399	tRNA metabolic process	144	20	0.809	1.78	0.000720904731605507	0.0451220825191265	12.12	-70	-163	-42	1	BP	uPLM
GCCCAAT	GO:0006457	protein folding	255	30	1.43	2.67	0.000744247784664777	0.0455479644214844	12.12	-70	-163	-42	1	BP	uPLM
GCCCAAT	GO:0042886	amide transport	715	67	4.02	5.97	0.000739750060861683	0.0455479644214844	12.12	-70	-163	-42	1	BP	uPLM
GCCCAAT	GO:0000280	nuclear division	166	22	0.933	1.96	0.000766563690457235	0.0463981627147083	12.12	-70	-163	-42	1	BP	uPLM
GCCCAAT	GO:0015833	peptide transport	704	66	3.96	5.88	0.000798246284724087	0.047790658002829	12.12	-70	-163	-42	1	BP	uPLM
GCCCAAT	GO:0000028	ribosomal small subunit assembly	13	5	0.073	0.445	0.000831908998384925	0.0487463272670656	12.12	-70	-163	-42	1	BP	uPLM
GCCCAAT	GO:0010212	response to ionizing radiation	33	8	0.185	0.712	0.000823371486069861	0.0487463272670656	12.12	-70	-163	-42	1	BP	uPLM
GGGCCT	GO:0006412	translation	683	211	3.84	11.2	8.95262164404514e-50	3.52140582907593e-46	11.89	-81	-181	-38	1	BP	uPLM
GGGCCT	GO:0043043	peptide biosynthetic process	695	213	3.9	11.3	1.27865135405807e-49	3.52140582907593e-46	11.89	-81	-181	-38	1	BP	uPLM
GGGCCT	GO:0043604	amide biosynthetic process	751	219	4.22	11.6	4.70581116399919e-47	8.63986929710252e-44	11.89	-81	-181	-38	1	BP	uPLM
GGGCCT	GO:0006518	peptide metabolic process	771	217	4.33	11.5	7.03773162986637e-44	9.69095645432599e-41	11.89	-81	-181	-38	1	BP	uPLM
GGGCCT	GO:0043603	cellular amide metabolic process	856	226	4.81	12	8.9003759271748e-41	9.80465412137576e-38	11.89	-81	-181	-38	1	BP	uPLM
GGGCCT	GO:0022613	ribonucleoprotein complex biogenesis	403	134	2.26	7.09	2.20915089795322e-35	2.02800052432106e-32	11.89	-81	-181	-38	1	BP	uPLM
GGGCCT	GO:0006396	RNA processing	653	175	3.67	9.25	2.15244380960284e-32	1.69366578618464e-29	11.89	-81	-181	-38	1	BP	uPLM
GGGCCT	GO:0034641	cellular nitrogen compound metabolic process	4600	697	25.8	36.9	2.84623648872842e-29	1.95963382248951e-26	11.89	-81	-181	-38	1	BP	uPLM
GGGCCT	GO:0042254	ribosome biogenesis	341	112	1.92	5.92	3.59146354042659e-29	2.19797568674108e-26	11.89	-81	-181	-38	1	BP	uPLM
GGGCCT	GO:0010467	gene expression	3479	556	19.5	29.4	6.16784307411207e-28	3.39724796522093e-25	11.89	-81	-181	-38	1	BP	uPLM
GGGCCT	GO:1901566	organonitrogen compound biosynthetic process	1496	293	8.4	15.5	3.09624232615845e-27	1.55037297568007e-24	11.89	-81	-181	-38	1	BP	uPLM
GGGCCT	GO:0006397	mRNA processing	325	94	1.83	4.97	2.94614530012021e-20	1.35228069275517e-17	11.89	-81	-181	-38	1	BP	uPLM
GGGCCT	GO:0008380	RNA splicing	231	76	1.3	4.02	3.23446422813937e-20	1.37041761296859e-17	11.89	-81	-181	-38	1	BP	uPLM
GGGCCT	GO:0044085	cellular component biogenesis	1161	222	6.52	11.7	3.10744021468246e-19	1.22255576446221e-16	11.89	-81	-181	-38	1	BP	uPLM
GGGCCT	GO:0016071	mRNA metabolic process	409	105	2.3	5.55	2.77073134888827e-18	1.01741255131177e-15	11.89	-81	-181	-38	1	BP	uPLM
GGGCCT	GO:0044260	cellular macromolecule metabolic process	5924	796	33.3	42.1	1.59765714776263e-17	5.49993473117286e-15	11.89	-81	-181	-38	1	BP	uPLM
GGGCCT	GO:0006996	organelle organization	1420	247	7.98	13.1	5.35366165158867e-16	1.73458637511473e-13	11.89	-81	-181	-38	1	BP	uPLM
GGGCCT	GO:0043170	macromolecule metabolic process	6411	837	36	44.3	3.62540400069601e-15	1.10937362421298e-12	11.89	-81	-181	-38	1	BP	uPLM
GGGCCT	GO:0071840	cellular component organization or biogenesis	2822	421	15.9	22.3	5.95056175514401e-15	1.72503653407017e-12	11.89	-81	-181	-38	1	BP	uPLM
GGGCCT	GO:0006807	nitrogen compound metabolic process	7102	911	39.9	48.2	7.52114986441006e-15	2.07132467265853e-12	11.89	-81	-181	-38	1	BP	uPLM
GGGCCT	GO:0043933	protein-containing complex subunit organization	574	123	3.22	6.5	1.24542860671475e-14	3.2665813170404e-12	11.89	-81	-181	-38	1	BP	uPLM
GGGCCT	GO:0044267	cellular protein metabolic process	2915	430	16.4	22.7	1.79849331011154e-14	4.50277325095197e-12	11.89	-81	-181	-38	1	BP	uPLM
GGGCCT	GO:0034622	cellular protein-containing complex assembly	445	102	2.5	5.39	2.89130278182189e-14	6.92404161838043e-12	11.89	-81	-181	-38	1	BP	uPLM
GGGCCT	GO:0065003	protein-containing complex assembly	520	113	2.92	5.98	5.72180000471529e-14	1.31315310108216e-11	11.89	-81	-181	-38	1	BP	uPLM
GGGCCT	GO:0000375	RNA splicing, via transesterification reactions	136	47	0.764	2.49	6.30016206018642e-14	1.33466510105795e-11	11.89	-81	-181	-38	1	BP	uPLM
GGGCCT	GO:0000377	RNA splicing, via transesterification reactions with bulged adenosine as nucleophile	136	47	0.764	2.49	6.30016206018642e-14	1.33466510105795e-11	11.89	-81	-181	-38	1	BP	uPLM
GGGCCT	GO:0034660	ncRNA metabolic process	298	77	1.67	4.07	6.62047090895428e-14	1.35057606542667e-11	11.89	-81	-181	-38	1	BP	uPLM
GGGCCT	GO:0071826	ribonucleoprotein complex subunit organization	167	52	0.938	2.75	3.46521833323593e-13	6.81657949266554e-11	11.89	-81	-181	-38	1	BP	uPLM
GGGCCT	GO:0022618	ribonucleoprotein complex assembly	165	51	0.927	2.7	8.02625163471832e-13	1.52443427600098e-10	11.89	-81	-181	-38	1	BP	uPLM
GGGCCT	GO:0019538	protein metabolic process	3231	457	18.2	24.2	2.29703412079633e-12	4.21735464578206e-10	11.89	-81	-181	-38	1	BP	uPLM
GGGCCT	GO:0034470	ncRNA processing	232	62	1.3	3.28	3.83237876527183e-12	6.80927169003783e-10	11.89	-81	-181	-38	1	BP	uPLM
GGGCCT	GO:0022607	cellular component assembly	728	134	4.09	7.09	9.59961069558991e-11	1.65233299097841e-08	11.89	-81	-181	-38	1	BP	uPLM
GGGCCT	GO:0000398	mRNA splicing, via spliceosome	120	38	0.674	2.01	2.96110262051072e-10	4.94234946477971e-08	11.89	-81	-181	-38	1	BP	uPLM
GGGCCT	GO:0007005	mitochondrion organization	113	36	0.635	1.9	7.16932324408657e-10	1.16143036554202e-07	11.89	-81	-181	-38	1	BP	uPLM
GGGCCT	GO:0006364	rRNA processing	132	39	0.742	2.06	1.67415048211455e-09	2.63463453013912e-07	11.89	-81	-181	-38	1	BP	uPLM
GGGCCT	GO:0034645	cellular macromolecule biosynthetic process	3209	436	18	23.1	2.92938149868246e-09	4.48195369298416e-07	11.89	-81	-181	-38	1	BP	uPLM
GGGCCT	GO:0044271	cellular nitrogen compound biosynthetic process	3285	441	18.5	23.3	1.13612542732158e-08	1.69129158207763e-06	11.89	-81	-181	-38	1	BP	uPLM
GGGCCT	GO:0009059	macromolecule biosynthetic process	3263	438	18.3	23.2	1.32138801396496e-08	1.8662064566459e-06	11.89	-81	-181	-38	1	BP	uPLM
GGGCCT	GO:0016072	rRNA metabolic process	141	39	0.792	2.06	1.30786310323126e-08	1.8662064566459e-06	11.89	-81	-181	-38	1	BP	uPLM
GGGCCT	GO:0044237	cellular metabolic process	8308	997	46.7	52.7	1.48023752725432e-08	2.0382870750292e-06	11.89	-81	-181	-38	1	BP	uPLM
GGGCCT	GO:0090304	nucleic acid metabolic process	3253	435	18.3	23	2.46561608020317e-08	3.31234472433148e-06	11.89	-81	-181	-38	1	BP	uPLM
GGGCCT	GO:0006259	DNA metabolic process	523	97	2.94	5.13	2.71646814234051e-08	3.56245393524084e-06	11.89	-81	-181	-38	1	BP	uPLM
GGGCCT	GO:0006139	nucleobase-containing compound metabolic process	3671	481	20.6	25.4	5.15536404404156e-08	6.60366166385602e-06	11.89	-81	-181	-38	1	BP	uPLM
GGGCCT	GO:0070925	organelle assembly	155	40	0.871	2.12	7.02718640831069e-08	8.79675971294893e-06	11.89	-81	-181	-38	1	BP	uPLM
GGGCCT	GO:0051276	chromosome organization	523	94	2.94	4.97	2.04280598669066e-07	2.50039452770936e-05	11.89	-81	-181	-38	1	BP	uPLM
GGGCCT	GO:0046483	heterocycle metabolic process	3995	512	22.4	27.1	3.15336673466358e-07	3.77581390750587e-05	11.89	-81	-181	-38	1	BP	uPLM
GGGCCT	GO:0016043	cellular component organization	2534	343	14.2	18.1	3.595322960207e-07	4.21341252442982e-05	11.89	-81	-181	-38	1	BP	uPLM
GGGCCT	GO:0006414	translational elongation	55	20	0.309	1.06	3.9026947931456e-07	4.47834227513458e-05	11.89	-81	-181	-38	1	BP	uPLM
GGGCCT	GO:0042255	ribosome assembly	102	29	0.573	1.53	4.914065472826e-07	5.52381073965828e-05	11.89	-81	-181	-38	1	BP	uPLM
GGGCCT	GO:1901564	organonitrogen compound metabolic process	4435	558	24.9	29.5	8.83605527783617e-07	9.73379849406433e-05	11.89	-81	-181	-38	1	BP	uPLM
GGGCCT	GO:0006457	protein folding	255	53	1.43	2.8	1.2337855893064e-06	0.000133248843645091	11.89	-81	-181	-38	1	BP	uPLM
GGGCCT	GO:0006399	tRNA metabolic process	144	35	0.809	1.85	2.05922187928403e-06	0.000218119117521085	11.89	-81	-181	-38	1	BP	uPLM
GGGCCT	GO:0045184	establishment of protein localization	667	109	3.75	5.76	2.83142428922763e-06	0.000294254433680486	11.89	-81	-181	-38	1	BP	uPLM
GGGCCT	GO:0015031	protein transport	660	108	3.71	5.71	2.95382088896723e-06	0.000301289730674657	11.89	-81	-181	-38	1	BP	uPLM
GGGCCT	GO:0044238	primary metabolic process	8187	962	46	50.9	3.93617498691089e-06	0.000394190033234639	11.89	-81	-181	-38	1	BP	uPLM
GGGCCT	GO:0006725	cellular aromatic compound metabolic process	4149	520	23.3	27.5	4.17432501336711e-06	0.000410574681671893	11.89	-81	-181	-38	1	BP	uPLM
GGGCCT	GO:0009987	cellular process	10593	1215	59.5	64.3	4.48633345793621e-06	0.000433521485724784	11.89	-81	-181	-38	1	BP	uPLM
GGGCCT	GO:0065002	intracellular protein transmembrane transport	74	22	0.416	1.16	5.15195422472252e-06	0.000489257997754684	11.89	-81	-181	-38	1	BP	uPLM
GGGCCT	GO:0071806	protein transmembrane transport	75	22	0.421	1.16	6.56559833918056e-06	0.000612937553427229	11.89	-81	-181	-38	1	BP	uPLM
GGGCCT	GO:0006626	protein targeting to mitochondrion	40	15	0.225	0.793	7.12367416131905e-06	0.000632858020653957	11.89	-81	-181	-38	1	BP	uPLM
GGGCCT	GO:0070585	protein localization to mitochondrion	40	15	0.225	0.793	7.12367416131905e-06	0.000632858020653957	11.89	-81	-181	-38	1	BP	uPLM
GGGCCT	GO:0072655	establishment of protein localization to mitochondrion	40	15	0.225	0.793	7.12367416131905e-06	0.000632858020653957	11.89	-81	-181	-38	1	BP	uPLM
GGGCCT	GO:0032259	methylation	305	58	1.71	3.07	7.6290978969598e-06	0.000667001130419914	11.89	-81	-181	-38	1	BP	uPLM
GGGCCT	GO:0072657	protein localization to membrane	50	17	0.281	0.899	8.28283851386471e-06	0.000701874992836413	11.89	-81	-181	-38	1	BP	uPLM
GGGCCT	GO:0090150	establishment of protein localization to membrane	50	17	0.281	0.899	8.28283851386471e-06	0.000701874992836413	11.89	-81	-181	-38	1	BP	uPLM
GGGCCT	GO:1901360	organic cyclic compound metabolic process	4273	531	24	28.1	8.76766486100081e-06	0.000731701485672613	11.89	-81	-181	-38	1	BP	uPLM
GGGCCT	GO:0009451	RNA modification	212	44	1.19	2.33	9.96280839369722e-06	0.000819032069141557	11.89	-81	-181	-38	1	BP	uPLM
GGGCCT	GO:0000027	ribosomal large subunit assembly	24	11	0.135	0.582	1.26641800350681e-05	0.00102579858284052	11.89	-81	-181	-38	1	BP	uPLM
GGGCCT	GO:0044743	protein transmembrane import into intracellular organelle	69	20	0.388	1.06	2.07131460577867e-05	0.00165344939835201	11.89	-81	-181	-38	1	BP	uPLM
GGGCCT	GO:0033365	protein localization to organelle	225	45	1.26	2.38	2.13046647253165e-05	0.00167637276152919	11.89	-81	-181	-38	1	BP	uPLM
GGGCCT	GO:0016569	covalent chromatin modification	233	46	1.31	2.43	2.44496868609481e-05	0.00189674472155073	11.89	-81	-181	-38	1	BP	uPLM
GGGCCT	GO:0006352	DNA-templated transcription, initiation	60	18	0.337	0.952	3.18344630618525e-05	0.00243188623624515	11.89	-81	-181	-38	1	BP	uPLM
GGGCCT	GO:0015833	peptide transport	704	109	3.96	5.76	3.22308814898141e-05	0.00243188623624515	11.89	-81	-181	-38	1	BP	uPLM
GGGCCT	GO:0002181	cytoplasmic translation	22	10	0.124	0.529	3.47013164269029e-05	0.00258290339026191	11.89	-81	-181	-38	1	BP	uPLM
GGGCCT	GO:0042273	ribosomal large subunit biogenesis	40	14	0.225	0.74	3.56141339480602e-05	0.00261550199714554	11.89	-81	-181	-38	1	BP	uPLM
GGGCCT	GO:0042886	amide transport	715	110	4.02	5.82	3.89973084099206e-05	0.00282627861476108	11.89	-81	-181	-38	1	BP	uPLM
GGGCCT	GO:0006605	protein targeting	164	35	0.921	1.85	4.24307327856558e-05	0.00303517501536873	11.89	-81	-181	-38	1	BP	uPLM
GGGCCT	GO:0006974	cellular response to DNA damage stimulus	316	57	1.78	3.01	4.44763798404101e-05	0.0031407166687305	11.89	-81	-181	-38	1	BP	uPLM
GGGCCT	GO:0016070	RNA metabolic process	2924	372	16.4	19.7	4.51085060975226e-05	0.00314503356436904	11.89	-81	-181	-38	1	BP	uPLM
GGGCCT	GO:0000373	Group II intron splicing	15	8	0.0843	0.423	5.17613195592426e-05	0.00356376685165385	11.89	-81	-181	-38	1	BP	uPLM
GGGCCT	GO:0071704	organic substance metabolic process	8801	1015	49.4	53.7	5.50818158369099e-05	0.00374556347690987	11.89	-81	-181	-38	1	BP	uPLM
GGGCCT	GO:0006325	chromatin organization	355	62	1.99	3.28	5.68165553201188e-05	0.00381640959394164	11.89	-81	-181	-38	1	BP	uPLM
GGGCCT	GO:0072594	establishment of protein localization to organelle	188	38	1.06	2.01	7.11833060012108e-05	0.00472382710186348	11.89	-81	-181	-38	1	BP	uPLM
GGGCCT	GO:0006281	DNA repair	287	52	1.61	2.75	8.36277236757545e-05	0.0054835893095959	11.89	-81	-181	-38	1	BP	uPLM
GGGCCT	GO:0008104	protein localization	738	111	4.15	5.87	9.29988852028492e-05	0.00602632776114463	11.89	-81	-181	-38	1	BP	uPLM
GGGCCT	GO:0008033	tRNA processing	90	22	0.506	1.16	0.000141455043474216	0.00905970208669745	11.89	-81	-181	-38	1	BP	uPLM
GGGCCT	GO:0007006	mitochondrial membrane organization	21	9	0.118	0.476	0.000151112667177769	0.00947419878590097	11.89	-81	-181	-38	1	BP	uPLM
GGGCCT	GO:0046907	intracellular transport	581	90	3.26	4.76	0.000151367010377503	0.00947419878590097	11.89	-81	-181	-38	1	BP	uPLM
GGGCCT	GO:0017038	protein import	116	26	0.652	1.37	0.000171554398454388	0.0106170969290648	11.89	-81	-181	-38	1	BP	uPLM
GGGCCT	GO:0000413	protein peptidyl-prolyl isomerization	31	11	0.174	0.582	0.000212500840464143	0.0130050514364055	11.89	-81	-181	-38	1	BP	uPLM
GGGCCT	GO:0090151	establishment of protein localization to mitochondrial membrane	14	7	0.0787	0.37	0.000263767379246483	0.0159651728009849	11.89	-81	-181	-38	1	BP	uPLM
GGGCCT	GO:0002790	peptide secretion	27	10	0.152	0.529	0.000275021440400456	0.0162883665992012	11.89	-81	-181	-38	1	BP	uPLM
GGGCCT	GO:0009306	protein secretion	27	10	0.152	0.529	0.000275021440400456	0.0162883665992012	11.89	-81	-181	-38	1	BP	uPLM
GGGCCT	GO:0008152	metabolic process	9925	1125	55.8	59.5	0.000290819047559851	0.0170407586591453	11.89	-81	-181	-38	1	BP	uPLM
GGGCCT	GO:0044249	cellular biosynthetic process	4587	550	25.8	29.1	0.000311538166533083	0.018062654960676	11.89	-81	-181	-38	1	BP	uPLM
GGGCCT	GO:0045333	cellular respiration	114	25	0.64	1.32	0.000323940040734127	0.0185860598371205	11.89	-81	-181	-38	1	BP	uPLM
GGGCCT	GO:0070972	protein localization to endoplasmic reticulum	23	9	0.129	0.476	0.000344942880116884	0.0195870658111732	11.89	-81	-181	-38	1	BP	uPLM
GGGCCT	GO:0006839	mitochondrial transport	102	23	0.573	1.22	0.000362106097485819	0.0203518406627744	11.89	-81	-181	-38	1	BP	uPLM
GGGCCT	GO:0006613	cotranslational protein targeting to membrane	11	6	0.0618	0.317	0.00041069141373467	0.0226208830685056	11.89	-81	-181	-38	1	BP	uPLM
GGGCCT	GO:0006614	SRP-dependent cotranslational protein targeting to membrane	11	6	0.0618	0.317	0.00041069141373467	0.0226208830685056	11.89	-81	-181	-38	1	BP	uPLM
GGGCCT	GO:0043414	macromolecule methylation	170	33	0.955	1.75	0.000446762512842634	0.0242607247995322	11.89	-81	-181	-38	1	BP	uPLM
GGGCCT	GO:1900865	chloroplast RNA modification	15	7	0.0843	0.37	0.000449272681472819	0.0242607247995322	11.89	-81	-181	-38	1	BP	uPLM
GGGCCT	GO:0009657	plastid organization	249	44	1.4	2.33	0.000494838098030208	0.0264618276111688	11.89	-81	-181	-38	1	BP	uPLM
GGGCCT	GO:0042274	ribosomal small subunit biogenesis	29	10	0.163	0.529	0.000535368098166151	0.0283539181221073	11.89	-81	-181	-38	1	BP	uPLM
GGGCCT	GO:0000255	allantoin metabolic process	5	4	0.0281	0.212	0.000581328640505444	0.0302071523764527	11.89	-81	-181	-38	1	BP	uPLM
GGGCCT	GO:0000707	meiotic DNA recombinase assembly	5	4	0.0281	0.212	0.000581328640505444	0.0302071523764527	11.89	-81	-181	-38	1	BP	uPLM
GGGCCT	GO:0051649	establishment of localization in cell	607	90	3.41	4.76	0.000666096310079419	0.034288396971191	11.89	-81	-181	-38	1	BP	uPLM
GGGCCT	GO:0042256	mature ribosome assembly	69	17	0.388	0.899	0.000707899180630303	0.0361028582121454	11.89	-81	-181	-38	1	BP	uPLM
GGGCCT	GO:0018208	peptidyl-proline modification	46	13	0.258	0.687	0.000739826842745246	0.0373850114664295	11.89	-81	-181	-38	1	BP	uPLM
GGGCCT	GO:0032544	plastid translation	12	6	0.0674	0.317	0.000747583098746713	0.0374335246172445	11.89	-81	-181	-38	1	BP	uPLM
GGGCCT	GO:0000154	rRNA modification	21	8	0.118	0.423	0.000912011762028048	0.0452555025698242	11.89	-81	-181	-38	1	BP	uPLM
GGGCCT	GO:0007059	chromosome segregation	109	23	0.612	1.22	0.000969726866565308	0.0476897819735868	11.89	-81	-181	-38	1	BP	uPLM
GCCCATT	GO:0043043	peptide biosynthetic process	695	158	3.9	12.5	4.64680664106477e-41	2.55946109789848e-37	11.84	-62	-146	-37	1	BP	uPLM
GCCCATT	GO:0006412	translation	683	155	3.84	12.2	3.61037905264913e-40	9.94298391099569e-37	11.84	-62	-146	-37	1	BP	uPLM
GCCCATT	GO:0043604	amide biosynthetic process	751	161	4.22	12.7	1.86758240238061e-38	3.4288812907708e-35	11.84	-62	-146	-37	1	BP	uPLM
GCCCATT	GO:0006518	peptide metabolic process	771	162	4.33	12.8	1.48894232746745e-37	2.05027358492267e-34	11.84	-62	-146	-37	1	BP	uPLM
GCCCATT	GO:0022613	ribonucleoprotein complex biogenesis	403	108	2.26	8.52	8.10890204092532e-35	8.93276648828333e-32	11.84	-62	-146	-37	1	BP	uPLM
GCCCATT	GO:0043603	cellular amide metabolic process	856	166	4.81	13.1	5.97228018525127e-34	5.48255321006067e-31	11.84	-62	-146	-37	1	BP	uPLM
GCCCATT	GO:0042254	ribosome biogenesis	341	91	1.92	7.18	2.70837666488444e-29	2.13110552431193e-26	11.84	-62	-146	-37	1	BP	uPLM
GCCCATT	GO:0006396	RNA processing	653	126	3.67	9.94	1.45164345565614e-25	9.9945651921925e-23	11.84	-62	-146	-37	1	BP	uPLM
GCCCATT	GO:0034641	cellular nitrogen compound metabolic process	4600	488	25.8	38.5	7.09251943486038e-25	4.34062189413456e-22	11.84	-62	-146	-37	1	BP	uPLM
GCCCATT	GO:1901566	organonitrogen compound biosynthetic process	1496	214	8.4	16.9	2.2717561630584e-24	1.25128329461257e-21	11.84	-62	-146	-37	1	BP	uPLM
GCCCATT	GO:0044085	cellular component biogenesis	1161	177	6.52	14	3.7869960388114e-23	1.89625219834302e-20	11.84	-62	-146	-37	1	BP	uPLM
GCCCATT	GO:0010467	gene expression	3479	374	19.5	29.5	6.86067343499443e-19	3.14904910666244e-16	11.84	-62	-146	-37	1	BP	uPLM
GCCCATT	GO:0043933	protein-containing complex subunit organization	574	103	3.22	8.12	1.23891015659758e-18	5.24916703272266e-16	11.84	-62	-146	-37	1	BP	uPLM
GCCCATT	GO:0071826	ribonucleoprotein complex subunit organization	167	48	0.938	3.79	1.98264285500593e-17	7.80028346098048e-15	11.84	-62	-146	-37	1	BP	uPLM
GCCCATT	GO:0022618	ribonucleoprotein complex assembly	165	47	0.927	3.71	6.35624240097428e-17	2.33401220963775e-14	11.84	-62	-146	-37	1	BP	uPLM
GCCCATT	GO:0065003	protein-containing complex assembly	520	92	2.92	7.26	2.39777940634543e-16	8.25435560634413e-14	11.84	-62	-146	-37	1	BP	uPLM
GCCCATT	GO:0034622	cellular protein-containing complex assembly	445	82	2.5	6.47	9.93743513806972e-16	3.21972898473459e-13	11.84	-62	-146	-37	1	BP	uPLM
GCCCATT	GO:0016071	mRNA metabolic process	409	77	2.3	6.07	2.29242117884697e-15	7.01480880727173e-13	11.84	-62	-146	-37	1	BP	uPLM
GCCCATT	GO:0022607	cellular component assembly	728	112	4.09	8.83	4.10567227719012e-15	1.19021278435596e-12	11.84	-62	-146	-37	1	BP	uPLM
GCCCATT	GO:0006397	mRNA processing	325	64	1.83	5.05	6.47345421747894e-14	1.7827892914937e-11	11.84	-62	-146	-37	1	BP	uPLM
GCCCATT	GO:0071840	cellular component organization or biogenesis	2822	298	15.9	23.5	1.2122287948522e-13	3.1795029533552e-11	11.84	-62	-146	-37	1	BP	uPLM
GCCCATT	GO:0008380	RNA splicing	231	50	1.3	3.94	9.21909853596248e-13	2.30812703345824e-10	11.84	-62	-146	-37	1	BP	uPLM
GCCCATT	GO:0042255	ribosome assembly	102	30	0.573	2.37	1.08162595399884e-11	2.59025902375026e-09	11.84	-62	-146	-37	1	BP	uPLM
GCCCATT	GO:0070925	organelle assembly	155	37	0.871	2.92	4.24619210312321e-11	9.74501087666776e-09	11.84	-62	-146	-37	1	BP	uPLM
GCCCATT	GO:0042273	ribosomal large subunit biogenesis	40	18	0.225	1.42	4.98022838563275e-11	1.09724391792261e-08	11.84	-62	-146	-37	1	BP	uPLM
GCCCATT	GO:0034660	ncRNA metabolic process	298	55	1.67	4.34	5.36738960762601e-11	1.13706084456939e-08	11.84	-62	-146	-37	1	BP	uPLM
GCCCATT	GO:0044260	cellular macromolecule metabolic process	5924	528	33.3	41.6	6.83419081343165e-11	1.39417492594006e-08	11.84	-62	-146	-37	1	BP	uPLM
GCCCATT	GO:0006807	nitrogen compound metabolic process	7102	614	39.9	48.4	1.09675727303925e-10	2.15747823567864e-08	11.84	-62	-146	-37	1	BP	uPLM
GCCCATT	GO:0006996	organelle organization	1420	164	7.98	12.9	2.0141852936319e-10	3.82556296459466e-08	11.84	-62	-146	-37	1	BP	uPLM
GCCCATT	GO:0044267	cellular protein metabolic process	2915	290	16.4	22.9	3.12275258632361e-10	5.73337374849014e-08	11.84	-62	-146	-37	1	BP	uPLM
GCCCATT	GO:0034470	ncRNA processing	232	45	1.3	3.55	5.82588897133989e-10	1.03512891787549e-07	11.84	-62	-146	-37	1	BP	uPLM
GCCCATT	GO:0000375	RNA splicing, via transesterification reactions	136	32	0.764	2.52	1.28153614712271e-09	2.13900033283391e-07	11.84	-62	-146	-37	1	BP	uPLM
GCCCATT	GO:0000377	RNA splicing, via transesterification reactions with bulged adenosine as nucleophile	136	32	0.764	2.52	1.28153614712271e-09	2.13900033283391e-07	11.84	-62	-146	-37	1	BP	uPLM
GCCCATT	GO:0000027	ribosomal large subunit assembly	24	13	0.135	1.03	1.36323951273125e-09	2.20844801062463e-07	11.84	-62	-146	-37	1	BP	uPLM
GCCCATT	GO:0043170	macromolecule metabolic process	6411	549	36	43.3	1.79701411322094e-08	2.82798678160598e-06	11.84	-62	-146	-37	1	BP	uPLM
GCCCATT	GO:0044271	cellular nitrogen compound biosynthetic process	3285	310	18.5	24.4	2.05005895536479e-08	3.13659020170813e-06	11.84	-62	-146	-37	1	BP	uPLM
GCCCATT	GO:0006364	rRNA processing	132	29	0.742	2.29	3.8938921112915e-08	5.79663722945772e-06	11.84	-62	-146	-37	1	BP	uPLM
GCCCATT	GO:0019538	protein metabolic process	3231	304	18.2	24	4.0383536487166e-08	5.85348734135027e-06	11.84	-62	-146	-37	1	BP	uPLM
GCCCATT	GO:0000398	mRNA splicing, via spliceosome	120	27	0.674	2.13	6.72891343615972e-08	9.50329620676096e-06	11.84	-62	-146	-37	1	BP	uPLM
GCCCATT	GO:0016072	rRNA metabolic process	141	29	0.792	2.29	1.77534330811297e-07	2.44464773527156e-05	11.84	-62	-146	-37	1	BP	uPLM
GCCCATT	GO:0044237	cellular metabolic process	8308	678	46.7	53.5	2.93319882137798e-07	3.94050222149998e-05	11.84	-62	-146	-37	1	BP	uPLM
GCCCATT	GO:0006139	nucleobase-containing compound metabolic process	3671	332	20.6	26.2	4.56514989313684e-07	5.98686800271374e-05	11.84	-62	-146	-37	1	BP	uPLM
GCCCATT	GO:0015031	protein transport	660	82	3.71	6.47	5.0529165586723e-07	6.47243358259699e-05	11.84	-62	-146	-37	1	BP	uPLM
GCCCATT	GO:0034645	cellular macromolecule biosynthetic process	3209	295	18	23.3	6.21547443819168e-07	7.7806439103545e-05	11.84	-62	-146	-37	1	BP	uPLM
GCCCATT	GO:0046483	heterocycle metabolic process	3995	356	22.4	28.1	6.59345783600155e-07	8.0703923912659e-05	11.84	-62	-146	-37	1	BP	uPLM
GCCCATT	GO:0016043	cellular component organization	2534	241	14.2	19	7.04392858446284e-07	8.4343388354829e-05	11.84	-62	-146	-37	1	BP	uPLM
GCCCATT	GO:0045184	establishment of protein localization	667	82	3.75	6.47	7.79448149801361e-07	9.13446895554446e-05	11.84	-62	-146	-37	1	BP	uPLM
GCCCATT	GO:0009059	macromolecule biosynthetic process	3263	298	18.3	23.5	9.67139044535993e-07	0.000110979205360505	11.84	-62	-146	-37	1	BP	uPLM
GCCCATT	GO:0006259	DNA metabolic process	523	67	2.94	5.28	1.95871275360836e-06	0.000220175302997446	11.84	-62	-146	-37	1	BP	uPLM
GCCCATT	GO:0042274	ribosomal small subunit biogenesis	29	11	0.163	0.868	2.39902685300422e-06	0.000264276798126945	11.84	-62	-146	-37	1	BP	uPLM
GCCCATT	GO:0006414	translational elongation	55	15	0.309	1.18	4.48562293003123e-06	0.000484447276443372	11.84	-62	-146	-37	1	BP	uPLM
GCCCATT	GO:0042256	mature ribosome assembly	69	17	0.388	1.34	4.8280013129969e-06	0.000511396754461288	11.84	-62	-146	-37	1	BP	uPLM
GCCCATT	GO:0015833	peptide transport	704	82	3.96	6.47	6.52474738143545e-06	0.00067808129390465	11.84	-62	-146	-37	1	BP	uPLM
GCCCATT	GO:0008104	protein localization	738	85	4.15	6.7	6.84268450731465e-06	0.000697953819746094	11.84	-62	-146	-37	1	BP	uPLM
GCCCATT	GO:0006725	cellular aromatic compound metabolic process	4149	360	23.3	28.4	7.84317667076793e-06	0.000785458492774359	11.84	-62	-146	-37	1	BP	uPLM
GCCCATT	GO:0010608	posttranscriptional regulation of gene expression	196	32	1.1	2.52	8.6250152313581e-06	0.000848331855255721	11.84	-62	-146	-37	1	BP	uPLM
GCCCATT	GO:1901564	organonitrogen compound metabolic process	4435	381	24.9	30	9.73077160784111e-06	0.000940299824841909	11.84	-62	-146	-37	1	BP	uPLM
GCCCATT	GO:0090304	nucleic acid metabolic process	3253	290	18.3	22.9	1.09243706510678e-05	0.0010374385094152	11.84	-62	-146	-37	1	BP	uPLM
GCCCATT	GO:0042886	amide transport	715	82	4.02	6.47	1.16624446184324e-05	0.00108875838912417	11.84	-62	-146	-37	1	BP	uPLM
GCCCATT	GO:0022904	respiratory electron transport chain	40	12	0.225	0.946	1.39217178721612e-05	0.0012780137006644	11.84	-62	-146	-37	1	BP	uPLM
GCCCATT	GO:0070727	cellular macromolecule localization	524	64	2.94	5.05	1.56624111025758e-05	0.00141423869431127	11.84	-62	-146	-37	1	BP	uPLM
GCCCATT	GO:1901360	organic cyclic compound metabolic process	4273	367	24	28.9	1.60062921601826e-05	0.00142197834223042	11.84	-62	-146	-37	1	BP	uPLM
GCCCATT	GO:0034613	cellular protein localization	484	59	2.72	4.65	3.52766640187631e-05	0.00308418833992615	11.84	-62	-146	-37	1	BP	uPLM
GCCCATT	GO:0006417	regulation of translation	147	25	0.826	1.97	4.02292019535607e-05	0.00346222569312832	11.84	-62	-146	-37	1	BP	uPLM
GCCCATT	GO:0006886	intracellular protein transport	404	51	2.27	4.02	4.7642992931435e-05	0.0040371939240976	11.84	-62	-146	-37	1	BP	uPLM
GCCCATT	GO:0042775	mitochondrial ATP synthesis coupled electron transport	32	10	0.18	0.789	4.91481144009379e-05	0.00410163354727827	11.84	-62	-146	-37	1	BP	uPLM
GCCCATT	GO:0034248	regulation of cellular amide metabolic process	149	25	0.837	1.97	5.06943042161268e-05	0.00416752578540935	11.84	-62	-146	-37	1	BP	uPLM
GCCCATT	GO:0030490	maturation of SSU-rRNA	16	7	0.0899	0.552	5.91049984631997e-05	0.00478750487551917	11.84	-62	-146	-37	1	BP	uPLM
GCCCATT	GO:0006403	RNA localization	91	18	0.511	1.42	6.37078022876244e-05	0.0050855445652208	11.84	-62	-146	-37	1	BP	uPLM
GCCCATT	GO:0006119	oxidative phosphorylation	33	10	0.185	0.789	6.60416995228317e-05	0.00512334761932053	11.84	-62	-146	-37	1	BP	uPLM
GCCCATT	GO:0042773	ATP synthesis coupled electron transport	33	10	0.185	0.789	6.60416995228317e-05	0.00512334761932053	11.84	-62	-146	-37	1	BP	uPLM
GCCCATT	GO:0006120	mitochondrial electron transport, NADH to ubiquinone	8	5	0.0449	0.394	8.49820853774945e-05	0.00650112953137833	11.84	-62	-146	-37	1	BP	uPLM
GCCCATT	GO:0009451	RNA modification	212	31	1.19	2.44	0.000104001195448041	0.00784710389764121	11.84	-62	-146	-37	1	BP	uPLM
GCCCATT	GO:0009987	cellular process	10593	817	59.5	64.4	0.000109841648966986	0.00817578111500216	11.84	-62	-146	-37	1	BP	uPLM
GCCCATT	GO:0044249	cellular biosynthetic process	4587	383	25.8	30.2	0.000126768626800035	0.00930988795219454	11.84	-62	-146	-37	1	BP	uPLM
GCCCATT	GO:0046907	intracellular transport	581	65	3.26	5.13	0.000190435104930378	0.0136798689633889	11.84	-62	-146	-37	1	BP	uPLM
GCCCATT	GO:0090305	nucleic acid phosphodiester bond hydrolysis	74	15	0.416	1.18	0.00019123999821731	0.0136798689633889	11.84	-62	-146	-37	1	BP	uPLM
GCCCATT	GO:0000387	spliceosomal snRNP assembly	19	7	0.107	0.552	0.000215289203354184	0.0150102902794284	11.84	-62	-146	-37	1	BP	uPLM
GCCCATT	GO:0006399	tRNA metabolic process	144	23	0.809	1.81	0.000212989831931476	0.0150102902794284	11.84	-62	-146	-37	1	BP	uPLM
GCCCATT	GO:0006974	cellular response to DNA damage stimulus	316	40	1.78	3.15	0.000283628190454337	0.0195278009127811	11.84	-62	-146	-37	1	BP	uPLM
GCCCATT	GO:0000244	spliceosomal tri-snRNP complex assembly	3	3	0.0169	0.237	0.000360757998002443	0.0239404223252706	11.84	-62	-146	-37	1	BP	uPLM
GCCCATT	GO:0006269	DNA replication, synthesis of RNA primer	3	3	0.0169	0.237	0.000360757998002443	0.0239404223252706	11.84	-62	-146	-37	1	BP	uPLM
GCCCATT	GO:0010220	positive regulation of vernalization response	3	3	0.0169	0.237	0.000360757998002443	0.0239404223252706	11.84	-62	-146	-37	1	BP	uPLM
GCCCATT	GO:0051276	chromosome organization	523	58	2.94	4.57	0.000515795524277374	0.0338214493776164	11.84	-62	-146	-37	1	BP	uPLM
GCCCATT	GO:0000462	maturation of SSU-rRNA from tricistronic rRNA transcript (SSU-rRNA, 5.8S rRNA, LSU-rRNA)	11	5	0.0618	0.394	0.000584693549310596	0.0367334693775036	11.84	-62	-146	-37	1	BP	uPLM
GCCCATT	GO:0008033	tRNA processing	90	16	0.506	1.26	0.000567533886658555	0.0367334693775036	11.84	-62	-146	-37	1	BP	uPLM
GCCCATT	GO:0009126	purine nucleoside monophosphate metabolic process	164	24	0.921	1.89	0.000593550975780287	0.0367334693775036	11.84	-62	-146	-37	1	BP	uPLM
GCCCATT	GO:0009167	purine ribonucleoside monophosphate metabolic process	164	24	0.921	1.89	0.000593550975780287	0.0367334693775036	11.84	-62	-146	-37	1	BP	uPLM
GCCCATT	GO:0016070	RNA metabolic process	2924	251	16.4	19.8	0.000578121112309599	0.0367334693775036	11.84	-62	-146	-37	1	BP	uPLM
GCCCATT	GO:0002181	cytoplasmic translation	22	7	0.124	0.552	0.000603007893605846	0.0369040830886778	11.84	-62	-146	-37	1	BP	uPLM
GCCCATT	GO:0009123	nucleoside monophosphate metabolic process	184	26	1.03	2.05	0.000619432307188544	0.0372840385491335	11.84	-62	-146	-37	1	BP	uPLM
GCCCATT	GO:0044238	primary metabolic process	8187	639	46	50.4	0.000627094300355822	0.0372840385491335	11.84	-62	-146	-37	1	BP	uPLM
GCCCATT	GO:0051649	establishment of localization in cell	607	65	3.41	5.13	0.000629523526701056	0.0372840385491335	11.84	-62	-146	-37	1	BP	uPLM
GCCCATT	GO:0072657	protein localization to membrane	50	11	0.281	0.868	0.000647803584212831	0.0375589699141502	11.84	-62	-146	-37	1	BP	uPLM
GCCCATT	GO:0090150	establishment of protein localization to membrane	50	11	0.281	0.868	0.000647803584212831	0.0375589699141502	11.84	-62	-146	-37	1	BP	uPLM
GCCCATT	GO:0006281	DNA repair	287	36	1.61	2.84	0.000661272276486852	0.0378697766254676	11.84	-62	-146	-37	1	BP	uPLM
GCCCATT	GO:0033365	protein localization to organelle	225	30	1.26	2.37	0.000666915093077407	0.0378697766254676	11.84	-62	-146	-37	1	BP	uPLM
GCCCATT	GO:0009853	photorespiration	58	12	0.326	0.946	0.000673902080053395	0.0378760475197357	11.84	-62	-146	-37	1	BP	uPLM
GCCCATT	GO:0072521	purine-containing compound metabolic process	237	31	1.33	2.44	0.00075843552313903	0.0421965945600987	11.84	-62	-146	-37	1	BP	uPLM
GGGCCGAA	GO:0006412	translation	683	26	3.84	20.6	1.61730690096487e-12	4.40348736574117e-09	11.76	-87	-186	-43	1	BP	uPLM
GGGCCGAA	GO:0043043	peptide biosynthetic process	695	26	3.9	20.6	2.39841359789824e-12	4.40348736574117e-09	11.76	-87	-186	-43	1	BP	uPLM
GGGCCGAA	GO:0043604	amide biosynthetic process	751	27	4.22	21.4	2.13862628134978e-12	4.40348736574117e-09	11.76	-87	-186	-43	1	BP	uPLM
GGGCCGAA	GO:0006518	peptide metabolic process	771	26	4.33	20.6	2.43763607956512e-11	3.35662488156116e-08	11.76	-87	-186	-43	1	BP	uPLM
GGGCCGAA	GO:0043603	cellular amide metabolic process	856	27	4.81	21.4	4.31909832636777e-11	4.75791871632674e-08	11.76	-87	-186	-43	1	BP	uPLM
GGGCCGAA	GO:1901566	organonitrogen compound biosynthetic process	1496	31	8.4	24.6	3.59250467672722e-08	3.29791929323558e-05	11.76	-87	-186	-43	1	BP	uPLM
GGGCCGAA	GO:0034645	cellular macromolecule biosynthetic process	3209	47	18	37.3	2.30760600980095e-07	0.000181575627171195	11.76	-87	-186	-43	1	BP	uPLM
GGGCCGAA	GO:0034641	cellular nitrogen compound metabolic process	4600	59	25.8	46.8	2.91564043358929e-07	0.000200741843852623	11.76	-87	-186	-43	1	BP	uPLM
GGGCCGAA	GO:0009059	macromolecule biosynthetic process	3263	47	18.3	37.3	3.83269303727998e-07	0.000234560813881535	11.76	-87	-186	-43	1	BP	uPLM
GGGCCGAA	GO:0044267	cellular protein metabolic process	2915	43	16.4	34.1	8.21304249660757e-07	0.000452374380713145	11.76	-87	-186	-43	1	BP	uPLM
GGGCCGAA	GO:0010467	gene expression	3479	48	19.5	38.1	9.89967988461665e-07	0.000495703970949714	11.76	-87	-186	-43	1	BP	uPLM
GGGCCGAA	GO:0044260	cellular macromolecule metabolic process	5924	68	33.3	54	1.31302142573782e-06	0.000602676834413658	11.76	-87	-186	-43	1	BP	uPLM
GGGCCGAA	GO:0019538	protein metabolic process	3231	45	18.2	35.7	2.03863776133141e-06	0.000863755137647185	11.76	-87	-186	-43	1	BP	uPLM
GGGCCGAA	GO:0043170	macromolecule metabolic process	6411	71	36	56.3	2.45646172225978e-06	0.000966442226157633	11.76	-87	-186	-43	1	BP	uPLM
GGGCCGAA	GO:0006807	nitrogen compound metabolic process	7102	75	39.9	59.5	6.34533999013848e-06	0.00233000884437885	11.76	-87	-186	-43	1	BP	uPLM
GGGCCGAA	GO:0044271	cellular nitrogen compound biosynthetic process	3285	44	18.5	34.9	8.07880902130389e-06	0.00278113000558386	11.76	-87	-186	-43	1	BP	uPLM
GGGCCGAA	GO:0022613	ribonucleoprotein complex biogenesis	403	12	2.26	9.52	2.93811376223941e-05	0.00949415288427922	11.76	-87	-186	-43	1	BP	uPLM
GGGCCGAA	GO:0042254	ribosome biogenesis	341	11	1.92	8.73	3.10266434126772e-05	0.00949415288427922	11.76	-87	-186	-43	1	BP	uPLM
GGGCCGAA	GO:0044249	cellular biosynthetic process	4587	53	25.8	42.1	4.72458822758908e-05	0.0136963326092424	11.76	-87	-186	-43	1	BP	uPLM
GGGCCGAA	GO:1901564	organonitrogen compound metabolic process	4435	51	24.9	40.5	8.3977998185419e-05	0.0231275407002644	11.76	-87	-186	-43	1	BP	uPLM
GGGCCGAA	GO:0009058	biosynthetic process	4912	54	27.6	42.9	0.000158256973888978	0.0415085434371661	11.76	-87	-186	-43	1	BP	uPLM
GGGCCGAA	GO:1901576	organic substance biosynthetic process	4691	52	26.4	41.3	0.000185757536866551	0.046506932411862	11.76	-87	-186	-43	1	BP	uPLM
AGCCCATT	GO:0006412	translation	683	74	3.84	12.2	6.19697397962475e-19	2.72684097313475e-15	11.6	-68	-177	-37	1	BP	uPLM
AGCCCATT	GO:0022613	ribonucleoprotein complex biogenesis	403	55	2.26	9.08	9.90138334471587e-19	2.72684097313475e-15	11.6	-68	-177	-37	1	BP	uPLM
AGCCCATT	GO:0043043	peptide biosynthetic process	695	74	3.9	12.2	1.66860088803316e-18	3.06355123042888e-15	11.6	-68	-177	-37	1	BP	uPLM
AGCCCATT	GO:0006518	peptide metabolic process	771	77	4.33	12.7	1.29017264800286e-17	1.77656773629994e-14	11.6	-68	-177	-37	1	BP	uPLM
AGCCCATT	GO:0043604	amide biosynthetic process	751	74	4.22	12.2	1.23872993662688e-16	1.36458489818817e-13	11.6	-68	-177	-37	1	BP	uPLM
AGCCCATT	GO:0042254	ribosome biogenesis	341	46	1.92	7.59	1.21341346439377e-15	1.11391356031348e-12	11.6	-68	-177	-37	1	BP	uPLM
AGCCCATT	GO:0043603	cellular amide metabolic process	856	77	4.81	12.7	4.33653589393143e-15	3.41223424339633e-12	11.6	-68	-177	-37	1	BP	uPLM
AGCCCATT	GO:1901566	organonitrogen compound biosynthetic process	1496	101	8.4	16.7	1.5367945778794e-11	1.05808306686996e-08	11.6	-68	-177	-37	1	BP	uPLM
AGCCCATT	GO:0044085	cellular component biogenesis	1161	84	6.52	13.9	3.42028874756596e-11	2.09321671351037e-08	11.6	-68	-177	-37	1	BP	uPLM
AGCCCATT	GO:0071826	ribonucleoprotein complex subunit organization	167	25	0.938	4.13	4.76132463264822e-10	2.62253760766264e-07	11.6	-68	-177	-37	1	BP	uPLM
AGCCCATT	GO:0006396	RNA processing	653	54	3.67	8.91	1.58770040219037e-09	7.95004892296779e-07	11.6	-68	-177	-37	1	BP	uPLM
AGCCCATT	GO:0022618	ribonucleoprotein complex assembly	165	24	0.927	3.96	1.9249589691107e-09	8.83556166821812e-07	11.6	-68	-177	-37	1	BP	uPLM
AGCCCATT	GO:0043933	protein-containing complex subunit organization	574	47	3.22	7.76	2.59763840381046e-08	1.10059940986062e-05	11.6	-68	-177	-37	1	BP	uPLM
AGCCCATT	GO:0008380	RNA splicing	231	26	1.3	4.29	9.4647153793488e-08	3.72368945067523e-05	11.6	-68	-177	-37	1	BP	uPLM
AGCCCATT	GO:0034641	cellular nitrogen compound metabolic process	4600	213	25.8	35.1	1.54705624069302e-07	5.68079051582477e-05	11.6	-68	-177	-37	1	BP	uPLM
AGCCCATT	GO:0010467	gene expression	3479	170	19.5	28.1	1.720319098568e-07	5.92219849682034e-05	11.6	-68	-177	-37	1	BP	uPLM
AGCCCATT	GO:0034622	cellular protein-containing complex assembly	445	38	2.5	6.27	2.02885088696418e-07	6.52167867767011e-05	11.6	-68	-177	-37	1	BP	uPLM
AGCCCATT	GO:0065003	protein-containing complex assembly	520	42	2.92	6.93	2.13126754172226e-07	6.52167867767011e-05	11.6	-68	-177	-37	1	BP	uPLM
AGCCCATT	GO:0022607	cellular component assembly	728	50	4.09	8.25	1.997249687929e-06	0.000523850061005377	11.6	-68	-177	-37	1	BP	uPLM
AGCCCATT	GO:0042255	ribosome assembly	102	15	0.573	2.48	1.81616504722696e-06	0.000523850061005377	11.6	-68	-177	-37	1	BP	uPLM
AGCCCATT	GO:0044267	cellular protein metabolic process	2915	143	16.4	23.6	1.98030853680272e-06	0.000523850061005377	11.6	-68	-177	-37	1	BP	uPLM
AGCCCATT	GO:0042273	ribosomal large subunit biogenesis	40	9	0.225	1.49	6.15715897015552e-06	0.00154152870943712	11.6	-68	-177	-37	1	BP	uPLM
AGCCCATT	GO:0019538	protein metabolic process	3231	152	18.2	25.1	9.34186924172088e-06	0.0022371745992782	11.6	-68	-177	-37	1	BP	uPLM
AGCCCATT	GO:0034660	ncRNA metabolic process	298	26	1.67	4.29	1.17870447206132e-05	0.00270512676338074	11.6	-68	-177	-37	1	BP	uPLM
AGCCCATT	GO:0042256	mature ribosome assembly	69	11	0.388	1.82	1.97412086733149e-05	0.00434938309490474	11.6	-68	-177	-37	1	BP	uPLM
AGCCCATT	GO:0070925	organelle assembly	155	17	0.871	2.81	2.20372277485996e-05	0.00466850193997256	11.6	-68	-177	-37	1	BP	uPLM
AGCCCATT	GO:0000375	RNA splicing, via transesterification reactions	136	15	0.764	2.48	6.20643629707821e-05	0.0122089468301096	11.6	-68	-177	-37	1	BP	uPLM
AGCCCATT	GO:0000377	RNA splicing, via transesterification reactions with bulged adenosine as nucleophile	136	15	0.764	2.48	6.20643629707821e-05	0.0122089468301096	11.6	-68	-177	-37	1	BP	uPLM
AGCCCATT	GO:0071840	cellular component organization or biogenesis	2822	131	15.9	21.6	8.88075362654991e-05	0.0168673072327713	11.6	-68	-177	-37	1	BP	uPLM
AGCCCATT	GO:0034470	ncRNA processing	232	20	1.3	3.3	0.000138613260327817	0.0254493945961872	11.6	-68	-177	-37	1	BP	uPLM
AGCCCATT	GO:0016071	mRNA metabolic process	409	29	2.3	4.79	0.000169210002668026	0.0300647966030802	11.6	-68	-177	-37	1	BP	uPLM
AGCCCATT	GO:0044260	cellular macromolecule metabolic process	5924	243	33.3	40.1	0.000205751739935198	0.035415018236346	11.6	-68	-177	-37	1	BP	uPLM
AAAGCCCA	GO:0006412	translation	683	111	3.84	12.8	3.09469499608109e-30	1.70455800384146e-26	11.48	-56	-179	-42	1	BP	uPLM
AAAGCCCA	GO:0043043	peptide biosynthetic process	695	111	3.9	12.8	1.49193308507293e-29	4.10878371629085e-26	11.48	-56	-179	-42	1	BP	uPLM
AAAGCCCA	GO:0043604	amide biosynthetic process	751	114	4.22	13.2	2.44376501979026e-28	4.48675257633491e-25	11.48	-56	-179	-42	1	BP	uPLM
AAAGCCCA	GO:0006518	peptide metabolic process	771	112	4.33	13	3.6174922403866e-26	4.98128681501235e-23	11.48	-56	-179	-42	1	BP	uPLM
AAAGCCCA	GO:0043603	cellular amide metabolic process	856	117	4.81	13.5	5.56985905511361e-25	6.13575673511316e-22	11.48	-56	-179	-42	1	BP	uPLM
AAAGCCCA	GO:0022613	ribonucleoprotein complex biogenesis	403	70	2.26	8.1	6.09253088489646e-21	5.59294335233495e-18	11.48	-56	-179	-42	1	BP	uPLM
AAAGCCCA	GO:1901566	organonitrogen compound biosynthetic process	1496	152	8.4	17.6	4.48067072277283e-19	3.52564776300468e-16	11.48	-56	-179	-42	1	BP	uPLM
AAAGCCCA	GO:0042254	ribosome biogenesis	341	58	1.92	6.71	4.28023674275137e-17	2.94694299738432e-14	11.48	-56	-179	-42	1	BP	uPLM
AAAGCCCA	GO:0034641	cellular nitrogen compound metabolic process	4600	326	25.8	37.7	2.22227043076239e-15	1.36002950362658e-12	11.48	-56	-179	-42	1	BP	uPLM
AAAGCCCA	GO:0010467	gene expression	3479	256	19.5	29.6	2.10300083512178e-13	1.15833285998508e-10	11.48	-56	-179	-42	1	BP	uPLM
AAAGCCCA	GO:0071826	ribonucleoprotein complex subunit organization	167	33	0.938	3.82	4.165464185374e-12	2.08576152118546e-09	11.48	-56	-179	-42	1	BP	uPLM
AAAGCCCA	GO:0022618	ribonucleoprotein complex assembly	165	32	0.927	3.7	1.48621760573086e-11	6.82173881030465e-09	11.48	-56	-179	-42	1	BP	uPLM
AAAGCCCA	GO:0006396	RNA processing	653	73	3.67	8.45	2.10051167630029e-11	8.652964765234e-09	11.48	-56	-179	-42	1	BP	uPLM
AAAGCCCA	GO:0043933	protein-containing complex subunit organization	574	67	3.22	7.75	2.19937376022651e-11	8.652964765234e-09	11.48	-56	-179	-42	1	BP	uPLM
AAAGCCCA	GO:0044085	cellular component biogenesis	1161	106	6.52	12.3	1.52942178614527e-10	5.61603679872545e-08	11.48	-56	-179	-42	1	BP	uPLM
AAAGCCCA	GO:0034622	cellular protein-containing complex assembly	445	54	2.5	6.25	5.03015145873496e-10	1.73162963966951e-07	11.48	-56	-179	-42	1	BP	uPLM
AAAGCCCA	GO:0006807	nitrogen compound metabolic process	7102	431	39.9	49.9	7.24920877138436e-10	2.34874364192853e-07	11.48	-56	-179	-42	1	BP	uPLM
AAAGCCCA	GO:0044267	cellular protein metabolic process	2915	209	16.4	24.2	9.32231062202095e-10	2.85262705033841e-07	11.48	-56	-179	-42	1	BP	uPLM
AAAGCCCA	GO:0065003	protein-containing complex assembly	520	59	2.92	6.83	1.08943407185111e-09	3.15821203566101e-07	11.48	-56	-179	-42	1	BP	uPLM
AAAGCCCA	GO:0019538	protein metabolic process	3231	226	18.2	26.2	1.40895283523377e-09	3.8802561082338e-07	11.48	-56	-179	-42	1	BP	uPLM
AAAGCCCA	GO:0044260	cellular macromolecule metabolic process	5924	369	33.3	42.7	2.00262075191529e-09	5.25258814359495e-07	11.48	-56	-179	-42	1	BP	uPLM
AAAGCCCA	GO:0043170	macromolecule metabolic process	6411	392	36	45.4	4.39199437078342e-09	1.09959568155796e-06	11.48	-56	-179	-42	1	BP	uPLM
AAAGCCCA	GO:0000375	RNA splicing, via transesterification reactions	136	25	0.764	2.89	7.91849547915537e-09	1.67750281150722e-06	11.48	-56	-179	-42	1	BP	uPLM
AAAGCCCA	GO:0000377	RNA splicing, via transesterification reactions with bulged adenosine as nucleophile	136	25	0.764	2.89	7.91849547915537e-09	1.67750281150722e-06	11.48	-56	-179	-42	1	BP	uPLM
AAAGCCCA	GO:0006996	organelle organization	1420	117	7.98	13.5	7.5283239437211e-09	1.67750281150722e-06	11.48	-56	-179	-42	1	BP	uPLM
AAAGCCCA	GO:0008380	RNA splicing	231	34	1.3	3.94	7.27706884355714e-09	1.67750281150722e-06	11.48	-56	-179	-42	1	BP	uPLM
AAAGCCCA	GO:0071840	cellular component organization or biogenesis	2822	196	15.9	22.7	4.67513304775279e-08	9.5372714174157e-06	11.48	-56	-179	-42	1	BP	uPLM
AAAGCCCA	GO:0000398	mRNA splicing, via spliceosome	120	22	0.674	2.55	6.52993969768032e-08	1.28453242338654e-05	11.48	-56	-179	-42	1	BP	uPLM
AAAGCCCA	GO:0042255	ribosome assembly	102	20	0.573	2.31	8.08258744983716e-08	1.53513419564493e-05	11.48	-56	-179	-42	1	BP	uPLM
AAAGCCCA	GO:0042256	mature ribosome assembly	69	16	0.388	1.85	1.4075404690491e-07	2.58424430117415e-05	11.48	-56	-179	-42	1	BP	uPLM
AAAGCCCA	GO:1901564	organonitrogen compound metabolic process	4435	281	24.9	32.5	1.53272101056547e-07	2.72329913748213e-05	11.48	-56	-179	-42	1	BP	uPLM
AAAGCCCA	GO:0044271	cellular nitrogen compound biosynthetic process	3285	219	18.5	25.3	1.60716682785756e-07	2.76633590244982e-05	11.48	-56	-179	-42	1	BP	uPLM
AAAGCCCA	GO:0022607	cellular component assembly	728	67	4.09	7.75	3.44986137730308e-07	5.75813226248042e-05	11.48	-56	-179	-42	1	BP	uPLM
AAAGCCCA	GO:0044237	cellular metabolic process	8308	474	46.7	54.9	4.73511308786692e-07	7.67088320234442e-05	11.48	-56	-179	-42	1	BP	uPLM
AAAGCCCA	GO:0034645	cellular macromolecule biosynthetic process	3209	212	18	24.5	5.51257686597686e-07	8.67522096508587e-05	11.48	-56	-179	-42	1	BP	uPLM
AAAGCCCA	GO:0044238	primary metabolic process	8187	465	46	53.8	1.39552630704753e-06	0.000213515524978272	11.48	-56	-179	-42	1	BP	uPLM
AAAGCCCA	GO:0016071	mRNA metabolic process	409	43	2.3	4.98	1.63308074805802e-06	0.000243108344873069	11.48	-56	-179	-42	1	BP	uPLM
AAAGCCCA	GO:0009059	macromolecule biosynthetic process	3263	212	18.3	24.5	1.87742587794616e-06	0.000272127940413881	11.48	-56	-179	-42	1	BP	uPLM
AAAGCCCA	GO:0006626	protein targeting to mitochondrion	40	11	0.225	1.27	2.09417331252935e-06	0.000281334307449065	11.48	-56	-179	-42	1	BP	uPLM
AAAGCCCA	GO:0070585	protein localization to mitochondrion	40	11	0.225	1.27	2.09417331252935e-06	0.000281334307449065	11.48	-56	-179	-42	1	BP	uPLM
AAAGCCCA	GO:0072655	establishment of protein localization to mitochondrion	40	11	0.225	1.27	2.09417331252935e-06	0.000281334307449065	11.48	-56	-179	-42	1	BP	uPLM
AAAGCCCA	GO:0006397	mRNA processing	325	36	1.83	4.17	3.50387213112951e-06	0.000459507802339555	11.48	-56	-179	-42	1	BP	uPLM
AAAGCCCA	GO:0070925	organelle assembly	155	22	0.871	2.55	5.91641350544436e-06	0.000757851292743896	11.48	-56	-179	-42	1	BP	uPLM
AAAGCCCA	GO:0006839	mitochondrial transport	102	17	0.573	1.97	7.75796201753616e-06	0.000971155790740662	11.48	-56	-179	-42	1	BP	uPLM
AAAGCCCA	GO:0071704	organic substance metabolic process	8801	489	49.4	56.6	9.36799432688957e-06	0.00114664250561128	11.48	-56	-179	-42	1	BP	uPLM
AAAGCCCA	GO:0006886	intracellular protein transport	404	40	2.27	4.63	1.57717153591013e-05	0.0018884914825637	11.48	-56	-179	-42	1	BP	uPLM
AAAGCCCA	GO:0000028	ribosomal small subunit assembly	13	6	0.073	0.694	1.64456567704816e-05	0.0019272910104641	11.48	-56	-179	-42	1	BP	uPLM
AAAGCCCA	GO:0046907	intracellular transport	581	51	3.26	5.9	3.20117497635557e-05	0.00367334828536802	11.48	-56	-179	-42	1	BP	uPLM
AAAGCCCA	GO:0072594	establishment of protein localization to organelle	188	23	1.06	2.66	4.27958668458656e-05	0.00481060478749036	11.48	-56	-179	-42	1	BP	uPLM
AAAGCCCA	GO:0006605	protein targeting	164	21	0.921	2.43	4.64692300706968e-05	0.00511905038458795	11.48	-56	-179	-42	1	BP	uPLM
AAAGCCCA	GO:0044249	cellular biosynthetic process	4587	273	25.8	31.6	4.85458358046194e-05	0.0052429502668989	11.48	-56	-179	-42	1	BP	uPLM
AAAGCCCA	GO:0034660	ncRNA metabolic process	298	31	1.67	3.59	5.55247632862433e-05	0.00588135377270438	11.48	-56	-179	-42	1	BP	uPLM
AAAGCCCA	GO:0034470	ncRNA processing	232	26	1.3	3.01	6.35855671692264e-05	0.0066081000748698	11.48	-56	-179	-42	1	BP	uPLM
AAAGCCCA	GO:0006259	DNA metabolic process	523	46	2.94	5.32	7.39003804092972e-05	0.00753783880174832	11.48	-56	-179	-42	1	BP	uPLM
AAAGCCCA	GO:0009987	cellular process	10593	567	59.5	65.6	8.95827167242946e-05	0.00897130188577118	11.48	-56	-179	-42	1	BP	uPLM
AAAGCCCA	GO:0008152	metabolic process	9925	535	55.8	61.9	9.8782532260842e-05	0.00925074543013324	11.48	-56	-179	-42	1	BP	uPLM
AAAGCCCA	GO:0033365	protein localization to organelle	225	25	1.26	2.89	0.000100325914652439	0.00925074543013324	11.48	-56	-179	-42	1	BP	uPLM
AAAGCCCA	GO:0034613	cellular protein localization	484	43	2.72	4.98	0.000100490168263668	0.00925074543013324	11.48	-56	-179	-42	1	BP	uPLM
AAAGCCCA	GO:0042273	ribosomal large subunit biogenesis	40	9	0.225	1.04	0.000100770647387072	0.00925074543013324	11.48	-56	-179	-42	1	BP	uPLM
AAAGCCCA	GO:0051649	establishment of localization in cell	607	51	3.41	5.9	9.83909124056491e-05	0.00925074543013324	11.48	-56	-179	-42	1	BP	uPLM
AAAGCCCA	GO:0007005	mitochondrion organization	113	16	0.635	1.85	0.000110604145751185	0.00998701040651681	11.48	-56	-179	-42	1	BP	uPLM
AAAGCCCA	GO:0015031	protein transport	660	54	3.71	6.25	0.000123231160458269	0.0109476972871637	11.48	-56	-179	-42	1	BP	uPLM
AAAGCCCA	GO:1901576	organic substance biosynthetic process	4691	275	26.4	31.8	0.000136325754747621	0.0119187659865063	11.48	-56	-179	-42	1	BP	uPLM
AAAGCCCA	GO:0016043	cellular component organization	2534	161	14.2	18.6	0.000147408314990151	0.0126863281088399	11.48	-56	-179	-42	1	BP	uPLM
AAAGCCCA	GO:0045184	establishment of protein localization	667	54	3.75	6.25	0.000161119676584309	0.0136530335173288	11.48	-56	-179	-42	1	BP	uPLM
AAAGCCCA	GO:0006974	cellular response to DNA damage stimulus	316	31	1.78	3.59	0.000163773649537695	0.0136676554796004	11.48	-56	-179	-42	1	BP	uPLM
AAAGCCCA	GO:0009058	biosynthetic process	4912	283	27.6	32.8	0.00035378207134615	0.0290840544623074	11.48	-56	-179	-42	1	BP	uPLM
AAAGCCCA	GO:0090151	establishment of protein localization to mitochondrial membrane	14	5	0.0787	0.579	0.000369438050479654	0.029924482088852	11.48	-56	-179	-42	1	BP	uPLM
AAAGCCCA	GO:0044743	protein transmembrane import into intracellular organelle	69	11	0.388	1.27	0.000456892060970013	0.0364719053887367	11.48	-56	-179	-42	1	BP	uPLM
AAAGCCCA	GO:0017038	protein import	116	15	0.652	1.74	0.000489574438504873	0.0385225143897835	11.48	-56	-179	-42	1	BP	uPLM
AAAGCCCA	GO:0042886	amide transport	715	55	4.02	6.37	0.000499607690280432	0.0387582980009101	11.48	-56	-179	-42	1	BP	uPLM
AAAGCCCA	GO:0070727	cellular macromolecule localization	524	43	2.94	4.98	0.000554983515592753	0.0424562389428456	11.48	-56	-179	-42	1	BP	uPLM
AAAGCCCA	GO:0007008	outer mitochondrial membrane organization	9	4	0.0506	0.463	0.000570999770097113	0.0425009018066878	11.48	-56	-179	-42	1	BP	uPLM
AAAGCCCA	GO:0045040	protein insertion into mitochondrial outer membrane	9	4	0.0506	0.463	0.000570999770097113	0.0425009018066878	11.48	-56	-179	-42	1	BP	uPLM
AAAGCCCA	GO:0015833	peptide transport	704	54	3.96	6.25	0.000599141950328679	0.0440009848321382	11.48	-56	-179	-42	1	BP	uPLM
AAAGCCCA	GO:0008104	protein localization	738	56	4.15	6.48	0.000618834172933966	0.0448491924278985	11.48	-56	-179	-42	1	BP	uPLM
AAGCCCAT	GO:0022613	ribonucleoprotein complex biogenesis	403	72	2.26	10.8	3.495543883847e-29	1.92534557122293e-25	11.37	-80	-150	-40	1	BP	uPLM
AAGCCCAT	GO:0006412	translation	683	91	3.84	13.7	8.92392092541174e-27	2.45764782285839e-23	11.37	-80	-150	-40	1	BP	uPLM
AAGCCCAT	GO:0043043	peptide biosynthetic process	695	91	3.9	13.7	3.25832166466861e-26	5.98227857633156e-23	11.37	-80	-150	-40	1	BP	uPLM
AAGCCCAT	GO:0042254	ribosome biogenesis	341	61	1.92	9.17	7.40096089237701e-25	1.01911231488032e-21	11.37	-80	-150	-40	1	BP	uPLM
AAGCCCAT	GO:0043604	amide biosynthetic process	751	92	4.22	13.8	2.29477051470896e-24	2.52791919900339e-21	11.37	-80	-150	-40	1	BP	uPLM
AAGCCCAT	GO:0006518	peptide metabolic process	771	92	4.33	13.8	1.53648977324713e-23	1.41049761184086e-20	11.37	-80	-150	-40	1	BP	uPLM
AAGCCCAT	GO:0043603	cellular amide metabolic process	856	93	4.81	14	6.72425924120052e-21	5.29103141436178e-18	11.37	-80	-150	-40	1	BP	uPLM
AAGCCCAT	GO:0034641	cellular nitrogen compound metabolic process	4600	271	25.8	40.8	8.90430319018114e-18	6.13061274643971e-15	11.37	-80	-150	-40	1	BP	uPLM
AAGCCCAT	GO:0006396	RNA processing	653	73	3.67	11	3.3982355677589e-17	2.07972016746844e-14	11.37	-80	-150	-40	1	BP	uPLM
GGGCCTTT	GO:0043043	peptide biosynthetic process	695	56	3.9	14.7	6.86571147595836e-18	3.78163388095787e-14	11.37	-56	-164	-42	1	BP	uPLM
GGGCCTTT	GO:0006412	translation	683	55	3.84	14.5	1.44084259248512e-17	3.96808049970403e-14	11.37	-56	-164	-42	1	BP	uPLM
GGGCCTTT	GO:0043604	amide biosynthetic process	751	57	4.22	15	5.1583844947322e-17	9.47079393232832e-14	11.37	-56	-164	-42	1	BP	uPLM
AAGCCCAT	GO:0010467	gene expression	3479	217	19.5	32.6	2.73972662207441e-16	1.50904142343858e-13	11.37	-80	-150	-40	1	BP	uPLM
AAGCCCAT	GO:0044085	cellular component biogenesis	1161	101	6.52	15.2	7.96929371738458e-16	3.99044270866857e-13	11.37	-80	-150	-40	1	BP	uPLM
AAGCCCAT	GO:1901566	organonitrogen compound biosynthetic process	1496	119	8.4	17.9	1.14121381695277e-15	5.23817141981324e-13	11.37	-80	-150	-40	1	BP	uPLM
AAGCCCAT	GO:0022618	ribonucleoprotein complex assembly	165	33	0.927	4.96	1.91589914907723e-15	8.11751731778258e-13	11.37	-80	-150	-40	1	BP	uPLM
GGGCCTTT	GO:0006518	peptide metabolic process	771	56	4.33	14.7	6.96301339570616e-16	9.58806944588738e-13	11.37	-56	-164	-42	1	BP	uPLM
AAGCCCAT	GO:0071826	ribonucleoprotein complex subunit organization	167	33	0.938	4.96	2.77743128896872e-15	1.09272082425998e-12	11.37	-80	-150	-40	1	BP	uPLM
GGGCCTTT	GO:0043603	cellular amide metabolic process	856	57	4.81	15	1.64720499116632e-14	1.81456101826882e-11	11.37	-56	-164	-42	1	BP	uPLM
AAGCCCAT	GO:0008380	RNA splicing	231	36	1.3	5.41	3.13639708967336e-13	1.15168501132806e-10	11.37	-80	-150	-40	1	BP	uPLM
GGGCCTTT	GO:0022613	ribonucleoprotein complex biogenesis	403	36	2.26	9.47	3.95124743986509e-13	3.62724514979615e-10	11.37	-56	-164	-42	1	BP	uPLM
AAGCCCAT	GO:0044260	cellular macromolecule metabolic process	5924	307	33.3	46.2	1.49246185658474e-12	5.13779994129297e-10	11.37	-80	-150	-40	1	BP	uPLM
AAGCCCAT	GO:0006807	nitrogen compound metabolic process	7102	351	39.9	52.8	5.38514584630149e-12	1.74478725420168e-09	11.37	-80	-150	-40	1	BP	uPLM
AAGCCCAT	GO:0043170	macromolecule metabolic process	6411	323	36	48.6	9.67710612027738e-12	2.96119447280488e-09	11.37	-80	-150	-40	1	BP	uPLM
AAGCCCAT	GO:0042255	ribosome assembly	102	22	0.573	3.31	2.00246732760053e-11	5.80504738969671e-09	11.37	-80	-150	-40	1	BP	uPLM
AAGCCCAT	GO:0034622	cellular protein-containing complex assembly	445	48	2.5	7.22	4.13658415368814e-11	1.12089022901133e-08	11.37	-80	-150	-40	1	BP	uPLM
AAGCCCAT	GO:0044267	cellular protein metabolic process	2915	174	16.4	26.2	4.27354662477087e-11	1.12089022901133e-08	11.37	-80	-150	-40	1	BP	uPLM
AAGCCCAT	GO:0019538	protein metabolic process	3231	187	18.2	28.1	8.44178427509535e-11	2.11351580851024e-08	11.37	-80	-150	-40	1	BP	uPLM
AAGCCCAT	GO:0043933	protein-containing complex subunit organization	574	55	3.22	8.27	1.48439709059545e-10	3.55480833695642e-08	11.37	-80	-150	-40	1	BP	uPLM
AAGCCCAT	GO:0065003	protein-containing complex assembly	520	51	2.92	7.67	3.15125902926038e-10	7.23213947215257e-08	11.37	-80	-150	-40	1	BP	uPLM
AAGCCCAT	GO:0042256	mature ribosome assembly	69	17	0.388	2.56	4.27535514840477e-10	9.41946246296539e-08	11.37	-80	-150	-40	1	BP	uPLM
AAGCCCAT	GO:0070925	organelle assembly	155	25	0.871	3.76	6.45513377006249e-10	1.36749526175016e-07	11.37	-80	-150	-40	1	BP	uPLM
GGGCCTTT	GO:0042254	ribosome biogenesis	341	29	1.92	7.63	2.71000410108914e-10	1.91052625867858e-07	11.37	-56	-164	-42	1	BP	uPLM
GGGCCTTT	GO:1901566	organonitrogen compound biosynthetic process	1496	70	8.4	18.4	2.77491105109453e-10	1.91052625867858e-07	11.37	-56	-164	-42	1	BP	uPLM
AAGCCCAT	GO:0044237	cellular metabolic process	8308	385	46.7	57.9	2.2317539454955e-09	4.55277804881083e-07	11.37	-80	-150	-40	1	BP	uPLM
AAGCCCAT	GO:0000375	RNA splicing, via transesterification reactions	136	22	0.764	3.31	6.49623897031447e-09	1.23383738787904e-06	11.37	-80	-150	-40	1	BP	uPLM
AAGCCCAT	GO:0000377	RNA splicing, via transesterification reactions with bulged adenosine as nucleophile	136	22	0.764	3.31	6.49623897031447e-09	1.23383738787904e-06	11.37	-80	-150	-40	1	BP	uPLM
GGGCCTTT	GO:0006396	RNA processing	653	40	3.67	10.5	2.19840631866295e-09	1.34542466702173e-06	11.37	-56	-164	-42	1	BP	uPLM
AAGCCCAT	GO:0022607	cellular component assembly	728	60	4.09	9.02	7.47948585528654e-09	1.37323360303061e-06	11.37	-80	-150	-40	1	BP	uPLM
AAGCCCAT	GO:0044238	primary metabolic process	8187	376	46	56.5	1.78298653031828e-08	3.1679644545139e-06	11.37	-80	-150	-40	1	BP	uPLM
AAGCCCAT	GO:0034660	ncRNA metabolic process	298	33	1.67	4.96	2.57502681024765e-08	4.43226489713877e-06	11.37	-80	-150	-40	1	BP	uPLM
AAGCCCAT	GO:0034470	ncRNA processing	232	28	1.3	4.21	4.75790886849746e-08	7.94138243869212e-06	11.37	-80	-150	-40	1	BP	uPLM
AAGCCCAT	GO:1901564	organonitrogen compound metabolic process	4435	226	24.9	34	5.99018190107183e-08	9.70409467973636e-06	11.37	-80	-150	-40	1	BP	uPLM
GGGCCTTT	GO:0010467	gene expression	3479	119	19.5	31.3	2.36148179340865e-08	1.30070417180948e-05	11.37	-56	-164	-42	1	BP	uPLM
GGGCCTTT	GO:0008380	RNA splicing	231	21	1.3	5.53	2.6409832418052e-08	1.32241233598755e-05	11.37	-56	-164	-42	1	BP	uPLM
AAGCCCAT	GO:0034645	cellular macromolecule biosynthetic process	3209	173	18	26	1.16637532426536e-07	1.83554151030103e-05	11.37	-80	-150	-40	1	BP	uPLM
AAGCCCAT	GO:0009059	macromolecule biosynthetic process	3263	175	18.3	26.3	1.37011360256897e-07	2.09627381193053e-05	11.37	-80	-150	-40	1	BP	uPLM
AAGCCCAT	GO:0006397	mRNA processing	325	33	1.83	4.96	2.03801848818976e-07	3.03389346836465e-05	11.37	-80	-150	-40	1	BP	uPLM
AAGCCCAT	GO:0071840	cellular component organization or biogenesis	2822	155	15.9	23.3	2.17272327691283e-07	3.14930521295681e-05	11.37	-80	-150	-40	1	BP	uPLM
AAGCCCAT	GO:0044271	cellular nitrogen compound biosynthetic process	3285	174	18.5	26.2	3.55334841072439e-07	5.01842129391538e-05	11.37	-80	-150	-40	1	BP	uPLM
GGGCCTTT	GO:0006397	mRNA processing	325	24	1.83	6.32	1.44537863184133e-07	6.6342879201517e-05	11.37	-56	-164	-42	1	BP	uPLM
AAGCCCAT	GO:0000398	mRNA splicing, via spliceosome	120	18	0.674	2.71	4.93658112551052e-07	6.79767220982798e-05	11.37	-80	-150	-40	1	BP	uPLM
GGGCCTTT	GO:0034641	cellular nitrogen compound metabolic process	4600	143	25.8	37.6	2.17301972210947e-07	9.20691740721458e-05	11.37	-56	-164	-42	1	BP	uPLM
AAGCCCAT	GO:0008152	metabolic process	9925	431	55.8	64.8	8.2037452039473e-07	0.000110210313617907	11.37	-80	-150	-40	1	BP	uPLM
GGGCCTTT	GO:0071826	ribonucleoprotein complex subunit organization	167	16	0.938	4.21	6.04358885559852e-07	0.000237772052975976	11.37	-56	-164	-42	1	BP	uPLM
AAGCCCAT	GO:0016071	mRNA metabolic process	409	36	2.3	5.41	1.8387945621363e-06	0.000241144772577304	11.37	-80	-150	-40	1	BP	uPLM
AAGCCCAT	GO:0006364	rRNA processing	132	18	0.742	2.71	2.05391493982863e-06	0.000263092174152933	11.37	-80	-150	-40	1	BP	uPLM
AAGCCCAT	GO:0071704	organic substance metabolic process	8801	387	49.4	58.2	2.46635304105753e-06	0.000308742557957838	11.37	-80	-150	-40	1	BP	uPLM
GGGCCTTT	GO:0000375	RNA splicing, via transesterification reactions	136	14	0.764	3.68	1.2941932728942e-06	0.000445526034193828	11.37	-56	-164	-42	1	BP	uPLM
GGGCCTTT	GO:0000377	RNA splicing, via transesterification reactions with bulged adenosine as nucleophile	136	14	0.764	3.68	1.2941932728942e-06	0.000445526034193828	11.37	-56	-164	-42	1	BP	uPLM
GGGCCTTT	GO:0044085	cellular component biogenesis	1161	50	6.52	13.2	1.66228590388071e-06	0.000538580632857351	11.37	-56	-164	-42	1	BP	uPLM
AAGCCCAT	GO:0016072	rRNA metabolic process	141	18	0.792	2.71	5.33836225590077e-06	0.000653415540122254	11.37	-80	-150	-40	1	BP	uPLM
GGGCCTTT	GO:0022618	ribonucleoprotein complex assembly	165	15	0.927	3.95	2.63193583381738e-06	0.000805372365148118	11.37	-56	-164	-42	1	BP	uPLM
AAGCCCAT	GO:0044249	cellular biosynthetic process	4587	220	25.8	33.1	1.09784651101963e-05	0.0013145518658035	11.37	-80	-150	-40	1	BP	uPLM
AAGCCCAT	GO:0009987	cellular process	10593	448	59.5	67.4	1.25827619978364e-05	0.00147459261881027	11.37	-80	-150	-40	1	BP	uPLM
AAGCCCAT	GO:0042273	ribosomal large subunit biogenesis	40	9	0.225	1.35	1.29943883835189e-05	0.0014911060670088	11.37	-80	-150	-40	1	BP	uPLM
AAGCCCAT	GO:0006139	nucleobase-containing compound metabolic process	3671	182	20.6	27.4	1.3573247284674e-05	0.001525743796816	11.37	-80	-150	-40	1	BP	uPLM
AAGCCCAT	GO:0006996	organelle organization	1420	84	7.98	12.6	1.61869146452693e-05	0.00178315051732287	11.37	-80	-150	-40	1	BP	uPLM
GGGCCTTT	GO:0043933	protein-containing complex subunit organization	574	30	3.22	7.89	6.43076843381873e-06	0.0018642459228144	11.37	-56	-164	-42	1	BP	uPLM
GGGCCTTT	GO:0016071	mRNA metabolic process	409	24	2.3	6.32	8.39926344569121e-06	0.00231315715294336	11.37	-56	-164	-42	1	BP	uPLM
AAGCCCAT	GO:1901576	organic substance biosynthetic process	4691	222	26.4	33.4	2.49858143819967e-05	0.00269846795325564	11.37	-80	-150	-40	1	BP	uPLM
AAGCCCAT	GO:0046483	heterocycle metabolic process	3995	193	22.4	29	3.3658852708546e-05	0.00356524924458984	11.37	-80	-150	-40	1	BP	uPLM
GGGCCTTT	GO:0044267	cellular protein metabolic process	2915	94	16.4	24.7	1.60180193310066e-05	0.00420129764167543	11.37	-56	-164	-42	1	BP	uPLM
AAGCCCAT	GO:0009058	biosynthetic process	4912	229	27.6	34.4	4.84951607366981e-05	0.00503983670448553	11.37	-80	-150	-40	1	BP	uPLM
AAGCCCAT	GO:0090304	nucleic acid metabolic process	3253	161	18.3	24.2	5.77609935502706e-05	0.0058916213421276	11.37	-80	-150	-40	1	BP	uPLM
AAGCCCAT	GO:0000028	ribosomal small subunit assembly	13	5	0.073	0.752	7.1888962042022e-05	0.00719935278049922	11.37	-80	-150	-40	1	BP	uPLM
AAGCCCAT	GO:0042274	ribosomal small subunit biogenesis	29	7	0.163	1.05	7.48974777807979e-05	0.00736670192172563	11.37	-80	-150	-40	1	BP	uPLM
GGGCCTTT	GO:0000398	mRNA splicing, via spliceosome	120	11	0.674	2.89	5.27132974698952e-05	0.013197492839281	11.37	-56	-164	-42	1	BP	uPLM
AAGCCCAT	GO:0006974	cellular response to DNA damage stimulus	316	26	1.78	3.91	0.000148864510911649	0.0143850127386204	11.37	-80	-150	-40	1	BP	uPLM
GGGCCTTT	GO:0019538	protein metabolic process	3231	99	18.2	26.1	7.14062643560672e-05	0.0171002480031834	11.37	-56	-164	-42	1	BP	uPLM
AAGCCCAT	GO:0006725	cellular aromatic compound metabolic process	4149	194	23.3	29.2	0.000218722781272649	0.0207459601950425	11.37	-80	-150	-40	1	BP	uPLM
AAGCCCAT	GO:0030490	maturation of SSU-rRNA	16	5	0.0899	0.752	0.000222224337601218	0.0207459601950425	11.37	-80	-150	-40	1	BP	uPLM
AAGCCCAT	GO:0009853	photorespiration	58	9	0.326	1.35	0.000277915669749888	0.0255126584830397	11.37	-80	-150	-40	1	BP	uPLM
GGGCCTTT	GO:0071840	cellular component organization or biogenesis	2822	88	15.9	23.2	0.00011219107013229	0.0257478505953605	11.37	-56	-164	-42	1	BP	uPLM
AAGCCCAT	GO:1901360	organic cyclic compound metabolic process	4273	198	24	29.8	0.000303382560896575	0.0273939532035792	11.37	-80	-150	-40	1	BP	uPLM
AAGCCCAT	GO:0006259	DNA metabolic process	523	36	2.94	5.41	0.000329737785381871	0.0292934793852153	11.37	-80	-150	-40	1	BP	uPLM
GGGCCTTT	GO:0065003	protein-containing complex assembly	520	25	2.92	6.58	0.000145035936310219	0.0319543174878675	11.37	-56	-164	-42	1	BP	uPLM
AAGCCCAT	GO:0000462	maturation of SSU-rRNA from tricistronic rRNA transcript (SSU-rRNA, 5.8S rRNA, LSU-rRNA)	11	4	0.0618	0.602	0.000516509175977022	0.0451576593854197	11.37	-80	-150	-40	1	BP	uPLM
GGGCCGT	GO:0006412	translation	683	23	3.84	12.7	4.72692747493074e-07	0.00176089485415203	11.07	-64	-154	-42	1	BP	uPLM
GGGCCGT	GO:0043043	peptide biosynthetic process	695	23	3.9	12.7	6.39395371878007e-07	0.00176089485415203	11.07	-64	-154	-42	1	BP	uPLM
GGGCCGT	GO:0006518	peptide metabolic process	771	24	4.33	13.3	1.06232036114719e-06	0.00195042018306623	11.07	-64	-154	-42	1	BP	uPLM
GGGCCGT	GO:0043604	amide biosynthetic process	751	23	4.22	12.7	2.39201833850588e-06	0.0032938092521226	11.07	-64	-154	-42	1	BP	uPLM
GGGCCGT	GO:0043603	cellular amide metabolic process	856	24	4.81	13.3	6.43798400454038e-06	0.00709208317940168	11.07	-64	-154	-42	1	BP	uPLM
AAAGGCCC	GO:0043043	peptide biosynthetic process	695	58	3.9	15.2	4.02109068221618e-19	2.21481674776467e-15	11.01	-78	-163	-40	1	BP	uPLM
AAAGGCCC	GO:0006412	translation	683	57	3.84	14.9	8.43980389115013e-19	2.32432199162275e-15	11.01	-78	-163	-40	1	BP	uPLM
AAAGGCCC	GO:0043604	amide biosynthetic process	751	59	4.22	15.4	3.44109562227416e-18	6.31785156249535e-15	11.01	-78	-163	-40	1	BP	uPLM
AAAGGCCC	GO:0006518	peptide metabolic process	771	58	4.33	15.2	5.09909951040322e-17	7.02146002582523e-14	11.01	-78	-163	-40	1	BP	uPLM
AAAGGCCC	GO:0043603	cellular amide metabolic process	856	59	4.81	15.4	1.45372411081181e-15	1.60142248047029e-12	11.01	-78	-163	-40	1	BP	uPLM
AAAGGCCC	GO:0022613	ribonucleoprotein complex biogenesis	403	38	2.26	9.95	1.78612841662975e-14	1.63966588646611e-11	11.01	-78	-163	-40	1	BP	uPLM
AAAGGCCC	GO:0042254	ribosome biogenesis	341	31	1.92	8.12	1.33231697871266e-11	1.0483431312499e-08	11.01	-78	-163	-40	1	BP	uPLM
AAAGGCCC	GO:1901566	organonitrogen compound biosynthetic process	1496	72	8.4	18.8	5.19977398368937e-11	3.58004438777013e-08	11.01	-78	-163	-40	1	BP	uPLM
AAAGGCCC	GO:0006396	RNA processing	653	40	3.67	10.5	2.56031504576565e-09	1.56691280800858e-06	11.01	-78	-163	-40	1	BP	uPLM
AAAGGCCC	GO:0010467	gene expression	3479	121	19.5	31.7	8.65491420924348e-09	4.76712674645131e-06	11.01	-78	-163	-40	1	BP	uPLM
AAAGGCCC	GO:0071826	ribonucleoprotein complex subunit organization	167	18	0.938	4.71	2.09165043315177e-08	1.0473464168909e-05	11.01	-78	-163	-40	1	BP	uPLM
AAAGGCCC	GO:0008380	RNA splicing	231	21	1.3	5.5	2.89071825241394e-08	1.326839677858e-05	11.01	-78	-163	-40	1	BP	uPLM
AAAGGCCC	GO:0034641	cellular nitrogen compound metabolic process	4600	146	25.8	38.2	5.36557630497952e-08	2.27335340675594e-05	11.01	-78	-163	-40	1	BP	uPLM
AAAGGCCC	GO:0022618	ribonucleoprotein complex assembly	165	17	0.927	4.45	1.00811032404454e-07	3.96619404631239e-05	11.01	-78	-163	-40	1	BP	uPLM
AAAGGCCC	GO:0006397	mRNA processing	325	24	1.83	6.28	1.59250659472863e-07	5.48220395235331e-05	11.01	-78	-163	-40	1	BP	uPLM
AAAGGCCC	GO:0044085	cellular component biogenesis	1161	53	6.52	13.9	1.50225250186512e-07	5.48220395235331e-05	11.01	-78	-163	-40	1	BP	uPLM
AAAGGCCC	GO:0043933	protein-containing complex subunit organization	574	33	3.22	8.64	2.97590741283966e-07	9.64194001760051e-05	11.01	-78	-163	-40	1	BP	uPLM
AAAGGCCC	GO:0000375	RNA splicing, via transesterification reactions	136	14	0.764	3.66	1.3767526531729e-06	0.000399113348088228	11.01	-78	-163	-40	1	BP	uPLM
AAAGGCCC	GO:0000377	RNA splicing, via transesterification reactions with bulged adenosine as nucleophile	136	14	0.764	3.66	1.3767526531729e-06	0.000399113348088228	11.01	-78	-163	-40	1	BP	uPLM
AAAGGCCC	GO:0044267	cellular protein metabolic process	2915	96	16.4	25.1	6.52578011270094e-06	0.00179719984303784	11.01	-78	-163	-40	1	BP	uPLM
AAAGGCCC	GO:0016071	mRNA metabolic process	409	24	2.3	6.28	9.17036131738128e-06	0.00240525476838743	11.01	-78	-163	-40	1	BP	uPLM
AAAGGCCC	GO:0042256	mature ribosome assembly	69	9	0.388	2.36	1.59922948037809e-05	0.00393662648097781	11.01	-78	-163	-40	1	BP	uPLM
AAAGGCCC	GO:0071840	cellular component organization or biogenesis	2822	92	15.9	24.1	1.64383458719117e-05	0.00393662648097781	11.01	-78	-163	-40	1	BP	uPLM
AAAGGCCC	GO:0065003	protein-containing complex assembly	520	27	2.92	7.07	2.3176839779117e-05	0.00531908472930735	11.01	-78	-163	-40	1	BP	uPLM
AAAGGCCC	GO:0070925	organelle assembly	155	13	0.871	3.4	3.05415603911961e-05	0.00672891658538833	11.01	-78	-163	-40	1	BP	uPLM
AAAGGCCC	GO:0019538	protein metabolic process	3231	101	18.2	26.4	3.23140256000927e-05	0.00684560203866579	11.01	-78	-163	-40	1	BP	uPLM
AAAGGCCC	GO:0000398	mRNA splicing, via spliceosome	120	11	0.674	2.88	5.52626234687485e-05	0.0112735751876247	11.01	-78	-163	-40	1	BP	uPLM
AAAGGCCC	GO:0042255	ribosome assembly	102	10	0.573	2.62	6.79380974821263e-05	0.013364394318984	11.01	-78	-163	-40	1	BP	uPLM
AAAGGCCC	GO:0022607	cellular component assembly	728	32	4.09	8.38	0.000105217512288661	0.0199840709546877	11.01	-78	-163	-40	1	BP	uPLM
AAAGGCCC	GO:0006996	organelle organization	1420	51	7.98	13.4	0.000192833548562539	0.0354042395160821	11.01	-78	-163	-40	1	BP	uPLM
AAAGGCCC	GO:0034622	cellular protein-containing complex assembly	445	22	2.5	5.76	0.000263970362123452	0.0469015727282573	11.01	-78	-163	-40	1	BP	uPLM
AAAGGCCC	GO:0034645	cellular macromolecule biosynthetic process	3209	96	18	25.1	0.00028501274069163	0.0490578179915468	11.01	-78	-163	-40	1	BP	uPLM
TCGGCCC	GO:0006412	translation	683	37	3.84	15.7	2.3788407470465e-13	1.10961032909979e-09	10.99	-92	-144	-48	1	BP	uPLM
TCGGCCC	GO:0043043	peptide biosynthetic process	695	37	3.9	15.7	4.02908616230859e-13	1.10961032909979e-09	10.99	-92	-144	-48	1	BP	uPLM
TCGGCCC	GO:0043604	amide biosynthetic process	751	38	4.22	16.2	8.88741791735888e-13	1.63172992962709e-09	10.99	-92	-144	-48	1	BP	uPLM
TCGGCCC	GO:0006518	peptide metabolic process	771	37	4.33	15.7	8.77601672379954e-12	1.2084575028672e-08	10.99	-92	-144	-48	1	BP	uPLM
TCGGCCC	GO:0043603	cellular amide metabolic process	856	38	4.81	16.2	4.43100076856052e-11	4.88119044664626e-08	10.99	-92	-144	-48	1	BP	uPLM
TCGGCCC	GO:0034641	cellular nitrogen compound metabolic process	4600	106	25.8	45.1	1.07251364766794e-10	9.84567528559173e-08	10.99	-92	-144	-48	1	BP	uPLM
TCGGCCC	GO:0010467	gene expression	3479	85	19.5	36.2	1.6120502670903e-09	1.26845326730477e-06	10.99	-92	-144	-48	1	BP	uPLM
TCGGCCC	GO:0022613	ribonucleoprotein complex biogenesis	403	22	2.26	9.36	2.06296713479724e-08	1.4203528723079e-05	10.99	-92	-144	-48	1	BP	uPLM
TCGGCCC	GO:1901566	organonitrogen compound biosynthetic process	1496	46	8.4	19.6	4.87553677268995e-08	2.98382850488625e-05	10.99	-92	-144	-48	1	BP	uPLM
TCGGCCC	GO:0044260	cellular macromolecule metabolic process	5924	117	33.3	49.8	1.0612999442869e-07	5.84564009313226e-05	10.99	-92	-144	-48	1	BP	uPLM
TCGGCCC	GO:0022618	ribonucleoprotein complex assembly	165	13	0.927	5.53	3.00168046301751e-07	0.00015030232718455	10.99	-92	-144	-48	1	BP	uPLM
TCGGCCC	GO:0034645	cellular macromolecule biosynthetic process	3209	74	18	31.5	3.59270177728743e-07	0.000152220010686917	10.99	-92	-144	-48	1	BP	uPLM
TCGGCCC	GO:0071826	ribonucleoprotein complex subunit organization	167	13	0.938	5.53	3.45044546606465e-07	0.000152220010686917	10.99	-92	-144	-48	1	BP	uPLM
TCGGCCC	GO:0009059	macromolecule biosynthetic process	3263	74	18.3	31.5	6.99460613774375e-07	0.00025684193737795	10.99	-92	-144	-48	1	BP	uPLM
TCGGCCC	GO:0042254	ribosome biogenesis	341	18	1.92	7.66	6.84222652840053e-07	0.00025684193737795	10.99	-92	-144	-48	1	BP	uPLM
TCGGCCC	GO:0006807	nitrogen compound metabolic process	7102	130	39.9	55.3	1.10552429454878e-06	0.000380576738398419	10.99	-92	-144	-48	1	BP	uPLM
TCGGCCC	GO:0043170	macromolecule metabolic process	6411	120	36	51.1	1.48090514030347e-06	0.000479813265458323	10.99	-92	-144	-48	1	BP	uPLM
TCGGCCC	GO:0008380	RNA splicing	231	14	1.3	5.96	2.49517360674769e-06	0.000763523123664794	10.99	-92	-144	-48	1	BP	uPLM
TCGGCCC	GO:0006397	mRNA processing	325	16	1.83	6.81	7.03814089105138e-06	0.00193830400139555	10.99	-92	-144	-48	1	BP	uPLM
TCGGCCC	GO:0070925	organelle assembly	155	11	0.871	4.68	6.85749570885639e-06	0.00193830400139555	10.99	-92	-144	-48	1	BP	uPLM
TCGGCCC	GO:0044271	cellular nitrogen compound biosynthetic process	3285	71	18.5	30.2	7.71022657726344e-06	0.00202228228512224	10.99	-92	-144	-48	1	BP	uPLM
TCGGCCC	GO:0042255	ribosome assembly	102	9	0.573	3.83	8.25311509202319e-06	0.00206627990576653	10.99	-92	-144	-48	1	BP	uPLM
TCGGCCC	GO:0000398	mRNA splicing, via spliceosome	120	9	0.674	3.83	3.06844255226847e-05	0.00717307751341931	10.99	-92	-144	-48	1	BP	uPLM
TCGGCCC	GO:0016071	mRNA metabolic process	409	17	2.3	7.23	3.25575413644667e-05	0.00717307751341931	10.99	-92	-144	-48	1	BP	uPLM
TCGGCCC	GO:0044267	cellular protein metabolic process	2915	63	16.4	26.8	3.13959791312324e-05	0.00717307751341931	10.99	-92	-144	-48	1	BP	uPLM
TCGGCCC	GO:0044249	cellular biosynthetic process	4587	88	25.8	37.4	4.82027269471942e-05	0.0102115623086594	10.99	-92	-144	-48	1	BP	uPLM
TCGGCCC	GO:0000375	RNA splicing, via transesterification reactions	136	9	0.764	3.83	8.18545899234947e-05	0.016101967189236	10.99	-92	-144	-48	1	BP	uPLM
TCGGCCC	GO:0000377	RNA splicing, via transesterification reactions with bulged adenosine as nucleophile	136	9	0.764	3.83	8.18545899234947e-05	0.016101967189236	10.99	-92	-144	-48	1	BP	uPLM
TCGGCCC	GO:0006139	nucleobase-containing compound metabolic process	3671	73	20.6	31.1	9.82216335500884e-05	0.0186553364687547	10.99	-92	-144	-48	1	BP	uPLM
TCGGCCC	GO:1901576	organic substance biosynthetic process	4691	88	26.4	37.4	0.000114106428202425	0.0209499402179652	10.99	-92	-144	-48	1	BP	uPLM
TCGGCCC	GO:0006268	DNA unwinding involved in DNA replication	8	3	0.0449	1.28	0.000121172602346452	0.0215296352814276	10.99	-92	-144	-48	1	BP	uPLM
TCGGCCC	GO:0009058	biosynthetic process	4912	91	27.6	38.7	0.000129185604593351	0.0215622518212175	10.99	-92	-144	-48	1	BP	uPLM
TCGGCCC	GO:0044237	cellular metabolic process	8308	138	46.7	58.7	0.00012680834498875	0.0215622518212175	10.99	-92	-144	-48	1	BP	uPLM
TCGGCCC	GO:0090304	nucleic acid metabolic process	3253	66	18.3	28.1	0.000136403545912284	0.02209737443779	10.99	-92	-144	-48	1	BP	uPLM
TCGGCCC	GO:0006396	RNA processing	653	21	3.67	8.94	0.000161418804249203	0.0254027078229889	10.99	-92	-144	-48	1	BP	uPLM
TCGGCCC	GO:0019538	protein metabolic process	3231	65	18.2	27.7	0.000201011540169169	0.0307547656458828	10.99	-92	-144	-48	1	BP	uPLM
TCGGCCC	GO:0043933	protein-containing complex subunit organization	574	19	3.22	8.09	0.000231745955649698	0.0344988303707712	10.99	-92	-144	-48	1	BP	uPLM
TCGGCCC	GO:0044238	primary metabolic process	8187	135	46	57.4	0.000256644697014836	0.0371999734515189	10.99	-92	-144	-48	1	BP	uPLM
TCGGCCC	GO:0042256	mature ribosome assembly	69	6	0.388	2.55	0.000297529146434175	0.0420202702194728	10.99	-92	-144	-48	1	BP	uPLM
TCGGCCC	GO:0044085	cellular component biogenesis	1161	30	6.52	12.8	0.000325066940097118	0.0447617176513731	10.99	-92	-144	-48	1	BP	uPLM
ACGGCCC	GO:0006412	translation	683	23	3.84	11.6	2.50898343848233e-06	0.00923706077343552	10.86	-73	-185	-47	1	BP	tPLM
ACGGCCC	GO:0043043	peptide biosynthetic process	695	23	3.9	11.6	3.35405256842248e-06	0.00923706077343552	10.86	-73	-185	-47	1	BP	tPLM
ACGGCCC	GO:0006518	peptide metabolic process	771	24	4.33	12.1	5.75272537511677e-06	0.0105620037887144	10.86	-73	-185	-47	1	BP	tPLM
ACGGCCC	GO:0043604	amide biosynthetic process	751	23	4.22	11.6	1.18767673665733e-05	0.0163543086637714	10.86	-73	-185	-47	1	BP	tPLM
ACGGCCC	GO:0043603	cellular amide metabolic process	856	24	4.81	12.1	3.20636598938012e-05	0.0353213277390114	10.86	-73	-185	-47	1	BP	tPLM
TCGGCCCA	GO:0006412	translation	683	35	3.84	16.8	1.42169156740129e-13	6.50373664346337e-10	10.73	-83	-144	-48	1	BP	uPLM
TCGGCCCA	GO:0043043	peptide biosynthetic process	695	35	3.9	16.8	2.36156014650086e-13	6.50373664346337e-10	10.73	-83	-144	-48	1	BP	uPLM
TCGGCCCA	GO:0043604	amide biosynthetic process	751	36	4.22	17.3	4.43205836387463e-13	8.13725915607382e-10	10.73	-83	-144	-48	1	BP	uPLM
TCGGCCCA	GO:0006518	peptide metabolic process	771	35	4.33	16.8	4.61478617336686e-12	6.35456056072617e-09	10.73	-83	-144	-48	1	BP	uPLM
TCGGCCCA	GO:0043603	cellular amide metabolic process	856	36	4.81	17.3	1.95529710467818e-11	2.15395529051348e-08	10.73	-83	-144	-48	1	BP	uPLM
TCGGCCCA	GO:0022613	ribonucleoprotein complex biogenesis	403	22	2.26	10.6	2.14914847052325e-09	1.97291829594034e-06	10.73	-83	-144	-48	1	BP	uPLM
TCGGCCCA	GO:0034641	cellular nitrogen compound metabolic process	4600	91	25.8	43.8	1.39423246900397e-08	1.09706177703913e-05	10.73	-83	-144	-48	1	BP	uPLM
TCGGCCCA	GO:1901566	organonitrogen compound biosynthetic process	1496	43	8.4	20.7	2.55585395468171e-08	1.75970544779836e-05	10.73	-83	-144	-48	1	BP	uPLM
TCGGCCCA	GO:0010467	gene expression	3479	74	19.5	35.6	3.98121801444559e-08	2.4365054248407e-05	10.73	-83	-144	-48	1	BP	uPLM
TCGGCCCA	GO:0022618	ribonucleoprotein complex assembly	165	13	0.927	6.25	7.28454484030826e-08	4.01232729804179e-05	10.73	-83	-144	-48	1	BP	uPLM
TCGGCCCA	GO:0071826	ribonucleoprotein complex subunit organization	167	13	0.938	6.25	8.39721839855444e-08	4.20471626720344e-05	10.73	-83	-144	-48	1	BP	uPLM
TCGGCCCA	GO:0042254	ribosome biogenesis	341	18	1.92	8.65	1.11088400358651e-07	5.09895757646208e-05	10.73	-83	-144	-48	1	BP	uPLM
TCGGCCCA	GO:0044260	cellular macromolecule metabolic process	5924	102	33.3	49	1.65902512625434e-06	0.000702916184262225	10.73	-83	-144	-48	1	BP	uPLM
TCGGCCCA	GO:0070925	organelle assembly	155	11	0.871	5.29	2.12172789369758e-06	0.000834748374177591	10.73	-83	-144	-48	1	BP	uPLM
TCGGCCCA	GO:0034645	cellular macromolecule biosynthetic process	3209	65	18	31.2	2.41149563841682e-06	0.000885501198426658	10.73	-83	-144	-48	1	BP	uPLM
TCGGCCCA	GO:0042255	ribosome assembly	102	9	0.573	4.33	3.06192985045178e-06	0.00105406935101803	10.73	-83	-144	-48	1	BP	uPLM
TCGGCCCA	GO:0009059	macromolecule biosynthetic process	3263	65	18.3	31.2	4.30869165891588e-06	0.00139601609748875	10.73	-83	-144	-48	1	BP	uPLM
TCGGCCCA	GO:0006807	nitrogen compound metabolic process	7102	114	39.9	54.8	8.8150908288644e-06	0.00269741779363251	10.73	-83	-144	-48	1	BP	uPLM
TCGGCCCA	GO:0043170	macromolecule metabolic process	6411	105	36	50.5	1.246023964837e-05	0.00361215789385379	10.73	-83	-144	-48	1	BP	uPLM
TCGGCCCA	GO:0008380	RNA splicing	231	12	1.3	5.77	1.81700482330189e-05	0.0050040312833734	10.73	-83	-144	-48	1	BP	uPLM
TCGGCCCA	GO:0006397	mRNA processing	325	14	1.83	6.73	2.99154768288007e-05	0.00784640220823971	10.73	-83	-144	-48	1	BP	uPLM
TCGGCCCA	GO:0044085	cellular component biogenesis	1161	30	6.52	14.4	3.50458036811396e-05	0.00877419484889622	10.73	-83	-144	-48	1	BP	uPLM
TCGGCCCA	GO:0044267	cellular protein metabolic process	2915	57	16.4	27.4	3.74692590647114e-05	0.00897307299688828	10.73	-83	-144	-48	1	BP	uPLM
TCGGCCCA	GO:0043933	protein-containing complex subunit organization	574	19	3.22	9.13	4.60948528618618e-05	0.0105787687317973	10.73	-83	-144	-48	1	BP	uPLM
TCGGCCCA	GO:0000398	mRNA splicing, via spliceosome	120	8	0.674	3.85	8.33824864225427e-05	0.0173105183918511	10.73	-83	-144	-48	1	BP	uPLM
TCGGCCCA	GO:0006268	DNA unwinding involved in DNA replication	8	3	0.0449	1.44	8.43632954901648e-05	0.0173105183918511	10.73	-83	-144	-48	1	BP	uPLM
TCGGCCCA	GO:0044271	cellular nitrogen compound biosynthetic process	3285	61	18.5	29.3	8.48554823129958e-05	0.0173105183918511	10.73	-83	-144	-48	1	BP	uPLM
TCGGCCCA	GO:0016071	mRNA metabolic process	409	15	2.3	7.21	9.72906162541302e-05	0.0191384540831339	10.73	-83	-144	-48	1	BP	uPLM
TCGGCCCA	GO:0044249	cellular biosynthetic process	4587	78	25.8	37.5	0.000119052456641758	0.0226117562476829	10.73	-83	-144	-48	1	BP	uPLM
TCGGCCCA	GO:0022607	cellular component assembly	728	21	4.09	10.1	0.000130085121955581	0.0238836283910448	10.73	-83	-144	-48	1	BP	uPLM
TCGGCCCA	GO:0065003	protein-containing complex assembly	520	17	2.92	8.17	0.000135731651675636	0.0241164495944968	10.73	-83	-144	-48	1	BP	uPLM
TCGGCCCA	GO:0042256	mature ribosome assembly	69	6	0.388	2.88	0.000153933564564599	0.0264958148006816	10.73	-83	-144	-48	1	BP	uPLM
TCGGCCCA	GO:0019538	protein metabolic process	3231	59	18.2	28.4	0.000186730748237465	0.0311670594330896	10.73	-83	-144	-48	1	BP	uPLM
TCGGCCCA	GO:0000375	RNA splicing, via transesterification reactions	136	8	0.764	3.85	0.00019921473576885	0.0313507075604236	10.73	-83	-144	-48	1	BP	uPLM
TCGGCCCA	GO:0000377	RNA splicing, via transesterification reactions with bulged adenosine as nucleophile	136	8	0.764	3.85	0.00019921473576885	0.0313507075604236	10.73	-83	-144	-48	1	BP	uPLM
TCGGCCCA	GO:0071840	cellular component organization or biogenesis	2822	53	15.9	25.5	0.00022232460090297	0.0340156639381544	10.73	-83	-144	-48	1	BP	uPLM
TCGGCCCA	GO:0006396	RNA processing	653	19	3.67	9.13	0.000246482208567235	0.0348108719176495	10.73	-83	-144	-48	1	BP	uPLM
TCGGCCCA	GO:0009058	biosynthetic process	4912	81	27.6	38.9	0.00023773645427306	0.0348108719176495	10.73	-83	-144	-48	1	BP	uPLM
TCGGCCCA	GO:0034622	cellular protein-containing complex assembly	445	15	2.5	7.21	0.000243783243084216	0.0348108719176495	10.73	-83	-144	-48	1	BP	uPLM
TCGGCCCA	GO:1901576	organic substance biosynthetic process	4691	78	26.4	37.5	0.000256753624081777	0.0353549740360607	10.73	-83	-144	-48	1	BP	uPLM
TCGGCCCA	GO:0007264	small GTPase mediated signal transduction	51	5	0.287	2.4	0.000315227931685114	0.0423481816517466	10.73	-83	-144	-48	1	BP	uPLM
TCGGCCCA	GO:0044237	cellular metabolic process	8308	122	46.7	58.7	0.000323599447597261	0.042437756127755	10.73	-83	-144	-48	1	BP	uPLM
TCGGCCCA	GO:0042274	ribosomal small subunit biogenesis	29	4	0.163	1.92	0.000342202983882673	0.0438338147726922	10.73	-83	-144	-48	1	BP	uPLM
GCCCATAA	GO:0006412	translation	683	50	3.84	15.2	6.6657113994076e-17	2.83261500755e-13	10.67	-84	-174	-34	1	BP	uPLM
GCCCATAA	GO:0043043	peptide biosynthetic process	695	50	3.9	15.2	1.35640364181613e-16	2.83261500755e-13	10.67	-84	-174	-34	1	BP	uPLM
GCCCATAA	GO:0043604	amide biosynthetic process	751	52	4.22	15.8	1.54281863156318e-16	2.83261500755e-13	10.67	-84	-174	-34	1	BP	uPLM
GCCCATAA	GO:0006518	peptide metabolic process	771	50	4.33	15.2	8.57291595917469e-15	9.44392422062684e-12	10.67	-84	-174	-34	1	BP	uPLM
GCCCATAA	GO:0043603	cellular amide metabolic process	856	53	4.81	16.1	8.10958767715309e-15	9.44392422062684e-12	10.67	-84	-174	-34	1	BP	uPLM
GCCCATAA	GO:1901566	organonitrogen compound biosynthetic process	1496	68	8.4	20.6	2.75325298880448e-12	2.52748624372251e-09	10.67	-84	-174	-34	1	BP	uPLM
GCCCATAA	GO:0022613	ribonucleoprotein complex biogenesis	403	28	2.26	8.48	2.19697778008297e-09	1.72870765895671e-06	10.67	-84	-174	-34	1	BP	uPLM
GCCCATAA	GO:0042254	ribosome biogenesis	341	24	1.92	7.27	2.5139598960037e-08	1.73086138839855e-05	10.67	-84	-174	-34	1	BP	uPLM
GCCCATAA	GO:0010467	gene expression	3479	98	19.5	29.7	5.42779819606112e-06	0.0033218124959894	10.67	-84	-174	-34	1	BP	uPLM
GCCCATAA	GO:0034641	cellular nitrogen compound metabolic process	4600	121	25.8	36.7	7.87280036142934e-06	0.00433633843907528	10.67	-84	-174	-34	1	BP	uPLM
GCCCATAA	GO:0022618	ribonucleoprotein complex assembly	165	13	0.927	3.94	1.28190426676745e-05	0.00641884427395921	10.67	-84	-174	-34	1	BP	uPLM
GCCCATAA	GO:0071826	ribonucleoprotein complex subunit organization	167	13	0.938	3.94	1.45909876600117e-05	0.00669726333594536	10.67	-84	-174	-34	1	BP	uPLM
GCCCATAA	GO:0042255	ribosome assembly	102	9	0.573	2.73	0.000117160011746695	0.0460940960500568	10.67	-84	-174	-34	1	BP	uPLM
GCCCATAA	GO:0044085	cellular component biogenesis	1161	40	6.52	12.1	0.000114026193235649	0.0460940960500568	10.67	-84	-174	-34	1	BP	uPLM
TAAAGCCC	GO:0006412	translation	683	45	3.84	13.9	5.74221383896981e-14	2.93696270905793e-10	10.56	-73	-147	-46	1	BP	uPLM
TAAAGCCC	GO:0043043	peptide biosynthetic process	695	45	3.9	13.9	1.06643526109583e-13	2.93696270905793e-10	10.56	-73	-147	-46	1	BP	uPLM
TAAAGCCC	GO:0006518	peptide metabolic process	771	46	4.33	14.2	1.01843185642925e-12	1.8698408884041e-09	10.56	-73	-147	-46	1	BP	uPLM
TAAAGCCC	GO:0043604	amide biosynthetic process	751	45	4.22	13.9	1.59637209316445e-12	2.19820437228744e-09	10.56	-73	-147	-46	1	BP	uPLM
TAAAGCCC	GO:0043603	cellular amide metabolic process	856	46	4.81	14.2	3.70376987294324e-11	4.08007289203427e-08	10.56	-73	-147	-46	1	BP	uPLM
TAAAGCCC	GO:1901566	organonitrogen compound biosynthetic process	1496	63	8.4	19.5	1.96812076732452e-10	1.80673486440391e-07	10.56	-73	-147	-46	1	BP	uPLM
TAAAGCCC	GO:0034641	cellular nitrogen compound metabolic process	4600	131	25.8	40.6	4.09757200886093e-09	3.22420380354372e-06	10.56	-73	-147	-46	1	BP	uPLM
TAAAGCCC	GO:0008380	RNA splicing	231	20	1.3	6.19	8.64983370377228e-09	5.95541050504722e-06	10.56	-73	-147	-46	1	BP	uPLM
TAAAGCCC	GO:0010467	gene expression	3479	105	19.5	32.5	1.84356540450289e-08	1.12826202755577e-05	10.56	-73	-147	-46	1	BP	uPLM
TAAAGCCC	GO:0044267	cellular protein metabolic process	2915	89	16.4	27.6	2.24374340886404e-07	0.000123585386960231	10.56	-73	-147	-46	1	BP	uPLM
TAAAGCCC	GO:0044260	cellular macromolecule metabolic process	5924	151	33.3	46.7	2.84147667075137e-07	0.00014228048638635	10.56	-73	-147	-46	1	BP	uPLM
TAAAGCCC	GO:0006396	RNA processing	653	32	3.67	9.91	3.62462828945944e-07	0.000162213607449767	10.56	-73	-147	-46	1	BP	uPLM
TAAAGCCC	GO:0006807	nitrogen compound metabolic process	7102	173	39.9	53.6	3.82857098192987e-07	0.000162213607449767	10.56	-73	-147	-46	1	BP	uPLM
TAAAGCCC	GO:0019538	protein metabolic process	3231	93	18.2	28.8	1.58633281726803e-06	0.000624108654108023	10.56	-73	-147	-46	1	BP	uPLM
TAAAGCCC	GO:0043170	macromolecule metabolic process	6411	156	36	48.3	3.36941814771992e-06	0.00123725034384275	10.56	-73	-147	-46	1	BP	uPLM
TAAAGCCC	GO:0022613	ribonucleoprotein complex biogenesis	403	22	2.26	6.81	4.83163321346041e-06	0.00166328973373374	10.56	-73	-147	-46	1	BP	uPLM
TAAAGCCC	GO:0042254	ribosome biogenesis	341	19	1.92	5.88	1.62563936833973e-05	0.00526707155342071	10.56	-73	-147	-46	1	BP	uPLM
TAAAGCCC	GO:1901564	organonitrogen compound metabolic process	4435	114	24.9	35.3	1.75196781156881e-05	0.00536102150340057	10.56	-73	-147	-46	1	BP	uPLM
TAAAGCCC	GO:0043933	protein-containing complex subunit organization	574	26	3.22	8.05	1.89005307218161e-05	0.005479164379777	10.56	-73	-147	-46	1	BP	uPLM
TAAAGCCC	GO:0000375	RNA splicing, via transesterification reactions	136	11	0.764	3.41	3.84644139464948e-05	0.0100886662865378	10.56	-73	-147	-46	1	BP	uPLM
TAAAGCCC	GO:0000377	RNA splicing, via transesterification reactions with bulged adenosine as nucleophile	136	11	0.764	3.41	3.84644139464948e-05	0.0100886662865378	10.56	-73	-147	-46	1	BP	uPLM
TAAAGCCC	GO:0044237	cellular metabolic process	8308	186	46.7	57.6	4.68692237409211e-05	0.0117343492893179	10.56	-73	-147	-46	1	BP	uPLM
TAAAGCCC	GO:0044238	primary metabolic process	8187	182	46	56.3	0.000106339403854489	0.0254659754969794	10.56	-73	-147	-46	1	BP	uPLM
TGGGCCGA	GO:0006412	translation	683	33	3.84	16.1	2.5450924423712e-12	1.12353252544717e-08	10.25	-90	-146	-45	1	BP	uPLM
TGGGCCGA	GO:0043043	peptide biosynthetic process	695	33	3.9	16.1	4.07963879973555e-12	1.12353252544717e-08	10.25	-90	-146	-45	1	BP	uPLM
TGGGCCGA	GO:0043604	amide biosynthetic process	751	34	4.22	16.6	6.8946875994687e-12	1.26586464326245e-08	10.25	-90	-146	-45	1	BP	uPLM
TGGGCCGA	GO:0006518	peptide metabolic process	771	33	4.33	16.1	6.45412975106972e-11	8.887336667223e-08	10.25	-90	-146	-45	1	BP	uPLM
TGGGCCGA	GO:0043603	cellular amide metabolic process	856	34	4.81	16.6	2.33394047352806e-10	2.57106882563851e-07	10.25	-90	-146	-45	1	BP	uPLM
TGGGCCGA	GO:0034641	cellular nitrogen compound metabolic process	4600	89	25.8	43.4	3.11303105101772e-08	2.85776250483427e-05	10.25	-90	-146	-45	1	BP	uPLM
TGGGCCGA	GO:0022613	ribonucleoprotein complex biogenesis	403	20	2.26	9.76	4.5944851390196e-08	3.61520344938856e-05	10.25	-90	-146	-45	1	BP	uPLM
TGGGCCGA	GO:0010467	gene expression	3479	72	19.5	35.1	1.09023198839452e-07	7.50624724009629e-05	10.25	-90	-146	-45	1	BP	uPLM
TGGGCCGA	GO:0022618	ribonucleoprotein complex assembly	165	12	0.927	5.85	4.77235436275957e-07	0.00023896479845527	10.25	-90	-146	-45	1	BP	uPLM
TGGGCCGA	GO:0042254	ribosome biogenesis	341	17	1.92	8.29	4.61039488580773e-07	0.00023896479845527	10.25	-90	-146	-45	1	BP	uPLM
TGGGCCGA	GO:1901566	organonitrogen compound biosynthetic process	1496	40	8.4	19.5	3.91436645434146e-07	0.00023896479845527	10.25	-90	-146	-45	1	BP	uPLM
TGGGCCGA	GO:0071826	ribonucleoprotein complex subunit organization	167	12	0.938	5.85	5.43227678402229e-07	0.000249341504386623	10.25	-90	-146	-45	1	BP	uPLM
TGGGCCGA	GO:0070925	organelle assembly	155	11	0.871	5.37	1.8417767421219e-06	0.000780346638123647	10.25	-90	-146	-45	1	BP	uPLM
TGGGCCGA	GO:0042255	ribosome assembly	102	9	0.573	4.39	2.71782770317941e-06	0.00106927107065087	10.25	-90	-146	-45	1	BP	uPLM
TGGGCCGA	GO:0034645	cellular macromolecule biosynthetic process	3209	64	18	31.2	2.97905759153073e-06	0.00109390994761008	10.25	-90	-146	-45	1	BP	uPLM
TGGGCCGA	GO:0009059	macromolecule biosynthetic process	3263	64	18.3	31.2	5.2723699462591e-06	0.0018150133539997	10.25	-90	-146	-45	1	BP	uPLM
TGGGCCGA	GO:0044260	cellular macromolecule metabolic process	5924	98	33.3	47.8	1.04372493682191e-05	0.00338166879530298	10.25	-90	-146	-45	1	BP	uPLM
TGGGCCGA	GO:0043933	protein-containing complex subunit organization	574	19	3.22	9.27	3.77628473940604e-05	0.0115554313025825	10.25	-90	-146	-45	1	BP	uPLM
TGGGCCGA	GO:0006807	nitrogen compound metabolic process	7102	110	39.9	53.7	4.26767359543905e-05	0.012371761138778	10.25	-90	-146	-45	1	BP	uPLM
TGGGCCGA	GO:0043170	macromolecule metabolic process	6411	101	36	49.3	6.35616710519808e-05	0.0175048842077155	10.25	-90	-146	-45	1	BP	uPLM
TGGGCCGA	GO:0006268	DNA unwinding involved in DNA replication	8	3	0.0449	1.46	8.0799560983186e-05	0.0202292719043359	10.25	-90	-146	-45	1	BP	uPLM
TGGGCCGA	GO:0008380	RNA splicing	231	11	1.3	5.37	7.83773434351917e-05	0.0202292719043359	10.25	-90	-146	-45	1	BP	uPLM
TGGGCCGA	GO:0006397	mRNA processing	325	13	1.83	6.34	0.000105210034699657	0.0251955161359006	10.25	-90	-146	-45	1	BP	uPLM
TGGGCCGA	GO:0065003	protein-containing complex assembly	520	17	2.92	8.29	0.000113736398052428	0.0261025033530322	10.25	-90	-146	-45	1	BP	uPLM
TGGGCCGA	GO:0042256	mature ribosome assembly	69	6	0.388	2.93	0.000142218045452674	0.0313334797741332	10.25	-90	-146	-45	1	BP	uPLM
TGGGCCGA	GO:0044085	cellular component biogenesis	1161	28	6.52	13.7	0.000164120194289936	0.0347682319288064	10.25	-90	-146	-45	1	BP	uPLM
TGGGCCGA	GO:0044271	cellular nitrogen compound biosynthetic process	3285	59	18.5	28.8	0.000192739070497437	0.0393187703814771	10.25	-90	-146	-45	1	BP	uPLM
TGGGCCGA	GO:0034622	cellular protein-containing complex assembly	445	15	2.5	7.32	0.000208200921634272	0.0409560955843419	10.25	-90	-146	-45	1	BP	uPLM
TGGGCTT	GO:0006412	translation	683	197	3.84	13	1.55406488115197e-56	8.55978936538505e-53	10.18	-79	-172	-38	1	BP	uPLM
TGGGCTT	GO:0043043	peptide biosynthetic process	695	197	3.9	13	3.38212495347419e-55	9.31437212186793e-52	10.18	-79	-172	-38	1	BP	uPLM
TGGGCTT	GO:0043604	amide biosynthetic process	751	204	4.22	13.4	6.94127024633106e-54	1.27441721722638e-50	10.18	-79	-172	-38	1	BP	uPLM
TGGGCTT	GO:0006518	peptide metabolic process	771	201	4.33	13.2	5.60915809456925e-50	7.72381069622185e-47	10.18	-79	-172	-38	1	BP	uPLM
TGGGCTT	GO:0043603	cellular amide metabolic process	856	209	4.81	13.8	4.6599843647956e-47	5.13343877625884e-44	10.18	-79	-172	-38	1	BP	uPLM
TGGGCTT	GO:0022613	ribonucleoprotein complex biogenesis	403	127	2.26	8.37	8.68502129111706e-41	7.97284954524546e-38	10.18	-79	-172	-38	1	BP	uPLM
TGGGCTT	GO:1901566	organonitrogen compound biosynthetic process	1496	277	8.4	18.2	4.66616493132118e-38	3.67160520595958e-35	10.18	-79	-172	-38	1	BP	uPLM
TGGGCTT	GO:0042254	ribosome biogenesis	341	108	1.92	7.11	5.51863421709291e-35	3.79957965846847e-32	10.18	-79	-172	-38	1	BP	uPLM
TGGGCTT	GO:0034641	cellular nitrogen compound metabolic process	4600	590	25.8	38.9	1.52554529458224e-31	9.33633720284329e-29	10.18	-79	-172	-38	1	BP	uPLM
TGGGCTT	GO:0010467	gene expression	3479	477	19.5	31.4	5.35805846502663e-31	2.95121860253667e-28	10.18	-79	-172	-38	1	BP	uPLM
TGGGCTT	GO:0006396	RNA processing	653	132	3.67	8.7	1.92819744561242e-21	9.65501048221203e-19	10.18	-79	-172	-38	1	BP	uPLM
TGGGCTT	GO:0071826	ribonucleoprotein complex subunit organization	167	57	0.938	3.75	9.28037678805982e-21	4.25969294571946e-18	10.18	-79	-172	-38	1	BP	uPLM
TGGGCTT	GO:0022618	ribonucleoprotein complex assembly	165	56	0.927	3.69	2.76540809697109e-20	1.17168213831667e-17	10.18	-79	-172	-38	1	BP	uPLM
TGGGCTT	GO:0044085	cellular component biogenesis	1161	189	6.52	12.5	5.16049567859408e-19	2.03028644269259e-16	10.18	-79	-172	-38	1	BP	uPLM
TGGGCTT	GO:0006807	nitrogen compound metabolic process	7102	766	39.9	50.5	2.08421903743516e-18	7.65325230546192e-16	10.18	-79	-172	-38	1	BP	uPLM
TGGGCTT	GO:0043933	protein-containing complex subunit organization	574	112	3.22	7.38	3.91724309606945e-17	1.34851093582191e-14	10.18	-79	-172	-38	1	BP	uPLM
TGGGCTT	GO:0044271	cellular nitrogen compound biosynthetic process	3285	406	18.5	26.7	5.16673655758933e-17	1.67402264465894e-14	10.18	-79	-172	-38	1	BP	uPLM
TGGGCTT	GO:0044260	cellular macromolecule metabolic process	5924	654	33.3	43.1	5.49506658575605e-17	1.68149037524135e-14	10.18	-79	-172	-38	1	BP	uPLM
TGGGCTT	GO:0043170	macromolecule metabolic process	6411	694	36	45.7	3.01147109883178e-16	8.73009621703444e-14	10.18	-79	-172	-38	1	BP	uPLM
TGGGCTT	GO:0034645	cellular macromolecule biosynthetic process	3209	393	18	25.9	9.55690741476346e-16	2.63197230202586e-13	10.18	-79	-172	-38	1	BP	uPLM
TGGGCTT	GO:0044267	cellular protein metabolic process	2915	363	16.4	23.9	1.57792651795667e-15	4.13867583852635e-13	10.18	-79	-172	-38	1	BP	uPLM
TGGGCTT	GO:0019538	protein metabolic process	3231	393	18.2	25.9	2.90065851392062e-15	7.26219413394307e-13	10.18	-79	-172	-38	1	BP	uPLM
TGGGCTT	GO:0070925	organelle assembly	155	47	0.871	3.1	4.35719334314186e-15	1.04345308408806e-12	10.18	-79	-172	-38	1	BP	uPLM
TGGGCTT	GO:0009059	macromolecule biosynthetic process	3263	395	18.3	26	5.14293610219507e-15	1.18030383545377e-12	10.18	-79	-172	-38	1	BP	uPLM
TGGGCTT	GO:0034622	cellular protein-containing complex assembly	445	90	2.5	5.93	5.93576978306691e-15	1.3077687986053e-12	10.18	-79	-172	-38	1	BP	uPLM
TGGGCTT	GO:0042255	ribosome assembly	102	37	0.573	2.44	6.38675191353741e-15	1.35300882845246e-12	10.18	-79	-172	-38	1	BP	uPLM
TGGGCTT	GO:0065003	protein-containing complex assembly	520	99	2.92	6.52	1.47270992116939e-14	3.00432823918556e-12	10.18	-79	-172	-38	1	BP	uPLM
TGGGCTT	GO:0006996	organelle organization	1420	203	7.98	13.4	3.52786290048234e-14	6.93981030566312e-12	10.18	-79	-172	-38	1	BP	uPLM
TGGGCTT	GO:0042256	mature ribosome assembly	69	29	0.388	1.91	6.27634917430423e-14	1.19207349145061e-11	10.18	-79	-172	-38	1	BP	uPLM
TGGGCTT	GO:0008380	RNA splicing	231	57	1.3	3.75	1.21234436833679e-13	2.22586426026634e-11	10.18	-79	-172	-38	1	BP	uPLM
TGGGCTT	GO:0034660	ncRNA metabolic process	298	66	1.67	4.35	3.47337886715089e-13	6.17140993557003e-11	10.18	-79	-172	-38	1	BP	uPLM
TGGGCTT	GO:0044237	cellular metabolic process	8308	842	46.7	55.5	4.56223749895218e-13	7.85275129507144e-11	10.18	-79	-172	-38	1	BP	uPLM
TGGGCTT	GO:0071840	cellular component organization or biogenesis	2822	340	15.9	22.4	1.7162038966428e-12	2.86450032203289e-10	10.18	-79	-172	-38	1	BP	uPLM
TGGGCTT	GO:1901564	organonitrogen compound metabolic process	4435	492	24.9	32.4	3.74168816806071e-12	6.06153483225834e-10	10.18	-79	-172	-38	1	BP	uPLM
TGGGCTT	GO:0034470	ncRNA processing	232	53	1.3	3.49	2.14819401362665e-11	3.38064360773017e-09	10.18	-79	-172	-38	1	BP	uPLM
TGGGCTT	GO:0044238	primary metabolic process	8187	820	46	54	3.57814118314499e-11	5.47455601021184e-09	10.18	-79	-172	-38	1	BP	uPLM
TGGGCTT	GO:0044249	cellular biosynthetic process	4587	500	25.8	32.9	4.25999385603246e-11	6.34163409703427e-09	10.18	-79	-172	-38	1	BP	uPLM
TGGGCTT	GO:0022607	cellular component assembly	728	115	4.09	7.58	4.94205802950996e-11	7.16338305961602e-09	10.18	-79	-172	-38	1	BP	uPLM
TGGGCTT	GO:1901576	organic substance biosynthetic process	4691	504	26.4	33.2	3.50835864876654e-10	4.95488190702721e-08	10.18	-79	-172	-38	1	BP	uPLM
TGGGCTT	GO:0000375	RNA splicing, via transesterification reactions	136	35	0.764	2.31	1.95250767393003e-09	2.62302738244064e-07	10.18	-79	-172	-38	1	BP	uPLM
TGGGCTT	GO:0000377	RNA splicing, via transesterification reactions with bulged adenosine as nucleophile	136	35	0.764	2.31	1.95250767393003e-09	2.62302738244064e-07	10.18	-79	-172	-38	1	BP	uPLM
TGGGCTT	GO:0009058	biosynthetic process	4912	519	27.6	34.2	2.24611203051092e-09	2.94561549144147e-07	10.18	-79	-172	-38	1	BP	uPLM
TGGGCTT	GO:0071704	organic substance metabolic process	8801	859	49.4	56.6	3.36200513862783e-09	4.30649402408421e-07	10.18	-79	-172	-38	1	BP	uPLM
TGGGCTT	GO:0008152	metabolic process	9925	951	55.8	62.6	7.72637231635163e-09	9.67201334510563e-07	10.18	-79	-172	-38	1	BP	uPLM
TGGGCTT	GO:0006397	mRNA processing	325	60	1.83	3.95	8.27561195258506e-09	1.01293490299641e-06	10.18	-79	-172	-38	1	BP	uPLM
TGGGCTT	GO:0016071	mRNA metabolic process	409	69	2.3	4.55	2.95443693213571e-08	3.53761709178337e-06	10.18	-79	-172	-38	1	BP	uPLM
TGGGCTT	GO:0006364	rRNA processing	132	32	0.742	2.11	4.47131193009832e-08	5.23999704488969e-06	10.18	-79	-172	-38	1	BP	uPLM
TGGGCTT	GO:0000398	mRNA splicing, via spliceosome	120	30	0.674	1.98	5.57896262621905e-08	6.40185961358636e-06	10.18	-79	-172	-38	1	BP	uPLM
TGGGCTT	GO:0006139	nucleobase-containing compound metabolic process	3671	394	20.6	26	9.82693360721426e-08	1.10462755731706e-05	10.18	-79	-172	-38	1	BP	uPLM
TGGGCTT	GO:0009987	cellular process	10593	998	59.5	65.7	1.0705003125141e-07	1.17926314426554e-05	10.18	-79	-172	-38	1	BP	uPLM
TGGGCTT	GO:0006399	tRNA metabolic process	144	33	0.809	2.17	1.17346091804569e-07	1.24296591088378e-05	10.18	-79	-172	-38	1	BP	uPLM
TGGGCTT	GO:0045184	establishment of protein localization	667	97	3.75	6.39	1.15756331204178e-07	1.24296591088378e-05	10.18	-79	-172	-38	1	BP	uPLM
TGGGCTT	GO:0046483	heterocycle metabolic process	3995	423	22.4	27.9	1.34373440722707e-07	1.39646964434089e-05	10.18	-79	-172	-38	1	BP	uPLM
TGGGCTT	GO:0090304	nucleic acid metabolic process	3253	354	18.3	23.3	1.3951080491341e-07	1.42301021011678e-05	10.18	-79	-172	-38	1	BP	uPLM
TGGGCTT	GO:0006886	intracellular protein transport	404	66	2.27	4.35	2.02643802813355e-07	2.02938557435629e-05	10.18	-79	-172	-38	1	BP	uPLM
TGGGCTT	GO:0016072	rRNA metabolic process	141	32	0.792	2.11	2.30179545006915e-07	2.26398023910373e-05	10.18	-79	-172	-38	1	BP	uPLM
TGGGCTT	GO:0015031	protein transport	660	95	3.71	6.26	2.54010778395199e-07	2.45454625859782e-05	10.18	-79	-172	-38	1	BP	uPLM
TGGGCTT	GO:0046907	intracellular transport	581	85	3.26	5.6	5.5145722063446e-07	5.23694201940449e-05	10.18	-79	-172	-38	1	BP	uPLM
TGGGCTT	GO:0006259	DNA metabolic process	523	78	2.94	5.14	7.54507509489211e-07	7.04377519028233e-05	10.18	-79	-172	-38	1	BP	uPLM
TGGGCTT	GO:0033365	protein localization to organelle	225	42	1.26	2.77	1.03377532220713e-06	9.49005745786145e-05	10.18	-79	-172	-38	1	BP	uPLM
TGGGCTT	GO:0034613	cellular protein localization	484	73	2.72	4.81	1.11359456589263e-06	0.000100552112605518	10.18	-79	-172	-38	1	BP	uPLM
TGGGCTT	GO:0072594	establishment of protein localization to organelle	188	37	1.06	2.44	1.20413854131668e-06	0.000106974114283424	10.18	-79	-172	-38	1	BP	uPLM
TGGGCTT	GO:0042274	ribosomal small subunit biogenesis	29	12	0.163	0.791	1.8617191729536e-06	0.000162767447692515	10.18	-79	-172	-38	1	BP	uPLM
TGGGCTT	GO:0008104	protein localization	738	100	4.15	6.59	2.08428827403826e-06	0.000179379059584418	10.18	-79	-172	-38	1	BP	uPLM
TGGGCTT	GO:0000028	ribosomal small subunit assembly	13	8	0.073	0.527	2.39476049005864e-06	0.000202928319680661	10.18	-79	-172	-38	1	BP	uPLM
TGGGCTT	GO:0015833	peptide transport	704	96	3.96	6.32	2.53969225598609e-06	0.000211948862817748	10.18	-79	-172	-38	1	BP	uPLM
TGGGCTT	GO:0006605	protein targeting	164	33	0.921	2.17	2.69321696145202e-06	0.000221406552592205	10.18	-79	-172	-38	1	BP	uPLM
TGGGCTT	GO:0042273	ribosomal large subunit biogenesis	40	14	0.225	0.922	2.81838279570946e-06	0.000224994381916455	10.18	-79	-172	-38	1	BP	uPLM
TGGGCTT	GO:0042886	amide transport	715	97	4.02	6.39	2.81855707193817e-06	0.000224994381916455	10.18	-79	-172	-38	1	BP	uPLM
TGGGCTT	GO:0016043	cellular component organization	2534	277	14.2	18.2	3.40368644965972e-06	0.000264049365700363	10.18	-79	-172	-38	1	BP	uPLM
TGGGCTT	GO:0051649	establishment of localization in cell	607	85	3.41	5.6	3.36641801839704e-06	0.000264049365700363	10.18	-79	-172	-38	1	BP	uPLM
TGGGCTT	GO:1901360	organic cyclic compound metabolic process	4273	436	24	28.7	5.71579358919742e-06	0.000437258209573602	10.18	-79	-172	-38	1	BP	uPLM
TGGGCTT	GO:0006974	cellular response to DNA damage stimulus	316	51	1.78	3.36	6.84646087683171e-06	0.000516579541227247	10.18	-79	-172	-38	1	BP	uPLM
TGGGCTT	GO:0016070	RNA metabolic process	2924	310	16.4	20.4	1.08712115497917e-05	0.000809170719138547	10.18	-79	-172	-38	1	BP	uPLM
TGGGCTT	GO:0006725	cellular aromatic compound metabolic process	4149	422	23.3	27.8	1.22338487867897e-05	0.000898453854901833	10.18	-79	-172	-38	1	BP	uPLM
TGGGCTT	GO:0006626	protein targeting to mitochondrion	40	13	0.225	0.856	1.61162183687237e-05	0.00113805295865295	10.18	-79	-172	-38	1	BP	uPLM
TGGGCTT	GO:0070585	protein localization to mitochondrion	40	13	0.225	0.856	1.61162183687237e-05	0.00113805295865295	10.18	-79	-172	-38	1	BP	uPLM
TGGGCTT	GO:0072655	establishment of protein localization to mitochondrion	40	13	0.225	0.856	1.61162183687237e-05	0.00113805295865295	10.18	-79	-172	-38	1	BP	uPLM
TGGGCTT	GO:0070727	cellular macromolecule localization	524	73	2.94	4.81	1.95832396744638e-05	0.00136537321679679	10.18	-79	-172	-38	1	BP	uPLM
TGGGCTT	GO:0006281	DNA repair	287	46	1.61	3.03	2.27327183984851e-05	0.0015651476617357	10.18	-79	-172	-38	1	BP	uPLM
TGGGCTT	GO:0006839	mitochondrial transport	102	22	0.573	1.45	3.96375033569511e-05	0.00269535022827267	10.18	-79	-172	-38	1	BP	uPLM
TGGGCTT	GO:0008033	tRNA processing	90	20	0.506	1.32	5.609930070054e-05	0.00376823107632408	10.18	-79	-172	-38	1	BP	uPLM
TGGGCTT	GO:0007005	mitochondrion organization	113	23	0.635	1.52	6.98063419578189e-05	0.00463244977715261	10.18	-79	-172	-38	1	BP	uPLM
TGGGCTT	GO:0000027	ribosomal large subunit assembly	24	9	0.135	0.593	9.34752816156629e-05	0.00612930775165561	10.18	-79	-172	-38	1	BP	uPLM
TGGGCTT	GO:0010608	posttranscriptional regulation of gene expression	196	33	1.1	2.17	0.000120457364098964	0.00780563719361285	10.18	-79	-172	-38	1	BP	uPLM
TGGGCTT	GO:0030490	maturation of SSU-rRNA	16	7	0.0899	0.461	0.000185709599523301	0.011894052025283	10.18	-79	-172	-38	1	BP	uPLM
TGGGCTT	GO:0043687	post-translational protein modification	8	5	0.0449	0.329	0.000201562302290533	0.0127609788622558	10.18	-79	-172	-38	1	BP	uPLM
TGGGCTT	GO:0072657	protein localization to membrane	50	13	0.281	0.856	0.000212293390216977	0.0131383370035405	10.18	-79	-172	-38	1	BP	uPLM
TGGGCTT	GO:0090150	establishment of protein localization to membrane	50	13	0.281	0.856	0.000212293390216977	0.0131383370035405	10.18	-79	-172	-38	1	BP	uPLM
TGGGCTT	GO:0009451	RNA modification	212	34	1.19	2.24	0.000250002610605562	0.0153001597690604	10.18	-79	-172	-38	1	BP	uPLM
TGGGCTT	GO:0006417	regulation of translation	147	26	0.826	1.71	0.000275635998395732	0.0166835503204801	10.18	-79	-172	-38	1	BP	uPLM
TGGGCTT	GO:0017038	protein import	116	22	0.652	1.45	0.000289791134534457	0.0173496692284325	10.18	-79	-172	-38	1	BP	uPLM
TGGGCTT	GO:0002181	cytoplasmic translation	22	8	0.124	0.527	0.000295718281843927	0.0175141537246919	10.18	-79	-172	-38	1	BP	uPLM
TGGGCTT	GO:0006413	translational initiation	94	19	0.528	1.25	0.000317490555894337	0.0186035955517661	10.18	-79	-172	-38	1	BP	uPLM
TGGGCTT	GO:0034248	regulation of cellular amide metabolic process	149	26	0.837	1.71	0.000343180358711919	0.0198972359556342	10.18	-79	-172	-38	1	BP	uPLM
TGGGCTT	GO:0045036	protein targeting to chloroplast	40	11	0.225	0.725	0.000380126527390108	0.0213646623761706	10.18	-79	-172	-38	1	BP	uPLM
TGGGCTT	GO:0072596	establishment of protein localization to chloroplast	40	11	0.225	0.725	0.000380126527390108	0.0213646623761706	10.18	-79	-172	-38	1	BP	uPLM
TGGGCTT	GO:0072598	protein localization to chloroplast	40	11	0.225	0.725	0.000380126527390108	0.0213646623761706	10.18	-79	-172	-38	1	BP	uPLM
TGGGCTT	GO:0051641	cellular localization	781	94	4.39	6.19	0.000385426939453935	0.0214437533587098	10.18	-79	-172	-38	1	BP	uPLM
TGGGCTT	GO:0007008	outer mitochondrial membrane organization	9	5	0.0506	0.329	0.000421589038123931	0.0227658080586923	10.18	-79	-172	-38	1	BP	uPLM
TGGGCTT	GO:0045040	protein insertion into mitochondrial outer membrane	9	5	0.0506	0.329	0.000421589038123931	0.0227658080586923	10.18	-79	-172	-38	1	BP	uPLM
TGGGCTT	GO:0065002	intracellular protein transmembrane transport	74	16	0.416	1.05	0.000419455882881133	0.0227658080586923	10.18	-79	-172	-38	1	BP	uPLM
TGGGCTT	GO:0071806	protein transmembrane transport	75	16	0.421	1.05	0.000491657806485869	0.026291759205089	10.18	-79	-172	-38	1	BP	uPLM
TGGGCTT	GO:0051276	chromosome organization	523	67	2.94	4.41	0.000500943944313522	0.0265307619738354	10.18	-79	-172	-38	1	BP	uPLM
TGGGCTT	GO:0043414	macromolecule methylation	170	28	0.955	1.84	0.000548279598585105	0.0287611812286358	10.18	-79	-172	-38	1	BP	uPLM
TGGGCTT	GO:0007127	meiosis I	62	14	0.348	0.922	0.000595143815768407	0.0306360012827326	10.18	-79	-172	-38	1	BP	uPLM
TGGGCTT	GO:0044743	protein transmembrane import into intracellular organelle	69	15	0.388	0.988	0.000591214554213025	0.0306360012827326	10.18	-79	-172	-38	1	BP	uPLM
TGGGCTT	GO:0009141	nucleoside triphosphate metabolic process	163	27	0.916	1.78	0.000623418491844082	0.0317145450290944	10.18	-79	-172	-38	1	BP	uPLM
TGGGCTT	GO:0090151	establishment of protein localization to mitochondrial membrane	14	6	0.0787	0.395	0.000627611729878594	0.0317145450290944	10.18	-79	-172	-38	1	BP	uPLM
TGGGCTT	GO:0071705	nitrogen compound transport	894	104	5.02	6.85	0.000654609890128537	0.0327781024984362	10.18	-79	-172	-38	1	BP	uPLM
TGGGCTT	GO:0018410	C-terminal protein amino acid modification	6	4	0.0337	0.264	0.000686896995071652	0.0340849427824744	10.18	-79	-172	-38	1	BP	uPLM
TGGGCTT	GO:0006418	tRNA aminoacylation for protein translation	50	12	0.281	0.791	0.000809053786583075	0.0384161056594791	10.18	-79	-172	-38	1	BP	uPLM
TGGGCTT	GO:0009199	ribonucleoside triphosphate metabolic process	157	26	0.882	1.71	0.000781357385022185	0.0384161056594791	10.18	-79	-172	-38	1	BP	uPLM
TGGGCTT	GO:0009205	purine ribonucleoside triphosphate metabolic process	149	25	0.837	1.65	0.000803590410419966	0.0384161056594791	10.18	-79	-172	-38	1	BP	uPLM
TGGGCTT	GO:0043038	amino acid activation	50	12	0.281	0.791	0.000809053786583075	0.0384161056594791	10.18	-79	-172	-38	1	BP	uPLM
TGGGCTT	GO:0043039	tRNA aminoacylation	50	12	0.281	0.791	0.000809053786583075	0.0384161056594791	10.18	-79	-172	-38	1	BP	uPLM
TGGGCTT	GO:0000413	protein peptidyl-prolyl isomerization	31	9	0.174	0.593	0.000834273497655339	0.039275029274236	10.18	-79	-172	-38	1	BP	uPLM
TGGGCTT	GO:0009144	purine nucleoside triphosphate metabolic process	150	25	0.843	1.65	0.000887883273937775	0.0414445853631294	10.18	-79	-172	-38	1	BP	uPLM
TGGGCTTT	GO:0006412	translation	683	112	3.84	12.8	2.79179676314498e-30	1.53772165714025e-26	10.15	-81	-182	-38	1	BP	uPLM
TGGGCTTT	GO:0043043	peptide biosynthetic process	695	112	3.9	12.8	1.36218122469969e-29	3.75144709282295e-26	10.15	-81	-182	-38	1	BP	uPLM
TGGGCTTT	GO:0043604	amide biosynthetic process	751	115	4.22	13.1	2.39124750110141e-28	4.39033041202218e-25	10.15	-81	-182	-38	1	BP	uPLM
TGGGCTTT	GO:0006518	peptide metabolic process	771	113	4.33	12.9	3.55293224395667e-26	4.89238769992833e-23	10.15	-81	-182	-38	1	BP	uPLM
TGGGCTTT	GO:0043603	cellular amide metabolic process	856	118	4.81	13.5	5.99754827879067e-25	6.60689918391581e-22	10.15	-81	-182	-38	1	BP	uPLM
TGGGCTTT	GO:0022613	ribonucleoprotein complex biogenesis	403	70	2.26	7.98	1.40537305711823e-20	1.29013246643454e-17	10.15	-81	-182	-38	1	BP	uPLM
TGGGCTTT	GO:1901566	organonitrogen compound biosynthetic process	1496	154	8.4	17.6	3.0676598519257e-19	2.41381006634383e-16	10.15	-81	-182	-38	1	BP	uPLM
TGGGCTTT	GO:0042254	ribosome biogenesis	341	58	1.92	6.61	8.46346249521986e-17	5.82709392795888e-14	10.15	-81	-182	-38	1	BP	uPLM
TGGGCTTT	GO:0034641	cellular nitrogen compound metabolic process	4600	332	25.8	37.9	7.02404071929203e-16	4.29871292020672e-13	10.15	-81	-182	-38	1	BP	uPLM
TGGGCTTT	GO:0010467	gene expression	3479	262	19.5	29.9	3.79050661359007e-14	2.08781104276541e-11	10.15	-81	-182	-38	1	BP	uPLM
TGGGCTTT	GO:0071826	ribonucleoprotein complex subunit organization	167	33	0.938	3.76	6.23101920135933e-12	3.12004125100793e-09	10.15	-81	-182	-38	1	BP	uPLM
TGGGCTTT	GO:0006396	RNA processing	653	74	3.67	8.44	1.6070371207028e-11	7.37630038402587e-09	10.15	-81	-182	-38	1	BP	uPLM
TGGGCTTT	GO:0022618	ribonucleoprotein complex assembly	165	32	0.927	3.65	2.19092312798072e-11	9.28277276070602e-09	10.15	-81	-182	-38	1	BP	uPLM
TGGGCTTT	GO:0043933	protein-containing complex subunit organization	574	66	3.22	7.53	1.14170218866712e-10	4.49178261084179e-08	10.15	-81	-182	-38	1	BP	uPLM
TGGGCTTT	GO:0044085	cellular component biogenesis	1161	106	6.52	12.1	3.63620709557256e-10	1.33521524549425e-07	10.15	-81	-182	-38	1	BP	uPLM
TGGGCTTT	GO:0006807	nitrogen compound metabolic process	7102	438	39.9	49.9	4.28718551674066e-10	1.47586361413797e-07	10.15	-81	-182	-38	1	BP	uPLM
TGGGCTTT	GO:0034622	cellular protein-containing complex assembly	445	54	2.5	6.16	8.606086812974e-10	2.78837212740358e-07	10.15	-81	-182	-38	1	BP	uPLM
TGGGCTTT	GO:0044267	cellular protein metabolic process	2915	211	16.4	24.1	1.26192777654421e-09	3.86149899622528e-07	10.15	-81	-182	-38	1	BP	uPLM
TGGGCTTT	GO:0044260	cellular macromolecule metabolic process	5924	374	33.3	42.6	1.91122661983732e-09	5.54054538003366e-07	10.15	-81	-182	-38	1	BP	uPLM
TGGGCTTT	GO:0019538	protein metabolic process	3231	228	18.2	26	2.12828699692107e-09	5.86130238952062e-07	10.15	-81	-182	-38	1	BP	uPLM
TGGGCTTT	GO:0043170	macromolecule metabolic process	6411	398	36	45.4	3.20405262300069e-09	8.40377230832752e-07	10.15	-81	-182	-38	1	BP	uPLM
TGGGCTTT	GO:0065003	protein-containing complex assembly	520	58	2.92	6.61	4.96929691626234e-09	1.24413124612604e-06	10.15	-81	-182	-38	1	BP	uPLM
TGGGCTTT	GO:0000375	RNA splicing, via transesterification reactions	136	25	0.764	2.85	1.06607021166796e-08	2.34876589034685e-06	10.15	-81	-182	-38	1	BP	uPLM
TGGGCTTT	GO:0000377	RNA splicing, via transesterification reactions with bulged adenosine as nucleophile	136	25	0.764	2.85	1.06607021166796e-08	2.34876589034685e-06	10.15	-81	-182	-38	1	BP	uPLM
TGGGCTTT	GO:0008380	RNA splicing	231	34	1.3	3.88	1.05526890125959e-08	2.34876589034685e-06	10.15	-81	-182	-38	1	BP	uPLM
TGGGCTTT	GO:0006996	organelle organization	1420	117	7.98	13.3	1.76801840896133e-08	3.74547899867653e-06	10.15	-81	-182	-38	1	BP	uPLM
TGGGCTTT	GO:0044271	cellular nitrogen compound biosynthetic process	3285	224	18.5	25.5	6.03194751829784e-08	1.23051729373276e-05	10.15	-81	-182	-38	1	BP	uPLM
TGGGCTTT	GO:0000398	mRNA splicing, via spliceosome	120	22	0.674	2.51	8.48043435703555e-08	1.66822258709114e-05	10.15	-81	-182	-38	1	BP	uPLM
TGGGCTTT	GO:0042255	ribosome assembly	102	20	0.573	2.28	1.03026157946783e-07	1.95678647576166e-05	10.15	-81	-182	-38	1	BP	uPLM
TGGGCTTT	GO:0071840	cellular component organization or biogenesis	2822	196	15.9	22.3	1.48425378686614e-07	2.72508995268623e-05	10.15	-81	-182	-38	1	BP	uPLM
TGGGCTTT	GO:0042256	mature ribosome assembly	69	16	0.388	1.82	1.72463639904326e-07	3.06428944707429e-05	10.15	-81	-182	-38	1	BP	uPLM
TGGGCTTT	GO:1901564	organonitrogen compound metabolic process	4435	284	24.9	32.4	2.02048045989745e-07	3.47775199159849e-05	10.15	-81	-182	-38	1	BP	uPLM
TGGGCTTT	GO:0034645	cellular macromolecule biosynthetic process	3209	216	18	24.6	3.19112178991992e-07	5.32627236935725e-05	10.15	-81	-182	-38	1	BP	uPLM
TGGGCTTT	GO:0044237	cellular metabolic process	8308	481	46.7	54.8	4.06231507826626e-07	6.58095042679134e-05	10.15	-81	-182	-38	1	BP	uPLM
TGGGCTTT	GO:0022607	cellular component assembly	728	67	4.09	7.64	5.90619110986287e-07	9.29465732374991e-05	10.15	-81	-182	-38	1	BP	uPLM
TGGGCTTT	GO:0044238	primary metabolic process	8187	473	46	53.9	8.22936934066532e-07	0.000125909350912179	10.15	-81	-182	-38	1	BP	uPLM
TGGGCTTT	GO:0009059	macromolecule biosynthetic process	3263	216	18.3	24.6	1.12665094468857e-06	0.000167718740630937	10.15	-81	-182	-38	1	BP	uPLM
TGGGCTTT	GO:0006626	protein targeting to mitochondrion	40	11	0.225	1.25	2.42117545808492e-06	0.000325264254222726	10.15	-81	-182	-38	1	BP	uPLM
TGGGCTTT	GO:0016071	mRNA metabolic process	409	43	2.3	4.9	2.40033549044405e-06	0.000325264254222726	10.15	-81	-182	-38	1	BP	uPLM
TGGGCTTT	GO:0070585	protein localization to mitochondrion	40	11	0.225	1.25	2.42117545808492e-06	0.000325264254222726	10.15	-81	-182	-38	1	BP	uPLM
TGGGCTTT	GO:0072655	establishment of protein localization to mitochondrion	40	11	0.225	1.25	2.42117545808492e-06	0.000325264254222726	10.15	-81	-182	-38	1	BP	uPLM
TGGGCTTT	GO:0006397	mRNA processing	325	36	1.83	4.1	4.89745632665064e-06	0.000642266415409327	10.15	-81	-182	-38	1	BP	uPLM
TGGGCTTT	GO:0071704	organic substance metabolic process	8801	497	49.4	56.7	6.55195283757053e-06	0.000839259447193918	10.15	-81	-182	-38	1	BP	uPLM
TGGGCTTT	GO:0070925	organelle assembly	155	22	0.871	2.51	7.49384663292057e-06	0.000938093346684694	10.15	-81	-182	-38	1	BP	uPLM
TGGGCTTT	GO:0006839	mitochondrial transport	102	17	0.573	1.94	9.43402902596052e-06	0.00115472515277757	10.15	-81	-182	-38	1	BP	uPLM
TGGGCTTT	GO:0000028	ribosomal small subunit assembly	13	6	0.073	0.684	1.7910313350982e-05	0.00214456534646106	10.15	-81	-182	-38	1	BP	uPLM
TGGGCTTT	GO:0006886	intracellular protein transport	404	40	2.27	4.56	2.21786132471495e-05	0.00259914471841063	10.15	-81	-182	-38	1	BP	uPLM
TGGGCTTT	GO:0044249	cellular biosynthetic process	4587	279	25.8	31.8	2.32125595976073e-05	0.00266364121382543	10.15	-81	-182	-38	1	BP	uPLM
TGGGCTTT	GO:0046907	intracellular transport	581	51	3.26	5.82	4.71340755558856e-05	0.00529825486044526	10.15	-81	-182	-38	1	BP	uPLM
TGGGCTTT	GO:0072594	establishment of protein localization to organelle	188	23	1.06	2.62	5.37880006893727e-05	0.0059252861559413	10.15	-81	-182	-38	1	BP	uPLM
TGGGCTTT	GO:0006605	protein targeting	164	21	0.921	2.39	5.7579979780986e-05	0.00621863781634649	10.15	-81	-182	-38	1	BP	uPLM
TGGGCTTT	GO:0008152	metabolic process	9925	544	55.8	62	6.69681700347601e-05	0.00709347462598959	10.15	-81	-182	-38	1	BP	uPLM
TGGGCTTT	GO:0034613	cellular protein localization	484	44	2.72	5.02	6.92642702725282e-05	0.00719825661624689	10.15	-81	-182	-38	1	BP	uPLM
TGGGCTTT	GO:0034660	ncRNA metabolic process	298	31	1.67	3.53	7.31300819131341e-05	0.00745926835513968	10.15	-81	-182	-38	1	BP	uPLM
TGGGCTTT	GO:0034470	ncRNA processing	232	26	1.3	2.96	8.11768070993248e-05	0.00812948824551056	10.15	-81	-182	-38	1	BP	uPLM
TGGGCTTT	GO:0009987	cellular process	10593	575	59.5	65.6	9.25254894594858e-05	0.00908501270798975	10.15	-81	-182	-38	1	BP	uPLM
TGGGCTTT	GO:1901576	organic substance biosynthetic process	4691	280	26.4	31.9	9.40170160412882e-05	0.00908501270798975	10.15	-81	-182	-38	1	BP	uPLM
TGGGCTTT	GO:0006259	DNA metabolic process	523	46	2.94	5.25	0.000104824581426666	0.00995472059479445	10.15	-81	-182	-38	1	BP	uPLM
TGGGCTTT	GO:0042273	ribosomal large subunit biogenesis	40	9	0.225	1.03	0.000112943052382326	0.0105439039410484	10.15	-81	-182	-38	1	BP	uPLM
TGGGCTTT	GO:0033365	protein localization to organelle	225	25	1.26	2.85	0.000126728773215028	0.0116337013811396	10.15	-81	-182	-38	1	BP	uPLM
TGGGCTTT	GO:0007005	mitochondrion organization	113	16	0.635	1.82	0.000131418496243303	0.0118664438902969	10.15	-81	-182	-38	1	BP	uPLM
TGGGCTTT	GO:0051649	establishment of localization in cell	607	51	3.41	5.82	0.000142133222093522	0.0126269320530826	10.15	-81	-182	-38	1	BP	uPLM
TGGGCTTT	GO:0009058	biosynthetic process	4912	289	27.6	33	0.000196651428851088	0.017192953493838	10.15	-81	-182	-38	1	BP	uPLM
TGGGCTTT	GO:0006974	cellular response to DNA damage stimulus	316	31	1.78	3.53	0.000212952771509623	0.0183272478980469	10.15	-81	-182	-38	1	BP	uPLM
TGGGCTTT	GO:0016043	cellular component organization	2534	162	14.2	18.5	0.000217980144165998	0.0184713020625587	10.15	-81	-182	-38	1	BP	uPLM
TGGGCTTT	GO:0015031	protein transport	660	53	3.71	6.04	0.000324213088510447	0.0270570559320537	10.15	-81	-182	-38	1	BP	uPLM
TGGGCTTT	GO:0090151	establishment of protein localization to mitochondrial membrane	14	5	0.0787	0.57	0.000395904710244976	0.0325469125974526	10.15	-81	-182	-38	1	BP	uPLM
TGGGCTTT	GO:0070727	cellular macromolecule localization	524	44	2.94	5.02	0.000404758295928048	0.0327854219701719	10.15	-81	-182	-38	1	BP	uPLM
TGGGCTTT	GO:0045184	establishment of protein localization	667	53	3.75	6.04	0.000416969653736436	0.0332850558373955	10.15	-81	-182	-38	1	BP	uPLM
TGGGCTTT	GO:0044743	protein transmembrane import into intracellular organelle	69	11	0.388	1.25	0.000517959868498567	0.0407560422241444	10.15	-81	-182	-38	1	BP	uPLM
TGGGCTTT	GO:0017038	protein import	116	15	0.652	1.71	0.00057165470380461	0.0443475226557154	10.15	-81	-182	-38	1	BP	uPLM
TGGGCTTT	GO:0007008	outer mitochondrial membrane organization	9	4	0.0506	0.456	0.000604383940906018	0.0456020102261691	10.15	-81	-182	-38	1	BP	uPLM
TGGGCTTT	GO:0045040	protein insertion into mitochondrial outer membrane	9	4	0.0506	0.456	0.000604383940906018	0.0456020102261691	10.15	-81	-182	-38	1	BP	uPLM
CCCAATAA	GO:0006412	translation	683	56	3.84	13.6	1.15856955723241e-16	3.1946463811166e-13	10.12	-83	-143	-36	1	BP	uPLM
CCCAATAA	GO:0043604	amide biosynthetic process	751	59	4.22	14.4	1.1600023170358e-16	3.1946463811166e-13	10.12	-83	-143	-36	1	BP	uPLM
CCCAATAA	GO:0043043	peptide biosynthetic process	695	56	3.9	13.6	2.50442729022474e-16	4.59812850485263e-13	10.12	-83	-143	-36	1	BP	uPLM
CCCAATAA	GO:0006518	peptide metabolic process	771	58	4.33	14.1	1.52378764217669e-15	2.0982555832773e-12	10.12	-83	-143	-36	1	BP	uPLM
CCCAATAA	GO:0043603	cellular amide metabolic process	856	61	4.81	14.8	3.14455901480743e-15	3.46404621071187e-12	10.12	-83	-143	-36	1	BP	uPLM
CCCAATAA	GO:1901566	organonitrogen compound biosynthetic process	1496	82	8.4	20	9.70174789393317e-14	8.90620456663065e-11	10.12	-83	-143	-36	1	BP	uPLM
CCCAATAA	GO:0010467	gene expression	3479	126	19.5	30.7	3.66655764524008e-08	2.88505707285462e-05	10.12	-83	-143	-36	1	BP	uPLM
CCCAATAA	GO:0034641	cellular nitrogen compound metabolic process	4600	155	25.8	37.7	5.80718907510206e-08	3.99824967820777e-05	10.12	-83	-143	-36	1	BP	uPLM
CCCAATAA	GO:0022613	ribonucleoprotein complex biogenesis	403	25	2.26	6.08	8.09217297170695e-06	0.00405197170256017	10.12	-83	-143	-36	1	BP	uPLM
CCCAATAA	GO:0022618	ribonucleoprotein complex assembly	165	15	0.927	3.65	6.80680475905663e-06	0.00405197170256017	10.12	-83	-143	-36	1	BP	uPLM
CCCAATAA	GO:0071826	ribonucleoprotein complex subunit organization	167	15	0.938	3.65	7.88422524741798e-06	0.00405197170256017	10.12	-83	-143	-36	1	BP	uPLM
CCCAATAA	GO:0042255	ribosome assembly	102	11	0.573	2.68	2.35701082394148e-05	0.0108186796818914	10.12	-83	-143	-36	1	BP	uPLM
CCCAATAA	GO:0006996	organelle organization	1420	57	7.98	13.9	2.84671901229364e-05	0.0120613294767026	10.12	-83	-143	-36	1	BP	uPLM
CCCAATAA	GO:0042254	ribosome biogenesis	341	21	1.92	5.11	4.76506023088433e-05	0.0174973011678072	10.12	-83	-143	-36	1	BP	uPLM
CCCAATAA	GO:0044271	cellular nitrogen compound biosynthetic process	3285	108	18.5	26.3	4.74715102921367e-05	0.0174973011678072	10.12	-83	-143	-36	1	BP	uPLM
CCCAATAA	GO:0006396	RNA processing	653	32	3.67	7.79	5.4851144939665e-05	0.0188825066454797	10.12	-83	-143	-36	1	BP	uPLM
CCCAATAA	GO:0070925	organelle assembly	155	13	0.871	3.16	6.46398718964243e-05	0.0209433184944415	10.12	-83	-143	-36	1	BP	uPLM
GCCCAT	GO:0006412	translation	683	247	3.84	11.9	2.20718507514261e-65	6.07858769694276e-62	9.96	-60	-146	-36	1	BP	uPLM
GCCCAT	GO:0043043	peptide biosynthetic process	695	250	3.9	12	1.16035817844006e-65	6.07858769694276e-62	9.96	-60	-146	-36	1	BP	uPLM
GCCCAT	GO:0043604	amide biosynthetic process	751	256	4.22	12.3	7.50390424941776e-62	1.3777168201931e-58	9.96	-60	-146	-36	1	BP	uPLM
GCCCAT	GO:0006518	peptide metabolic process	771	254	4.33	12.2	4.88874588525767e-58	6.73180308399981e-55	9.96	-60	-146	-36	1	BP	uPLM
GCCCAT	GO:0043603	cellular amide metabolic process	856	262	4.81	12.6	7.9204581792509e-53	8.7251767302628e-50	9.96	-60	-146	-36	1	BP	uPLM
GCCCAT	GO:0022613	ribonucleoprotein complex biogenesis	403	163	2.26	7.84	1.60708054047255e-50	1.4752999361538e-47	9.96	-60	-146	-36	1	BP	uPLM
GCCCAT	GO:0042254	ribosome biogenesis	341	136	1.92	6.54	2.1441378520395e-41	1.68713018414765e-38	9.96	-60	-146	-36	1	BP	uPLM
GCCCAT	GO:1901566	organonitrogen compound biosynthetic process	1496	345	8.4	16.6	6.86574728104649e-39	4.72706700300051e-36	9.96	-60	-146	-36	1	BP	uPLM
GCCCAT	GO:0006396	RNA processing	653	191	3.67	9.19	2.65051160014979e-35	1.62211309929167e-32	9.96	-60	-146	-36	1	BP	uPLM
GCCCAT	GO:0034641	cellular nitrogen compound metabolic process	4600	776	25.8	37.3	5.93955575690092e-35	3.27150731090103e-32	9.96	-60	-146	-36	1	BP	uPLM
GCCCAT	GO:0044085	cellular component biogenesis	1161	273	6.52	13.1	5.88295935291591e-32	2.94575819235098e-29	9.96	-60	-146	-36	1	BP	uPLM
GCCCAT	GO:0010467	gene expression	3479	610	19.5	29.3	1.43574586491941e-30	6.59007351998011e-28	9.96	-60	-146	-36	1	BP	uPLM
GCCCAT	GO:0043933	protein-containing complex subunit organization	574	156	3.22	7.5	3.94995327021058e-25	1.6735648163323e-22	9.96	-60	-146	-36	1	BP	uPLM
GCCCAT	GO:0071826	ribonucleoprotein complex subunit organization	167	71	0.938	3.42	4.27846990563333e-24	1.68327230287346e-21	9.96	-60	-146	-36	1	BP	uPLM
GCCCAT	GO:0022618	ribonucleoprotein complex assembly	165	70	0.927	3.37	1.04283706659842e-23	3.8292977085494e-21	9.96	-60	-146	-36	1	BP	uPLM
GCCCAT	GO:0065003	protein-containing complex assembly	520	141	2.92	6.78	1.08934887652665e-22	3.750083507443e-20	9.96	-60	-146	-36	1	BP	uPLM
GCCCAT	GO:0034622	cellular protein-containing complex assembly	445	124	2.5	5.96	3.70297827707044e-21	1.19976496177082e-18	9.96	-60	-146	-36	1	BP	uPLM
GCCCAT	GO:0016071	mRNA metabolic process	409	117	2.3	5.63	4.95391400839678e-21	1.51589768656941e-18	9.96	-60	-146	-36	1	BP	uPLM
GCCCAT	GO:0022607	cellular component assembly	728	173	4.09	8.32	8.15783116538983e-21	2.36491231889301e-18	9.96	-60	-146	-36	1	BP	uPLM
GCCCAT	GO:0071840	cellular component organization or biogenesis	2822	479	15.9	23	4.52193500763043e-20	1.24534090110142e-17	9.96	-60	-146	-36	1	BP	uPLM
GCCCAT	GO:0006397	mRNA processing	325	98	1.83	4.71	1.49293169337231e-19	3.91574655575937e-17	9.96	-60	-146	-36	1	BP	uPLM
GCCCAT	GO:0008380	RNA splicing	231	77	1.3	3.7	2.09170885336538e-18	5.23687834742568e-16	9.96	-60	-146	-36	1	BP	uPLM
GCCCAT	GO:0070925	organelle assembly	155	60	0.871	2.89	3.63838083204899e-18	8.71313114040253e-16	9.96	-60	-146	-36	1	BP	uPLM
GCCCAT	GO:0006996	organelle organization	1420	270	7.98	13	3.33934244165035e-17	7.66379090358756e-15	9.96	-60	-146	-36	1	BP	uPLM
GCCCAT	GO:0044260	cellular macromolecule metabolic process	5924	860	33.3	41.4	1.45190792659182e-16	3.19884354386709e-14	9.96	-60	-146	-36	1	BP	uPLM
GCCCAT	GO:0006807	nitrogen compound metabolic process	7102	1001	39.9	48.1	3.11414462652498e-16	6.59719561649983e-14	9.96	-60	-146	-36	1	BP	uPLM
GCCCAT	GO:0044267	cellular protein metabolic process	2915	472	16.4	22.7	9.07778817409774e-16	1.85186878751594e-13	9.96	-60	-146	-36	1	BP	uPLM
GCCCAT	GO:0000375	RNA splicing, via transesterification reactions	136	51	0.764	2.45	5.4692807049724e-15	1.0299775528712e-12	9.96	-60	-146	-36	1	BP	uPLM
GCCCAT	GO:0000377	RNA splicing, via transesterification reactions with bulged adenosine as nucleophile	136	51	0.764	2.45	5.4692807049724e-15	1.0299775528712e-12	9.96	-60	-146	-36	1	BP	uPLM
GCCCAT	GO:0042255	ribosome assembly	102	43	0.573	2.07	5.60989952544227e-15	1.0299775528712e-12	9.96	-60	-146	-36	1	BP	uPLM
GCCCAT	GO:0034470	ncRNA processing	232	70	1.3	3.37	2.33910952483709e-14	4.15606943961378e-12	9.96	-60	-146	-36	1	BP	uPLM
GCCCAT	GO:0034660	ncRNA metabolic process	298	82	1.67	3.94	4.45565144767925e-14	7.66929005431792e-12	9.96	-60	-146	-36	1	BP	uPLM
GCCCAT	GO:0019538	protein metabolic process	3231	504	18.2	24.2	7.23935465398392e-14	1.16672516397398e-11	9.96	-60	-146	-36	1	BP	uPLM
GCCCAT	GO:0043170	macromolecule metabolic process	6411	903	36	43.4	7.31448370659153e-14	1.16672516397398e-11	9.96	-60	-146	-36	1	BP	uPLM
GCCCAT	GO:0044271	cellular nitrogen compound biosynthetic process	3285	511	18.5	24.6	7.4138309257606e-14	1.16672516397398e-11	9.96	-60	-146	-36	1	BP	uPLM
GCCCAT	GO:0034645	cellular macromolecule biosynthetic process	3209	499	18	24	1.78619234397953e-13	2.73287428628868e-11	9.96	-60	-146	-36	1	BP	uPLM
GCCCAT	GO:0009059	macromolecule biosynthetic process	3263	502	18.3	24.1	9.55274929579174e-13	1.42206873300597e-10	9.96	-60	-146	-36	1	BP	uPLM
GCCCAT	GO:0006364	rRNA processing	132	46	0.742	2.21	2.49380717390194e-12	3.61470787206629e-10	9.96	-60	-146	-36	1	BP	uPLM
GCCCAT	GO:0000398	mRNA splicing, via spliceosome	120	42	0.674	2.02	1.88563495853847e-11	2.66309675682817e-09	9.96	-60	-146	-36	1	BP	uPLM
GCCCAT	GO:0016072	rRNA metabolic process	141	46	0.792	2.21	3.41255796829274e-11	4.6990923223391e-09	9.96	-60	-146	-36	1	BP	uPLM
GCCCAT	GO:0044237	cellular metabolic process	8308	1106	46.7	53.2	1.38248078424069e-10	1.85724491697505e-08	9.96	-60	-146	-36	1	BP	uPLM
GCCCAT	GO:0015031	protein transport	660	132	3.71	6.35	2.44613244050646e-10	3.20792797197847e-08	9.96	-60	-146	-36	1	BP	uPLM
GCCCAT	GO:0016043	cellular component organization	2534	391	14.2	18.8	5.11122639057188e-10	6.3983261271068e-08	9.96	-60	-146	-36	1	BP	uPLM
GCCCAT	GO:0045184	establishment of protein localization	667	132	3.75	6.35	5.030468811824e-10	6.3983261271068e-08	9.96	-60	-146	-36	1	BP	uPLM
GCCCAT	GO:1901564	organonitrogen compound metabolic process	4435	632	24.9	30.4	9.28436930023596e-10	1.13640680234888e-07	9.96	-60	-146	-36	1	BP	uPLM
GCCCAT	GO:0042274	ribosomal small subunit biogenesis	29	17	0.163	0.818	1.71191443611024e-09	2.04983145958591e-07	9.96	-60	-146	-36	1	BP	uPLM
GCCCAT	GO:0042273	ribosomal large subunit biogenesis	40	20	0.225	0.962	2.75953338844889e-09	3.23393827735669e-07	9.96	-60	-146	-36	1	BP	uPLM
GCCCAT	GO:0042256	mature ribosome assembly	69	27	0.388	1.3	4.54760074484564e-09	5.21837185471037e-07	9.96	-60	-146	-36	1	BP	uPLM
GCCCAT	GO:0006139	nucleobase-containing compound metabolic process	3671	531	20.6	25.5	4.80956064395711e-09	5.40633878100322e-07	9.96	-60	-146	-36	1	BP	uPLM
GCCCAT	GO:0034613	cellular protein localization	484	99	2.72	4.76	1.38160419609181e-08	1.52197518241473e-06	9.96	-60	-146	-36	1	BP	uPLM
GCCCAT	GO:0008104	protein localization	738	137	4.15	6.59	1.71151228957287e-08	1.81288647903218e-06	9.96	-60	-146	-36	1	BP	uPLM
GCCCAT	GO:0015833	peptide transport	704	132	3.96	6.35	1.69492751240562e-08	1.81288647903218e-06	9.96	-60	-146	-36	1	BP	uPLM
GCCCAT	GO:0006886	intracellular protein transport	404	86	2.27	4.14	1.86518955197874e-08	1.93838944382998e-06	9.96	-60	-146	-36	1	BP	uPLM
GCCCAT	GO:0046483	heterocycle metabolic process	3995	567	22.4	27.3	2.13806473896857e-08	2.18082603374795e-06	9.96	-60	-146	-36	1	BP	uPLM
GCCCAT	GO:0070727	cellular macromolecule localization	524	104	2.94	5	3.0823656664695e-08	3.08684910743891e-06	9.96	-60	-146	-36	1	BP	uPLM
GCCCAT	GO:0042886	amide transport	715	132	4.02	6.35	4.40878369054607e-08	4.33635367277282e-06	9.96	-60	-146	-36	1	BP	uPLM
GCCCAT	GO:0000027	ribosomal large subunit assembly	24	14	0.135	0.673	5.28682660562209e-08	5.10874402522219e-06	9.96	-60	-146	-36	1	BP	uPLM
GCCCAT	GO:0044249	cellular biosynthetic process	4587	637	25.8	30.6	6.08775180159825e-08	5.78126498675917e-06	9.96	-60	-146	-36	1	BP	uPLM
GCCCAT	GO:0033365	protein localization to organelle	225	54	1.26	2.6	1.56821715543497e-07	1.4640237444298e-05	9.96	-60	-146	-36	1	BP	uPLM
GCCCAT	GO:0090304	nucleic acid metabolic process	3253	466	18.3	22.4	2.18813206247345e-07	2.00870523335063e-05	9.96	-60	-146	-36	1	BP	uPLM
GCCCAT	GO:0046907	intracellular transport	581	109	3.26	5.24	2.96394736195694e-07	2.67629869994407e-05	9.96	-60	-146	-36	1	BP	uPLM
GCCCAT	GO:0010608	posttranscriptional regulation of gene expression	196	48	1.1	2.31	3.98796097082727e-07	3.54285306892203e-05	9.96	-60	-146	-36	1	BP	uPLM
GCCCAT	GO:0044238	primary metabolic process	8187	1061	46	51	5.50248132874991e-07	4.81074081884992e-05	9.96	-60	-146	-36	1	BP	uPLM
GCCCAT	GO:0006259	DNA metabolic process	523	99	2.94	4.76	6.7972756511025e-07	5.84990535723009e-05	9.96	-60	-146	-36	1	BP	uPLM
GCCCAT	GO:1901360	organic cyclic compound metabolic process	4273	589	24	28.3	7.59439367507391e-07	6.43537236343186e-05	9.96	-60	-146	-36	1	BP	uPLM
GCCCAT	GO:0022904	respiratory electron transport chain	40	17	0.225	0.818	8.24113572112672e-07	6.87760235635848e-05	9.96	-60	-146	-36	1	BP	uPLM
GCCCAT	GO:0006725	cellular aromatic compound metabolic process	4149	573	23.3	27.6	9.06523668428838e-07	7.45243636672543e-05	9.96	-60	-146	-36	1	BP	uPLM
GCCCAT	GO:1901576	organic substance biosynthetic process	4691	639	26.4	30.7	1.10429796740023e-06	8.94481353594186e-05	9.96	-60	-146	-36	1	BP	uPLM
GCCCAT	GO:0007005	mitochondrion organization	113	32	0.635	1.54	1.20200228734816e-06	9.59511391117926e-05	9.96	-60	-146	-36	1	BP	uPLM
GCCCAT	GO:0006119	oxidative phosphorylation	33	15	0.185	0.722	1.29285491917714e-06	0.000100296406969404	9.96	-60	-146	-36	1	BP	uPLM
GCCCAT	GO:0042773	ATP synthesis coupled electron transport	33	15	0.185	0.722	1.29285491917714e-06	0.000100296406969404	9.96	-60	-146	-36	1	BP	uPLM
GCCCAT	GO:0051649	establishment of localization in cell	607	110	3.41	5.29	1.50495757743278e-06	0.000115129254673607	9.96	-60	-146	-36	1	BP	uPLM
GCCCAT	GO:0009987	cellular process	10593	1335	59.5	64.2	1.67785515658774e-06	0.000126597619212127	9.96	-60	-146	-36	1	BP	uPLM
GCCCAT	GO:0006414	translational elongation	55	20	0.309	0.962	1.77582447637972e-06	0.000132178935349993	9.96	-60	-146	-36	1	BP	uPLM
GCCCAT	GO:0030490	maturation of SSU-rRNA	16	10	0.0899	0.481	1.90253231585752e-06	0.000139721973276576	9.96	-60	-146	-36	1	BP	uPLM
GCCCAT	GO:0051641	cellular localization	781	134	4.39	6.45	2.42305475133948e-06	0.000175607704873393	9.96	-60	-146	-36	1	BP	uPLM
GCCCAT	GO:0000462	maturation of SSU-rRNA from tricistronic rRNA transcript (SSU-rRNA, 5.8S rRNA, LSU-rRNA)	11	8	0.0618	0.385	4.07270541539377e-06	0.00029133066789596	9.96	-60	-146	-36	1	BP	uPLM
GCCCAT	GO:0006417	regulation of translation	147	37	0.826	1.78	4.15008410648976e-06	0.000293059785365969	9.96	-60	-146	-36	1	BP	uPLM
GCCCAT	GO:0009058	biosynthetic process	4912	660	27.6	31.7	4.82282812085726e-06	0.000336254902401036	9.96	-60	-146	-36	1	BP	uPLM
GCCCAT	GO:0042775	mitochondrial ATP synthesis coupled electron transport	32	14	0.18	0.673	5.11267387279227e-06	0.000352007596141748	9.96	-60	-146	-36	1	BP	uPLM
GCCCAT	GO:0034248	regulation of cellular amide metabolic process	149	37	0.837	1.78	5.81810709709754e-06	0.000395631282602633	9.96	-60	-146	-36	1	BP	uPLM
GCCCAT	GO:0017038	protein import	116	31	0.652	1.49	6.59870638890524e-06	0.000443239936464513	9.96	-60	-146	-36	1	BP	uPLM
GCCCAT	GO:0006367	transcription initiation from RNA polymerase II promoter	37	15	0.208	0.722	7.39754673680364e-06	0.000490911896702583	9.96	-60	-146	-36	1	BP	uPLM
GCCCAT	GO:0000373	Group II intron splicing	15	9	0.0843	0.433	1.02923149027352e-05	0.000666942005697242	9.96	-60	-146	-36	1	BP	uPLM
GCCCAT	GO:0072594	establishment of protein localization to organelle	188	43	1.06	2.07	1.02824876201445e-05	0.000666942005697242	9.96	-60	-146	-36	1	BP	uPLM
GCCCAT	GO:0009141	nucleoside triphosphate metabolic process	163	38	0.916	1.83	2.08614088899634e-05	0.00133610046704556	9.96	-60	-146	-36	1	BP	uPLM
GCCCAT	GO:0071704	organic substance metabolic process	8801	1116	49.4	53.7	2.19970028800801e-05	0.00139263783751128	9.96	-60	-146	-36	1	BP	uPLM
GCCCAT	GO:0046034	ATP metabolic process	140	34	0.787	1.64	2.26213201794334e-05	0.00141588899486726	9.96	-60	-146	-36	1	BP	uPLM
GCCCAT	GO:0090305	nucleic acid phosphodiester bond hydrolysis	74	22	0.416	1.06	2.34833393157977e-05	0.00145332846012824	9.96	-60	-146	-36	1	BP	uPLM
GCCCAT	GO:0006605	protein targeting	164	38	0.921	1.83	2.4142047964052e-05	0.00147749333539998	9.96	-60	-146	-36	1	BP	uPLM
GCCCAT	GO:0000028	ribosomal small subunit assembly	13	8	0.073	0.385	2.55625935834417e-05	0.00154723918085271	9.96	-60	-146	-36	1	BP	uPLM
GCCCAT	GO:0006974	cellular response to DNA damage stimulus	316	62	1.78	2.98	2.64353181892686e-05	0.00158267100637491	9.96	-60	-146	-36	1	BP	uPLM
GCCCAT	GO:0008152	metabolic process	9925	1245	55.8	59.9	2.95331361362597e-05	0.00174912380471525	9.96	-60	-146	-36	1	BP	uPLM
GCCCAT	GO:0006352	DNA-templated transcription, initiation	60	19	0.337	0.914	3.14694451239965e-05	0.00184397557173375	9.96	-60	-146	-36	1	BP	uPLM
GCCCAT	GO:0045333	cellular respiration	114	29	0.64	1.39	3.54329545906856e-05	0.00205436540932101	9.96	-60	-146	-36	1	BP	uPLM
GCCCAT	GO:0009205	purine ribonucleoside triphosphate metabolic process	149	35	0.837	1.68	3.67051884997935e-05	0.00210596019017565	9.96	-60	-146	-36	1	BP	uPLM
GCCCAT	GO:0009144	purine nucleoside triphosphate metabolic process	150	35	0.843	1.68	4.25803645832163e-05	0.00241786235179748	9.96	-60	-146	-36	1	BP	uPLM
GCCCAT	GO:0072521	purine-containing compound metabolic process	237	49	1.33	2.36	4.5537742496466e-05	0.00255940699663811	9.96	-60	-146	-36	1	BP	uPLM
GCCCAT	GO:0009126	purine nucleoside monophosphate metabolic process	164	37	0.921	1.78	5.64939912429867e-05	0.00311168903766371	9.96	-60	-146	-36	1	BP	uPLM
GCCCAT	GO:0009167	purine ribonucleoside monophosphate metabolic process	164	37	0.921	1.78	5.64939912429867e-05	0.00311168903766371	9.96	-60	-146	-36	1	BP	uPLM
GCCCAT	GO:0006120	mitochondrial electron transport, NADH to ubiquinone	8	6	0.0449	0.289	5.726215823512e-05	0.00312277195603011	9.96	-60	-146	-36	1	BP	uPLM
GCCCAT	GO:0051276	chromosome organization	523	91	2.94	4.38	5.87705553471949e-05	0.00317360998874852	9.96	-60	-146	-36	1	BP	uPLM
GCCCAT	GO:0032259	methylation	305	59	1.71	2.84	6.23524432729919e-05	0.00333434230628776	9.96	-60	-146	-36	1	BP	uPLM
GCCCAT	GO:0009853	photorespiration	58	18	0.326	0.866	6.8062519650064e-05	0.00360469575223608	9.96	-60	-146	-36	1	BP	uPLM
GCCCAT	GO:0009123	nucleoside monophosphate metabolic process	184	40	1.03	1.92	6.98667869665311e-05	0.00366501202487289	9.96	-60	-146	-36	1	BP	uPLM
GCCCAT	GO:0006457	protein folding	255	51	1.43	2.45	7.96016363890546e-05	0.0041362812568954	9.96	-60	-146	-36	1	BP	uPLM
GCCCAT	GO:0016070	RNA metabolic process	2924	403	16.4	19.4	8.11764409587214e-05	0.00417869006355736	9.96	-60	-146	-36	1	BP	uPLM
GCCCAT	GO:0009161	ribonucleoside monophosphate metabolic process	180	39	1.01	1.88	9.22728478427155e-05	0.00470591523997849	9.96	-60	-146	-36	1	BP	uPLM
GCCCAT	GO:0006626	protein targeting to mitochondrion	40	14	0.225	0.673	0.000101752850744522	0.00501670553848697	9.96	-60	-146	-36	1	BP	uPLM
GCCCAT	GO:0034250	positive regulation of cellular amide metabolic process	15	8	0.0843	0.385	0.000102920792637805	0.00501670553848697	9.96	-60	-146	-36	1	BP	uPLM
GCCCAT	GO:0045727	positive regulation of translation	15	8	0.0843	0.385	0.000102920792637805	0.00501670553848697	9.96	-60	-146	-36	1	BP	uPLM
GCCCAT	GO:0070585	protein localization to mitochondrion	40	14	0.225	0.673	0.000101752850744522	0.00501670553848697	9.96	-60	-146	-36	1	BP	uPLM
GCCCAT	GO:0072655	establishment of protein localization to mitochondrion	40	14	0.225	0.673	0.000101752850744522	0.00501670553848697	9.96	-60	-146	-36	1	BP	uPLM
GCCCAT	GO:0009199	ribonucleoside triphosphate metabolic process	157	35	0.882	1.68	0.000114052031583392	0.00551051394702917	9.96	-60	-146	-36	1	BP	uPLM
GCCCAT	GO:0000387	spliceosomal snRNP assembly	19	9	0.107	0.433	0.000122557707254497	0.00586998131789367	9.96	-60	-146	-36	1	BP	uPLM
GCCCAT	GO:0090501	RNA phosphodiester bond hydrolysis	41	14	0.23	0.673	0.000138028363809688	0.00655396748158414	9.96	-60	-146	-36	1	BP	uPLM
GCCCAT	GO:0009150	purine ribonucleotide metabolic process	196	41	1.1	1.97	0.00014037807377631	0.00660856778085396	9.96	-60	-146	-36	1	BP	uPLM
GCCCAT	GO:0071705	nitrogen compound transport	894	140	5.02	6.73	0.000153940892355636	0.00718564775504102	9.96	-60	-146	-36	1	BP	uPLM
GCCCAT	GO:0031123	RNA 3'-end processing	47	15	0.264	0.722	0.0001908130956344	0.00883192042650651	9.96	-60	-146	-36	1	BP	uPLM
GCCCAT	GO:0000045	autophagosome assembly	20	9	0.112	0.433	0.000199783437948471	0.00894639980666813	9.96	-60	-146	-36	1	BP	uPLM
GCCCAT	GO:0016236	macroautophagy	20	9	0.112	0.433	0.000199783437948471	0.00894639980666813	9.96	-60	-146	-36	1	BP	uPLM
GCCCAT	GO:0017004	cytochrome complex assembly	20	9	0.112	0.433	0.000199783437948471	0.00894639980666813	9.96	-60	-146	-36	1	BP	uPLM
GCCCAT	GO:1905037	autophagosome organization	20	9	0.112	0.433	0.000199783437948471	0.00894639980666813	9.96	-60	-146	-36	1	BP	uPLM
GCCCAT	GO:0015980	energy derivation by oxidation of organic compounds	137	31	0.77	1.49	0.000205982373472941	0.00914960413781419	9.96	-60	-146	-36	1	BP	uPLM
GCCCAT	GO:0055086	nucleobase-containing small molecule metabolic process	380	68	2.13	3.27	0.0002125805820411	0.00936715076705903	9.96	-60	-146	-36	1	BP	uPLM
GCCCAT	GO:0009259	ribonucleotide metabolic process	213	43	1.2	2.07	0.000224839918894973	0.00982871645455166	9.96	-60	-146	-36	1	BP	uPLM
GCCCAT	GO:0006399	tRNA metabolic process	144	32	0.809	1.54	0.000233226388838456	0.0101150468482064	9.96	-60	-146	-36	1	BP	uPLM
GCCCAT	GO:0009793	embryo development ending in seed dormancy	630	103	3.54	4.95	0.000237719891799206	0.0102293840939846	9.96	-60	-146	-36	1	BP	uPLM
GCCCAT	GO:0006403	RNA localization	91	23	0.511	1.11	0.000243396530335129	0.0103924658068674	9.96	-60	-146	-36	1	BP	uPLM
GCCCAT	GO:0006163	purine nucleotide metabolic process	201	41	1.13	1.97	0.000247388300730464	0.0104816520032569	9.96	-60	-146	-36	1	BP	uPLM
GCCCAT	GO:0006281	DNA repair	287	54	1.61	2.6	0.000259824091981891	0.0109245122033302	9.96	-60	-146	-36	1	BP	uPLM
GCCCAT	GO:0006122	mitochondrial electron transport, ubiquinol to cytochrome c	13	7	0.073	0.337	0.000265539205093928	0.0110802268307375	9.96	-60	-146	-36	1	BP	uPLM
GCCCAT	GO:0016458	gene silencing	189	39	1.06	1.88	0.000270527057046957	0.0112034814301852	9.96	-60	-146	-36	1	BP	uPLM
GCCCAT	GO:0016226	iron-sulfur cluster assembly	25	10	0.14	0.481	0.000287136897176078	0.011715185404784	9.96	-60	-146	-36	1	BP	uPLM
GCCCAT	GO:0031163	metallo-sulfur cluster assembly	25	10	0.14	0.481	0.000287136897176078	0.011715185404784	9.96	-60	-146	-36	1	BP	uPLM
GCCCAT	GO:0040029	regulation of gene expression, epigenetic	185	38	1.04	1.83	0.000354067768526472	0.0143397446253221	9.96	-60	-146	-36	1	BP	uPLM
GCCCAT	GO:0033036	macromolecule localization	988	150	5.55	7.22	0.000386733110527799	0.0155483647648695	9.96	-60	-146	-36	1	BP	uPLM
GCCCAT	GO:0072657	protein localization to membrane	50	15	0.281	0.722	0.000407121635830423	0.0161325609363595	9.96	-60	-146	-36	1	BP	uPLM
GCCCAT	GO:0090150	establishment of protein localization to membrane	50	15	0.281	0.722	0.000407121635830423	0.0161325609363595	9.96	-60	-146	-36	1	BP	uPLM
GCCCAT	GO:0000413	protein peptidyl-prolyl isomerization	31	11	0.174	0.529	0.000489063635651579	0.0184915073435637	9.96	-60	-146	-36	1	BP	uPLM
GCCCAT	GO:0002181	cytoplasmic translation	22	9	0.124	0.433	0.000475825115395105	0.0184915073435637	9.96	-60	-146	-36	1	BP	uPLM
GCCCAT	GO:0006091	generation of precursor metabolites and energy	349	62	1.96	2.98	0.000480963394345597	0.0184915073435637	9.96	-60	-146	-36	1	BP	uPLM
GCCCAT	GO:0009117	nucleotide metabolic process	308	56	1.73	2.69	0.00049325915412656	0.0184915073435637	9.96	-60	-146	-36	1	BP	uPLM
GCCCAT	GO:0016441	posttranscriptional gene silencing	78	20	0.438	0.962	0.000493509727578771	0.0184915073435637	9.96	-60	-146	-36	1	BP	uPLM
GCCCAT	GO:0022411	cellular component disassembly	78	20	0.438	0.962	0.000493509727578771	0.0184915073435637	9.96	-60	-146	-36	1	BP	uPLM
GCCCAT	GO:0031425	chloroplast RNA processing	14	7	0.0787	0.337	0.000477559472342089	0.0184915073435637	9.96	-60	-146	-36	1	BP	uPLM
GCCCAT	GO:0090151	establishment of protein localization to mitochondrial membrane	14	7	0.0787	0.337	0.000477559472342089	0.0184915073435637	9.96	-60	-146	-36	1	BP	uPLM
GCCCAT	GO:0000956	nuclear-transcribed mRNA catabolic process	51	15	0.287	0.722	0.000515215378999933	0.0191743669427813	9.96	-60	-146	-36	1	BP	uPLM
GCCCAT	GO:0008033	tRNA processing	90	22	0.506	1.06	0.000542274518538166	0.0200459600544176	9.96	-60	-146	-36	1	BP	uPLM
GCCCAT	GO:0019693	ribose phosphate metabolic process	242	46	1.36	2.21	0.000568653479325103	0.0207426712855806	9.96	-60	-146	-36	1	BP	uPLM
GCCCAT	GO:0061024	membrane organization	170	35	0.955	1.68	0.000566799363978575	0.0207426712855806	9.96	-60	-146	-36	1	BP	uPLM
GCCCAT	GO:0006753	nucleoside phosphate metabolic process	310	56	1.74	2.69	0.000580768186893237	0.0210452050882102	9.96	-60	-146	-36	1	BP	uPLM
GCCCAT	GO:0006401	RNA catabolic process	79	20	0.444	0.962	0.000589355570350997	0.0212168005326359	9.96	-60	-146	-36	1	BP	uPLM
GCCCAT	GO:0065002	intracellular protein transmembrane transport	74	19	0.416	0.914	0.000663364921250557	0.0237260648457667	9.96	-60	-146	-36	1	BP	uPLM
GCCCAT	GO:0007030	Golgi organization	23	9	0.129	0.433	0.000701194716081288	0.0249172935237144	9.96	-60	-146	-36	1	BP	uPLM
GCCCAT	GO:0044743	protein transmembrane import into intracellular organelle	69	18	0.388	0.866	0.000742825206447452	0.0260603900453029	9.96	-60	-146	-36	1	BP	uPLM
GCCCAT	GO:0046700	heterocycle catabolic process	166	34	0.933	1.64	0.000742335757798382	0.0260603900453029	9.96	-60	-146	-36	1	BP	uPLM
GCCCAT	GO:0071806	protein transmembrane transport	75	19	0.421	0.914	0.000792674123684339	0.0276332219826161	9.96	-60	-146	-36	1	BP	uPLM
GCCCAT	GO:0006901	vesicle coating	5	4	0.0281	0.192	0.000841722346069933	0.0286185597663777	9.96	-60	-146	-36	1	BP	uPLM
GCCCAT	GO:0048207	vesicle targeting, rough ER to cis-Golgi	5	4	0.0281	0.192	0.000841722346069933	0.0286185597663777	9.96	-60	-146	-36	1	BP	uPLM
GCCCAT	GO:0048208	COPII vesicle coating	5	4	0.0281	0.192	0.000841722346069933	0.0286185597663777	9.96	-60	-146	-36	1	BP	uPLM
GCCCAT	GO:0090114	COPII-coated vesicle budding	5	4	0.0281	0.192	0.000841722346069933	0.0286185597663777	9.96	-60	-146	-36	1	BP	uPLM
GCCCAT	GO:0007021	tubulin complex assembly	8	5	0.0449	0.241	0.000893179271080568	0.0301817878841213	9.96	-60	-146	-36	1	BP	uPLM
GCCCAT	GO:0006446	regulation of translational initiation	24	9	0.135	0.433	0.00100652048795601	0.0338043588272055	9.96	-60	-146	-36	1	BP	uPLM
GCCCAT	GO:0051304	chromosome separation	34	11	0.191	0.529	0.00118672774155374	0.0396151296998667	9.96	-60	-146	-36	1	BP	uPLM
GCCCAT	GO:0032544	plastid translation	12	6	0.0674	0.289	0.00124505411521789	0.0413117955820489	9.96	-60	-146	-36	1	BP	uPLM
GCCCAT	GO:0034655	nucleobase-containing compound catabolic process	108	24	0.607	1.15	0.00133422763071774	0.0440055436526545	9.96	-60	-146	-36	1	BP	uPLM
GCCCAT	GO:0009451	RNA modification	212	40	1.19	1.92	0.00144989136709988	0.0475357241070603	9.96	-60	-146	-36	1	BP	uPLM
GCCCAT	GO:0022900	electron transport chain	115	25	0.646	1.2	0.00148917271657406	0.0484148850781756	9.96	-60	-146	-36	1	BP	uPLM
GCCCAT	GO:0044270	cellular nitrogen compound catabolic process	166	33	0.933	1.59	0.0014942865764869	0.0484148850781756	9.96	-60	-146	-36	1	BP	uPLM
GCCCAT	GO:0035196	production of miRNAs involved in gene silencing by miRNA	30	10	0.169	0.481	0.001525853217938	0.0491485352304241	9.96	-60	-146	-36	1	BP	uPLM
GCCCAT	GO:0000244	spliceosomal tri-snRNP complex assembly	3	3	0.0169	0.144	0.00159155966094963	0.0495271786017547	9.96	-60	-146	-36	1	BP	uPLM
GCCCAT	GO:0006269	DNA replication, synthesis of RNA primer	3	3	0.0169	0.144	0.00159155966094963	0.0495271786017547	9.96	-60	-146	-36	1	BP	uPLM
GCCCAT	GO:0008298	intracellular mRNA localization	3	3	0.0169	0.144	0.00159155966094963	0.0495271786017547	9.96	-60	-146	-36	1	BP	uPLM
GCCCAT	GO:0008616	queuosine biosynthetic process	3	3	0.0169	0.144	0.00159155966094963	0.0495271786017547	9.96	-60	-146	-36	1	BP	uPLM
GCCCAT	GO:0010220	positive regulation of vernalization response	3	3	0.0169	0.144	0.00159155966094963	0.0495271786017547	9.96	-60	-146	-36	1	BP	uPLM
GCCCAT	GO:0046116	queuosine metabolic process	3	3	0.0169	0.144	0.00159155966094963	0.0495271786017547	9.96	-60	-146	-36	1	BP	uPLM
AGCCCAAT	GO:0006412	translation	683	72	3.84	14	6.31737158589557e-22	3.47960826951128e-18	9.88	-69	-185	-43	1	BP	uPLM
AGCCCAAT	GO:0043043	peptide biosynthetic process	695	72	3.9	14	1.74474048726989e-21	3.80452242085166e-18	9.88	-69	-185	-43	1	BP	uPLM
AGCCCAAT	GO:0043604	amide biosynthetic process	751	75	4.22	14.6	2.07217996778413e-21	3.80452242085166e-18	9.88	-69	-185	-43	1	BP	uPLM
AGCCCAAT	GO:0043603	cellular amide metabolic process	856	77	4.81	15	3.01408907139858e-19	4.15040065131584e-16	9.88	-69	-185	-43	1	BP	uPLM
AGCCCAAT	GO:0006518	peptide metabolic process	771	72	4.33	14	6.41735892652984e-19	7.06936259346527e-16	9.88	-69	-185	-43	1	BP	uPLM
AGCCCAAT	GO:1901566	organonitrogen compound biosynthetic process	1496	100	8.4	19.5	8.48447255315057e-16	7.78874580379222e-13	9.88	-69	-185	-43	1	BP	uPLM
AGCCCAAT	GO:0034641	cellular nitrogen compound metabolic process	4600	194	25.8	37.8	9.83718699441774e-10	7.74046085217898e-07	9.88	-69	-185	-43	1	BP	uPLM
AGCCCAAT	GO:0042254	ribosome biogenesis	341	31	1.92	6.04	1.7889022291179e-08	1.23165918474768e-05	9.88	-69	-185	-43	1	BP	uPLM
AGCCCAAT	GO:0022613	ribonucleoprotein complex biogenesis	403	34	2.26	6.63	2.35181376702468e-08	1.4393100254191e-05	9.88	-69	-185	-43	1	BP	uPLM
AGCCCAAT	GO:0010467	gene expression	3479	147	19.5	28.7	3.01989524856257e-07	0.000166335830290826	9.88	-69	-185	-43	1	BP	uPLM
AGCCCAAT	GO:0006396	RNA processing	653	39	3.67	7.6	1.48772314156282e-05	0.00744943551248001	9.88	-69	-185	-43	1	BP	uPLM
AGCCCAAT	GO:0006996	organelle organization	1420	68	7.98	13.3	2.25629752158994e-05	0.00955975903762875	9.88	-69	-185	-43	1	BP	uPLM
AGCCCAAT	GO:0044271	cellular nitrogen compound biosynthetic process	3285	132	18.5	25.7	2.18408162059186e-05	0.00955975903762875	9.88	-69	-185	-43	1	BP	uPLM
AGCCCAAT	GO:0006807	nitrogen compound metabolic process	7102	248	39.9	48.3	5.13625854302634e-05	0.0202075086107065	9.88	-69	-185	-43	1	BP	uPLM
AGCCCAAT	GO:0019538	protein metabolic process	3231	128	18.2	25	5.96774842209847e-05	0.020543973943074	9.88	-69	-185	-43	1	BP	uPLM
AGCCCAAT	GO:0034660	ncRNA metabolic process	298	22	1.67	4.29	5.67206977894891e-05	0.020543973943074	9.88	-69	-185	-43	1	BP	uPLM
AGCCCAAT	GO:0044267	cellular protein metabolic process	2915	116	16.4	22.6	0.00012408249977151	0.0402027299259694	9.88	-69	-185	-43	1	BP	uPLM
AGCCCAAT	GO:0009451	RNA modification	212	17	1.19	3.31	0.000145423181874076	0.0444994936534673	9.88	-69	-185	-43	1	BP	uPLM
AGCCCAAT	GO:1901564	organonitrogen compound metabolic process	4435	164	24.9	32	0.000155724762998109	0.0451437891891361	9.88	-69	-185	-43	1	BP	uPLM
AGCCCAAT	GO:0042255	ribosome assembly	102	11	0.573	2.14	0.000171293825198938	0.0471743194597874	9.88	-69	-185	-43	1	BP	uPLM
AATGGGC	GO:0043043	peptide biosynthetic process	695	158	3.9	12.4	1.39093923246554e-40	7.66129329242017e-37	9.77	-85	-149	-36	1	BP	uPLM
AATGGGC	GO:0006412	translation	683	155	3.84	12.1	1.0557808293415e-39	2.90762040400649e-36	9.77	-85	-149	-36	1	BP	uPLM
AATGGGC	GO:0043604	amide biosynthetic process	751	161	4.22	12.6	5.5537047098998e-38	1.0196601847376e-34	9.77	-85	-149	-36	1	BP	uPLM
AATGGGC	GO:0006518	peptide metabolic process	771	162	4.33	12.7	4.41399688781787e-37	6.0780737145252e-34	9.77	-85	-149	-36	1	BP	uPLM
AATGGGC	GO:0022613	ribonucleoprotein complex biogenesis	403	108	2.26	8.44	1.76664360724047e-34	1.9461345977361e-31	9.77	-85	-149	-36	1	BP	uPLM
AATGGGC	GO:0043603	cellular amide metabolic process	856	166	4.81	13	1.74254912238462e-33	1.59966009434909e-30	9.77	-85	-149	-36	1	BP	uPLM
AATGGGC	GO:0042254	ribosome biogenesis	341	90	1.92	7.04	2.58375084074232e-28	2.03304280440124e-25	9.77	-85	-149	-36	1	BP	uPLM
AATGGGC	GO:1901566	organonitrogen compound biosynthetic process	1496	215	8.4	16.8	2.9537118818746e-24	2.03363063067066e-21	9.77	-85	-149	-36	1	BP	uPLM
AATGGGC	GO:0006396	RNA processing	653	124	3.67	9.7	3.50457972461419e-24	2.14480279146389e-21	9.77	-85	-149	-36	1	BP	uPLM
AATGGGC	GO:0034641	cellular nitrogen compound metabolic process	4600	486	25.8	38	2.18256693781972e-23	1.2021578693511e-20	9.77	-85	-149	-36	1	BP	uPLM
AATGGGC	GO:0044085	cellular component biogenesis	1161	176	6.52	13.8	2.55840853849137e-22	1.28106493000095e-19	9.77	-85	-149	-36	1	BP	uPLM
AATGGGC	GO:0043933	protein-containing complex subunit organization	574	103	3.22	8.05	2.28965329987939e-18	1.05095086464464e-15	9.77	-85	-149	-36	1	BP	uPLM
AATGGGC	GO:0010467	gene expression	3479	374	19.5	29.2	3.23060776224013e-18	1.3687836580322e-15	9.77	-85	-149	-36	1	BP	uPLM
AATGGGC	GO:0071826	ribonucleoprotein complex subunit organization	167	48	0.938	3.75	2.7996536395152e-17	1.10146373188927e-14	9.77	-85	-149	-36	1	BP	uPLM
AATGGGC	GO:0022618	ribonucleoprotein complex assembly	165	47	0.927	3.67	8.90163486036612e-17	3.26868032072644e-14	9.77	-85	-149	-36	1	BP	uPLM
AATGGGC	GO:0065003	protein-containing complex assembly	520	92	2.92	7.19	4.11811623234223e-16	1.41766151298381e-13	9.77	-85	-149	-36	1	BP	uPLM
AATGGGC	GO:0034622	cellular protein-containing complex assembly	445	82	2.5	6.41	1.6255652830178e-15	5.26683151697766e-13	9.77	-85	-149	-36	1	BP	uPLM
AATGGGC	GO:0016071	mRNA metabolic process	409	75	2.3	5.86	3.53548005962795e-14	1.08185689824615e-11	9.77	-85	-149	-36	1	BP	uPLM
AATGGGC	GO:0022607	cellular component assembly	728	110	4.09	8.6	4.59127494341609e-14	1.33098644149136e-11	9.77	-85	-149	-36	1	BP	uPLM
AATGGGC	GO:0006397	mRNA processing	325	62	1.83	4.85	1.0229411564035e-12	2.79465516044509e-10	9.77	-85	-149	-36	1	BP	uPLM
AATGGGC	GO:0071840	cellular component organization or biogenesis	2822	296	15.9	23.1	1.06550033350303e-12	2.79465516044509e-10	9.77	-85	-149	-36	1	BP	uPLM
AATGGGC	GO:0008380	RNA splicing	231	50	1.3	3.91	1.27300299233644e-12	3.18713658263141e-10	9.77	-85	-149	-36	1	BP	uPLM
AATGGGC	GO:0034660	ncRNA metabolic process	298	55	1.67	4.3	7.44368133738815e-11	1.70832486693058e-08	9.77	-85	-149	-36	1	BP	uPLM
AATGGGC	GO:0042255	ribosome assembly	102	29	0.573	2.27	7.33399057940729e-11	1.70832486693058e-08	9.77	-85	-149	-36	1	BP	uPLM
AATGGGC	GO:0044267	cellular protein metabolic process	2915	293	16.4	22.9	2.07254220955365e-10	4.5662249960886e-08	9.77	-85	-149	-36	1	BP	uPLM
AATGGGC	GO:0070925	organelle assembly	155	36	0.871	2.81	2.25757587945517e-10	4.78258767078426e-08	9.77	-85	-149	-36	1	BP	uPLM
AATGGGC	GO:0044260	cellular macromolecule metabolic process	5924	528	33.3	41.3	3.29005455217137e-10	6.71171128642959e-08	9.77	-85	-149	-36	1	BP	uPLM
AATGGGC	GO:0006807	nitrogen compound metabolic process	7102	615	39.9	48.1	4.55402845485129e-10	8.95842454618603e-08	9.77	-85	-149	-36	1	BP	uPLM
AATGGGC	GO:0042273	ribosomal large subunit biogenesis	40	17	0.225	1.33	5.93612303363475e-10	1.12745398859518e-07	9.77	-85	-149	-36	1	BP	uPLM
AATGGGC	GO:0034470	ncRNA processing	232	45	1.3	3.52	7.66608193211284e-10	1.40749264273592e-07	9.77	-85	-149	-36	1	BP	uPLM
AATGGGC	GO:0000375	RNA splicing, via transesterification reactions	136	32	0.764	2.5	1.58618861153542e-09	2.73022714760534e-07	9.77	-85	-149	-36	1	BP	uPLM
AATGGGC	GO:0000377	RNA splicing, via transesterification reactions with bulged adenosine as nucleophile	136	32	0.764	2.5	1.58618861153542e-09	2.73022714760534e-07	9.77	-85	-149	-36	1	BP	uPLM
AATGGGC	GO:0006996	organelle organization	1420	160	7.98	12.5	3.91499019527162e-09	6.53447454410791e-07	9.77	-85	-149	-36	1	BP	uPLM
AATGGGC	GO:0019538	protein metabolic process	3231	308	18.2	24.1	2.04412467506363e-08	3.31148197360308e-06	9.77	-85	-149	-36	1	BP	uPLM
AATGGGC	GO:0000027	ribosomal large subunit assembly	24	12	0.135	0.938	2.16358052683561e-08	3.40485758337445e-06	9.77	-85	-149	-36	1	BP	uPLM
AATGGGC	GO:0044271	cellular nitrogen compound biosynthetic process	3285	311	18.5	24.3	3.44732340549918e-08	5.27440481041374e-06	9.77	-85	-149	-36	1	BP	uPLM
AATGGGC	GO:0043170	macromolecule metabolic process	6411	551	36	43.1	3.89078704740973e-08	5.79201488030616e-06	9.77	-85	-149	-36	1	BP	uPLM
AATGGGC	GO:0006364	rRNA processing	132	29	0.742	2.27	4.6980399428497e-08	6.80968526453056e-06	9.77	-85	-149	-36	1	BP	uPLM
AATGGGC	GO:0000398	mRNA splicing, via spliceosome	120	27	0.674	2.11	8.02888863895509e-08	1.13392611854781e-05	9.77	-85	-149	-36	1	BP	uPLM
AATGGGC	GO:0016072	rRNA metabolic process	141	29	0.792	2.27	2.12990759149458e-07	2.93288275348804e-05	9.77	-85	-149	-36	1	BP	uPLM
AATGGGC	GO:0015031	protein transport	660	83	3.71	6.49	3.69549992608836e-07	4.96458868119383e-05	9.77	-85	-149	-36	1	BP	uPLM
AATGGGC	GO:0045184	establishment of protein localization	667	83	3.75	6.49	5.74383754418737e-07	7.53263266509144e-05	9.77	-85	-149	-36	1	BP	uPLM
AATGGGC	GO:0044237	cellular metabolic process	8308	679	46.7	53.1	1.09250127843235e-06	0.000139941791665242	9.77	-85	-149	-36	1	BP	uPLM
AATGGGC	GO:0034645	cellular macromolecule biosynthetic process	3209	295	18	23.1	1.37049505654037e-06	0.000171561062986918	9.77	-85	-149	-36	1	BP	uPLM
AATGGGC	GO:0006139	nucleobase-containing compound metabolic process	3671	331	20.6	25.9	1.51886414848038e-06	0.000185908971773998	9.77	-85	-149	-36	1	BP	uPLM
AATGGGC	GO:0009059	macromolecule biosynthetic process	3263	298	18.3	23.3	2.11816501075217e-06	0.000253627236504847	9.77	-85	-149	-36	1	BP	uPLM
AATGGGC	GO:0046483	heterocycle metabolic process	3995	355	22.4	27.8	2.23664690758414e-06	0.000262115982276031	9.77	-85	-149	-36	1	BP	uPLM
AATGGGC	GO:0042274	ribosomal small subunit biogenesis	29	11	0.163	0.86	2.61075119429367e-06	0.000299583699545199	9.77	-85	-149	-36	1	BP	uPLM
AATGGGC	GO:0016043	cellular component organization	2534	239	14.2	18.7	2.95048023778564e-06	0.000331658064280067	9.77	-85	-149	-36	1	BP	uPLM
AATGGGC	GO:0006414	translational elongation	55	15	0.309	1.17	4.98595724116969e-06	0.000539178737705896	9.77	-85	-149	-36	1	BP	uPLM
AATGGGC	GO:0015833	peptide transport	704	83	3.96	6.49	4.99239571949903e-06	0.000539178737705896	9.77	-85	-149	-36	1	BP	uPLM
AATGGGC	GO:0006259	DNA metabolic process	523	66	2.94	5.16	5.20115590138267e-06	0.000550101458780478	9.77	-85	-149	-36	1	BP	uPLM
AATGGGC	GO:0008104	protein localization	738	86	4.15	6.72	5.3376680239151e-06	0.000550101458780478	9.77	-85	-149	-36	1	BP	uPLM
AATGGGC	GO:1901564	organonitrogen compound metabolic process	4435	386	24.9	30.2	5.39315155667135e-06	0.000550101458780478	9.77	-85	-149	-36	1	BP	uPLM
AATGGGC	GO:0042886	amide transport	715	83	4.02	6.49	9.01727809941136e-06	0.000903039414028323	9.77	-85	-149	-36	1	BP	uPLM
AATGGGC	GO:0022904	respiratory electron transport chain	40	12	0.225	0.938	1.51904563483562e-05	0.00149408988512046	9.77	-85	-149	-36	1	BP	uPLM
AATGGGC	GO:0070727	cellular macromolecule localization	524	64	2.94	5	2.0451085863867e-05	0.00197622071821367	9.77	-85	-149	-36	1	BP	uPLM
AATGGGC	GO:0042256	mature ribosome assembly	69	16	0.388	1.25	2.31644910571558e-05	0.00219982787487611	9.77	-85	-149	-36	1	BP	uPLM
AATGGGC	GO:0006725	cellular aromatic compound metabolic process	4149	359	23.3	28.1	2.3795793042879e-05	0.00222147844203691	9.77	-85	-149	-36	1	BP	uPLM
AATGGGC	GO:0010608	posttranscriptional regulation of gene expression	196	31	1.1	2.42	2.67088282828097e-05	0.00245187043636193	9.77	-85	-149	-36	1	BP	uPLM
AATGGGC	GO:0090304	nucleic acid metabolic process	3253	288	18.3	22.5	4.02839405538039e-05	0.00363744171426807	9.77	-85	-149	-36	1	BP	uPLM
AATGGGC	GO:0034613	cellular protein localization	484	59	2.72	4.61	4.50842468762159e-05	0.00400522631926125	9.77	-85	-149	-36	1	BP	uPLM
AATGGGC	GO:1901360	organic cyclic compound metabolic process	4273	366	24	28.6	4.72573435100231e-05	0.00413164203259059	9.77	-85	-149	-36	1	BP	uPLM
AATGGGC	GO:0042775	mitochondrial ATP synthesis coupled electron transport	32	10	0.18	0.782	5.29041526285467e-05	0.0045530636355943	9.77	-85	-149	-36	1	BP	uPLM
AATGGGC	GO:0030490	maturation of SSU-rRNA	16	7	0.0899	0.547	6.24756844494858e-05	0.00529409338381181	9.77	-85	-149	-36	1	BP	uPLM
AATGGGC	GO:0006119	oxidative phosphorylation	33	10	0.185	0.782	7.10473830537708e-05	0.00576895846648793	9.77	-85	-149	-36	1	BP	uPLM
AATGGGC	GO:0006403	RNA localization	91	18	0.511	1.41	7.12217094628139e-05	0.00576895846648793	9.77	-85	-149	-36	1	BP	uPLM
AATGGGC	GO:0042773	ATP synthesis coupled electron transport	33	10	0.185	0.782	7.10473830537708e-05	0.00576895846648793	9.77	-85	-149	-36	1	BP	uPLM
AATGGGC	GO:0006120	mitochondrial electron transport, NADH to ubiquinone	8	5	0.0449	0.391	8.85936319097283e-05	0.00707208296462005	9.77	-85	-149	-36	1	BP	uPLM
AATGGGC	GO:0006886	intracellular protein transport	404	50	2.27	3.91	0.000115251982447715	0.00906868456174305	9.77	-85	-149	-36	1	BP	uPLM
AATGGGC	GO:0006417	regulation of translation	147	24	0.826	1.88	0.000126268826255783	0.00979561542277258	9.77	-85	-149	-36	1	BP	uPLM
AATGGGC	GO:0034248	regulation of cellular amide metabolic process	149	24	0.837	1.88	0.000156443628333449	0.0119679375675088	9.77	-85	-149	-36	1	BP	uPLM
AATGGGC	GO:0044249	cellular biosynthetic process	4587	385	25.8	30.1	0.000164804277749301	0.0124348213951116	9.77	-85	-149	-36	1	BP	uPLM
AATGGGC	GO:0000387	spliceosomal snRNP assembly	19	7	0.107	0.547	0.000227182713840705	0.0169097619977649	9.77	-85	-149	-36	1	BP	uPLM
AATGGGC	GO:0006399	tRNA metabolic process	144	23	0.809	1.8	0.000241349865596108	0.0177247341293782	9.77	-85	-149	-36	1	BP	uPLM
AATGGGC	GO:0009987	cellular process	10593	820	59.5	64.1	0.000262504320223631	0.0190246552077863	9.77	-85	-149	-36	1	BP	uPLM
AATGGGC	GO:0009126	purine nucleoside monophosphate metabolic process	164	25	0.921	1.95	0.000279057654525099	0.0194563235585348	9.77	-85	-149	-36	1	BP	uPLM
AATGGGC	GO:0009167	purine ribonucleoside monophosphate metabolic process	164	25	0.921	1.95	0.000279057654525099	0.0194563235585348	9.77	-85	-149	-36	1	BP	uPLM
AATGGGC	GO:0009451	RNA modification	212	30	1.19	2.35	0.000278413040421912	0.0194563235585348	9.77	-85	-149	-36	1	BP	uPLM
AATGGGC	GO:0009123	nucleoside monophosphate metabolic process	184	27	1.03	2.11	0.000306055176473903	0.0210718989002282	9.77	-85	-149	-36	1	BP	uPLM
AATGGGC	GO:0006974	cellular response to DNA damage stimulus	316	40	1.78	3.13	0.000337781241901062	0.0229691244492722	9.77	-85	-149	-36	1	BP	uPLM
AATGGGC	GO:0000244	spliceosomal tri-snRNP complex assembly	3	3	0.0169	0.235	0.000370236037866103	0.0242769059115059	9.77	-85	-149	-36	1	BP	uPLM
AATGGGC	GO:0006269	DNA replication, synthesis of RNA primer	3	3	0.0169	0.235	0.000370236037866103	0.0242769059115059	9.77	-85	-149	-36	1	BP	uPLM
AATGGGC	GO:0010220	positive regulation of vernalization response	3	3	0.0169	0.235	0.000370236037866103	0.0242769059115059	9.77	-85	-149	-36	1	BP	uPLM
AATGGGC	GO:0046907	intracellular transport	581	64	3.26	5	0.000410540328796978	0.0266030133060442	9.77	-85	-149	-36	1	BP	uPLM
AATGGGC	GO:0072521	purine-containing compound metabolic process	237	32	1.33	2.5	0.000417309693714084	0.0267272301508974	9.77	-85	-149	-36	1	BP	uPLM
AATGGGC	GO:0009161	ribonucleoside monophosphate metabolic process	180	26	1.01	2.03	0.000501947514764944	0.0317784702451185	9.77	-85	-149	-36	1	BP	uPLM
AATGGGC	GO:0000462	maturation of SSU-rRNA from tricistronic rRNA transcript (SSU-rRNA, 5.8S rRNA, LSU-rRNA)	11	5	0.0618	0.391	0.000608556603229198	0.0380901110293912	9.77	-85	-149	-36	1	BP	uPLM
AATGGGC	GO:0008033	tRNA processing	90	16	0.506	1.25	0.000623445558929725	0.0385835745908419	9.77	-85	-149	-36	1	BP	uPLM
AATGGGC	GO:0002181	cytoplasmic translation	22	7	0.124	0.547	0.000635255191426764	0.0388776177153179	9.77	-85	-149	-36	1	BP	uPLM
AATGGGC	GO:0072657	protein localization to membrane	50	11	0.281	0.86	0.000696358227851226	0.041690664337006	9.77	-85	-149	-36	1	BP	uPLM
AATGGGC	GO:0090150	establishment of protein localization to membrane	50	11	0.281	0.86	0.000696358227851226	0.041690664337006	9.77	-85	-149	-36	1	BP	uPLM
AATGGGC	GO:0090305	nucleic acid phosphodiester bond hydrolysis	74	14	0.416	1.09	0.00070548278983354	0.0417827871656251	9.77	-85	-149	-36	1	BP	uPLM
AATGGGC	GO:0009853	photorespiration	58	12	0.326	0.938	0.000727594020904438	0.0426339134802303	9.77	-85	-149	-36	1	BP	uPLM
AATGGGC	GO:0006281	DNA repair	287	36	1.61	2.81	0.000772984744798224	0.0443499997327981	9.77	-85	-149	-36	1	BP	uPLM
AATGGGC	GO:0033365	protein localization to organelle	225	30	1.26	2.35	0.000766701389421386	0.0443499997327981	9.77	-85	-149	-36	1	BP	uPLM
AATGGGC	GO:0009150	purine ribonucleotide metabolic process	196	27	1.1	2.11	0.000835390016250535	0.0474363732938963	9.77	-85	-149	-36	1	BP	uPLM
AAGCCCA	GO:0006412	translation	683	198	3.84	13.1	1.18151375392464e-57	6.50777775661693e-54	9.74	-82	-170	-37	1	BP	tPLM
AAGCCCA	GO:0043043	peptide biosynthetic process	695	198	3.9	13.1	2.65462549632579e-56	7.31083861688123e-53	9.74	-82	-170	-37	1	BP	tPLM
AAGCCCA	GO:0043604	amide biosynthetic process	751	204	4.22	13.5	2.56072975630881e-54	4.70149983258297e-51	9.74	-82	-170	-37	1	BP	tPLM
AAGCCCA	GO:0006518	peptide metabolic process	771	202	4.33	13.4	5.01266149131166e-51	6.90243487353615e-48	9.74	-82	-170	-37	1	BP	tPLM
AAGCCCA	GO:0043603	cellular amide metabolic process	856	210	4.81	13.9	4.49060887484157e-48	4.94685473652547e-45	9.74	-82	-170	-37	1	BP	tPLM
AAGCCCA	GO:0022613	ribonucleoprotein complex biogenesis	403	129	2.26	8.55	1.56362581091492e-42	1.4354084944199e-39	9.74	-82	-170	-37	1	BP	tPLM
AAGCCCA	GO:1901566	organonitrogen compound biosynthetic process	1496	278	8.4	18.4	5.4258511073123e-39	4.26936969986802e-36	9.74	-82	-170	-37	1	BP	tPLM
AAGCCCA	GO:0042254	ribosome biogenesis	341	110	1.92	7.29	1.09806677299993e-36	7.56018973210454e-34	9.74	-82	-170	-37	1	BP	tPLM
AAGCCCA	GO:0034641	cellular nitrogen compound metabolic process	4600	591	25.8	39.2	1.14216261095388e-32	6.99003517903772e-30	9.74	-82	-170	-37	1	BP	tPLM
AAGCCCA	GO:0010467	gene expression	3479	477	19.5	31.6	1.10252160930611e-31	6.07268902405807e-29	9.74	-82	-170	-37	1	BP	tPLM
AAGCCCA	GO:0006396	RNA processing	653	133	3.67	8.81	3.85419027560303e-22	1.92989818527468e-19	9.74	-82	-170	-37	1	BP	tPLM
AAGCCCA	GO:0071826	ribonucleoprotein complex subunit organization	167	57	0.938	3.78	6.97369810433456e-21	3.20092742988956e-18	9.74	-82	-170	-37	1	BP	tPLM
AAGCCCA	GO:0022618	ribonucleoprotein complex assembly	165	56	0.927	3.71	2.08973428352042e-20	8.85404341048499e-18	9.74	-82	-170	-37	1	BP	tPLM
AAGCCCA	GO:0006807	nitrogen compound metabolic process	7102	769	39.9	51	6.91925786978205e-20	2.72223373905425e-17	9.74	-82	-170	-37	1	BP	tPLM
AAGCCCA	GO:0044085	cellular component biogenesis	1161	188	6.52	12.5	6.0895510611809e-19	2.23608314966563e-16	9.74	-82	-170	-37	1	BP	tPLM
AAGCCCA	GO:0044260	cellular macromolecule metabolic process	5924	657	33.3	43.5	2.66205567677666e-18	9.16412666730365e-16	9.74	-82	-170	-37	1	BP	tPLM
AAGCCCA	GO:0043170	macromolecule metabolic process	6411	697	36	46.2	1.44298492422879e-17	4.67527115450128e-15	9.74	-82	-170	-37	1	BP	tPLM
AAGCCCA	GO:0044271	cellular nitrogen compound biosynthetic process	3285	405	18.5	26.8	3.04719056060679e-17	9.32440311545678e-15	9.74	-82	-170	-37	1	BP	tPLM
AAGCCCA	GO:0043933	protein-containing complex subunit organization	574	111	3.22	7.36	6.97891446506439e-17	2.0231505722934e-14	9.74	-82	-170	-37	1	BP	tPLM
AAGCCCA	GO:0034645	cellular macromolecule biosynthetic process	3209	394	18	26.1	2.05195349039352e-16	5.65107991254377e-14	9.74	-82	-170	-37	1	BP	tPLM
AAGCCCA	GO:0044267	cellular protein metabolic process	2915	364	16.4	24.1	3.56673043167336e-16	9.35502438936041e-14	9.74	-82	-170	-37	1	BP	tPLM
AAGCCCA	GO:0019538	protein metabolic process	3231	395	18.2	26.2	3.77533560589452e-16	9.45206750784864e-14	9.74	-82	-170	-37	1	BP	tPLM
AAGCCCA	GO:0009059	macromolecule biosynthetic process	3263	396	18.3	26.2	1.14171537541099e-15	2.73416012511468e-13	9.74	-82	-170	-37	1	BP	tPLM
AAGCCCA	GO:0070925	organelle assembly	155	47	0.871	3.11	3.47712229875551e-15	7.9799956756439e-13	9.74	-82	-170	-37	1	BP	tPLM
AAGCCCA	GO:0042255	ribosome assembly	102	37	0.573	2.45	5.29272306161829e-15	1.16609274493574e-12	9.74	-82	-170	-37	1	BP	tPLM
AAGCCCA	GO:0006996	organelle organization	1420	204	7.98	13.5	9.89496533938376e-15	2.06074541464274e-12	9.74	-82	-170	-37	1	BP	tPLM
AAGCCCA	GO:0065003	protein-containing complex assembly	520	99	2.92	6.56	1.01016932090331e-14	2.06074541464274e-12	9.74	-82	-170	-37	1	BP	tPLM
AAGCCCA	GO:0034622	cellular protein-containing complex assembly	445	89	2.5	5.9	1.1876725719095e-14	2.33632161645626e-12	9.74	-82	-170	-37	1	BP	tPLM
AAGCCCA	GO:0042256	mature ribosome assembly	69	29	0.388	1.92	5.38681598770132e-14	1.02312353311237e-11	9.74	-82	-170	-37	1	BP	tPLM
AAGCCCA	GO:0044237	cellular metabolic process	8308	842	46.7	55.8	7.39438012804656e-14	1.35760819150935e-11	9.74	-82	-170	-37	1	BP	tPLM
AAGCCCA	GO:0008380	RNA splicing	231	57	1.3	3.78	9.43080764015016e-14	1.67564156393378e-11	9.74	-82	-170	-37	1	BP	tPLM
AAGCCCA	GO:0071840	cellular component organization or biogenesis	2822	343	15.9	22.7	1.7225025189353e-13	2.96485746071738e-11	9.74	-82	-170	-37	1	BP	tPLM
AAGCCCA	GO:0034660	ncRNA metabolic process	298	66	1.67	4.37	2.63822862079851e-13	4.40344340707824e-11	9.74	-82	-170	-37	1	BP	tPLM
AAGCCCA	GO:1901564	organonitrogen compound metabolic process	4435	492	24.9	32.6	1.29626197097515e-12	2.09994439297975e-10	9.74	-82	-170	-37	1	BP	tPLM
AAGCCCA	GO:0044238	primary metabolic process	8187	820	46	54.3	6.99405871047811e-12	1.10066501078038e-09	9.74	-82	-170	-37	1	BP	tPLM
AAGCCCA	GO:0044249	cellular biosynthetic process	4587	500	25.8	33.1	1.52604385868111e-11	2.3348471037821e-09	9.74	-82	-170	-37	1	BP	tPLM
AAGCCCA	GO:0034470	ncRNA processing	232	53	1.3	3.51	1.71700083471761e-11	2.55601097233097e-09	9.74	-82	-170	-37	1	BP	tPLM
AAGCCCA	GO:1901576	organic substance biosynthetic process	4691	504	26.4	33.4	1.30441035995238e-10	1.89070849016255e-08	9.74	-82	-170	-37	1	BP	tPLM
AAGCCCA	GO:0022607	cellular component assembly	728	113	4.09	7.49	1.52212313300628e-10	2.14970620938425e-08	9.74	-82	-170	-37	1	BP	tPLM
AAGCCCA	GO:0009058	biosynthetic process	4912	519	27.6	34.4	8.50396357557378e-10	1.17099578435651e-07	9.74	-82	-170	-37	1	BP	tPLM
AAGCCCA	GO:0071704	organic substance metabolic process	8801	857	49.4	56.8	1.37554325483653e-09	1.84792493844868e-07	9.74	-82	-170	-37	1	BP	tPLM
AAGCCCA	GO:0000375	RNA splicing, via transesterification reactions	136	35	0.764	2.32	1.66926812468557e-09	2.13821600715537e-07	9.74	-82	-170	-37	1	BP	tPLM
AAGCCCA	GO:0000377	RNA splicing, via transesterification reactions with bulged adenosine as nucleophile	136	35	0.764	2.32	1.66926812468557e-09	2.13821600715537e-07	9.74	-82	-170	-37	1	BP	tPLM
AAGCCCA	GO:0006397	mRNA processing	325	61	1.83	4.04	2.57461205984571e-09	3.22294618764322e-07	9.74	-82	-170	-37	1	BP	tPLM
AAGCCCA	GO:0008152	metabolic process	9925	949	55.8	62.9	2.64160559256128e-09	3.233325245295e-07	9.74	-82	-170	-37	1	BP	tPLM
AAGCCCA	GO:0009987	cellular process	10593	999	59.5	66.2	1.37632184724411e-08	1.64799581187403e-06	9.74	-82	-170	-37	1	BP	tPLM
AAGCCCA	GO:0016071	mRNA metabolic process	409	69	2.3	4.57	2.33560451923443e-08	2.73712972169005e-06	9.74	-82	-170	-37	1	BP	tPLM
AAGCCCA	GO:0006139	nucleobase-containing compound metabolic process	3671	395	20.6	26.2	3.39924565640298e-08	3.90063439072242e-06	9.74	-82	-170	-37	1	BP	tPLM
AAGCCCA	GO:0006364	rRNA processing	132	32	0.742	2.12	3.88997377898336e-08	4.37264807645721e-06	9.74	-82	-170	-37	1	BP	tPLM
AAGCCCA	GO:0046483	heterocycle metabolic process	3995	424	22.4	28.1	4.5600544013899e-08	5.02335592857111e-06	9.74	-82	-170	-37	1	BP	tPLM
AAGCCCA	GO:0000398	mRNA splicing, via spliceosome	120	30	0.674	1.99	4.8863353509459e-08	5.27724217902157e-06	9.74	-82	-170	-37	1	BP	tPLM
AAGCCCA	GO:0090304	nucleic acid metabolic process	3253	355	18.3	23.5	5.07249309732034e-08	5.37294076539239e-06	9.74	-82	-170	-37	1	BP	tPLM
AAGCCCA	GO:0045184	establishment of protein localization	667	97	3.75	6.43	8.72658913748223e-08	9.0690665979721e-06	9.74	-82	-170	-37	1	BP	tPLM
AAGCCCA	GO:0006399	tRNA metabolic process	144	33	0.809	2.19	1.02066934225643e-07	1.04108272910156e-05	9.74	-82	-170	-37	1	BP	tPLM
AAGCCCA	GO:0015031	protein transport	660	95	3.71	6.3	1.93351662176607e-07	1.93632900957954e-05	9.74	-82	-170	-37	1	BP	tPLM
AAGCCCA	GO:0016072	rRNA metabolic process	141	32	0.792	2.12	2.01196552256827e-07	1.97891180326894e-05	9.74	-82	-170	-37	1	BP	tPLM
AAGCCCA	GO:0006886	intracellular protein transport	404	65	2.27	4.31	3.55844304526719e-07	3.4385797005845e-05	9.74	-82	-170	-37	1	BP	tPLM
AAGCCCA	GO:0006259	DNA metabolic process	523	78	2.94	5.17	5.97426743393576e-07	5.67349397002037e-05	9.74	-82	-170	-37	1	BP	tPLM
AAGCCCA	GO:0046907	intracellular transport	581	84	3.26	5.57	8.27346683810207e-07	7.72377209224851e-05	9.74	-82	-170	-37	1	BP	tPLM
AAGCCCA	GO:0033365	protein localization to organelle	225	42	1.26	2.78	8.84877687654806e-07	8.12317717267112e-05	9.74	-82	-170	-37	1	BP	tPLM
AAGCCCA	GO:0072594	establishment of protein localization to organelle	188	37	1.06	2.45	1.04426475695865e-06	9.42919718250534e-05	9.74	-82	-170	-37	1	BP	tPLM
AAGCCCA	GO:0016043	cellular component organization	2534	278	14.2	18.4	1.46299952203128e-06	0.00012997098979594	9.74	-82	-170	-37	1	BP	tPLM
AAGCCCA	GO:0008104	protein localization	738	100	4.15	6.63	1.60071789360365e-06	0.000139948478697919	9.74	-82	-170	-37	1	BP	tPLM
AAGCCCA	GO:0042274	ribosomal small subunit biogenesis	29	12	0.163	0.795	1.74790041975444e-06	0.000150428679875116	9.74	-82	-170	-37	1	BP	tPLM
AAGCCCA	GO:0034613	cellular protein localization	484	72	2.72	4.77	1.77587063747768e-06	0.000150484545711186	9.74	-82	-170	-37	1	BP	tPLM
AAGCCCA	GO:0015833	peptide transport	704	96	3.96	6.36	1.96682320008684e-06	0.000164140336152701	9.74	-82	-170	-37	1	BP	tPLM
AAGCCCA	GO:0042886	amide transport	715	97	4.02	6.43	2.18120225638271e-06	0.000178225886227824	9.74	-82	-170	-37	1	BP	tPLM
AAGCCCA	GO:1901360	organic cyclic compound metabolic process	4273	437	24	29	2.20031958305956e-06	0.000178225886227824	9.74	-82	-170	-37	1	BP	tPLM
AAGCCCA	GO:0000028	ribosomal small subunit assembly	13	8	0.073	0.53	2.28878569913544e-06	0.000182704806244029	9.74	-82	-170	-37	1	BP	tPLM
AAGCCCA	GO:0006605	protein targeting	164	33	0.921	2.19	2.36707678569323e-06	0.000186255127651404	9.74	-82	-170	-37	1	BP	tPLM
AAGCCCA	GO:0006974	cellular response to DNA damage stimulus	316	52	1.78	3.45	2.63883861533347e-06	0.00020187115407301	9.74	-82	-170	-37	1	BP	tPLM
AAGCCCA	GO:0042273	ribosomal large subunit biogenesis	40	14	0.225	0.928	2.62671982877541e-06	0.00020187115407301	9.74	-82	-170	-37	1	BP	tPLM
AAGCCCA	GO:0006725	cellular aromatic compound metabolic process	4149	423	23.3	28	4.92009769119164e-06	0.000366214838960589	9.74	-82	-170	-37	1	BP	tPLM
AAGCCCA	GO:0051649	establishment of localization in cell	607	84	3.41	5.57	4.86677199553328e-06	0.000366214838960589	9.74	-82	-170	-37	1	BP	tPLM
AAGCCCA	GO:0016070	RNA metabolic process	2924	310	16.4	20.5	6.53670193564716e-06	0.000480055390153927	9.74	-82	-170	-37	1	BP	tPLM
AAGCCCA	GO:0006281	DNA repair	287	47	1.61	3.11	8.96869057249192e-06	0.000649994048332704	9.74	-82	-170	-37	1	BP	tPLM
AAGCCCA	GO:0006626	protein targeting to mitochondrion	40	13	0.225	0.861	1.51166384351018e-05	0.00105395499367773	9.74	-82	-170	-37	1	BP	tPLM
AAGCCCA	GO:0070585	protein localization to mitochondrion	40	13	0.225	0.861	1.51166384351018e-05	0.00105395499367773	9.74	-82	-170	-37	1	BP	tPLM
AAGCCCA	GO:0072655	establishment of protein localization to mitochondrion	40	13	0.225	0.861	1.51166384351018e-05	0.00105395499367773	9.74	-82	-170	-37	1	BP	tPLM
AAGCCCA	GO:0007005	mitochondrion organization	113	24	0.635	1.59	2.13875013029412e-05	0.0014725294647075	9.74	-82	-170	-37	1	BP	tPLM
AAGCCCA	GO:0070727	cellular macromolecule localization	524	72	2.94	4.77	2.90946224733148e-05	0.00197843432818541	9.74	-82	-170	-37	1	BP	tPLM
AAGCCCA	GO:0006839	mitochondrial transport	102	22	0.573	1.46	3.62141722306638e-05	0.00243253244690849	9.74	-82	-170	-37	1	BP	tPLM
AAGCCCA	GO:0009451	RNA modification	212	36	1.19	2.39	4.45370048233681e-05	0.00295554003092906	9.74	-82	-170	-37	1	BP	tPLM
AAGCCCA	GO:0008033	tRNA processing	90	20	0.506	1.33	5.15978784976498e-05	0.00338334660434589	9.74	-82	-170	-37	1	BP	tPLM
AAGCCCA	GO:0000027	ribosomal large subunit assembly	24	9	0.135	0.596	8.92401211041919e-05	0.00578275984755163	9.74	-82	-170	-37	1	BP	tPLM
AAGCCCA	GO:0007127	meiosis I	62	15	0.348	0.994	0.000160100488051459	0.0102538777696213	9.74	-82	-170	-37	1	BP	tPLM
AAGCCCA	GO:0030490	maturation of SSU-rRNA	16	7	0.0899	0.464	0.000178882579327577	0.0113251177808769	9.74	-82	-170	-37	1	BP	tPLM
AAGCCCA	GO:0043687	post-translational protein modification	8	5	0.0449	0.331	0.000195915005066958	0.0122465622706212	9.74	-82	-170	-37	1	BP	tPLM
AAGCCCA	GO:0072657	protein localization to membrane	50	13	0.281	0.861	0.000200107226644137	0.0122465622706212	9.74	-82	-170	-37	1	BP	tPLM
AAGCCCA	GO:0090150	establishment of protein localization to membrane	50	13	0.281	0.861	0.000200107226644137	0.0122465622706212	9.74	-82	-170	-37	1	BP	tPLM
AAGCCCA	GO:0010608	posttranscriptional regulation of gene expression	196	32	1.1	2.12	0.000242884501452539	0.0147011849890174	9.74	-82	-170	-37	1	BP	tPLM
AAGCCCA	GO:0051276	chromosome organization	523	68	2.94	4.51	0.000254196413444861	0.0152186287527641	9.74	-82	-170	-37	1	BP	tPLM
AAGCCCA	GO:0017038	protein import	116	22	0.652	1.46	0.000266631195142119	0.0157914475574494	9.74	-82	-170	-37	1	BP	tPLM
AAGCCCA	GO:0006413	translational initiation	94	19	0.528	1.26	0.000294456954611503	0.0172539245319166	9.74	-82	-170	-37	1	BP	tPLM
AAGCCCA	GO:0051641	cellular localization	781	94	4.39	6.23	0.000315280278012362	0.0182796186451799	9.74	-82	-170	-37	1	BP	tPLM
AAGCCCA	GO:0007131	reciprocal meiotic recombination	46	12	0.258	0.795	0.000337672490854298	0.0191742276250049	9.74	-82	-170	-37	1	BP	tPLM
AAGCCCA	GO:0035825	homologous recombination	46	12	0.258	0.795	0.000337672490854298	0.0191742276250049	9.74	-82	-170	-37	1	BP	tPLM
AAGCCCA	GO:0045036	protein targeting to chloroplast	40	11	0.225	0.729	0.000361102964923534	0.0198895513079883	9.74	-82	-170	-37	1	BP	tPLM
AAGCCCA	GO:0072596	establishment of protein localization to chloroplast	40	11	0.225	0.729	0.000361102964923534	0.0198895513079883	9.74	-82	-170	-37	1	BP	tPLM
AAGCCCA	GO:0072598	protein localization to chloroplast	40	11	0.225	0.729	0.000361102964923534	0.0198895513079883	9.74	-82	-170	-37	1	BP	tPLM
AAGCCCA	GO:0065002	intracellular protein transmembrane transport	74	16	0.416	1.06	0.000392553251552045	0.0214077555400858	9.74	-82	-170	-37	1	BP	tPLM
AAGCCCA	GO:0007008	outer mitochondrial membrane organization	9	5	0.0506	0.331	0.000409960366235222	0.0219229290992583	9.74	-82	-170	-37	1	BP	tPLM
AAGCCCA	GO:0045040	protein insertion into mitochondrial outer membrane	9	5	0.0506	0.331	0.000409960366235222	0.0219229290992583	9.74	-82	-170	-37	1	BP	tPLM
AAGCCCA	GO:0071806	protein transmembrane transport	75	16	0.421	1.06	0.000460349839750465	0.0243808357437073	9.74	-82	-170	-37	1	BP	tPLM
AAGCCCA	GO:0043414	macromolecule methylation	170	28	0.955	1.86	0.000499039964989142	0.026178210734859	9.74	-82	-170	-37	1	BP	tPLM
AAGCCCA	GO:0044743	protein transmembrane import into intracellular organelle	69	15	0.388	0.994	0.000555424218165412	0.0288610999401424	9.74	-82	-170	-37	1	BP	tPLM
AAGCCCA	GO:0006417	regulation of translation	147	25	0.826	1.66	0.000601172108178798	0.0309463174939142	9.74	-82	-170	-37	1	BP	tPLM
AAGCCCA	GO:0090151	establishment of protein localization to mitochondrial membrane	14	6	0.0787	0.398	0.000607818506349927	0.0309987438238463	9.74	-82	-170	-37	1	BP	tPLM
AAGCCCA	GO:0018410	C-terminal protein amino acid modification	6	4	0.0337	0.265	0.000671316066984494	0.0339230174032165	9.74	-82	-170	-37	1	BP	tPLM
AAGCCCA	GO:0034248	regulation of cellular amide metabolic process	149	25	0.837	1.66	0.000737568395873204	0.0369320611315419	9.74	-82	-170	-37	1	BP	tPLM
AAGCCCA	GO:0006418	tRNA aminoacylation for protein translation	50	12	0.281	0.795	0.000767425929010376	0.0374069205043288	9.74	-82	-170	-37	1	BP	tPLM
AAGCCCA	GO:0043038	amino acid activation	50	12	0.281	0.795	0.000767425929010376	0.0374069205043288	9.74	-82	-170	-37	1	BP	tPLM
AAGCCCA	GO:0043039	tRNA aminoacylation	50	12	0.281	0.795	0.000767425929010376	0.0374069205043288	9.74	-82	-170	-37	1	BP	tPLM
AAGCCCA	GO:0071705	nitrogen compound transport	894	103	5.02	6.83	0.000789156423726839	0.0381287156305915	9.74	-82	-170	-37	1	BP	tPLM
AAGCCCA	GO:0000413	protein peptidyl-prolyl isomerization	31	9	0.174	0.596	0.000799124584725235	0.0382745931536226	9.74	-82	-170	-37	1	BP	tPLM
GGGCTTTA	GO:0006412	translation	683	49	3.84	12.5	2.90881320256436e-13	1.53205303246238e-09	9.64	-82	-187	-39	1	BP	uPLM
GGGCTTTA	GO:0043043	peptide biosynthetic process	695	49	3.9	12.5	5.56301028490335e-13	1.53205303246238e-09	9.64	-82	-187	-39	1	BP	uPLM
GGGCTTTA	GO:0006518	peptide metabolic process	771	50	4.33	12.8	7.02797542709265e-12	1.29033628841421e-08	9.64	-82	-187	-39	1	BP	uPLM
GGGCTTTA	GO:0043604	amide biosynthetic process	751	49	4.22	12.5	9.38243937813174e-12	1.29196190236874e-08	9.64	-82	-187	-39	1	BP	uPLM
GGGCTTTA	GO:0043603	cellular amide metabolic process	856	50	4.81	12.8	2.88570485675074e-10	3.17889247019662e-07	9.64	-82	-187	-39	1	BP	uPLM
GGGCTTTA	GO:1901566	organonitrogen compound biosynthetic process	1496	70	8.4	17.9	1.12226265676081e-09	1.03023711890642e-06	9.64	-82	-187	-39	1	BP	uPLM
GGGCTTTA	GO:0008380	RNA splicing	231	21	1.3	5.36	4.5008963921865e-08	3.54156247545189e-05	9.64	-82	-187	-39	1	BP	uPLM
GGGCTTTA	GO:0034641	cellular nitrogen compound metabolic process	4600	148	25.8	37.8	1.06126287210286e-07	7.30679487442817e-05	9.64	-82	-187	-39	1	BP	uPLM
GGGCTTTA	GO:0010467	gene expression	3479	119	19.5	30.4	1.56892612814551e-07	9.60182790425052e-05	9.64	-82	-187	-39	1	BP	uPLM
GGGCTTTA	GO:0006396	RNA processing	653	36	3.67	9.18	4.39025410621263e-07	0.000241815196170191	9.64	-82	-187	-39	1	BP	uPLM
GGGCTTTA	GO:0043933	protein-containing complex subunit organization	574	32	3.22	8.16	1.55518307450359e-06	0.000778722579487799	9.64	-82	-187	-39	1	BP	uPLM
GGGCTTTA	GO:0044267	cellular protein metabolic process	2915	100	16.4	25.5	2.08641952346266e-06	0.000957666561269363	9.64	-82	-187	-39	1	BP	uPLM
GGGCTTTA	GO:0006807	nitrogen compound metabolic process	7102	199	39.9	50.8	6.94353602494371e-06	0.00273178545895642	9.64	-82	-187	-39	1	BP	uPLM
GGGCTTTA	GO:0044260	cellular macromolecule metabolic process	5924	172	33.3	43.9	6.49518921610981e-06	0.00273178545895642	9.64	-82	-187	-39	1	BP	uPLM
GGGCTTTA	GO:0022613	ribonucleoprotein complex biogenesis	403	24	2.26	6.12	1.10285077206966e-05	0.00404966803503979	9.64	-82	-187	-39	1	BP	uPLM
GGGCTTTA	GO:0019538	protein metabolic process	3231	105	18.2	26.8	1.25697635168747e-05	0.00432714109068412	9.64	-82	-187	-39	1	BP	uPLM
GGGCTTTA	GO:0042254	ribosome biogenesis	341	21	1.92	5.36	2.39021714801746e-05	0.00774430355957657	9.64	-82	-187	-39	1	BP	uPLM
GGGCTTTA	GO:0043170	macromolecule metabolic process	6411	180	36	45.9	2.95217662701027e-05	0.00903366047865144	9.64	-82	-187	-39	1	BP	uPLM
GGGCTTTA	GO:0044085	cellular component biogenesis	1161	47	6.52	12	3.9336206291599e-05	0.0114033591712699	9.64	-82	-187	-39	1	BP	uPLM
GGGCTTTA	GO:0000375	RNA splicing, via transesterification reactions	136	12	0.764	3.06	4.79160381789001e-05	0.0125676922994944	9.64	-82	-187	-39	1	BP	uPLM
GGGCTTTA	GO:0000377	RNA splicing, via transesterification reactions with bulged adenosine as nucleophile	136	12	0.764	3.06	4.79160381789001e-05	0.0125676922994944	9.64	-82	-187	-39	1	BP	uPLM
GGGCTTTA	GO:0022607	cellular component assembly	728	33	4.09	8.42	7.5013924241221e-05	0.0187807588509384	9.64	-82	-187	-39	1	BP	uPLM
GGGCTTTA	GO:1901564	organonitrogen compound metabolic process	4435	131	24.9	33.4	8.35759143616406e-05	0.0200146146219094	9.64	-82	-187	-39	1	BP	uPLM
GGGCTTTA	GO:0065003	protein-containing complex assembly	520	26	2.92	6.63	9.41266595654275e-05	0.0216020683702656	9.64	-82	-187	-39	1	BP	uPLM
GCCACGT	GO:0015979	photosynthesis	243	37	1.37	5.04	5.77979330078452e-12	3.18351015007211e-08	9.63	-62	-170	-38	1	BP	tPLM
GCCACGT	GO:0009628	response to abiotic stimulus	2576	154	14.5	21	6.99422905466691e-07	0.00192621068165527	9.63	-62	-170	-38	1	BP	tPLM
GCCACGT	GO:0019684	photosynthesis, light reaction	128	19	0.719	2.59	1.24930983840808e-06	0.00229373286331724	9.63	-62	-170	-38	1	BP	tPLM
GCCACGT	GO:0009266	response to temperature stimulus	747	57	4.2	7.77	5.64960829808772e-06	0.00777951062646679	9.63	-62	-170	-38	1	BP	tPLM
GCCACGT	GO:0048511	rhythmic process	213	24	1.2	3.27	8.14424487117912e-06	0.00897170015009092	9.63	-62	-170	-38	1	BP	tPLM
GCCACGT	GO:0007623	circadian rhythm	205	23	1.15	3.13	1.34154885247932e-05	0.0123154184657601	9.63	-62	-170	-38	1	BP	tPLM
GCCACGT	GO:0009409	response to cold	527	43	2.96	5.86	1.67630649257324e-05	0.0131901373729905	9.63	-62	-170	-38	1	BP	tPLM
GCCACGT	GO:0006970	response to osmotic stress	865	61	4.86	8.31	2.96940182571732e-05	0.0204443315700638	9.63	-62	-170	-38	1	BP	tPLM
GCCACGT	GO:0044262	cellular carbohydrate metabolic process	409	35	2.3	4.77	3.86878357296227e-05	0.0236769554665291	9.63	-62	-170	-38	1	BP	tPLM
GCCACGT	GO:0006073	cellular glucan metabolic process	220	22	1.24	3	0.00011755603684072	0.0422318772026181	9.63	-62	-170	-38	1	BP	tPLM
GCCACGT	GO:0006091	generation of precursor metabolites and energy	349	30	1.96	4.09	0.000125428944661136	0.0422318772026181	9.63	-62	-170	-38	1	BP	tPLM
GCCACGT	GO:0006979	response to oxidative stress	559	42	3.14	5.72	0.000136477929468075	0.0422318772026181	9.63	-62	-170	-38	1	BP	tPLM
GCCACGT	GO:0009642	response to light intensity	208	21	1.17	2.86	0.000145680041185502	0.0422318772026181	9.63	-62	-170	-38	1	BP	tPLM
GCCACGT	GO:0009644	response to high light intensity	108	14	0.607	1.91	0.000140086632781033	0.0422318772026181	9.63	-62	-170	-38	1	BP	tPLM
GCCACGT	GO:0010035	response to inorganic substance	1251	79	7.03	10.8	9.40705112430581e-05	0.0422318772026181	9.63	-62	-170	-38	1	BP	tPLM
GCCACGT	GO:0010218	response to far red light	94	13	0.528	1.77	0.000123956920122573	0.0422318772026181	9.63	-62	-170	-38	1	BP	tPLM
GCCACGT	GO:0019253	reductive pentose-phosphate cycle	19	6	0.107	0.817	8.24318096175907e-05	0.0422318772026181	9.63	-62	-170	-38	1	BP	tPLM
GCCACGT	GO:0019685	photosynthesis, dark reaction	20	6	0.112	0.817	0.000113669658004692	0.0422318772026181	9.63	-62	-170	-38	1	BP	tPLM
GCCACGT	GO:0044042	glucan metabolic process	220	22	1.24	3	0.00011755603684072	0.0422318772026181	9.63	-62	-170	-38	1	BP	tPLM
GCCACGT	GO:0006972	hyperosmotic response	97	13	0.545	1.77	0.00017127209786323	0.0447876858294566	9.63	-62	-170	-38	1	BP	tPLM
GCCACGT	GO:0071215	cellular response to abscisic acid stimulus	373	31	2.1	4.22	0.000178890538897612	0.0447876858294566	9.63	-62	-170	-38	1	BP	tPLM
GCCACGT	GO:0097306	cellular response to alcohol	373	31	2.1	4.22	0.000178890538897612	0.0447876858294566	9.63	-62	-170	-38	1	BP	tPLM
GGGCTTT	GO:0006412	translation	683	124	3.84	12	6.28918281604454e-31	3.46408189507733e-27	9.6	-79	-173	-35	1	BP	uPLM
GGGCTTT	GO:0043043	peptide biosynthetic process	695	124	3.9	12	3.55020318297839e-30	9.77725956592248e-27	9.6	-79	-173	-35	1	BP	uPLM
GGGCTTT	GO:0043604	amide biosynthetic process	751	128	4.22	12.4	3.80368116979956e-29	6.98355862775199e-26	9.6	-79	-173	-35	1	BP	uPLM
GGGCTTT	GO:0006518	peptide metabolic process	771	125	4.33	12.1	2.21605786753181e-26	3.0515116835913e-23	9.6	-79	-173	-35	1	BP	uPLM
GGGCTTT	GO:0043603	cellular amide metabolic process	856	131	4.81	12.7	3.33765778073399e-25	3.67676381125657e-22	9.6	-79	-173	-35	1	BP	uPLM
GGGCTTT	GO:0022613	ribonucleoprotein complex biogenesis	403	79	2.26	7.64	4.64715045018868e-22	4.26608411327321e-19	9.6	-79	-173	-35	1	BP	uPLM
GGGCTTT	GO:1901566	organonitrogen compound biosynthetic process	1496	173	8.4	16.7	2.65969366084174e-19	2.09279895484519e-16	9.6	-79	-173	-35	1	BP	uPLM
GGGCTTT	GO:0042254	ribosome biogenesis	341	67	1.92	6.48	6.37356216568397e-19	4.38819755107341e-16	9.6	-79	-173	-35	1	BP	uPLM
GGGCTTT	GO:0034641	cellular nitrogen compound metabolic process	4600	391	25.8	37.8	1.80957376316272e-18	1.10745914305559e-15	9.6	-79	-173	-35	1	BP	uPLM
GGGCTTT	GO:0010467	gene expression	3479	310	19.5	30	8.06845292203501e-17	4.44410386945689e-14	9.6	-79	-173	-35	1	BP	uPLM
GGGCTTT	GO:0006396	RNA processing	653	85	3.67	8.22	1.69315930443724e-12	8.47811040803665e-10	9.6	-79	-173	-35	1	BP	uPLM
GGGCTTT	GO:0044085	cellular component biogenesis	1161	125	6.52	12.1	8.07256894377291e-12	3.70530914519177e-09	9.6	-79	-173	-35	1	BP	uPLM
GGGCTTT	GO:0006807	nitrogen compound metabolic process	7102	515	39.9	49.8	1.96289749207586e-11	8.31664568181064e-09	9.6	-79	-173	-35	1	BP	uPLM
GGGCTTT	GO:0043933	protein-containing complex subunit organization	574	75	3.22	7.25	3.06878211321221e-11	1.20734656282663e-08	9.6	-79	-173	-35	1	BP	uPLM
GGGCTTT	GO:0044260	cellular macromolecule metabolic process	5924	442	33.3	42.7	3.94468880518473e-11	1.44848972926383e-08	9.6	-79	-173	-35	1	BP	uPLM
GGGCTTT	GO:0043170	macromolecule metabolic process	6411	471	36	45.6	5.45773704343073e-11	1.87882597720103e-08	9.6	-79	-173	-35	1	BP	uPLM
GGGCTTT	GO:0071826	ribonucleoprotein complex subunit organization	167	34	0.938	3.29	1.1022273748662e-10	3.5712166945665e-08	9.6	-79	-173	-35	1	BP	uPLM
GGGCTTT	GO:0022618	ribonucleoprotein complex assembly	165	33	0.927	3.19	3.37957240101907e-10	1.03414915471183e-07	9.6	-79	-173	-35	1	BP	uPLM
GGGCTTT	GO:0008380	RNA splicing	231	40	1.3	3.87	4.60333519268397e-10	1.33448264427912e-07	9.6	-79	-173	-35	1	BP	uPLM
GGGCTTT	GO:0044271	cellular nitrogen compound biosynthetic process	3285	266	18.5	25.7	1.54237991292353e-09	4.2477142801914e-07	9.6	-79	-173	-35	1	BP	uPLM
GGGCTTT	GO:0034622	cellular protein-containing complex assembly	445	59	2.5	5.71	2.38974297585844e-09	6.26795443382298e-07	9.6	-79	-173	-35	1	BP	uPLM
GGGCTTT	GO:0034645	cellular macromolecule biosynthetic process	3209	259	18	25	3.85618160396322e-09	9.65447648846791e-07	9.6	-79	-173	-35	1	BP	uPLM
GGGCTTT	GO:0065003	protein-containing complex assembly	520	65	2.92	6.29	4.07025208226369e-09	9.74736889961235e-07	9.6	-79	-173	-35	1	BP	uPLM
GGGCTTT	GO:0044267	cellular protein metabolic process	2915	239	16.4	23.1	4.84129124270722e-09	1.11107634020131e-06	9.6	-79	-173	-35	1	BP	uPLM
GGGCTTT	GO:0019538	protein metabolic process	3231	259	18.2	25	7.44643017964195e-09	1.64059749717871e-06	9.6	-79	-173	-35	1	BP	uPLM
GGGCTTT	GO:0000375	RNA splicing, via transesterification reactions	136	27	0.764	2.61	1.59573119489536e-08	3.25529163758653e-06	9.6	-79	-173	-35	1	BP	uPLM
GGGCTTT	GO:0000377	RNA splicing, via transesterification reactions with bulged adenosine as nucleophile	136	27	0.764	2.61	1.59573119489536e-08	3.25529163758653e-06	9.6	-79	-173	-35	1	BP	uPLM
GGGCTTT	GO:0009059	macromolecule biosynthetic process	3263	259	18.3	25	1.8893344201741e-08	3.71659070939963e-06	9.6	-79	-173	-35	1	BP	uPLM
GGGCTTT	GO:0044237	cellular metabolic process	8308	565	46.7	54.6	7.55735297121194e-08	1.43537586777363e-05	9.6	-79	-173	-35	1	BP	uPLM
GGGCTTT	GO:0022607	cellular component assembly	728	78	4.09	7.54	1.10283622456023e-07	2.02480730829258e-05	9.6	-79	-173	-35	1	BP	uPLM
GGGCTTT	GO:0071840	cellular component organization or biogenesis	2822	225	15.9	21.8	1.63414269352699e-07	2.9035025664344e-05	9.6	-79	-173	-35	1	BP	uPLM
GGGCTTT	GO:0006996	organelle organization	1420	128	7.98	12.4	2.90753420464146e-07	4.85293890883793e-05	9.6	-79	-173	-35	1	BP	uPLM
GGGCTTT	GO:0044238	primary metabolic process	8187	554	46	53.6	2.89250208002006e-07	4.85293890883793e-05	9.6	-79	-173	-35	1	BP	uPLM
GGGCTTT	GO:0042255	ribosome assembly	102	21	0.573	2.03	3.26344296014189e-07	5.28677759542986e-05	9.6	-79	-173	-35	1	BP	uPLM
GGGCTTT	GO:0000398	mRNA splicing, via spliceosome	120	23	0.674	2.22	3.54867353691278e-07	5.58459824037588e-05	9.6	-79	-173	-35	1	BP	uPLM
GGGCTTT	GO:1901564	organonitrogen compound metabolic process	4435	326	24.9	31.5	4.53594935620065e-07	6.940002514987e-05	9.6	-79	-173	-35	1	BP	uPLM
GGGCTTT	GO:0016071	mRNA metabolic process	409	50	2.3	4.84	5.0911242821681e-07	7.57889528275187e-05	9.6	-79	-173	-35	1	BP	uPLM
GGGCTTT	GO:0006397	mRNA processing	325	42	1.83	4.06	9.7005548783871e-07	0.000140606990184621	9.6	-79	-173	-35	1	BP	uPLM
GGGCTTT	GO:0042256	mature ribosome assembly	69	16	0.388	1.55	1.55204445300479e-06	0.000219196431978215	9.6	-79	-173	-35	1	BP	uPLM
GGGCTTT	GO:0006626	protein targeting to mitochondrion	40	12	0.225	1.16	1.7004048304962e-06	0.000222995947770787	9.6	-79	-173	-35	1	BP	uPLM
GGGCTTT	GO:0070585	protein localization to mitochondrion	40	12	0.225	1.16	1.7004048304962e-06	0.000222995947770787	9.6	-79	-173	-35	1	BP	uPLM
GGGCTTT	GO:0072655	establishment of protein localization to mitochondrion	40	12	0.225	1.16	1.7004048304962e-06	0.000222995947770787	9.6	-79	-173	-35	1	BP	uPLM
GGGCTTT	GO:0071704	organic substance metabolic process	8801	584	49.4	56.5	1.79856502868457e-06	0.000230383632046387	9.6	-79	-173	-35	1	BP	uPLM
GGGCTTT	GO:0044249	cellular biosynthetic process	4587	331	25.8	32	2.17527872492368e-06	0.000272305345838173	9.6	-79	-173	-35	1	BP	uPLM
GGGCTTT	GO:0006839	mitochondrial transport	102	19	0.573	1.84	5.64624220800539e-06	0.00069110004625986	9.6	-79	-173	-35	1	BP	uPLM
GGGCTTT	GO:1901576	organic substance biosynthetic process	4691	333	26.4	32.2	9.2756883397391e-06	0.00111066285598441	9.6	-79	-173	-35	1	BP	uPLM
GGGCTTT	GO:0006886	intracellular protein transport	404	46	2.27	4.45	9.84551058778736e-06	0.00115381004930921	9.6	-79	-173	-35	1	BP	uPLM
GGGCTTT	GO:0070925	organelle assembly	155	24	0.871	2.32	1.02327282517505e-05	0.00117420556688837	9.6	-79	-173	-35	1	BP	uPLM
GGGCTTT	GO:0034660	ncRNA metabolic process	298	37	1.67	3.58	1.0692927965321e-05	0.00120197239250996	9.6	-79	-173	-35	1	BP	uPLM
GGGCTTT	GO:0009987	cellular process	10593	678	59.5	65.6	2.16897297135572e-05	0.00238934062524546	9.6	-79	-173	-35	1	BP	uPLM
GGGCTTT	GO:0006259	DNA metabolic process	523	54	2.94	5.22	2.90257579747645e-05	0.00313478186127456	9.6	-79	-173	-35	1	BP	uPLM
GGGCTTT	GO:0034470	ncRNA processing	232	30	1.3	2.9	3.30678094079514e-05	0.00350264411959608	9.6	-79	-173	-35	1	BP	uPLM
GGGCTTT	GO:0072594	establishment of protein localization to organelle	188	26	1.06	2.51	3.44270567521237e-05	0.00357781563378674	9.6	-79	-173	-35	1	BP	uPLM
GGGCTTT	GO:0009058	biosynthetic process	4912	342	27.6	33.1	3.74099414390236e-05	0.00381581402678041	9.6	-79	-173	-35	1	BP	uPLM
GGGCTTT	GO:0046907	intracellular transport	581	58	3.26	5.61	3.92792370027382e-05	0.00393363704383785	9.6	-79	-173	-35	1	BP	uPLM
GGGCTTT	GO:0000028	ribosomal small subunit assembly	13	6	0.073	0.58	4.56475475835101e-05	0.00448976235874953	9.6	-79	-173	-35	1	BP	uPLM
GGGCTTT	GO:0008152	metabolic process	9925	637	55.8	61.6	5.10365914919826e-05	0.00493174641996211	9.6	-79	-173	-35	1	BP	uPLM
GGGCTTT	GO:0006139	nucleobase-containing compound metabolic process	3671	263	20.6	25.4	6.88518379614514e-05	0.00653855040502887	9.6	-79	-173	-35	1	BP	uPLM
GGGCTTT	GO:0046483	heterocycle metabolic process	3995	283	22.4	27.4	7.42011872255583e-05	0.00692712100404026	9.6	-79	-173	-35	1	BP	uPLM
GGGCTTT	GO:0090304	nucleic acid metabolic process	3253	236	18.3	22.8	8.45689122196189e-05	0.00776342614176101	9.6	-79	-173	-35	1	BP	uPLM
GGGCTTT	GO:0007005	mitochondrion organization	113	18	0.635	1.74	8.72144289099086e-05	0.00787503400714388	9.6	-79	-173	-35	1	BP	uPLM
GGGCTTT	GO:0034613	cellular protein localization	484	49	2.72	4.74	0.000109316064714858	0.00971149813628126	9.6	-79	-173	-35	1	BP	uPLM
GGGCTTT	GO:0033365	protein localization to organelle	225	28	1.26	2.71	0.000117349993299401	0.010259742271319	9.6	-79	-173	-35	1	BP	uPLM
GGGCTTT	GO:0017038	protein import	116	18	0.652	1.74	0.000123310188633973	0.0106123831093113	9.6	-79	-173	-35	1	BP	uPLM
GGGCTTT	GO:0051649	establishment of localization in cell	607	58	3.41	5.61	0.000131266727712209	0.0111233405575207	9.6	-79	-173	-35	1	BP	uPLM
GGGCTTT	GO:0006974	cellular response to DNA damage stimulus	316	35	1.78	3.38	0.000190046354425222	0.0158602321238503	9.6	-79	-173	-35	1	BP	uPLM
GGGCTTT	GO:0006605	protein targeting	164	22	0.921	2.13	0.000210157856747103	0.0172768578352693	9.6	-79	-173	-35	1	BP	uPLM
GGGCTTT	GO:0015031	protein transport	660	61	3.71	5.9	0.000220974124079899	0.0178989040504719	9.6	-79	-173	-35	1	BP	uPLM
GGGCTTT	GO:0045184	establishment of protein localization	667	61	3.75	5.9	0.000292588143741176	0.0233561666047304	9.6	-79	-173	-35	1	BP	uPLM
GGGCTTT	GO:0065002	intracellular protein transmembrane transport	74	13	0.416	1.26	0.000304619905765531	0.0239692348708077	9.6	-79	-173	-35	1	BP	uPLM
GGGCTTT	GO:0008535	respiratory chain complex IV assembly	7	4	0.0393	0.387	0.000343989411282435	0.0266858264414599	9.6	-79	-173	-35	1	BP	uPLM
GGGCTTT	GO:0071806	protein transmembrane transport	75	13	0.421	1.26	0.000349216225159197	0.0267150412246786	9.6	-79	-173	-35	1	BP	uPLM
GGGCTTT	GO:0042273	ribosomal large subunit biogenesis	40	9	0.225	0.87	0.000388045400631204	0.0292788228311873	9.6	-79	-173	-35	1	BP	uPLM
GGGCTTT	GO:1901360	organic cyclic compound metabolic process	4273	294	24	28.4	0.00041749855689071	0.0310754331264058	9.6	-79	-173	-35	1	BP	uPLM
GGGCTTT	GO:0044743	protein transmembrane import into intracellular organelle	69	12	0.388	1.16	0.000565317050569193	0.0415168841938015	9.6	-79	-173	-35	1	BP	uPLM
GGGCTTT	GO:0016043	cellular component organization	2534	184	14.2	17.8	0.000596182830454488	0.0432075661860963	9.6	-79	-173	-35	1	BP	uPLM
GGGCTTT	GO:0042886	amide transport	715	63	4.02	6.09	0.000626631284318764	0.0448244820003604	9.6	-79	-173	-35	1	BP	uPLM
GGGCTTT	GO:0006281	DNA repair	287	31	1.61	3	0.000661279391471677	0.0466964985669999	9.6	-79	-173	-35	1	BP	uPLM
GGGCTTT	GO:0070727	cellular macromolecule localization	524	49	2.94	4.74	0.000690861472259168	0.0481679112557405	9.6	-79	-173	-35	1	BP	uPLM
ACGTGGC	GO:0015979	photosynthesis	243	37	1.37	4.93	1.12844471585218e-11	6.21547349491379e-08	9.54	-56	-176	-35	1	BP	tPLM
ACGTGGC	GO:0009628	response to abiotic stimulus	2576	158	14.5	21	4.19613516446652e-07	0.00115561562429408	9.54	-56	-176	-35	1	BP	tPLM
ACGTGGC	GO:0019684	photosynthesis, light reaction	128	19	0.719	2.53	1.75265454488162e-06	0.00321787374440266	9.54	-56	-176	-35	1	BP	tPLM
ACGTGGC	GO:0009266	response to temperature stimulus	747	58	4.2	7.72	5.5194534948032e-06	0.00760028746234401	9.54	-56	-176	-35	1	BP	tPLM
ACGTGGC	GO:0009409	response to cold	527	44	2.96	5.86	1.33081896116822e-05	0.0122169180635243	9.54	-56	-176	-35	1	BP	tPLM
ACGTGGC	GO:0048511	rhythmic process	213	24	1.2	3.2	1.19077508812631e-05	0.0122169180635243	9.54	-56	-176	-35	1	BP	tPLM
ACGTGGC	GO:0007623	circadian rhythm	205	23	1.15	3.06	1.92929172280741e-05	0.0151807697274617	9.54	-56	-176	-35	1	BP	tPLM
ACGTGGC	GO:0044262	cellular carbohydrate metabolic process	409	36	2.3	4.79	2.67737506176305e-05	0.0184337273002386	9.54	-56	-176	-35	1	BP	tPLM
ACGTGGC	GO:0006970	response to osmotic stress	865	62	4.86	8.26	3.11323513398469e-05	0.0190529990199863	9.54	-56	-176	-35	1	BP	tPLM
ACGTGGC	GO:0006073	cellular glucan metabolic process	220	23	1.24	3.06	5.91075913559212e-05	0.0271303844323678	9.54	-56	-176	-35	1	BP	tPLM
ACGTGGC	GO:0006979	response to oxidative stress	559	44	3.14	5.86	5.50035445810828e-05	0.0271303844323678	9.54	-56	-176	-35	1	BP	tPLM
ACGTGGC	GO:0044042	glucan metabolic process	220	23	1.24	3.06	5.91075913559212e-05	0.0271303844323678	9.54	-56	-176	-35	1	BP	tPLM
ACGTGGC	GO:0010035	response to inorganic substance	1251	81	7.03	10.8	7.15950275357617e-05	0.0303342624359212	9.54	-56	-176	-35	1	BP	tPLM
ACGTGGC	GO:0019253	reductive pentose-phosphate cycle	19	6	0.107	0.799	9.35863134774726e-05	0.0368195296167085	9.54	-56	-176	-35	1	BP	tPLM
ACGTGGC	GO:0019685	photosynthesis, dark reaction	20	6	0.112	0.799	0.000128944011606463	0.0473482410618931	9.54	-56	-176	-35	1	BP	tPLM
ATGGGC	GO:0006412	translation	683	253	3.84	11.5	5.79165269410506e-64	1.59502115195653e-60	9.45	-78	-164	-37	1	BP	uPLM
ATGGGC	GO:0043043	peptide biosynthetic process	695	256	3.9	11.6	3.62850243287373e-64	1.59502115195653e-60	9.45	-78	-164	-37	1	BP	uPLM
ATGGGC	GO:0043604	amide biosynthetic process	751	262	4.22	11.9	3.82900478907795e-60	7.03005279274712e-57	9.45	-78	-164	-37	1	BP	uPLM
ATGGGC	GO:0006518	peptide metabolic process	771	260	4.33	11.8	2.48971753555366e-56	3.42834104645739e-53	9.45	-78	-164	-37	1	BP	uPLM
ATGGGC	GO:0022613	ribonucleoprotein complex biogenesis	403	169	2.26	7.65	2.95081816806503e-51	3.25062129394044e-48	9.45	-78	-164	-37	1	BP	uPLM
ATGGGC	GO:0043603	cellular amide metabolic process	856	268	4.81	12.1	6.99782691262873e-51	6.42400510579317e-48	9.45	-78	-164	-37	1	BP	uPLM
ATGGGC	GO:0042254	ribosome biogenesis	341	140	1.92	6.34	2.9823781827929e-41	2.3467055758319e-38	9.45	-78	-164	-37	1	BP	uPLM
ATGGGC	GO:1901566	organonitrogen compound biosynthetic process	1496	359	8.4	16.3	1.33865899860375e-38	9.21666720538681e-36	9.45	-78	-164	-37	1	BP	uPLM
ATGGGC	GO:0034641	cellular nitrogen compound metabolic process	4600	814	25.8	36.8	1.54414173832598e-34	9.45014743855503e-32	9.45	-78	-164	-37	1	BP	uPLM
ATGGGC	GO:0006396	RNA processing	653	194	3.67	8.78	3.3062398056456e-33	1.8210768849496e-30	9.45	-78	-164	-37	1	BP	uPLM
ATGGGC	GO:0044085	cellular component biogenesis	1161	282	6.52	12.8	5.75638849247162e-31	2.88238071059397e-28	9.45	-78	-164	-37	1	BP	uPLM
ATGGGC	GO:0010467	gene expression	3479	641	19.5	29	1.00242241453398e-30	4.60111888271096e-28	9.45	-78	-164	-37	1	BP	uPLM
ATGGGC	GO:0071826	ribonucleoprotein complex subunit organization	167	74	0.938	3.35	8.85527321954269e-25	3.75191114563393e-22	9.45	-78	-164	-37	1	BP	uPLM
ATGGGC	GO:0022618	ribonucleoprotein complex assembly	165	73	0.927	3.3	2.06611354112476e-24	8.12868098893943e-22	9.45	-78	-164	-37	1	BP	uPLM
ATGGGC	GO:0043933	protein-containing complex subunit organization	574	160	3.22	7.24	3.5038369747235e-24	1.28660893711847e-21	9.45	-78	-164	-37	1	BP	uPLM
ATGGGC	GO:0065003	protein-containing complex assembly	520	145	2.92	6.56	5.17925242365241e-22	1.78295764684234e-19	9.45	-78	-164	-37	1	BP	uPLM
ATGGGC	GO:0034622	cellular protein-containing complex assembly	445	128	2.5	5.79	8.27153366773913e-21	2.67997690834748e-18	9.45	-78	-164	-37	1	BP	uPLM
ATGGGC	GO:0016071	mRNA metabolic process	409	119	2.3	5.39	7.30476033190258e-20	2.23525666156219e-17	9.45	-78	-164	-37	1	BP	uPLM
ATGGGC	GO:0022607	cellular component assembly	728	177	4.09	8.01	1.43619155878371e-19	4.16344373988458e-17	9.45	-78	-164	-37	1	BP	uPLM
ATGGGC	GO:0006397	mRNA processing	325	100	1.83	4.53	9.75079726975896e-19	2.68536956809162e-16	9.45	-78	-164	-37	1	BP	uPLM
ATGGGC	GO:0008380	RNA splicing	231	80	1.3	3.62	1.28986114713171e-18	3.38312152304831e-16	9.45	-78	-164	-37	1	BP	uPLM
ATGGGC	GO:0071840	cellular component organization or biogenesis	2822	495	15.9	22.4	3.23749250185757e-18	8.10550395465069e-16	9.45	-78	-164	-37	1	BP	uPLM
ATGGGC	GO:0070925	organelle assembly	155	61	0.871	2.76	1.44251568136645e-17	3.45451146650713e-15	9.45	-78	-164	-37	1	BP	uPLM
ATGGGC	GO:0044260	cellular macromolecule metabolic process	5924	905	33.3	41	3.98718195173578e-16	9.15058257923361e-14	9.45	-78	-164	-37	1	BP	uPLM
ATGGGC	GO:0006807	nitrogen compound metabolic process	7102	1056	39.9	47.8	5.17458639207238e-16	1.14006487390139e-13	9.45	-78	-164	-37	1	BP	uPLM
ATGGGC	GO:0006996	organelle organization	1420	277	7.98	12.5	1.20382889617335e-15	2.55026521543185e-13	9.45	-78	-164	-37	1	BP	uPLM
ATGGGC	GO:0000375	RNA splicing, via transesterification reactions	136	53	0.764	2.4	3.0981169925031e-15	6.09443871239539e-13	9.45	-78	-164	-37	1	BP	uPLM
ATGGGC	GO:0000377	RNA splicing, via transesterification reactions with bulged adenosine as nucleophile	136	53	0.764	2.4	3.0981169925031e-15	6.09443871239539e-13	9.45	-78	-164	-37	1	BP	uPLM
ATGGGC	GO:0042255	ribosome assembly	102	44	0.573	1.99	9.00113299366198e-15	1.70959450100311e-12	9.45	-78	-164	-37	1	BP	uPLM
ATGGGC	GO:0044267	cellular protein metabolic process	2915	490	16.4	22.2	1.75860220628131e-14	3.22879365073248e-12	9.45	-78	-164	-37	1	BP	uPLM
ATGGGC	GO:0044271	cellular nitrogen compound biosynthetic process	3285	541	18.5	24.5	2.27113328714551e-14	4.03529101470885e-12	9.45	-78	-164	-37	1	BP	uPLM
ATGGGC	GO:0043170	macromolecule metabolic process	6411	955	36	43.2	4.85747647791547e-14	8.360931387612e-12	9.45	-78	-164	-37	1	BP	uPLM
ATGGGC	GO:0034645	cellular macromolecule biosynthetic process	3209	527	18	23.9	9.76836803087288e-14	1.63042942769842e-11	9.45	-78	-164	-37	1	BP	uPLM
ATGGGC	GO:0034470	ncRNA processing	232	71	1.3	3.21	1.46355611618231e-13	2.37096090821534e-11	9.45	-78	-164	-37	1	BP	uPLM
ATGGGC	GO:0034660	ncRNA metabolic process	298	84	1.67	3.8	1.51295356550887e-13	2.38095663966367e-11	9.45	-78	-164	-37	1	BP	uPLM
ATGGGC	GO:0019538	protein metabolic process	3231	527	18.2	23.9	3.42138989378893e-13	5.23472653749707e-11	9.45	-78	-164	-37	1	BP	uPLM
ATGGGC	GO:0009059	macromolecule biosynthetic process	3263	530	18.3	24	6.06277203060064e-13	9.02533739041847e-11	9.45	-78	-164	-37	1	BP	uPLM
ATGGGC	GO:0006364	rRNA processing	132	47	0.742	2.13	5.27815951224863e-12	7.65055331406985e-10	9.45	-78	-164	-37	1	BP	uPLM
ATGGGC	GO:0000398	mRNA splicing, via spliceosome	120	44	0.674	1.99	7.98007639688924e-12	1.12703232805297e-09	9.45	-78	-164	-37	1	BP	uPLM
ATGGGC	GO:0016072	rRNA metabolic process	141	47	0.792	2.13	7.42018300743793e-11	1.0217592001242e-08	9.45	-78	-164	-37	1	BP	uPLM
ATGGGC	GO:0015031	protein transport	660	138	3.71	6.25	2.57879375764465e-10	3.46438927246506e-08	9.45	-78	-164	-37	1	BP	uPLM
ATGGGC	GO:0044237	cellular metabolic process	8308	1167	46.7	52.8	3.56735928042864e-10	4.67833688490499e-08	9.45	-78	-164	-37	1	BP	uPLM
ATGGGC	GO:0045184	establishment of protein localization	667	138	3.75	6.25	5.42444867733095e-10	6.94834030575322e-08	9.45	-78	-164	-37	1	BP	uPLM
ATGGGC	GO:1901564	organonitrogen compound metabolic process	4435	666	24.9	30.1	1.39622583528885e-09	1.74782088653886e-07	9.45	-78	-164	-37	1	BP	uPLM
ATGGGC	GO:0042256	mature ribosome assembly	69	28	0.388	1.27	3.51537541253798e-09	4.30281950494649e-07	9.45	-78	-164	-37	1	BP	uPLM
ATGGGC	GO:0006139	nucleobase-containing compound metabolic process	3671	561	20.6	25.4	3.98528045762161e-09	4.77194016534344e-07	9.45	-78	-164	-37	1	BP	uPLM
ATGGGC	GO:0042274	ribosomal small subunit biogenesis	29	17	0.163	0.77	4.39131453864309e-09	5.1462469103928e-07	9.45	-78	-164	-37	1	BP	uPLM
ATGGGC	GO:0008104	protein localization	738	145	4.15	6.56	7.4926221385444e-09	8.5977839039797e-07	9.45	-78	-164	-37	1	BP	uPLM
ATGGGC	GO:0042273	ribosomal large subunit biogenesis	40	20	0.225	0.905	7.98344407876998e-09	8.97404285425818e-07	9.45	-78	-164	-37	1	BP	uPLM
ATGGGC	GO:0016043	cellular component organization	2534	404	14.2	18.3	9.35844487698723e-09	1.03092628764891e-06	9.45	-78	-164	-37	1	BP	uPLM
ATGGGC	GO:0034613	cellular protein localization	484	104	2.72	4.71	9.75825244515827e-09	1.05389126407709e-06	9.45	-78	-164	-37	1	BP	uPLM
ATGGGC	GO:0015833	peptide transport	704	139	3.96	6.29	1.12383311195054e-08	1.19039861165837e-06	9.45	-78	-164	-37	1	BP	uPLM
ATGGGC	GO:0070727	cellular macromolecule localization	524	110	2.94	4.98	1.4014467853492e-08	1.45644696107611e-06	9.45	-78	-164	-37	1	BP	uPLM
ATGGGC	GO:0046483	heterocycle metabolic process	3995	598	22.4	27.1	2.66321100028392e-08	2.71647522028959e-06	9.45	-78	-164	-37	1	BP	uPLM
ATGGGC	GO:0042886	amide transport	715	139	4.02	6.29	3.05770101970073e-08	3.0621485848203e-06	9.45	-78	-164	-37	1	BP	uPLM
ATGGGC	GO:0044249	cellular biosynthetic process	4587	673	25.8	30.5	6.26627560975263e-08	6.1633296533067e-06	9.45	-78	-164	-37	1	BP	uPLM
ATGGGC	GO:0006886	intracellular protein transport	404	88	2.27	3.98	6.99941426603766e-08	6.76364452233955e-06	9.45	-78	-164	-37	1	BP	uPLM
ATGGGC	GO:0033365	protein localization to organelle	225	57	1.26	2.58	7.89948187762166e-08	7.50178382447243e-06	9.45	-78	-164	-37	1	BP	uPLM
ATGGGC	GO:0000027	ribosomal large subunit assembly	24	14	0.135	0.634	1.14796933976088e-07	1.07169747854287e-05	9.45	-78	-164	-37	1	BP	uPLM
ATGGGC	GO:0090304	nucleic acid metabolic process	3253	492	18.3	22.3	2.15217767325442e-07	1.97569910404756e-05	9.45	-78	-164	-37	1	BP	uPLM
ATGGGC	GO:0006725	cellular aromatic compound metabolic process	4149	606	23.3	27.4	8.11196670958226e-07	7.32470698957034e-05	9.45	-78	-164	-37	1	BP	uPLM
ATGGGC	GO:1901360	organic cyclic compound metabolic process	4273	622	24	28.2	8.6799501905704e-07	7.71115574994545e-05	9.45	-78	-164	-37	1	BP	uPLM
ATGGGC	GO:0006259	DNA metabolic process	523	103	2.94	4.66	1.0284248029932e-06	8.99137113474054e-05	9.45	-78	-164	-37	1	BP	uPLM
ATGGGC	GO:1901576	organic substance biosynthetic process	4691	675	26.4	30.6	1.28404324664691e-06	0.00011050797191455	9.45	-78	-164	-37	1	BP	uPLM
ATGGGC	GO:0022904	respiratory electron transport chain	40	17	0.225	0.77	1.94326744307913e-06	0.000164669493484306	9.45	-78	-164	-37	1	BP	uPLM
ATGGGC	GO:0044238	primary metabolic process	8187	1117	46	50.6	2.38713028473423e-06	0.000199216872853275	9.45	-78	-164	-37	1	BP	uPLM
ATGGGC	GO:0006119	oxidative phosphorylation	33	15	0.185	0.679	2.80690447769674e-06	0.000227359262693436	9.45	-78	-164	-37	1	BP	uPLM
ATGGGC	GO:0042773	ATP synthesis coupled electron transport	33	15	0.185	0.679	2.80690447769674e-06	0.000227359262693436	9.45	-78	-164	-37	1	BP	uPLM
ATGGGC	GO:0046907	intracellular transport	581	110	3.26	4.98	3.14742108948533e-06	0.000251246309578046	9.45	-78	-164	-37	1	BP	uPLM
ATGGGC	GO:0030490	maturation of SSU-rRNA	16	10	0.0899	0.453	3.34180284621301e-06	0.000262952143956304	9.45	-78	-164	-37	1	BP	uPLM
ATGGGC	GO:0051641	cellular localization	781	140	4.39	6.34	3.42670981205313e-06	0.000265835459785755	9.45	-78	-164	-37	1	BP	uPLM
ATGGGC	GO:0009058	biosynthetic process	4912	699	27.6	31.6	3.92218959123993e-06	0.000300047503729855	9.45	-78	-164	-37	1	BP	uPLM
ATGGGC	GO:0010608	posttranscriptional regulation of gene expression	196	47	1.1	2.13	5.41040116463343e-06	0.000408225885134259	9.45	-78	-164	-37	1	BP	uPLM
ATGGGC	GO:0000462	maturation of SSU-rRNA from tricistronic rRNA transcript (SSU-rRNA, 5.8S rRNA, LSU-rRNA)	11	8	0.0618	0.362	6.47911634207291e-06	0.000482256389353211	9.45	-78	-164	-37	1	BP	uPLM
ATGGGC	GO:0017038	protein import	116	32	0.652	1.45	8.17132878299362e-06	0.000600102385823052	9.45	-78	-164	-37	1	BP	uPLM
ATGGGC	GO:0009987	cellular process	10593	1407	59.5	63.7	9.59695998966377e-06	0.000695527047671948	9.45	-78	-164	-37	1	BP	uPLM
ATGGGC	GO:0042775	mitochondrial ATP synthesis coupled electron transport	32	14	0.18	0.634	1.04519813848203e-05	0.000747656019059611	9.45	-78	-164	-37	1	BP	uPLM
ATGGGC	GO:0007005	mitochondrion organization	113	31	0.635	1.4	1.27021380929894e-05	0.000896966366874172	9.45	-78	-164	-37	1	BP	uPLM
ATGGGC	GO:0051649	establishment of localization in cell	607	111	3.41	5.02	1.44816545469668e-05	0.00100968295246447	9.45	-78	-164	-37	1	BP	uPLM
ATGGGC	GO:0006367	transcription initiation from RNA polymerase II promoter	37	15	0.208	0.679	1.55845095159324e-05	0.00107299348017195	9.45	-78	-164	-37	1	BP	uPLM
ATGGGC	GO:0006417	regulation of translation	147	37	0.826	1.67	1.66447135871946e-05	0.00113184052392923	9.45	-78	-164	-37	1	BP	uPLM
ATGGGC	GO:0000373	Group II intron splicing	15	9	0.0843	0.407	1.70195843877532e-05	0.00114321793667981	9.45	-78	-164	-37	1	BP	uPLM
ATGGGC	GO:0006414	translational elongation	55	19	0.309	0.86	1.84919058439091e-05	0.00122714960708736	9.45	-78	-164	-37	1	BP	uPLM
ATGGGC	GO:0072594	establishment of protein localization to organelle	188	44	1.06	1.99	2.03389806899755e-05	0.0013336560195284	9.45	-78	-164	-37	1	BP	uPLM
ATGGGC	GO:0034248	regulation of cellular amide metabolic process	149	37	0.837	1.67	2.29750857946205e-05	0.00148878555949141	9.45	-78	-164	-37	1	BP	uPLM
ATGGGC	GO:0006974	cellular response to DNA damage stimulus	316	65	1.78	2.94	2.45033976428646e-05	0.00156935714205695	9.45	-78	-164	-37	1	BP	uPLM
ATGGGC	GO:0072521	purine-containing compound metabolic process	237	52	1.33	2.35	2.5865784342483e-05	0.00163757172595858	9.45	-78	-164	-37	1	BP	uPLM
ATGGGC	GO:0000028	ribosomal small subunit assembly	13	8	0.073	0.362	4.00864312749649e-05	0.0025090461757103	9.45	-78	-164	-37	1	BP	uPLM
ATGGGC	GO:0045333	cellular respiration	114	30	0.64	1.36	4.1432270751048e-05	0.00256414547524463	9.45	-78	-164	-37	1	BP	uPLM
ATGGGC	GO:0009853	photorespiration	58	19	0.326	0.86	4.32118174859948e-05	0.00264456323014288	9.45	-78	-164	-37	1	BP	uPLM
ATGGGC	GO:0071704	organic substance metabolic process	8801	1179	49.4	53.4	4.40102871065966e-05	0.0026638314437707	9.45	-78	-164	-37	1	BP	uPLM
ATGGGC	GO:0090305	nucleic acid phosphodiester bond hydrolysis	74	22	0.416	0.996	5.99542871842758e-05	0.00358943710664121	9.45	-78	-164	-37	1	BP	uPLM
ATGGGC	GO:0016070	RNA metabolic process	2924	427	16.4	19.3	6.27762536144893e-05	0.00371797424632911	9.45	-78	-164	-37	1	BP	uPLM
ATGGGC	GO:0006352	DNA-templated transcription, initiation	60	19	0.337	0.86	7.30048665580309e-05	0.00427777452129398	9.45	-78	-164	-37	1	BP	uPLM
ATGGGC	GO:0046034	ATP metabolic process	140	34	0.787	1.54	7.81928970394671e-05	0.00453354186203563	9.45	-78	-164	-37	1	BP	uPLM
ATGGGC	GO:0009141	nucleoside triphosphate metabolic process	163	38	0.916	1.72	7.90890703989808e-05	0.00453773541414153	9.45	-78	-164	-37	1	BP	uPLM
ATGGGC	GO:0006120	mitochondrial electron transport, NADH to ubiquinone	8	6	0.0449	0.272	8.12927240533439e-05	0.00461608581531771	9.45	-78	-164	-37	1	BP	uPLM
ATGGGC	GO:0006403	RNA localization	91	25	0.511	1.13	8.2773220433688e-05	0.00465219283825259	9.45	-78	-164	-37	1	BP	uPLM
ATGGGC	GO:0008152	metabolic process	9925	1314	55.8	59.5	8.80672221057075e-05	0.00489973999351754	9.45	-78	-164	-37	1	BP	uPLM
ATGGGC	GO:0006605	protein targeting	164	38	0.921	1.72	9.08227970947118e-05	0.00490443104311444	9.45	-78	-164	-37	1	BP	uPLM
ATGGGC	GO:0009126	purine nucleoside monophosphate metabolic process	164	38	0.921	1.72	9.08227970947118e-05	0.00490443104311444	9.45	-78	-164	-37	1	BP	uPLM
ATGGGC	GO:0009167	purine ribonucleoside monophosphate metabolic process	164	38	0.921	1.72	9.08227970947118e-05	0.00490443104311444	9.45	-78	-164	-37	1	BP	uPLM
ATGGGC	GO:0016458	gene silencing	189	42	1.06	1.9	0.000109854210342647	0.00587453388900289	9.45	-78	-164	-37	1	BP	uPLM
ATGGGC	GO:0015980	energy derivation by oxidation of organic compounds	137	33	0.77	1.49	0.000117094440269718	0.00620150170197696	9.45	-78	-164	-37	1	BP	uPLM
ATGGGC	GO:0009123	nucleoside monophosphate metabolic process	184	41	1.03	1.86	0.000123769192530491	0.00635569494252806	9.45	-78	-164	-37	1	BP	uPLM
ATGGGC	GO:0009150	purine ribonucleotide metabolic process	196	43	1.1	1.95	0.000124621469461335	0.00635569494252806	9.45	-78	-164	-37	1	BP	uPLM
ATGGGC	GO:0051276	chromosome organization	523	94	2.94	4.26	0.000123513573840448	0.00635569494252806	9.45	-78	-164	-37	1	BP	uPLM
ATGGGC	GO:0071705	nitrogen compound transport	894	148	5.02	6.7	0.000122997856451157	0.00635569494252806	9.45	-78	-164	-37	1	BP	uPLM
ATGGGC	GO:0009205	purine ribonucleoside triphosphate metabolic process	149	35	0.837	1.58	0.000126639128542526	0.00639934238543334	9.45	-78	-164	-37	1	BP	uPLM
ATGGGC	GO:0002181	cytoplasmic translation	22	10	0.124	0.453	0.000132898486022852	0.00665458964558063	9.45	-78	-164	-37	1	BP	uPLM
ATGGGC	GO:0009144	purine nucleoside triphosphate metabolic process	150	35	0.843	1.58	0.000145786159702393	0.00723414565442145	9.45	-78	-164	-37	1	BP	uPLM
ATGGGC	GO:0009161	ribonucleoside monophosphate metabolic process	180	40	1.01	1.81	0.000158121985460692	0.00768760042930155	9.45	-78	-164	-37	1	BP	uPLM
ATGGGC	GO:0034250	positive regulation of cellular amide metabolic process	15	8	0.0843	0.362	0.000159111555726285	0.00768760042930155	9.45	-78	-164	-37	1	BP	uPLM
ATGGGC	GO:0045727	positive regulation of translation	15	8	0.0843	0.362	0.000159111555726285	0.00768760042930155	9.45	-78	-164	-37	1	BP	uPLM
ATGGGC	GO:0000387	spliceosomal snRNP assembly	19	9	0.107	0.407	0.000196902173219532	0.00919099296689138	9.45	-78	-164	-37	1	BP	uPLM
ATGGGC	GO:0006626	protein targeting to mitochondrion	40	14	0.225	0.634	0.000196012987868101	0.00919099296689138	9.45	-78	-164	-37	1	BP	uPLM
ATGGGC	GO:0070585	protein localization to mitochondrion	40	14	0.225	0.634	0.000196012987868101	0.00919099296689138	9.45	-78	-164	-37	1	BP	uPLM
ATGGGC	GO:0072655	establishment of protein localization to mitochondrion	40	14	0.225	0.634	0.000196012987868101	0.00919099296689138	9.45	-78	-164	-37	1	BP	uPLM
ATGGGC	GO:0006281	DNA repair	287	57	1.61	2.58	0.000200904715315816	0.00929901825176062	9.45	-78	-164	-37	1	BP	uPLM
ATGGGC	GO:0009259	ribonucleotide metabolic process	213	45	1.2	2.04	0.000219536774187276	0.010076737935196	9.45	-78	-164	-37	1	BP	uPLM
ATGGGC	GO:0006163	purine nucleotide metabolic process	201	43	1.13	1.95	0.000224808210872239	0.0102334183924321	9.45	-78	-164	-37	1	BP	uPLM
ATGGGC	GO:0055086	nucleobase-containing small molecule metabolic process	380	71	2.13	3.21	0.000252986189668032	0.0114217043663239	9.45	-78	-164	-37	1	BP	uPLM
ATGGGC	GO:0090501	RNA phosphodiester bond hydrolysis	41	14	0.23	0.634	0.000263942688966055	0.0118194823644311	9.45	-78	-164	-37	1	BP	uPLM
ATGGGC	GO:0009793	embryo development ending in seed dormancy	630	108	3.54	4.89	0.000270993361044211	0.0120373502631574	9.45	-78	-164	-37	1	BP	uPLM
ATGGGC	GO:0033036	macromolecule localization	988	159	5.55	7.2	0.000281966009844997	0.01242455025781	9.45	-78	-164	-37	1	BP	uPLM
ATGGGC	GO:0006091	generation of precursor metabolites and energy	349	66	1.96	2.99	0.000289904885818566	0.0125860028690455	9.45	-78	-164	-37	1	BP	uPLM
ATGGGC	GO:0040029	regulation of gene expression, epigenetic	185	40	1.04	1.81	0.000290200138774289	0.0125860028690455	9.45	-78	-164	-37	1	BP	uPLM
ATGGGC	GO:0000045	autophagosome assembly	20	9	0.112	0.407	0.000318687072004807	0.0132979423682006	9.45	-78	-164	-37	1	BP	uPLM
ATGGGC	GO:0006399	tRNA metabolic process	144	33	0.809	1.49	0.000316553655974369	0.0132979423682006	9.45	-78	-164	-37	1	BP	uPLM
ATGGGC	GO:0016236	macroautophagy	20	9	0.112	0.407	0.000318687072004807	0.0132979423682006	9.45	-78	-164	-37	1	BP	uPLM
ATGGGC	GO:0017004	cytochrome complex assembly	20	9	0.112	0.407	0.000318687072004807	0.0132979423682006	9.45	-78	-164	-37	1	BP	uPLM
ATGGGC	GO:1905037	autophagosome organization	20	9	0.112	0.407	0.000318687072004807	0.0132979423682006	9.45	-78	-164	-37	1	BP	uPLM
ATGGGC	GO:0032259	methylation	305	59	1.71	2.67	0.000324348450054117	0.0134324155105118	9.45	-78	-164	-37	1	BP	uPLM
ATGGGC	GO:0009199	ribonucleoside triphosphate metabolic process	157	35	0.882	1.58	0.000370131767384386	0.0152140729459194	9.45	-78	-164	-37	1	BP	uPLM
ATGGGC	GO:0031123	RNA 3'-end processing	47	15	0.264	0.679	0.000373193577918841	0.0152262979790887	9.45	-78	-164	-37	1	BP	uPLM
ATGGGC	GO:0006122	mitochondrial electron transport, ubiquinol to cytochrome c	13	7	0.073	0.317	0.000389366798654641	0.0157693553455129	9.45	-78	-164	-37	1	BP	uPLM
ATGGGC	GO:0016226	iron-sulfur cluster assembly	25	10	0.14	0.453	0.000472422141337045	0.0188558054672786	9.45	-78	-164	-37	1	BP	uPLM
ATGGGC	GO:0031163	metallo-sulfur cluster assembly	25	10	0.14	0.453	0.000472422141337045	0.0188558054672786	9.45	-78	-164	-37	1	BP	uPLM
ATGGGC	GO:0000245	spliceosomal complex assembly	17	8	0.0955	0.362	0.000477566477717612	0.0189240011458173	9.45	-78	-164	-37	1	BP	uPLM
ATGGGC	GO:0006401	RNA catabolic process	79	21	0.444	0.951	0.000484704388232548	0.0190696555027491	9.45	-78	-164	-37	1	BP	uPLM
ATGGGC	GO:0019693	ribose phosphate metabolic process	242	48	1.36	2.17	0.000632241685062271	0.0246977815696666	9.45	-78	-164	-37	1	BP	uPLM
ATGGGC	GO:0006457	protein folding	255	50	1.43	2.26	0.000648537745566494	0.0251559570604243	9.45	-78	-164	-37	1	BP	uPLM
ATGGGC	GO:0031425	chloroplast RNA processing	14	7	0.0787	0.317	0.000695404426296879	0.0265992193058556	9.45	-78	-164	-37	1	BP	uPLM
ATGGGC	GO:0090151	establishment of protein localization to mitochondrial membrane	14	7	0.0787	0.317	0.000695404426296879	0.0265992193058556	9.45	-78	-164	-37	1	BP	uPLM
ATGGGC	GO:0022900	electron transport chain	115	27	0.646	1.22	0.000718130057741421	0.0272790369519982	9.45	-78	-164	-37	1	BP	uPLM
ATGGGC	GO:0009117	nucleotide metabolic process	308	58	1.73	2.63	0.000728696719936172	0.0274908324206057	9.45	-78	-164	-37	1	BP	uPLM
ATGGGC	GO:0050657	nucleic acid transport	87	22	0.489	0.996	0.00075623290714712	0.0279552406212506	9.45	-78	-164	-37	1	BP	uPLM
ATGGGC	GO:0050658	RNA transport	87	22	0.489	0.996	0.00075623290714712	0.0279552406212506	9.45	-78	-164	-37	1	BP	uPLM
ATGGGC	GO:0051236	establishment of RNA localization	87	22	0.489	0.996	0.00075623290714712	0.0279552406212506	9.45	-78	-164	-37	1	BP	uPLM
ATGGGC	GO:0034504	protein localization to nucleus	50	15	0.281	0.679	0.000778919122688444	0.0282255692616312	9.45	-78	-164	-37	1	BP	uPLM
ATGGGC	GO:0072657	protein localization to membrane	50	15	0.281	0.679	0.000778919122688444	0.0282255692616312	9.45	-78	-164	-37	1	BP	uPLM
ATGGGC	GO:0090150	establishment of protein localization to membrane	50	15	0.281	0.679	0.000778919122688444	0.0282255692616312	9.45	-78	-164	-37	1	BP	uPLM
ATGGGC	GO:0000413	protein peptidyl-prolyl isomerization	31	11	0.174	0.498	0.000823726575350158	0.0296541567126057	9.45	-78	-164	-37	1	BP	uPLM
ATGGGC	GO:0006753	nucleoside phosphate metabolic process	310	58	1.74	2.63	0.000857897485112352	0.0306837619999925	9.45	-78	-164	-37	1	BP	uPLM
ATGGGC	GO:0006413	translational initiation	94	23	0.528	1.04	0.000948684152204697	0.0337119503893127	9.45	-78	-164	-37	1	BP	uPLM
ATGGGC	GO:0000956	nuclear-transcribed mRNA catabolic process	51	15	0.287	0.679	0.000978555152359584	0.0345505242256191	9.45	-78	-164	-37	1	BP	uPLM
ATGGGC	GO:0006901	vesicle coating	5	4	0.0281	0.181	0.0010661032058263	0.0363809298734019	9.45	-78	-164	-37	1	BP	uPLM
ATGGGC	GO:0016441	posttranscriptional gene silencing	78	20	0.438	0.905	0.0010700273492177	0.0363809298734019	9.45	-78	-164	-37	1	BP	uPLM
ATGGGC	GO:0022411	cellular component disassembly	78	20	0.438	0.905	0.0010700273492177	0.0363809298734019	9.45	-78	-164	-37	1	BP	uPLM
ATGGGC	GO:0048207	vesicle targeting, rough ER to cis-Golgi	5	4	0.0281	0.181	0.0010661032058263	0.0363809298734019	9.45	-78	-164	-37	1	BP	uPLM
ATGGGC	GO:0048208	COPII vesicle coating	5	4	0.0281	0.181	0.0010661032058263	0.0363809298734019	9.45	-78	-164	-37	1	BP	uPLM
ATGGGC	GO:0090114	COPII-coated vesicle budding	5	4	0.0281	0.181	0.0010661032058263	0.0363809298734019	9.45	-78	-164	-37	1	BP	uPLM
ATGGGC	GO:0046700	heterocycle catabolic process	166	35	0.933	1.58	0.00107980202640785	0.0364880341193525	9.45	-78	-164	-37	1	BP	uPLM
ATGGGC	GO:0007030	Golgi organization	23	9	0.129	0.407	0.00109495747347239	0.0367745473407679	9.45	-78	-164	-37	1	BP	uPLM
ATGGGC	GO:0007021	tubulin complex assembly	8	5	0.0449	0.226	0.00118580993130881	0.0395844915251449	9.45	-78	-164	-37	1	BP	uPLM
ATGGGC	GO:0008033	tRNA processing	90	22	0.506	0.996	0.00122793555211295	0.0407437892833624	9.45	-78	-164	-37	1	BP	uPLM
ATGGGC	GO:0034655	nucleobase-containing compound catabolic process	108	25	0.607	1.13	0.00137466845191413	0.0453393642703175	9.45	-78	-164	-37	1	BP	uPLM
ATGGGC	GO:0065002	intracellular protein transmembrane transport	74	19	0.416	0.86	0.00138664410161416	0.0454621173314928	9.45	-78	-164	-37	1	BP	uPLM
ATGGGC	GO:0044743	protein transmembrane import into intracellular organelle	69	18	0.388	0.815	0.0015079510544346	0.048857614163681	9.45	-78	-164	-37	1	BP	uPLM
ATGGGC	GO:0051028	mRNA transport	69	18	0.388	0.815	0.0015079510544346	0.048857614163681	9.45	-78	-164	-37	1	BP	uPLM
CGGCCC	GO:0006412	translation	683	69	3.84	12.5	2.69800065186318e-18	1.48605875904624e-14	9.42	-70	-137	-42	1	BP	uPLM
CGGCCC	GO:0043043	peptide biosynthetic process	695	69	3.9	12.5	6.83308930624205e-18	1.88183279493906e-14	9.42	-70	-137	-42	1	BP	uPLM
CGGCCC	GO:0006518	peptide metabolic process	771	71	4.33	12.9	1.22962601444492e-16	1.69319502189066e-13	9.42	-70	-137	-42	1	BP	uPLM
CGGCCC	GO:0043604	amide biosynthetic process	751	70	4.22	12.7	1.09883477297984e-16	1.69319502189066e-13	9.42	-70	-137	-42	1	BP	uPLM
CGGCCC	GO:0034641	cellular nitrogen compound metabolic process	4600	228	25.8	41.4	5.16187314398394e-16	5.68631945541271e-13	9.42	-70	-137	-42	1	BP	uPLM
CGGCCC	GO:0043603	cellular amide metabolic process	856	72	4.81	13.1	8.40796122565188e-15	7.71850840514843e-12	9.42	-70	-137	-42	1	BP	uPLM
CGGCCC	GO:0010467	gene expression	3479	181	19.5	32.8	4.48676137047197e-14	3.53044023265137e-11	9.42	-70	-137	-42	1	BP	uPLM
CGGCCC	GO:0022613	ribonucleoprotein complex biogenesis	403	43	2.26	7.8	1.47055033868866e-12	1.01247390818714e-09	9.42	-70	-137	-42	1	BP	uPLM
CGGCCC	GO:1901566	organonitrogen compound biosynthetic process	1496	92	8.4	16.7	1.15792131212064e-10	7.08647843017832e-08	9.42	-70	-137	-42	1	BP	uPLM
CGGCCC	GO:0042254	ribosome biogenesis	341	36	1.92	6.53	1.3940517514153e-10	7.67843704679545e-08	9.42	-70	-137	-42	1	BP	uPLM
CGGCCC	GO:0006397	mRNA processing	325	33	1.83	5.99	2.25294046766502e-09	1.12810873599081e-06	9.42	-70	-137	-42	1	BP	uPLM
CGGCCC	GO:0008380	RNA splicing	231	27	1.3	4.9	3.26094129988688e-09	1.49677205664808e-06	9.42	-70	-137	-42	1	BP	uPLM
CGGCCC	GO:0006396	RNA processing	653	50	3.67	9.07	3.59816265437414e-09	1.52451383848406e-06	9.42	-70	-137	-42	1	BP	uPLM
CGGCCC	GO:0034645	cellular macromolecule biosynthetic process	3209	154	18	27.9	3.92602104263461e-09	1.53074603653422e-06	9.42	-70	-137	-42	1	BP	uPLM
CGGCCC	GO:0044260	cellular macromolecule metabolic process	5924	248	33.3	45	4.16869835657466e-09	1.53074603653422e-06	9.42	-70	-137	-42	1	BP	uPLM
CGGCCC	GO:0009059	macromolecule biosynthetic process	3263	155	18.3	28.1	7.01390497057667e-09	2.41453678612102e-06	9.42	-70	-137	-42	1	BP	uPLM
CGGCCC	GO:0016071	mRNA metabolic process	409	35	2.3	6.35	6.04154623851774e-08	1.95746098127975e-05	9.42	-70	-137	-42	1	BP	uPLM
CGGCCC	GO:0043170	macromolecule metabolic process	6411	258	36	46.8	8.09955575320601e-08	2.47846406048104e-05	9.42	-70	-137	-42	1	BP	uPLM
CGGCCC	GO:0006807	nitrogen compound metabolic process	7102	279	39.9	50.6	1.44228933370972e-07	4.18112086845954e-05	9.42	-70	-137	-42	1	BP	uPLM
CGGCCC	GO:0022618	ribonucleoprotein complex assembly	165	20	0.927	3.63	1.97924263190964e-07	5.45083420827914e-05	9.42	-70	-137	-42	1	BP	uPLM
CGGCCC	GO:0071826	ribonucleoprotein complex subunit organization	167	20	0.938	3.63	2.41375296432827e-07	6.33092920358099e-05	9.42	-70	-137	-42	1	BP	uPLM
CGGCCC	GO:0006139	nucleobase-containing compound metabolic process	3671	163	20.6	29.6	2.69290892389198e-07	6.50900214506241e-05	9.42	-70	-137	-42	1	BP	uPLM
CGGCCC	GO:0044085	cellular component biogenesis	1161	68	6.52	12.3	2.71799290734269e-07	6.50900214506241e-05	9.42	-70	-137	-42	1	BP	uPLM
CGGCCC	GO:0044271	cellular nitrogen compound biosynthetic process	3285	149	18.5	27	3.11867308655612e-07	7.15735473364629e-05	9.42	-70	-137	-42	1	BP	uPLM
CGGCCC	GO:0090304	nucleic acid metabolic process	3253	146	18.3	26.5	8.16897131525352e-07	0.000179978776017666	9.42	-70	-137	-42	1	BP	uPLM
CGGCCC	GO:0000398	mRNA splicing, via spliceosome	120	16	0.674	2.9	9.08314631929887e-07	0.000192422961256531	9.42	-70	-137	-42	1	BP	uPLM
CGGCCC	GO:0070925	organelle assembly	155	18	0.871	3.27	1.51317570032099e-06	0.000308687842865482	9.42	-70	-137	-42	1	BP	uPLM
CGGCCC	GO:0006996	organelle organization	1420	75	7.98	13.6	3.29460868227521e-06	0.000648096593641851	9.42	-70	-137	-42	1	BP	uPLM
CGGCCC	GO:0046483	heterocycle metabolic process	3995	169	22.4	30.7	3.49161504834418e-06	0.000663166058147577	9.42	-70	-137	-42	1	BP	uPLM
CGGCCC	GO:0015031	protein transport	660	43	3.71	7.8	3.66790041197666e-06	0.000673426515638915	9.42	-70	-137	-42	1	BP	uPLM
CGGCCC	GO:0000375	RNA splicing, via transesterification reactions	136	16	0.764	2.9	4.84804351153084e-06	0.000809182535197329	9.42	-70	-137	-42	1	BP	uPLM
CGGCCC	GO:0000377	RNA splicing, via transesterification reactions with bulged adenosine as nucleophile	136	16	0.764	2.9	4.84804351153084e-06	0.000809182535197329	9.42	-70	-137	-42	1	BP	uPLM
CGGCCC	GO:0045184	establishment of protein localization	667	43	3.75	7.8	4.78733118625162e-06	0.000809182535197329	9.42	-70	-137	-42	1	BP	uPLM
CGGCCC	GO:0034613	cellular protein localization	484	34	2.72	6.17	8.18956332386753e-06	0.00132670925846654	9.42	-70	-137	-42	1	BP	uPLM
CGGCCC	GO:0008104	protein localization	738	45	4.15	8.17	1.19648287684939e-05	0.00188292219591041	9.42	-70	-137	-42	1	BP	uPLM
CGGCCC	GO:0046907	intracellular transport	581	38	3.26	6.9	1.24969048903336e-05	0.00191202644822104	9.42	-70	-137	-42	1	BP	uPLM
CGGCCC	GO:0006725	cellular aromatic compound metabolic process	4149	171	23.3	31	1.47599463907233e-05	0.00219723742486768	9.42	-70	-137	-42	1	BP	uPLM
CGGCCC	GO:0042255	ribosome assembly	102	13	0.573	2.36	1.56705065664399e-05	0.00227139868863029	9.42	-70	-137	-42	1	BP	uPLM
CGGCCC	GO:0015833	peptide transport	704	43	3.96	7.8	1.80306715376522e-05	0.00248282347073471	9.42	-70	-137	-42	1	BP	uPLM
CGGCCC	GO:0016070	RNA metabolic process	2924	128	16.4	23.2	1.75872333453206e-05	0.00248282347073471	9.42	-70	-137	-42	1	BP	uPLM
CGGCCC	GO:0071840	cellular component organization or biogenesis	2822	124	15.9	22.5	2.08867229954357e-05	0.00280595293314292	9.42	-70	-137	-42	1	BP	uPLM
CGGCCC	GO:1901360	organic cyclic compound metabolic process	4273	174	24	31.6	2.44953186566006e-05	0.00321238607525133	9.42	-70	-137	-42	1	BP	uPLM
CGGCCC	GO:0006886	intracellular protein transport	404	29	2.27	5.26	2.5458677010156e-05	0.00326107890632417	9.42	-70	-137	-42	1	BP	uPLM
CGGCCC	GO:0042886	amide transport	715	43	4.02	7.8	2.60816402428495e-05	0.00326494714676397	9.42	-70	-137	-42	1	BP	uPLM
CGGCCC	GO:0051649	establishment of localization in cell	607	38	3.41	6.9	3.28305787516459e-05	0.00401846283920146	9.42	-70	-137	-42	1	BP	uPLM
CGGCCC	GO:0044267	cellular protein metabolic process	2915	126	16.4	22.9	3.79970029728518e-05	0.00454972809509712	9.42	-70	-137	-42	1	BP	uPLM
CGGCCC	GO:0022607	cellular component assembly	728	43	4.09	7.8	3.97875177382492e-05	0.00466275846175057	9.42	-70	-137	-42	1	BP	uPLM
CGGCCC	GO:0070727	cellular macromolecule localization	524	34	2.94	6.17	4.20657561721362e-05	0.00482704552075262	9.42	-70	-137	-42	1	BP	uPLM
CGGCCC	GO:0044237	cellular metabolic process	8308	303	46.7	55	4.32658869471042e-05	0.00486343888376836	9.42	-70	-137	-42	1	BP	uPLM
CGGCCC	GO:0043933	protein-containing complex subunit organization	574	36	3.22	6.53	5.09342497761434e-05	0.00561091695533995	9.42	-70	-137	-42	1	BP	uPLM
CGGCCC	GO:0044249	cellular biosynthetic process	4587	182	25.8	33	6.78544279281056e-05	0.0073282782162354	9.42	-70	-137	-42	1	BP	uPLM
CGGCCC	GO:0043414	macromolecule methylation	170	16	0.955	2.9	7.91908357878556e-05	0.00838813699075978	9.42	-70	-137	-42	1	BP	uPLM
CGGCCC	GO:0065003	protein-containing complex assembly	520	33	2.92	5.99	8.34240691696978e-05	0.00866980703748482	9.42	-70	-137	-42	1	BP	uPLM
CGGCCC	GO:1901576	organic substance biosynthetic process	4691	184	26.4	33.4	0.000117792053168548	0.0120147894231919	9.42	-70	-137	-42	1	BP	uPLM
CGGCCC	GO:0006270	DNA replication initiation	17	5	0.0955	0.907	0.000126827835021317	0.0124744234874538	9.42	-70	-137	-42	1	BP	uPLM
CGGCCC	GO:0043484	regulation of RNA splicing	17	5	0.0955	0.907	0.000126827835021317	0.0124744234874538	9.42	-70	-137	-42	1	BP	uPLM
CGGCCC	GO:0034622	cellular protein-containing complex assembly	445	29	2.5	5.26	0.000141832317715199	0.0137054808065845	9.42	-70	-137	-42	1	BP	uPLM
CGGCCC	GO:0034660	ncRNA metabolic process	298	22	1.67	3.99	0.000159194122239586	0.0151179521602697	9.42	-70	-137	-42	1	BP	uPLM
CGGCCC	GO:0006417	regulation of translation	147	14	0.826	2.54	0.000192693218207747	0.0173992499325946	9.42	-70	-137	-42	1	BP	uPLM
CGGCCC	GO:0009058	biosynthetic process	4912	190	27.6	34.5	0.000190478977594231	0.0173992499325946	9.42	-70	-137	-42	1	BP	uPLM
CGGCCC	GO:0051641	cellular localization	781	43	4.39	7.8	0.000192440831788037	0.0173992499325946	9.42	-70	-137	-42	1	BP	uPLM
CGGCCC	GO:0042273	ribosomal large subunit biogenesis	40	7	0.225	1.27	0.000201210683035606	0.0178752974541955	9.42	-70	-137	-42	1	BP	uPLM
CGGCCC	GO:0032259	methylation	305	22	1.71	3.99	0.000221207443478013	0.0188150753538817	9.42	-70	-137	-42	1	BP	uPLM
CGGCCC	GO:0034248	regulation of cellular amide metabolic process	149	14	0.837	2.54	0.000222037018518938	0.0188150753538817	9.42	-70	-137	-42	1	BP	uPLM
CGGCCC	GO:0042274	ribosomal small subunit biogenesis	29	6	0.163	1.09	0.000221605404085086	0.0188150753538817	9.42	-70	-137	-42	1	BP	uPLM
CGGCCC	GO:0006405	RNA export from nucleus	58	8	0.326	1.45	0.00039329312810551	0.0328220992364417	9.42	-70	-137	-42	1	BP	uPLM
CGGCCC	GO:0010608	posttranscriptional regulation of gene expression	196	16	1.1	2.9	0.000408171010737502	0.0334942115733311	9.42	-70	-137	-42	1	BP	uPLM
CGGCCC	GO:0046034	ATP metabolic process	140	13	0.787	2.36	0.000413508784855939	0.0334942115733311	9.42	-70	-137	-42	1	BP	uPLM
CGGCCC	GO:0051168	nuclear export	59	8	0.331	1.45	0.000442853308902389	0.0351120367450851	9.42	-70	-137	-42	1	BP	uPLM
CGGCCC	GO:0051276	chromosome organization	523	31	2.94	5.63	0.00044623140380464	0.0351120367450851	9.42	-70	-137	-42	1	BP	uPLM
CGGCCC	GO:0001510	RNA methylation	33	6	0.185	1.09	0.000465211537784786	0.0360899316918113	9.42	-70	-137	-42	1	BP	uPLM
CGGCCC	GO:0044238	primary metabolic process	8187	292	46	53	0.000486127307939323	0.0371887390573582	9.42	-70	-137	-42	1	BP	uPLM
CGGCCC	GO:0009161	ribonucleoside monophosphate metabolic process	180	15	1.01	2.72	0.000493442407648831	0.0372312435798598	9.42	-70	-137	-42	1	BP	uPLM
CGGCCC	GO:0009987	cellular process	10593	365	59.5	66.2	0.000568146109383129	0.0422884968984091	9.42	-70	-137	-42	1	BP	uPLM
CGGCCC	GO:0009126	purine nucleoside monophosphate metabolic process	164	14	0.921	2.54	0.000591924768686369	0.0428989687621648	9.42	-70	-137	-42	1	BP	uPLM
CGGCCC	GO:0009167	purine ribonucleoside monophosphate metabolic process	164	14	0.921	2.54	0.000591924768686369	0.0428989687621648	9.42	-70	-137	-42	1	BP	uPLM
CGGCCC	GO:0009123	nucleoside monophosphate metabolic process	184	15	1.03	2.72	0.000621281684881788	0.0444418119523232	9.42	-70	-137	-42	1	BP	uPLM
CGGCCC	GO:0019538	protein metabolic process	3231	130	18.2	23.6	0.000658585821494799	0.0465062910870943	9.42	-70	-137	-42	1	BP	uPLM
GCCCAATT	GO:0006396	RNA processing	653	39	3.67	10.3	5.72377900620167e-09	1.57632873830794e-05	9.34	-68	-192	-46	1	BP	uPLM
GCCCAATT	GO:0034641	cellular nitrogen compound metabolic process	4600	149	25.8	39.5	2.97001598662209e-09	1.57632873830794e-05	9.34	-68	-192	-46	1	BP	uPLM
GCCCAATT	GO:0006412	translation	683	39	3.84	10.3	1.95420336487109e-08	3.43851607513846e-05	9.34	-68	-192	-46	1	BP	uPLM
GCCCAATT	GO:0043043	peptide biosynthetic process	695	39	3.9	10.3	3.12138351047428e-08	3.43851607513846e-05	9.34	-68	-192	-46	1	BP	uPLM
GCCCAATT	GO:0043604	amide biosynthetic process	751	41	4.22	10.9	2.90031759021906e-08	3.43851607513846e-05	9.34	-68	-192	-46	1	BP	uPLM
GCCCAATT	GO:1901566	organonitrogen compound biosynthetic process	1496	64	8.4	17	4.29671122236124e-08	3.94438090212762e-05	9.34	-68	-192	-46	1	BP	uPLM
GCCCAATT	GO:0043603	cellular amide metabolic process	856	44	4.81	11.7	5.03900251534576e-08	3.96497512207492e-05	9.34	-68	-192	-46	1	BP	uPLM
GCCCAATT	GO:0022613	ribonucleoprotein complex biogenesis	403	27	2.26	7.16	1.47565498474346e-07	0.000101598845699587	9.34	-68	-192	-46	1	BP	uPLM
GCCCAATT	GO:0006397	mRNA processing	325	23	1.83	6.1	4.87098431564807e-07	0.000268293816105896	9.34	-68	-192	-46	1	BP	uPLM
GCCCAATT	GO:0006518	peptide metabolic process	771	39	4.33	10.3	4.62106873593085e-07	0.000268293816105896	9.34	-68	-192	-46	1	BP	uPLM
GCCCAATT	GO:0010467	gene expression	3479	111	19.5	29.4	2.09250959813354e-06	0.00104777662422905	9.34	-68	-192	-46	1	BP	uPLM
GCCCAATT	GO:0006807	nitrogen compound metabolic process	7102	194	39.9	51.5	2.93543298481261e-06	0.00134736374002899	9.34	-68	-192	-46	1	BP	uPLM
GCCCAATT	GO:0016071	mRNA metabolic process	409	24	2.3	6.37	7.3527001252463e-06	0.00311528248383512	9.34	-68	-192	-46	1	BP	uPLM
GCCCAATT	GO:0022618	ribonucleoprotein complex assembly	165	14	0.927	3.71	1.14927636655522e-05	0.00452158159070441	9.34	-68	-192	-46	1	BP	uPLM
GCCCAATT	GO:0071826	ribonucleoprotein complex subunit organization	167	14	0.938	3.71	1.3186844733764e-05	0.00484220938623812	9.34	-68	-192	-46	1	BP	uPLM
GCCCAATT	GO:0042254	ribosome biogenesis	341	20	1.92	5.31	4.28268757937103e-05	0.0147431519919848	9.34	-68	-192	-46	1	BP	uPLM
GCCCAATT	GO:0065003	protein-containing complex assembly	520	26	2.92	6.9	4.95076931402803e-05	0.0160404925774508	9.34	-68	-192	-46	1	BP	uPLM
GCCCAATT	GO:0044237	cellular metabolic process	8308	213	46.7	56.5	7.01855506766904e-05	0.0208456513841651	9.34	-68	-192	-46	1	BP	uPLM
GCCCAATT	GO:0044260	cellular macromolecule metabolic process	5924	161	33.3	42.7	7.19076572801628e-05	0.0208456513841651	9.34	-68	-192	-46	1	BP	uPLM
GCCCAATT	GO:0043170	macromolecule metabolic process	6411	171	36	45.4	0.000102614298925622	0.0269142646896345	9.34	-68	-192	-46	1	BP	uPLM
GCCCAATT	GO:0043933	protein-containing complex subunit organization	574	27	3.22	7.16	9.94135092505832e-05	0.0269142646896345	9.34	-68	-192	-46	1	BP	uPLM
GCCCAATT	GO:0008380	RNA splicing	231	15	1.3	3.98	0.000127406682499384	0.0306971441083341	9.34	-68	-192	-46	1	BP	uPLM
GCCCAATT	GO:0044085	cellular component biogenesis	1161	44	6.52	11.7	0.00012818342674141	0.0306971441083341	9.34	-68	-192	-46	1	BP	uPLM
GCCCAATT	GO:0046483	heterocycle metabolic process	3995	115	22.4	30.5	0.000153952839304578	0.0353321766204005	9.34	-68	-192	-46	1	BP	uPLM
GCCCAATT	GO:1901360	organic cyclic compound metabolic process	4273	121	24	32.1	0.000193110605081352	0.0425461285115234	9.34	-68	-192	-46	1	BP	uPLM
GCCCAATT	GO:0034622	cellular protein-containing complex assembly	445	22	2.5	5.84	0.000219693811364081	0.0465412889612831	9.34	-68	-192	-46	1	BP	uPLM
GGGCCG	GO:0006412	translation	683	67	3.84	12.4	1.27390341232593e-17	7.01665999509124e-14	9.24	-66	-133	-40	1	BP	uPLM
GGGCCG	GO:0043043	peptide biosynthetic process	695	67	3.9	12.4	3.12683375829426e-17	8.61130017034239e-14	9.24	-66	-133	-40	1	BP	uPLM
GGGCCG	GO:0006518	peptide metabolic process	771	69	4.33	12.8	4.78133581773909e-16	6.58389942102673e-13	9.24	-66	-133	-40	1	BP	uPLM
GGGCCG	GO:0043604	amide biosynthetic process	751	68	4.22	12.6	4.42947805353913e-16	6.58389942102673e-13	9.24	-66	-133	-40	1	BP	uPLM
GGGCCG	GO:0034641	cellular nitrogen compound metabolic process	4600	221	25.8	41	4.80202603893436e-15	5.28991188449009e-12	9.24	-66	-133	-40	1	BP	uPLM
GGGCCG	GO:0043603	cellular amide metabolic process	856	70	4.81	13	2.76378324257218e-14	2.53715301668127e-11	9.24	-66	-133	-40	1	BP	uPLM
GGGCCG	GO:0010467	gene expression	3479	175	19.5	32.5	3.81486039336786e-13	3.00175014952431e-10	9.24	-66	-133	-40	1	BP	uPLM
GGGCCG	GO:0022613	ribonucleoprotein complex biogenesis	403	42	2.26	7.79	2.86653491083567e-12	1.97360928611036e-09	9.24	-66	-133	-40	1	BP	uPLM
GGGCCG	GO:0042254	ribosome biogenesis	341	35	1.92	6.49	3.020065093671e-10	1.84827983732665e-07	9.24	-66	-133	-40	1	BP	uPLM
GGGCCG	GO:1901566	organonitrogen compound biosynthetic process	1496	89	8.4	16.5	4.21619167114599e-10	2.32227837246721e-07	9.24	-66	-133	-40	1	BP	uPLM
GGGCCG	GO:0008380	RNA splicing	231	27	1.3	5.01	2.03187576326209e-09	1.01741560945887e-06	9.24	-66	-133	-40	1	BP	uPLM
GGGCCG	GO:0006397	mRNA processing	325	32	1.83	5.94	4.94748249965833e-09	2.27089446734317e-06	9.24	-66	-133	-40	1	BP	uPLM
GGGCCG	GO:0034645	cellular macromolecule biosynthetic process	3209	150	18	27.8	8.54949439363757e-09	3.36361536572541e-06	9.24	-66	-133	-40	1	BP	uPLM
GGGCCG	GO:0044260	cellular macromolecule metabolic process	5924	242	33.3	44.9	8.40346866891815e-09	3.36361536572541e-06	9.24	-66	-133	-40	1	BP	uPLM
GGGCCG	GO:0006396	RNA processing	653	48	3.67	8.91	1.3611413750236e-08	4.99811112908664e-06	9.24	-66	-133	-40	1	BP	uPLM
GGGCCG	GO:0009059	macromolecule biosynthetic process	3263	151	18.3	28	1.47758079942336e-08	5.08657190201493e-06	9.24	-66	-133	-40	1	BP	uPLM
GGGCCG	GO:0044085	cellular component biogenesis	1161	69	6.52	12.8	5.37152935818663e-08	1.74037551205247e-05	9.24	-66	-133	-40	1	BP	uPLM
GGGCCG	GO:0016071	mRNA metabolic process	409	34	2.3	6.31	1.11082464259505e-07	3.39912340634086e-05	9.24	-66	-133	-40	1	BP	uPLM
GGGCCG	GO:0022618	ribonucleoprotein complex assembly	165	20	0.927	3.71	1.39042744984299e-07	3.8292371968676e-05	9.24	-66	-133	-40	1	BP	uPLM
GGGCCG	GO:0043170	macromolecule metabolic process	6411	252	36	46.8	1.34095369498246e-07	3.8292371968676e-05	9.24	-66	-133	-40	1	BP	uPLM
[truncated: 38,584 more rows]

## Sheet: Supplementary Table 6b
Supplementary Table 6b : Enriched GO terms for 3’-PLMs in A. thaliana
PLM	Term	Term_definition	Term_occurences_in_genome	Term_occurences_in_gene_containing_PLM	Percentage_of_genes_with_this_term_in_the_genome	Percentage_of_genes_with_this_term_in_the_gene_containing_PLM_list	pvalue	Adjusted_pvalue_FDR	Score	PP	Start	Stop	Group	GO_type	PLM_type
CACTGGGT	GO:0070070	proton-transporting V-type ATPase complex assembly	5	3	0.0269	9.38	4.6393768671556e-08	0.000128417951682867	4.55	-393	-347	-441	1	BP	uPLM
CACTGGGT	GO:0070072	vacuolar proton-transporting V-type ATPase complex assembly	5	3	0.0269	9.38	4.6393768671556e-08	0.000128417951682867	4.55	-393	-347	-441	1	BP	uPLM
CACTGGGT	GO:0007035	vacuolar acidification	7	3	0.0377	9.38	1.61997954759355e-07	0.000179364135509557	4.55	-393	-347	-441	1	BP	uPLM
CACTGGGT	GO:0051452	intracellular pH reduction	7	3	0.0377	9.38	1.61997954759355e-07	0.000179364135509557	4.55	-393	-347	-441	1	BP	uPLM
CACTGGGT	GO:0070071	proton-transporting two-sector ATPase complex assembly	7	3	0.0377	9.38	1.61997954759355e-07	0.000179364135509557	4.55	-393	-347	-441	1	BP	uPLM
CACTGGGT	GO:0045851	pH reduction	8	3	0.0431	9.38	2.58893089620287e-07	0.000238872024022985	4.55	-393	-347	-441	1	BP	uPLM
CACTGGGT	GO:0030641	regulation of cellular pH	21	3	0.113	9.38	6.05575068617414e-06	0.0041905794748325	4.55	-393	-347	-441	1	BP	uPLM
CACTGGGT	GO:0051453	regulation of intracellular pH	21	3	0.113	9.38	6.05575068617414e-06	0.0041905794748325	4.55	-393	-347	-441	1	BP	uPLM
CACTGGGT	GO:0015985	energy coupled proton transport, down electrochemical gradient	23	3	0.124	9.38	8.04483830940607e-06	0.0044536224880872	4.55	-393	-347	-441	1	BP	uPLM
CACTGGGT	GO:0015986	ATP synthesis coupled proton transport	23	3	0.124	9.38	8.04483830940607e-06	0.0044536224880872	4.55	-393	-347	-441	1	BP	uPLM
CACTGGGT	GO:0006885	regulation of pH	28	3	0.151	9.38	1.47944560487153e-05	0.00744564624415346	4.55	-393	-347	-441	1	BP	uPLM
CACTGGGT	GO:0015840	urea transport	4	2	0.0215	6.25	1.72292610561556e-05	0.00794843243390647	4.55	-393	-347	-441	1	BP	uPLM
CACTGGGT	GO:0006754	ATP biosynthetic process	33	3	0.178	9.38	2.44954982907646e-05	0.00968621989554807	4.55	-393	-347	-441	1	BP	uPLM
CACTGGGT	GO:0015988	energy coupled proton transmembrane transport, against electrochemical gradient	33	3	0.178	9.38	2.44954982907646e-05	0.00968621989554807	4.55	-393	-347	-441	1	BP	uPLM
CACTGGGT	GO:0080170	hydrogen peroxide transmembrane transport	5	2	0.0269	6.25	2.86845059144783e-05	0.0105864949828368	4.55	-393	-347	-441	1	BP	uPLM
CACTGGGT	GO:0030004	cellular monovalent inorganic cation homeostasis	36	3	0.194	9.38	3.19436422724369e-05	0.0110525002262632	4.55	-393	-347	-441	1	BP	uPLM
CACTGGGT	GO:0009145	purine nucleoside triphosphate biosynthetic process	40	3	0.215	9.38	4.39955919038259e-05	0.0128189261462937	4.55	-393	-347	-441	1	BP	uPLM
CACTGGGT	GO:0009206	purine ribonucleoside triphosphate biosynthetic process	40	3	0.215	9.38	4.39955919038259e-05	0.0128189261462937	4.55	-393	-347	-441	1	BP	uPLM
CACTGGGT	GO:0019755	one-carbon compound transport	6	2	0.0323	6.25	4.29804194552091e-05	0.0128189261462937	4.55	-393	-347	-441	1	BP	uPLM
CACTGGGT	GO:0032119	sequestering of zinc ion	7	2	0.0377	6.25	6.01077880553891e-05	0.0166378357337317	4.55	-393	-347	-441	1	BP	uPLM
CACTGGGT	GO:0009201	ribonucleoside triphosphate biosynthetic process	48	3	0.259	9.38	7.63010972345305e-05	0.0201144225852553	4.55	-393	-347	-441	1	BP	uPLM
CACTGGGT	GO:0043181	vacuolar sequestering	8	2	0.0431	6.25	8.00574197106455e-05	0.020145357978097	4.55	-393	-347	-441	1	BP	uPLM
CACTGGGT	GO:0009142	nucleoside triphosphate biosynthetic process	50	3	0.269	9.38	8.62630055675061e-05	0.0207631303835528	4.55	-393	-347	-441	1	BP	uPLM
CACTGGGT	GO:0055067	monovalent inorganic cation homeostasis	52	3	0.28	9.38	9.70385437408106e-05	0.0214882151259651	4.55	-393	-347	-441	1	BP	uPLM
CACTGGGT	GO:1902600	proton transmembrane transport	52	3	0.28	9.38	9.70385437408106e-05	0.0214882151259651	4.55	-393	-347	-441	1	BP	uPLM
CACTGGGT	GO:0006873	cellular ion homeostasis	151	4	0.813	12.5	0.000126608187127919	0.0264386958806868	4.55	-393	-347	-441	1	BP	uPLM
CACTGGGT	GO:0034622	cellular protein-containing complex assembly	468	6	2.52	18.8	0.000128945951730228	0.0264386958806868	4.55	-393	-347	-441	1	BP	uPLM
CACTGGGT	GO:0009127	purine nucleoside monophosphate biosynthetic process	60	3	0.323	9.38	0.000148856115444617	0.0274689151700466	4.55	-393	-347	-441	1	BP	uPLM
CACTGGGT	GO:0009168	purine ribonucleoside monophosphate biosynthetic process	60	3	0.323	9.38	0.000148856115444617	0.0274689151700466	4.55	-393	-347	-441	1	BP	uPLM
CACTGGGT	GO:0034220	ion transmembrane transport	297	5	1.6	15.6	0.000143079518279706	0.0274689151700466	4.55	-393	-347	-441	1	BP	uPLM
CACTGGGT	GO:0006882	cellular zinc ion homeostasis	12	2	0.0646	6.25	0.000187895491011025	0.0335544980076462	4.55	-393	-347	-441	1	BP	uPLM
CACTGGGT	GO:0055085	transmembrane transport	739	7	3.98	21.9	0.000216660140367431	0.0374822042835655	4.55	-393	-347	-441	1	BP	uPLM
CACTGGGT	GO:0022607	cellular component assembly	764	7	4.11	21.9	0.000265621213137257	0.0445599707856925	4.55	-393	-347	-441	1	BP	uPLM
CACTGGGT	GO:0009156	ribonucleoside monophosphate biosynthetic process	75	3	0.404	9.38	0.00028862374128122	0.0463851247873181	4.55	-393	-347	-441	1	BP	uPLM
CACTGGGT	GO:0055082	cellular chemical homeostasis	188	4	1.01	12.5	0.000293258556278203	0.0463851247873181	4.55	-393	-347	-441	1	BP	uPLM
CACTGGGT	GO:0065003	protein-containing complex assembly	550	6	2.96	18.8	0.000309018124685594	0.0475201205072069	4.55	-393	-347	-441	1	BP	uPLM
CACTGGGT	GO:0009124	nucleoside monophosphate biosynthetic process	79	3	0.425	9.38	0.000336432203770453	0.0495559413666503	4.55	-393	-347	-441	1	BP	uPLM
CACTGGGT	GO:0055069	zinc ion homeostasis	16	2	0.0862	6.25	0.000340160002155475	0.0495559413666503	4.55	-393	-347	-441	1	BP	uPLM
CACTGGGT	GO:0009152	purine ribonucleotide biosynthetic process	80	3	0.431	9.38	0.000349131555434122	0.0495587766893153	4.55	-393	-347	-441	1	BP	uPLM
TGTGGCGA	GO:0005975	carbohydrate metabolic process	1033	15	5.56	23.4	1.66909428229132e-06	0.00924010594676475	4.41	-403	-290	-430	1	BP	uPLM
TCTCCCAT	GO:0050898	nitrile metabolic process	5	3	0.0269	2.11	4.33101596085221e-06	0.0119882521796389	4.19	-324	-266	-385	1	BP	uPLM
TCTCCCAT	GO:0080028	nitrile biosynthetic process	5	3	0.0269	2.11	4.33101596085221e-06	0.0119882521796389	4.19	-324	-266	-385	1	BP	uPLM
TCTCCCAT	GO:0080184	response to phenylpropanoid	21	4	0.113	2.82	1.77386518904385e-05	0.0327337256218225	4.19	-324	-266	-385	1	BP	uPLM
GTCCATCC	GO:0050898	nitrile metabolic process	5	3	0.0269	5	3.19355057179981e-07	0.000883974798274188	4.05	-296	-219	-349	1	BP	uPLM
GTCCATCC	GO:0080028	nitrile biosynthetic process	5	3	0.0269	5	3.19355057179981e-07	0.000883974798274188	4.05	-296	-219	-349	1	BP	uPLM
ATGGGAGA	GO:0080184	response to phenylpropanoid	21	5	0.113	3.27	6.51005639293494e-07	0.00360396721912878	3.87	-326	-263	-395	1	BP	uPLM
ATGGGAGA	GO:0050898	nitrile metabolic process	5	3	0.0269	1.96	5.42098401911523e-06	0.0100035225099406	3.87	-326	-263	-395	1	BP	uPLM
ATGGGAGA	GO:0080028	nitrile biosynthetic process	5	3	0.0269	1.96	5.42098401911523e-06	0.0100035225099406	3.87	-326	-263	-395	1	BP	uPLM
CAGGCTCT	GO:0006489	dolichyl diphosphate biosynthetic process	2	2	0.0108	3.51	9.25982542757461e-06	0.0256311967835265	3.82	-296	-225	-321	1	BP	uPLM
CAGGCTCT	GO:0046465	dolichyl diphosphate metabolic process	2	2	0.0108	3.51	9.25982542757461e-06	0.0256311967835265	3.82	-296	-225	-321	1	BP	uPLM
TCCCTCCG	GO:0010789	meiotic sister chromatid cohesion involved in meiosis I	2	2	0.0108	2.86	1.40115779496195e-05	0.0129280159215156	3.78	-265	-233	-376	1	BP	uPLM
TCCCTCCG	GO:0060623	regulation of chromosome condensation	2	2	0.0108	2.86	1.40115779496195e-05	0.0129280159215156	3.78	-265	-233	-376	1	BP	uPLM
TCCCTCCG	GO:0071168	protein localization to chromatin	2	2	0.0108	2.86	1.40115779496195e-05	0.0129280159215156	3.78	-265	-233	-376	1	BP	uPLM
TCCCTCCG	GO:0071921	cohesin loading	2	2	0.0108	2.86	1.40115779496195e-05	0.0129280159215156	3.78	-265	-233	-376	1	BP	uPLM
TCCCTCCG	GO:0071922	regulation of cohesin loading	2	2	0.0108	2.86	1.40115779496195e-05	0.0129280159215156	3.78	-265	-233	-376	1	BP	uPLM
TCCCTCCG	GO:1905634	regulation of protein localization to chromatin	2	2	0.0108	2.86	1.40115779496195e-05	0.0129280159215156	3.78	-265	-233	-376	1	BP	uPLM
TCCCTCCG	GO:0034085	establishment of sister chromatid cohesion	3	2	0.0162	2.86	4.19320904553142e-05	0.0290170065950774	3.78	-265	-233	-376	1	BP	uPLM
TCCCTCCG	GO:0034502	protein localization to chromosome	3	2	0.0162	2.86	4.19320904553142e-05	0.0290170065950774	3.78	-265	-233	-376	1	BP	uPLM
CTGATCAG	GO:0016310	phosphorylation	1247	12	6.72	31.6	4.20692474696927e-06	0.0232895353992219	3.65	-176	-159	-216	1	BP	uPLM
CGCGAC	GO:0051258	protein polymerization	80	10	0.431	4.61	3.11853853471082e-08	0.000172642293281591	3.47	-298	-249	-391	1	BP	uPLM
CGCGAC	GO:0030041	actin filament polymerization	49	7	0.264	3.23	1.53110064267246e-06	0.00282539105261158	3.47	-298	-249	-391	1	BP	uPLM
CGCGAC	GO:0097435	supramolecular fiber organization	149	11	0.802	5.07	1.45247980447438e-06	0.00282539105261158	3.47	-298	-249	-391	1	BP	uPLM
CGCGAC	GO:0008154	actin polymerization or depolymerization	67	7	0.361	3.23	1.29730168474411e-05	0.0105308211769822	3.47	-298	-249	-391	1	BP	uPLM
CGCGAC	GO:0030833	regulation of actin filament polymerization	47	6	0.253	2.76	1.71201933874349e-05	0.0105308211769822	3.47	-298	-249	-391	1	BP	uPLM
CGCGAC	GO:0030835	negative regulation of actin filament depolymerization	13	4	0.07	1.84	1.19467432204918e-05	0.0105308211769822	3.47	-298	-249	-391	1	BP	uPLM
CGCGAC	GO:0043242	negative regulation of protein-containing complex disassembly	14	4	0.0754	1.84	1.65723847015044e-05	0.0105308211769822	3.47	-298	-249	-391	1	BP	uPLM
CGCGAC	GO:0051693	actin filament capping	13	4	0.07	1.84	1.19467432204918e-05	0.0105308211769822	3.47	-298	-249	-391	1	BP	uPLM
CGCGAC	GO:1901880	negative regulation of protein depolymerization	14	4	0.0754	1.84	1.65723847015044e-05	0.0105308211769822	3.47	-298	-249	-391	1	BP	uPLM
CGCGAC	GO:0043254	regulation of protein-containing complex assembly	71	7	0.382	3.23	1.90703137969325e-05	0.0105573257179818	3.47	-298	-249	-391	1	BP	uPLM
CGCGAC	GO:0008064	regulation of actin polymerization or depolymerization	53	6	0.285	2.76	3.4530129985369e-05	0.0136541999713573	3.47	-298	-249	-391	1	BP	uPLM
CGCGAC	GO:0030042	actin filament depolymerization	31	5	0.167	2.3	2.76199948282136e-05	0.0136541999713573	3.47	-298	-249	-391	1	BP	uPLM
CGCGAC	GO:0030832	regulation of actin filament length	53	6	0.285	2.76	3.4530129985369e-05	0.0136541999713573	3.47	-298	-249	-391	1	BP	uPLM
CGCGAC	GO:0032271	regulation of protein polymerization	53	6	0.285	2.76	3.4530129985369e-05	0.0136541999713573	3.47	-298	-249	-391	1	BP	uPLM
CGCGAC	GO:0030837	negative regulation of actin filament polymerization	18	4	0.0969	1.84	4.88333135063026e-05	0.0148023741430677	3.47	-298	-249	-391	1	BP	uPLM
CGCGAC	GO:0032956	regulation of actin cytoskeleton organization	56	6	0.302	2.76	4.74330824423794e-05	0.0148023741430677	3.47	-298	-249	-391	1	BP	uPLM
CGCGAC	GO:0032970	regulation of actin filament-based process	56	6	0.302	2.76	4.74330824423794e-05	0.0148023741430677	3.47	-298	-249	-391	1	BP	uPLM
CGCGAC	GO:0043624	cellular protein complex disassembly	56	6	0.302	2.76	4.74330824423794e-05	0.0148023741430677	3.47	-298	-249	-391	1	BP	uPLM
CGCGAC	GO:0051261	protein depolymerization	35	5	0.189	2.3	5.08029459389968e-05	0.0148023741430677	3.47	-298	-249	-391	1	BP	uPLM
CGCGAC	GO:0007015	actin filament organization	84	7	0.452	3.23	5.71330739321904e-05	0.0158144348644303	3.47	-298	-249	-391	1	BP	uPLM
CGCGAC	GO:0030834	regulation of actin filament depolymerization	19	4	0.102	1.84	6.12904811562548e-05	0.0161573382705251	3.47	-298	-249	-391	1	BP	uPLM
CGCGAC	GO:0031333	negative regulation of protein-containing complex assembly	20	4	0.108	1.84	7.59134904038004e-05	0.0171116884229762	3.47	-298	-249	-391	1	BP	uPLM
CGCGAC	GO:0032272	negative regulation of protein polymerization	20	4	0.108	1.84	7.59134904038004e-05	0.0171116884229762	3.47	-298	-249	-391	1	BP	uPLM
CGCGAC	GO:0032984	protein-containing complex disassembly	61	6	0.329	2.76	7.72746045112727e-05	0.0171116884229762	3.47	-298	-249	-391	1	BP	uPLM
CGCGAC	GO:1902903	regulation of supramolecular fiber organization	61	6	0.329	2.76	7.72746045112727e-05	0.0171116884229762	3.47	-298	-249	-391	1	BP	uPLM
CGCGAC	GO:0051494	negative regulation of cytoskeleton organization	21	4	0.113	1.84	9.2919459439192e-05	0.0190519306464951	3.47	-298	-249	-391	1	BP	uPLM
CGCGAC	GO:1902904	negative regulation of supramolecular fiber organization	21	4	0.113	1.84	9.2919459439192e-05	0.0190519306464951	3.47	-298	-249	-391	1	BP	uPLM
CGCGAC	GO:0007010	cytoskeleton organization	234	11	1.26	5.07	0.000100860075841939	0.0199414778521777	3.47	-298	-249	-391	1	BP	uPLM
CGCGAC	GO:1901879	regulation of protein depolymerization	22	4	0.118	1.84	0.000112531891700245	0.0214819500845708	3.47	-298	-249	-391	1	BP	uPLM
CGCGAC	GO:0030036	actin cytoskeleton organization	98	7	0.528	3.23	0.000152036245111838	0.0280557550979711	3.47	-298	-249	-391	1	BP	uPLM
CGCGAC	GO:0071417	cellular response to organonitrogen compound	25	4	0.135	1.84	0.000189328819141037	0.0338104626698316	3.47	-298	-249	-391	1	BP	uPLM
CGCGAC	GO:0043933	protein-containing complex subunit organization	604	18	3.25	8.29	0.000273819303513245	0.0473707395077914	3.47	-298	-249	-391	1	BP	uPLM
CGCGAC	GO:0022411	cellular component disassembly	78	6	0.42	2.76	0.000303193939692567	0.0490144846726887	3.47	-298	-249	-391	1	BP	uPLM
CGCGAC	GO:0043244	regulation of protein-containing complex disassembly	28	4	0.151	1.84	0.000298145323667059	0.0490144846726887	3.47	-298	-249	-391	1	BP	uPLM
CGCGAC	GO:0065008	regulation of biological quality	1066	26	5.74	12	0.000309882038212447	0.0490144846726887	3.47	-298	-249	-391	1	BP	uPLM
GGGACG	GO:0010110	regulation of photosynthesis, dark reaction	3	3	0.0162	0.767	9.2690650205905e-06	0.0128283859884972	3.37	-283	-246	-382	1	BP	uPLM
GGGACG	GO:0071454	cellular response to anoxia	3	3	0.0162	0.767	9.2690650205905e-06	0.0128283859884972	3.37	-283	-246	-382	1	BP	uPLM
GGGACG	GO:0080152	regulation of reductive pentose-phosphate cycle	3	3	0.0162	0.767	9.2690650205905e-06	0.0128283859884972	3.37	-283	-246	-382	1	BP	uPLM
GGGACG	GO:0080153	negative regulation of reductive pentose-phosphate cycle	3	3	0.0162	0.767	9.2690650205905e-06	0.0128283859884972	3.37	-283	-246	-382	1	BP	uPLM
CCGGAGAC	GO:0008645	hexose transmembrane transport	29	5	0.156	7.25	6.77779880684034e-08	0.000149656719070846	3.36	-266	-253	-326	1	BP	uPLM
CCGGAGAC	GO:0015749	monosaccharide transmembrane transport	30	5	0.162	7.25	8.11001006525539e-08	0.000149656719070846	3.36	-266	-253	-326	1	BP	uPLM
CCGGAGAC	GO:0046323	glucose import	26	5	0.14	7.25	3.78683600827672e-08	0.000149656719070846	3.36	-266	-253	-326	1	BP	uPLM
CCGGAGAC	GO:0034219	carbohydrate transmembrane transport	31	4	0.167	5.8	5.09466299893521e-06	0.00705101359052633	3.36	-266	-253	-326	1	BP	uPLM
CCGGAGAC	GO:0009910	negative regulation of flower development	76	5	0.409	7.25	9.21274512773221e-06	0.0102003514054251	3.36	-266	-253	-326	1	BP	uPLM
TGTACCCG	GO:0015824	proline transport	3	2	0.0162	9.52	3.65270035453329e-06	0.0202213491626963	3.36	-365	-317	-409	1	BP	uPLM
CCGGAGAC	GO:0008643	carbohydrate transport	108	5	0.582	7.25	5.07118936177114e-05	0.0401058632953786	3.36	-266	-253	-326	1	BP	uPLM
CCGGAGAC	GO:2000242	negative regulation of reproductive process	106	5	0.571	7.25	4.63691296477497e-05	0.0401058632953786	3.36	-266	-253	-326	1	BP	uPLM
GCCCGAGT	GO:0030974	thiamine pyrophosphate transmembrane transport	2	2	0.0108	11.8	7.89057805858488e-07	0.00218411200661629	3.35	-330	-285	-384	1	BP	uPLM
GCCCGAGT	GO:0045117	azole transmembrane transport	2	2	0.0108	11.8	7.89057805858488e-07	0.00218411200661629	3.35	-330	-285	-384	1	BP	uPLM
GCCCGAGT	GO:0072348	sulfur compound transport	26	3	0.14	17.6	1.63616383016047e-06	0.00301926765458945	3.35	-330	-285	-384	1	BP	uPLM
GCCCGAGT	GO:0051180	vitamin transport	4	2	0.0215	11.8	4.72924798469452e-06	0.00654527921081722	3.35	-330	-285	-384	1	BP	uPLM
CAGACCGC	GO:0006617	SRP-dependent cotranslational protein targeting to membrane, signal sequence recognition	3	2	0.0162	15.4	1.35710729693511e-06	0.00751294599583279	3.35	-212	-190	-260	1	BP	uPLM
GCCCGAGT	GO:0051181	cofactor transport	10	2	0.0539	11.8	3.5354895041056e-05	0.0391449397894572	3.35	-330	-285	-384	1	BP	uPLM
GCTCAGGC	GO:0030308	negative regulation of cell growth	26	4	0.14	7.41	9.10871611352912e-07	0.00252129262022486	3.31	-265	-194	-310	1	BP	uPLM
GCTCAGGC	GO:0045926	negative regulation of growth	55	5	0.296	9.26	5.3624349142833e-07	0.00252129262022486	3.31	-265	-194	-310	1	BP	uPLM
GCTCAGGC	GO:0048519	negative regulation of biological process	1125	14	6.06	25.9	2.73873255230343e-06	0.00505387446985059	3.31	-265	-194	-310	1	BP	uPLM
GCTCAGGC	GO:0019722	calcium-mediated signaling	45	4	0.242	7.41	8.71391192805143e-06	0.0120600541084232	3.31	-265	-194	-310	1	BP	uPLM
GCTCAGGC	GO:0019932	second-messenger-mediated signaling	49	4	0.264	7.41	1.22852294239402e-05	0.0136022060181865	3.31	-265	-194	-310	1	BP	uPLM
GCTCAGGC	GO:0007267	cell-cell signaling	58	4	0.312	7.41	2.41285669899053e-05	0.0222626244760193	3.31	-265	-194	-310	1	BP	uPLM
CTGCTACT	GO:0006351	transcription, DNA-templated	2288	29	12.3	26.4	4.68859407494695e-05	0.0461282926379642	3.3	-257	-196	-333	1	BP	miPLM
CTGCTACT	GO:0006355	regulation of transcription, DNA-templated	2165	28	11.7	25.5	4.6077739396767e-05	0.0461282926379642	3.3	-257	-196	-333	1	BP	miPLM
CTGCTACT	GO:0032774	RNA biosynthetic process	2296	29	12.4	26.4	4.99945368186028e-05	0.0461282926379642	3.3	-257	-196	-333	1	BP	miPLM
CTGCTACT	GO:0097659	nucleic acid-templated transcription	2291	29	12.3	26.4	4.80304310898618e-05	0.0461282926379642	3.3	-257	-196	-333	1	BP	miPLM
CTGCTACT	GO:1903506	regulation of nucleic acid-templated transcription	2168	28	11.7	25.5	4.72369602146014e-05	0.0461282926379642	3.3	-257	-196	-333	1	BP	miPLM
CTGCTACT	GO:2001141	regulation of RNA biosynthetic process	2169	28	11.7	25.5	4.7629217823661e-05	0.0461282926379642	3.3	-257	-196	-333	1	BP	miPLM
ACCCAGTG	GO:0070070	proton-transporting V-type ATPase complex assembly	5	3	0.0269	8.57	6.12043413443991e-08	0.000169413616841297	3.21	-386	-321	-434	1	BP	uPLM
ACCCAGTG	GO:0070072	vacuolar proton-transporting V-type ATPase complex assembly	5	3	0.0269	8.57	6.12043413443991e-08	0.000169413616841297	3.21	-386	-321	-434	1	BP	uPLM
ACCCAGTG	GO:0007035	vacuolar acidification	7	3	0.0377	8.57	2.13661727118278e-07	0.000236566264265357	3.21	-386	-321	-434	1	BP	uPLM
ACCCAGTG	GO:0051452	intracellular pH reduction	7	3	0.0377	8.57	2.13661727118278e-07	0.000236566264265357	3.21	-386	-321	-434	1	BP	uPLM
ACCCAGTG	GO:0070071	proton-transporting two-sector ATPase complex assembly	7	3	0.0377	8.57	2.13661727118278e-07	0.000236566264265357	3.21	-386	-321	-434	1	BP	uPLM
ACCCAGTG	GO:0045851	pH reduction	8	3	0.0431	8.57	3.41416876409328e-07	0.00031501397130034	3.21	-386	-321	-434	1	BP	uPLM
ACCCAGTG	GO:0030641	regulation of cellular pH	21	3	0.113	8.57	7.9734872147021e-06	0.00551765315257385	3.21	-386	-321	-434	1	BP	uPLM
ACCCAGTG	GO:0051453	regulation of intracellular pH	21	3	0.113	8.57	7.9734872147021e-06	0.00551765315257385	3.21	-386	-321	-434	1	BP	uPLM
ACCCAGTG	GO:0015985	energy coupled proton transport, down electrochemical gradient	23	3	0.124	8.57	1.05899148673166e-05	0.00586257687054648	3.21	-386	-321	-434	1	BP	uPLM
ACCCAGTG	GO:0015986	ATP synthesis coupled proton transport	23	3	0.124	8.57	1.05899148673166e-05	0.00586257687054648	3.21	-386	-321	-434	1	BP	uPLM
ACCCAGTG	GO:0006885	regulation of pH	28	3	0.151	8.57	1.94630702311689e-05	0.00953285766791047	3.21	-386	-321	-434	1	BP	uPLM
ACCCAGTG	GO:0015840	urea transport	4	2	0.0215	5.71	2.0663708817725e-05	0.00953285766791047	3.21	-386	-321	-434	1	BP	uPLM
ACCCAGTG	GO:0034622	cellular protein-containing complex assembly	468	7	2.52	20	2.25455781609253e-05	0.00960094774606787	3.21	-386	-321	-434	1	BP	uPLM
ACCCAGTG	GO:0006754	ATP biosynthetic process	33	3	0.178	8.57	3.22059406492986e-05	0.0118861391623011	3.21	-386	-321	-434	1	BP	uPLM
ACCCAGTG	GO:0015988	energy coupled proton transmembrane transport, against electrochemical gradient	33	3	0.178	8.57	3.22059406492986e-05	0.0118861391623011	3.21	-386	-321	-434	1	BP	uPLM
ACCCAGTG	GO:0080170	hydrogen peroxide transmembrane transport	5	2	0.0269	5.71	3.43987118019787e-05	0.0119019542834846	3.21	-386	-321	-434	1	BP	uPLM
ACCCAGTG	GO:0030004	cellular monovalent inorganic cation homeostasis	36	3	0.194	8.57	4.19833064984168e-05	0.0136717402808962	3.21	-386	-321	-434	1	BP	uPLM
ACCCAGTG	GO:0009145	purine nucleoside triphosphate biosynthetic process	40	3	0.215	8.57	5.77951582855095e-05	0.0152359045842181	3.21	-386	-321	-434	1	BP	uPLM
ACCCAGTG	GO:0009206	purine ribonucleoside triphosphate biosynthetic process	40	3	0.215	8.57	5.77951582855095e-05	0.0152359045842181	3.21	-386	-321	-434	1	BP	uPLM
ACCCAGTG	GO:0019755	one-carbon compound transport	6	2	0.0323	5.71	5.15369424812722e-05	0.0152359045842181	3.21	-386	-321	-434	1	BP	uPLM
ACCCAGTG	GO:0055085	transmembrane transport	739	8	3.98	22.9	5.48990205833951e-05	0.0152359045842181	3.21	-386	-321	-434	1	BP	uPLM
ACCCAGTG	GO:0065003	protein-containing complex assembly	550	7	2.96	20	6.29754302244754e-05	0.0158469082601225	3.21	-386	-321	-434	1	BP	uPLM
ACCCAGTG	GO:0022607	cellular component assembly	764	8	4.11	22.9	6.93945173949974e-05	0.0166232827699301	3.21	-386	-321	-434	1	BP	uPLM
ACCCAGTG	GO:0032119	sequestering of zinc ion	7	2	0.0377	5.71	7.20662547829338e-05	0.0166232827699301	3.21	-386	-321	-434	1	BP	uPLM
ACCCAGTG	GO:0043181	vacuolar sequestering	8	2	0.0431	5.71	9.59745340851086e-05	0.0212526008278064	3.21	-386	-321	-434	1	BP	uPLM
ACCCAGTG	GO:0009201	ribonucleoside triphosphate biosynthetic process	48	3	0.259	8.57	0.000100136767120919	0.0213214285685157	3.21	-386	-321	-434	1	BP	uPLM
ACCCAGTG	GO:0009142	nucleoside triphosphate biosynthetic process	50	3	0.269	8.57	0.000113183353528443	0.0223873019078978	3.21	-386	-321	-434	1	BP	uPLM
ACCCAGTG	GO:0043933	protein-containing complex subunit organization	604	7	3.25	20	0.000113230573233587	0.0223873019078978	3.21	-386	-321	-434	1	BP	uPLM
ACCCAGTG	GO:0055067	monovalent inorganic cation homeostasis	52	3	0.28	8.57	0.000127290929501633	0.0234894195240347	3.21	-386	-321	-434	1	BP	uPLM
ACCCAGTG	GO:1902600	proton transmembrane transport	52	3	0.28	8.57	0.000127290929501633	0.0234894195240347	3.21	-386	-321	-434	1	BP	uPLM
ACCCAGTG	GO:0006873	cellular ion homeostasis	151	4	0.813	11.4	0.000180890645096623	0.032303568104997	3.21	-386	-321	-434	1	BP	uPLM
ACCCAGTG	GO:0009127	purine nucleoside monophosphate biosynthetic process	60	3	0.323	8.57	0.000195074722446616	0.0327252625292262	3.21	-386	-321	-434	1	BP	uPLM
ACCCAGTG	GO:0009168	purine ribonucleoside monophosphate biosynthetic process	60	3	0.323	8.57	0.000195074722446616	0.0327252625292262	3.21	-386	-321	-434	1	BP	uPLM
ACCCAGTG	GO:0006882	cellular zinc ion homeostasis	12	2	0.0646	5.71	0.000225156125719472	0.0356132660566571	3.21	-386	-321	-434	1	BP	uPLM
ACCCAGTG	GO:0034220	ion transmembrane transport	297	5	1.6	14.3	0.000221787595518956	0.0356132660566571	3.21	-386	-321	-434	1	BP	uPLM
ACCCAGTG	GO:0044085	cellular component biogenesis	1215	9	6.54	25.7	0.00031937755220367	0.0491131702499866	3.21	-386	-321	-434	1	BP	uPLM
AACCTTGG	GO:0010071	root meristem specification	5	3	0.0269	4.29	5.10442514401724e-07	0.00282580975972795	3.18	-228	-180	-273	1	BP	uPLM
CTTCTTAG	GO:0016458	gene silencing	209	12	1.13	5.71	4.78910502900157e-06	0.0265124854405527	3.18	-217	-142	-280	1	BP	uPLM
GCTCACCC	GO:0009115	xanthine catabolic process	6	2	0.0323	12.5	1.04224274698861e-05	0.0288492792366449	3.18	-357	-313	-380	1	BP	uPLM
GCTCACCC	GO:0046110	xanthine metabolic process	6	2	0.0323	12.5	1.04224274698861e-05	0.0288492792366449	3.18	-357	-313	-380	1	BP	uPLM
CTTCTTAG	GO:0071258	cellular response to gravity	5	3	0.0269	1.43	1.40275317613881e-05	0.0388282079155224	3.18	-217	-142	-280	1	BP	uPLM
CTTCTTAG	GO:0040029	regulation of gene expression, epigenetic	204	11	1.1	5.24	2.15557738769148e-05	0.0397775880608667	3.18	-217	-142	-280	1	BP	uPLM
CGTCCC	GO:0010110	regulation of photosynthesis, dark reaction	3	3	0.0162	0.771	9.12719343715513e-06	0.0126320357170227	3.08	-279	-243	-378	1	BP	uPLM
CGTCCC	GO:0071454	cellular response to anoxia	3	3	0.0162	0.771	9.12719343715513e-06	0.0126320357170227	3.08	-279	-243	-378	1	BP	uPLM
CGTCCC	GO:0080152	regulation of reductive pentose-phosphate cycle	3	3	0.0162	0.771	9.12719343715513e-06	0.0126320357170227	3.08	-279	-243	-378	1	BP	uPLM
CGTCCC	GO:0080153	negative regulation of reductive pentose-phosphate cycle	3	3	0.0162	0.771	9.12719343715513e-06	0.0126320357170227	3.08	-279	-243	-378	1	BP	uPLM
CTAAGAAG	GO:0016458	gene silencing	209	12	1.13	5.74	4.55997235352861e-06	0.0252440069491344	3.06	-233	-150	-281	1	BP	uPLM
CTAAGAAG	GO:0040029	regulation of gene expression, epigenetic	204	11	1.1	5.26	2.06221684523618e-05	0.0380547748507583	3.06	-233	-150	-281	1	BP	uPLM
CTAAGAAG	GO:0071258	cellular response to gravity	5	3	0.0269	1.44	1.38282645371348e-05	0.0380547748507583	3.06	-233	-150	-281	1	BP	uPLM
ATGGGCGG	GO:0006617	SRP-dependent cotranslational protein targeting to membrane, signal sequence recognition	3	2	0.0162	7.69	5.65197296060241e-06	0.031289322309895	3.05	-295	-217	-326	1	BP	miPLM
CTCTCGGG	GO:0019748	secondary metabolic process	544	11	2.93	19.3	6.71902750656112e-07	0.00371965362763224	2.99	-400	-325	-440	1	BP	uPLM
CGGAGTGT	GO:0042549	photosystem II stabilization	5	2	0.0269	16.7	3.82512737959726e-06	0.0211759051734504	2.99	-261	-219	-272	1	BP	uPLM
ACCGGGG	GO:0009768	photosynthesis, light harvesting in photosystem I	22	4	0.118	7.69	3.85429749728668e-07	0.00213373909449791	2.98	-380	-349	-442	1	BP	uPLM
ACCGGGG	GO:0009765	photosynthesis, light harvesting	42	4	0.226	7.69	5.65863675585151e-06	0.010442071026798	2.98	-380	-349	-442	1	BP	uPLM
ACCGGGG	GO:0018298	protein-chromophore linkage	40	4	0.215	7.69	4.63937897559796e-06	0.010442071026798	2.98	-380	-349	-442	1	BP	uPLM
AGTAGCAG	GO:0006351	transcription, DNA-templated	2288	27	12.3	28.1	2.45147663388229e-05	0.0256551361822513	2.98	-271	-222	-330	1	BP	miPLM
AGTAGCAG	GO:0006355	regulation of transcription, DNA-templated	2165	26	11.7	27.1	2.69249206652486e-05	0.0256551361822513	2.98	-271	-222	-330	1	BP	miPLM
AGTAGCAG	GO:0032774	RNA biosynthetic process	2296	27	12.4	28.1	2.61027722879884e-05	0.0256551361822513	2.98	-271	-222	-330	1	BP	miPLM
AGTAGCAG	GO:0097659	nucleic acid-templated transcription	2291	27	12.3	28.1	2.5099632674247e-05	0.0256551361822513	2.98	-271	-222	-330	1	BP	miPLM
AGTAGCAG	GO:1903506	regulation of nucleic acid-templated transcription	2168	26	11.7	27.1	2.75828724769778e-05	0.0256551361822513	2.98	-271	-222	-330	1	BP	miPLM
AGTAGCAG	GO:2001141	regulation of RNA biosynthetic process	2169	26	11.7	27.1	2.78054221628446e-05	0.0256551361822513	2.98	-271	-222	-330	1	BP	miPLM
AGTAGCAG	GO:0051252	regulation of RNA metabolic process	2205	26	11.9	27.1	3.69928987227193e-05	0.0292560981898534	2.98	-271	-222	-330	1	BP	miPLM
AGTAGCAG	GO:0019219	regulation of nucleobase-containing compound metabolic process	2264	26	12.2	27.1	5.81524249777283e-05	0.040241478084588	2.98	-271	-222	-330	1	BP	miPLM
AGTAGCAG	GO:0009889	regulation of biosynthetic process	2454	27	13.2	28.1	8.42836680718344e-05	0.0428562355363005	2.98	-271	-222	-330	1	BP	miPLM
AGTAGCAG	GO:0010556	regulation of macromolecule biosynthetic process	2339	26	12.6	27.1	0.000100637836338856	0.0428562355363005	2.98	-271	-222	-330	1	BP	miPLM
AGTAGCAG	GO:0031323	regulation of cellular metabolic process	2760	29	14.9	30.2	9.67163412051124e-05	0.0428562355363005	2.98	-271	-222	-330	1	BP	miPLM
AGTAGCAG	GO:0031326	regulation of cellular biosynthetic process	2432	27	13.1	28.1	7.21233246692248e-05	0.0428562355363005	2.98	-271	-222	-330	1	BP	miPLM
AGTAGCAG	GO:2000112	regulation of cellular macromolecule biosynthetic process	2325	26	12.5	27.1	9.10427240510271e-05	0.0428562355363005	2.98	-271	-222	-330	1	BP	miPLM
AGTAGCAG	GO:0034654	nucleobase-containing compound biosynthetic process	2511	27	13.5	28.1	0.000124881785491526	0.043209097780068	2.98	-271	-222	-330	1	BP	miPLM
AGTAGCAG	GO:0050789	regulation of biological process	4996	43	26.9	44.8	0.00012061630557167	0.043209097780068	2.98	-271	-222	-330	1	BP	miPLM
AGTAGCAG	GO:0050794	regulation of cellular process	4480	40	24.1	41.7	0.000109325520666213	0.043209097780068	2.98	-271	-222	-330	1	BP	miPLM
GAGGCC	GO:0007167	enzyme linked receptor protein signaling pathway	106	13	0.571	2.43	1.10161723138035e-05	0.030492764964608	2.97	-228	-194	-331	1	BP	uPLM
GAGGCC	GO:0007169	transmembrane receptor protein tyrosine kinase signaling pathway	105	13	0.566	2.43	9.92118562276673e-06	0.030492764964608	2.97	-228	-194	-331	1	BP	uPLM
GAGGCC	GO:0019877	diaminopimelate biosynthetic process	3	3	0.0162	0.562	2.36605622842907e-05	0.043661624268611	2.97	-228	-194	-331	1	BP	uPLM
CCCCGGT	GO:0009768	photosynthesis, light harvesting in photosystem I	22	4	0.118	7.84	3.56057674593733e-07	0.00197113528655091	2.96	-392	-352	-436	1	BP	uPLM
ACGCCACG	GO:0006334	nucleosome assembly	45	4	0.242	10.8	1.87526335397428e-06	0.00725167458997176	2.96	-291	-236	-381	1	BP	uPLM
ACGCCACG	GO:0031497	chromatin assembly	54	4	0.291	10.8	3.92973695265811e-06	0.00725167458997176	2.96	-291	-236	-381	1	BP	uPLM
ACGCCACG	GO:0034728	nucleosome organization	53	4	0.285	10.8	3.64382367140134e-06	0.00725167458997176	2.96	-291	-236	-381	1	BP	uPLM
CCCCGGT	GO:0009765	photosynthesis, light harvesting	42	4	0.226	7.84	5.23191535205571e-06	0.00965462779632681	2.96	-392	-352	-436	1	BP	uPLM
CCCCGGT	GO:0018298	protein-chromophore linkage	40	4	0.215	7.84	4.28915172594843e-06	0.00965462779632681	2.96	-392	-352	-436	1	BP	uPLM
ACGCCACG	GO:0006323	DNA packaging	67	4	0.361	10.8	9.34983913961805e-06	0.0129401773692314	2.96	-291	-236	-381	1	BP	uPLM
ACGCCACG	GO:0006333	chromatin assembly or disassembly	75	4	0.404	10.8	1.46588797007063e-05	0.016230311604622	2.96	-291	-236	-381	1	BP	uPLM
ACGCCACG	GO:0065004	protein-DNA complex assembly	89	4	0.479	10.8	2.88668930724234e-05	0.026634520008156	2.96	-291	-236	-381	1	BP	uPLM
ACGCCACG	GO:0071824	protein-DNA complex subunit organization	97	4	0.522	10.8	4.05010487008093e-05	0.03203054365824	2.96	-291	-236	-381	1	BP	uPLM
GAACCGGT	GO:0018958	phenol-containing compound metabolic process	67	5	0.361	6.94	6.10142970555838e-06	0.0337775148499712	2.96	-328	-281	-367	1	BP	uPLM
ACGCCACG	GO:0071103	DNA conformation change	102	4	0.549	10.8	4.93222395877114e-05	0.0341309897946963	2.96	-291	-236	-381	1	BP	uPLM
CGTC	GO:0009605	response to external stimulus	1732	786	9.33	10.6	3.96509403227854e-07	0.0021950760562694	2.93	-268	-228	-368	1	BP	tPLM
CGTC	GO:0009617	response to bacterium	613	298	3.3	4.03	4.15882389230791e-06	0.0115116245339083	2.93	-268	-228	-368	1	BP	tPLM
CGTC	GO:0009607	response to biotic stimulus	1286	582	6.93	7.88	2.08746567272037e-05	0.0192603499403	2.93	-268	-228	-368	1	BP	tPLM
CGTC	GO:0043207	response to external biotic stimulus	1271	577	6.85	7.81	1.48023887285244e-05	0.0192603499403	2.93	-268	-228	-368	1	BP	tPLM
CGTC	GO:0051707	response to other organism	1269	576	6.83	7.8	1.53977480318505e-05	0.0192603499403	2.93	-268	-228	-368	1	BP	tPLM
CGTC	GO:0080184	response to phenylpropanoid	21	18	0.113	0.244	1.99780842979027e-05	0.0192603499403	2.93	-268	-228	-368	1	BP	tPLM
CGTC	GO:0051704	multi-organism process	1815	803	9.78	10.9	2.73022851776498e-05	0.021592207249067	2.93	-268	-228	-368	1	BP	tPLM
TGGGAGCT	GO:0019464	glycine decarboxylation via glycine cleavage system	9	3	0.0485	4.29	4.24150267370032e-06	0.023480958801605	2.93	-244	-209	-312	1	BP	uPLM
CGTC	GO:0009873	ethylene-activated signaling pathway	176	96	0.948	1.3	4.93782628244008e-05	0.0341697578744854	2.93	-268	-228	-368	1	BP	tPLM
TGGGAGCT	GO:0006546	glycine catabolic process	13	3	0.07	4.29	1.4285739486944e-05	0.039542926899861	2.93	-244	-209	-312	1	BP	uPLM
AAGCGGGC	GO:0010235	guard mother cell cytokinesis	4	2	0.0215	8.33	9.59276473365253e-06	0.00663819319568755	2.92	-365	-287	-431	1	BP	uPLM
AAGCGGGC	GO:0010376	stomatal complex formation	3	2	0.0162	8.33	4.80017436481412e-06	0.00663819319568755	2.92	-365	-287	-431	1	BP	uPLM
AAGCGGGC	GO:0032875	regulation of DNA endoreduplication	29	3	0.156	12.5	6.78254700385878e-06	0.00663819319568755	2.92	-365	-287	-431	1	BP	uPLM
AAGCGGGC	GO:0050878	regulation of body fluid levels	4	2	0.0215	8.33	9.59276473365253e-06	0.00663819319568755	2.92	-365	-287	-431	1	BP	uPLM
AAGCGGGC	GO:0050891	multicellular organismal water homeostasis	4	2	0.0215	8.33	9.59276473365253e-06	0.00663819319568755	2.92	-365	-287	-431	1	BP	uPLM
AAGCGGGC	GO:0090329	regulation of DNA-dependent DNA replication	31	3	0.167	12.5	8.3294628681258e-06	0.00663819319568755	2.92	-365	-287	-431	1	BP	uPLM
AAGCGGGC	GO:1901002	positive regulation of response to salt stress	21	3	0.113	12.5	2.48555851040518e-06	0.00663819319568755	2.92	-365	-287	-431	1	BP	uPLM
AAGCGGGC	GO:1902584	positive regulation of response to water deprivation	24	3	0.129	12.5	3.77291733037759e-06	0.00663819319568755	2.92	-365	-287	-431	1	BP	uPLM
AAGCGGGC	GO:0006275	regulation of DNA replication	36	3	0.194	12.5	1.3174774214792e-05	0.00793037308138557	2.92	-365	-287	-431	1	BP	uPLM
AAGCGGGC	GO:1901000	regulation of response to salt stress	37	3	0.199	12.5	1.43250958840057e-05	0.00793037308138557	2.92	-365	-287	-431	1	BP	uPLM
AAGCGGGC	GO:1901333	positive regulation of lateral root development	5	2	0.0269	8.33	1.59753119532925e-05	0.00803993881576611	2.92	-365	-287	-431	1	BP	uPLM
AAGCGGGC	GO:0047484	regulation of response to osmotic stress	44	3	0.237	12.5	2.42726214732156e-05	0.00839832702973261	2.92	-365	-287	-431	1	BP	uPLM
AAGCGGGC	GO:0048871	multicellular organismal homeostasis	6	2	0.0323	8.33	2.3944040097628e-05	0.00839832702973261	2.92	-365	-287	-431	1	BP	uPLM
AAGCGGGC	GO:0090436	leaf pavement cell development	6	2	0.0323	8.33	2.3944040097628e-05	0.00839832702973261	2.92	-365	-287	-431	1	BP	uPLM
AAGCGGGC	GO:1902806	regulation of cell cycle G1/S phase transition	6	2	0.0323	8.33	2.3944040097628e-05	0.00839832702973261	2.92	-365	-287	-431	1	BP	uPLM
AAGCGGGC	GO:2000070	regulation of response to water deprivation	41	3	0.221	12.5	1.95866414526863e-05	0.00839832702973261	2.92	-365	-287	-431	1	BP	uPLM
AAGCGGGC	GO:0061087	positive regulation of histone H3-K27 methylation	7	2	0.0377	8.33	3.34951796526847e-05	0.0109076067386625	2.92	-365	-287	-431	1	BP	uPLM
AAGCGGGC	GO:0042023	DNA endoreduplication	52	3	0.28	12.5	4.02293174183274e-05	0.0123727500682145	2.92	-365	-287	-431	1	BP	uPLM
AAGCGGGC	GO:0044786	cell cycle DNA replication	58	3	0.312	12.5	5.58830239664698e-05	0.0158688462742201	2.92	-365	-287	-431	1	BP	uPLM
AAGCGGGC	GO:0061085	regulation of histone H3-K27 methylation	9	2	0.0485	8.33	5.73296469444369e-05	0.0158688462742201	2.92	-365	-287	-431	1	BP	uPLM
AAGCGGGC	GO:2000037	regulation of stomatal complex patterning	10	2	0.0539	8.33	7.16054676309583e-05	0.0188765651811898	2.92	-365	-287	-431	1	BP	uPLM
AAGCGGGC	GO:0009554	megasporogenesis	11	2	0.0592	8.33	8.74486856094792e-05	0.0210485184145251	2.92	-365	-287	-431	1	BP	uPLM
AAGCGGGC	GO:0010444	guard mother cell differentiation	11	2	0.0592	8.33	8.74486856094792e-05	0.0210485184145251	2.92	-365	-287	-431	1	BP	uPLM
AAGCGGGC	GO:0070734	histone H3-K27 methylation	12	2	0.0646	8.33	0.000104855563288683	0.0232192159346459	2.92	-365	-287	-431	1	BP	uPLM
AAGCGGGC	GO:2000023	regulation of lateral root development	12	2	0.0646	8.33	0.000104855563288683	0.0232192159346459	2.92	-365	-287	-431	1	BP	uPLM
AAGCGGGC	GO:0006464	cellular protein modification process	2103	10	11.3	41.7	0.00014854898137708	0.0293702557465542	2.92	-365	-287	-431	1	BP	uPLM
AAGCGGGC	GO:0030104	water homeostasis	14	2	0.0754	8.33	0.000144345379159792	0.0293702557465542	2.92	-365	-287	-431	1	BP	uPLM
AAGCGGGC	GO:0036211	protein modification process	2103	10	11.3	41.7	0.00014854898137708	0.0293702557465542	2.92	-365	-287	-431	1	BP	uPLM
AAGCGGGC	GO:2000069	regulation of post-embryonic root development	16	2	0.0862	8.33	0.000190045141489498	0.036278962182271	2.92	-365	-287	-431	1	BP	uPLM
AAGCGGGC	GO:0010440	stomatal lineage progression	17	2	0.0916	8.33	0.000215214475978008	0.0397142446338085	2.92	-365	-287	-431	1	BP	uPLM
GCGCTTTC	GO:0010481	epidermal cell division	9	4	0.0485	8.89	3.75912543294468e-09	6.93683946559392e-06	2.85	-268	-203	-345	1	BP	uPLM
GCGCTTTC	GO:0010482	regulation of epidermal cell division	9	4	0.0485	8.89	3.75912543294468e-09	6.93683946559392e-06	2.85	-268	-203	-345	1	BP	uPLM
GCGCTTTC	GO:0098755	maintenance of seed dormancy by absisic acid	8	4	0.0431	8.89	2.09209923720105e-09	6.93683946559392e-06	2.85	-268	-203	-345	1	BP	uPLM
GCGCTTTC	GO:0010231	maintenance of seed dormancy	14	4	0.0754	8.89	2.96013038331176e-08	3.27745636040278e-05	2.85	-268	-203	-345	1	BP	uPLM
GCGCTTTC	GO:0097437	maintenance of dormancy	14	4	0.0754	8.89	2.96013038331176e-08	3.27745636040278e-05	2.85	-268	-203	-345	1	BP	uPLM
GCGCTTTC	GO:0051567	histone H3-K9 methylation	33	4	0.178	8.89	1.17011194721062e-06	0.000925391391393996	2.85	-268	-203	-345	1	BP	uPLM
GCGCTTTC	GO:0061647	histone H3-K9 modification	33	4	0.178	8.89	1.17011194721062e-06	0.000925391391393996	2.85	-268	-203	-345	1	BP	uPLM
GCGCTTTC	GO:0010118	stomatal movement	165	6	0.889	13.3	2.74921891104382e-06	0.00190245948644232	2.85	-268	-203	-345	1	BP	uPLM
GCGCTTTC	GO:0009407	toxin catabolic process	51	4	0.275	8.89	6.92226760678258e-06	0.00319347278926236	2.85	-268	-203	-345	1	BP	uPLM
GCGCTTTC	GO:0010162	seed dormancy process	50	4	0.269	8.89	6.39062112052378e-06	0.00319347278926236	2.85	-268	-203	-345	1	BP	uPLM
GCGCTTTC	GO:0022611	dormancy process	50	4	0.269	8.89	6.39062112052378e-06	0.00319347278926236	2.85	-268	-203	-345	1	BP	uPLM
GCGCTTTC	GO:0090487	secondary metabolite catabolic process	51	4	0.275	8.89	6.92226760678258e-06	0.00319347278926236	2.85	-268	-203	-345	1	BP	uPLM
GCGCTTTC	GO:0009637	response to blue light	137	5	0.738	11.1	1.95913602848206e-05	0.00834290542590514	2.85	-268	-203	-345	1	BP	uPLM
GCGCTTTC	GO:0009404	toxin metabolic process	70	4	0.377	8.89	2.45602730291863e-05	0.00846052614585447	2.85	-268	-203	-345	1	BP	uPLM
GCGCTTTC	GO:0009735	response to cytokinin	364	7	1.96	15.6	2.51054480666525e-05	0.00846052614585447	2.85	-268	-203	-345	1	BP	uPLM
GCGCTTTC	GO:0051302	regulation of cell division	69	4	0.372	8.89	2.31977377698552e-05	0.00846052614585447	2.85	-268	-203	-345	1	BP	uPLM
GCGCTTTC	GO:2000030	regulation of response to red or far red light	71	4	0.382	8.89	2.59806619363306e-05	0.00846052614585447	2.85	-268	-203	-345	1	BP	uPLM
GCGCTTTC	GO:0034968	histone lysine methylation	75	4	0.404	8.89	3.22714370052717e-05	0.00992525973673245	2.85	-268	-203	-345	1	BP	uPLM
GCGCTTTC	GO:0018022	peptidyl-lysine methylation	81	4	0.436	8.89	4.37087730878219e-05	0.0127353562007464	2.85	-268	-203	-345	1	BP	uPLM
GCGCTTTC	GO:0044110	growth involved in symbiotic interaction	5	2	0.0269	4.44	5.71731401959484e-05	0.0158255252062385	2.85	-268	-203	-345	1	BP	uPLM
GCGCTTTC	GO:0016571	histone methylation	88	4	0.474	8.89	6.05101109216606e-05	0.0159516178124911	2.85	-268	-203	-345	1	BP	uPLM
GCGCTTTC	GO:0098754	detoxification	92	4	0.496	8.89	7.19956412594385e-05	0.0181167213641933	2.85	-268	-203	-345	1	BP	uPLM
GCGCTTTC	GO:0010431	seed maturation	97	4	0.522	8.89	8.84930642829263e-05	0.021299895820447	2.85	-268	-203	-345	1	BP	uPLM
GCGCTTTC	GO:0006479	protein methylation	105	4	0.566	8.89	0.00012037843556162	0.0256313468949664	2.85	-268	-203	-345	1	BP	uPLM
GCGCTTTC	GO:0008213	protein alkylation	105	4	0.566	8.89	0.00012037843556162	0.0256313468949664	2.85	-268	-203	-345	1	BP	uPLM
GCGCTTTC	GO:0009416	response to light stimulus	1004	10	5.41	22.2	0.000115326397777755	0.0256313468949664	2.85	-268	-203	-345	1	BP	uPLM
GCGCTTTC	GO:0009314	response to radiation	1031	10	5.55	22.2	0.000143513846002239	0.0294256537580886	2.85	-268	-203	-345	1	BP	uPLM
GCGCTTTC	GO:0010119	regulation of stomatal movement	115	4	0.619	8.89	0.00017105368056067	0.0338197562708525	2.85	-268	-203	-345	1	BP	uPLM
GCGCTTTC	GO:0010029	regulation of seed germination	120	4	0.646	8.89	0.000201466391732092	0.0377473730482853	2.85	-268	-203	-345	1	BP	uPLM
GCGCTTTC	GO:0071423	malate transmembrane transport	9	2	0.0485	4.44	0.000204555851056459	0.0377473730482853	2.85	-268	-203	-345	1	BP	uPLM
CTCTCAGA	GO:0006793	phosphorus metabolic process	1885	23	10.2	24.5	4.93337090528746e-05	0.0390159161881019	2.85	-219	-156	-251	1	BP	uPLM
CTCTCAGA	GO:0009123	nucleoside monophosphate metabolic process	188	7	1.01	7.45	4.75322981007119e-05	0.0390159161881019	2.85	-219	-156	-251	1	BP	uPLM
CTCTCAGA	GO:0009126	purine nucleoside monophosphate metabolic process	168	7	0.905	7.45	2.31573473006211e-05	0.0390159161881019	2.85	-219	-156	-251	1	BP	uPLM
CTCTCAGA	GO:0009161	ribonucleoside monophosphate metabolic process	184	7	0.991	7.45	4.1460945519007e-05	0.0390159161881019	2.85	-219	-156	-251	1	BP	uPLM
CTCTCAGA	GO:0009167	purine ribonucleoside monophosphate metabolic process	168	7	0.905	7.45	2.31573473006211e-05	0.0390159161881019	2.85	-219	-156	-251	1	BP	uPLM
CTCTCAGA	GO:0016310	phosphorylation	1247	18	6.72	19.1	4.64733461217314e-05	0.0390159161881019	2.85	-219	-156	-251	1	BP	uPLM
CTCTCAGA	GO:1901564	organonitrogen compound metabolic process	4613	43	24.8	45.7	8.19016846550001e-06	0.0390159161881019	2.85	-219	-156	-251	1	BP	uPLM
GCGCTTTC	GO:1900140	regulation of seedling development	123	4	0.662	8.89	0.000221484001285271	0.0395527558424278	2.85	-268	-203	-345	1	BP	uPLM
CTCTCAGA	GO:0006163	purine nucleotide metabolic process	204	7	1.1	7.45	7.9570675735127e-05	0.0408192619721371	2.85	-219	-156	-251	1	BP	uPLM
CTCTCAGA	GO:0006796	phosphate-containing compound metabolic process	1801	22	9.7	23.4	7.38137601574548e-05	0.0408192619721371	2.85	-219	-156	-251	1	BP	uPLM
CTCTCAGA	GO:0009150	purine ribonucleotide metabolic process	199	7	1.07	7.45	6.80846629542843e-05	0.0408192619721371	2.85	-219	-156	-251	1	BP	uPLM
CTCTCAGA	GO:0046034	ATP metabolic process	141	6	0.759	6.38	8.11076375891452e-05	0.0408192619721371	2.85	-219	-156	-251	1	BP	uPLM
CTCTCAGA	GO:0009144	purine nucleoside triphosphate metabolic process	151	6	0.813	6.38	0.000118350727760124	0.0467992592057177	2.85	-219	-156	-251	1	BP	uPLM
CTCTCAGA	GO:0009205	purine ribonucleoside triphosphate metabolic process	150	6	0.808	6.38	0.000114108831280717	0.0467992592057177	2.85	-219	-156	-251	1	BP	uPLM
CTCTCAGA	GO:0009259	ribonucleotide metabolic process	216	7	1.16	7.45	0.00011369423957852	0.0467992592057177	2.85	-219	-156	-251	1	BP	uPLM
GCGCTTTC	GO:0009636	response to toxic substance	131	4	0.706	8.89	0.000281841104510002	0.0487585110802304	2.85	-268	-203	-345	1	BP	uPLM
GCGCTTTC	GO:0010015	root morphogenesis	383	6	2.06	13.3	0.000305739888567568	0.0499945209223785	2.85	-268	-203	-345	1	BP	uPLM
GCGCTTTC	GO:0010026	trichome differentiation	135	4	0.727	8.89	0.00031607807664076	0.0499945209223785	2.85	-268	-203	-345	1	BP	uPLM
GCGCTTTC	GO:0043903	regulation of interspecies interactions between organisms	11	2	0.0592	4.44	0.000311552609573286	0.0499945209223785	2.85	-268	-203	-345	1	BP	uPLM
CTGAGTAT	GO:0010235	guard mother cell cytokinesis	4	2	0.0215	8	1.04261688123381e-05	0.014429817636276	2.84	-266	-256	-281	1	BP	uPLM
CTGAGTAT	GO:0010376	stomatal complex formation	3	2	0.0162	8	5.21739332055327e-06	0.014429817636276	2.84	-266	-256	-281	1	BP	uPLM
CTGAGTAT	GO:0050878	regulation of body fluid levels	4	2	0.0215	8	1.04261688123381e-05	0.014429817636276	2.84	-266	-256	-281	1	BP	uPLM
CTGAGTAT	GO:0050891	multicellular organismal water homeostasis	4	2	0.0215	8	1.04261688123381e-05	0.014429817636276	2.84	-266	-256	-281	1	BP	uPLM
CTGAGTAT	GO:0048871	multicellular organismal homeostasis	6	2	0.0323	8	2.60223903162903e-05	0.0180074940988729	2.84	-266	-256	-281	1	BP	uPLM
CTGAGTAT	GO:0090436	leaf pavement cell development	6	2	0.0323	8	2.60223903162903e-05	0.0180074940988729	2.84	-266	-256	-281	1	BP	uPLM
CTGAGTAT	GO:1901333	positive regulation of lateral root development	5	2	0.0269	8	1.73625977385311e-05	0.0180074940988729	2.84	-266	-256	-281	1	BP	uPLM
CTGAGTAT	GO:1902806	regulation of cell cycle G1/S phase transition	6	2	0.0323	8	2.60223903162903e-05	0.0180074940988729	2.84	-266	-256	-281	1	BP	uPLM
CTGAGTAT	GO:0061087	positive regulation of histone H3-K27 methylation	7	2	0.0377	8	3.64012643946158e-05	0.0223908221876215	2.84	-266	-256	-281	1	BP	uPLM
CTGAGTAT	GO:0044786	cell cycle DNA replication	58	3	0.312	12	6.33626443279641e-05	0.0318886908181463	2.84	-266	-256	-281	1	BP	uPLM
CTGAGTAT	GO:0061085	regulation of histone H3-K27 methylation	9	2	0.0485	8	6.22991665390893e-05	0.0318886908181463	2.84	-266	-256	-281	1	BP	uPLM
CTGAGTAT	GO:2000037	regulation of stomatal complex patterning	10	2	0.0539	8	7.78096683588709e-05	0.0358961936695591	2.84	-266	-256	-281	1	BP	uPLM
CTGAGTAT	GO:0009554	megasporogenesis	11	2	0.0592	8	9.50221991635287e-05	0.0375744924692353	2.84	-266	-256	-281	1	BP	uPLM
CTGAGTAT	GO:0010444	guard mother cell differentiation	11	2	0.0592	8	9.50221991635287e-05	0.0375744924692353	2.84	-266	-256	-281	1	BP	uPLM
CTGAGTAT	GO:0070734	histone H3-K27 methylation	12	2	0.0646	8	0.000113932514788825	0.0394206501169335	2.84	-266	-256	-281	1	BP	uPLM
CTGAGTAT	GO:2000023	regulation of lateral root development	12	2	0.0646	8	0.000113932514788825	0.0394206501169335	2.84	-266	-256	-281	1	BP	uPLM
AGCTCGA	GO:0009310	amine catabolic process	9	4	0.0485	1.09	1.74939967979559e-05	0.048423383136742	2.83	-366	-249	-390	1	BP	uPLM
AGCTCGA	GO:0042402	cellular biogenic amine catabolic process	9	4	0.0485	1.09	1.74939967979559e-05	0.048423383136742	2.83	-366	-249	-390	1	BP	uPLM
CTCGCCGA	GO:0006636	unsaturated fatty acid biosynthetic process	32	3	0.172	10.7	1.47944560487153e-05	0.0450006948496032	2.8	-319	-296	-358	1	BP	uPLM
CTCGCCGA	GO:0033559	unsaturated fatty acid metabolic process	33	3	0.178	10.7	1.62574764630069e-05	0.0450006948496032	2.8	-319	-296	-358	1	BP	uPLM
TGGTGCCG	GO:0009734	auxin-activated signaling pathway	235	6	1.27	22.2	9.13876375014226e-07	0.00445528426170541	2.79	-320	-269	-340	1	BP	uPLM
TGGTGCCG	GO:0071365	cellular response to auxin stimulus	259	6	1.39	22.2	1.6095680136219e-06	0.00445528426170541	2.79	-320	-269	-340	1	BP	uPLM
TGGTGCCG	GO:0009755	hormone-mediated signaling pathway	988	9	5.32	33.3	6.47608263543028e-06	0.0118021978295124	2.79	-320	-269	-340	1	BP	uPLM
TGGTGCCG	GO:0040008	regulation of growth	346	6	1.86	22.2	8.52759958779794e-06	0.0118021978295124	2.79	-320	-269	-340	1	BP	uPLM
TGGTGCCG	GO:0032870	cellular response to hormone stimulus	1088	9	5.86	33.3	1.41288334883354e-05	0.0148728040338242	2.79	-320	-269	-340	1	BP	uPLM
TGGTGCCG	GO:0071495	cellular response to endogenous stimulus	1106	9	5.96	33.3	1.6119368533769e-05	0.0148728040338242	2.79	-320	-269	-340	1	BP	uPLM
TGGTGCCG	GO:0071310	cellular response to organic substance	1281	9	6.9	33.3	5.17436372099346e-05	0.0409218250848854	2.79	-320	-269	-340	1	BP	uPLM
CCACAACA	GO:0016042	lipid catabolic process	212	9	1.14	11.1	3.56564566119458e-07	0.00197394143803732	2.78	-278	-258	-304	1	BP	uPLM
ACGCCGTT	GO:0006334	nucleosome assembly	45	4	0.242	10.3	2.32717431548284e-06	0.008992258189025	2.77	-297	-252	-339	1	BP	uPLM
ACGCCGTT	GO:0031497	chromatin assembly	54	4	0.291	10.3	4.87297228451499e-06	0.008992258189025	2.77	-297	-252	-339	1	BP	uPLM
ACGCCGTT	GO:0034728	nucleosome organization	53	4	0.285	10.3	4.51882117750592e-06	0.008992258189025	2.77	-297	-252	-339	1	BP	uPLM
CCATATCG	GO:0009617	response to bacterium	613	12	3.3	16.9	3.25108765593455e-06	0.0096398268702007	2.77	-398	-328	-465	1	BP	uPLM
CCATATCG	GO:0042742	defense response to bacterium	510	11	2.75	15.5	3.48259641264476e-06	0.0096398268702007	2.77	-398	-328	-465	1	BP	uPLM
ACGCCGTT	GO:0006323	DNA packaging	67	4	0.361	10.3	1.15810899118511e-05	0.016028228438002	2.77	-297	-252	-339	1	BP	uPLM
ACGCCGTT	GO:0006333	chromatin assembly or disassembly	75	4	0.404	10.3	1.81446155663721e-05	0.0200897183550872	2.77	-297	-252	-339	1	BP	uPLM
ACGCCGTT	GO:0065004	protein-DNA complex assembly	89	4	0.479	10.3	3.56882690515197e-05	0.0329283762448688	2.77	-297	-252	-339	1	BP	uPLM
ACGCCGTT	GO:0071824	protein-DNA complex subunit organization	97	4	0.522	10.3	5.00373106407672e-05	0.0395723645296124	2.77	-297	-252	-339	1	BP	uPLM
ACGCCGTT	GO:0071103	DNA conformation change	102	4	0.549	10.3	6.0909423580641e-05	0.0421493211178035	2.77	-297	-252	-339	1	BP	uPLM
CCAGAACC	GO:0098609	cell-cell adhesion	18	4	0.0969	3.2	5.56850810119153e-06	0.0308272608481963	2.75	-316	-293	-435	1	BP	uPLM
GGGTGAGC	GO:0009115	xanthine catabolic process	6	2	0.0323	12.5	1.04224274698861e-05	0.0288492792366449	2.74	-355	-316	-385	1	BP	uPLM
GGGTGAGC	GO:0046110	xanthine metabolic process	6	2	0.0323	12.5	1.04224274698861e-05	0.0288492792366449	2.74	-355	-316	-385	1	BP	uPLM
GCTGAAGG	GO:0071258	cellular response to gravity	5	3	0.0269	4.76	3.70509293827552e-07	0.00205113945062933	2.72	-270	-241	-313	1	BP	uPLM
CAACATCT	GO:0019379	sulfate assimilation, phosphoadenylyl sulfate reduction by phosphoadenylyl-sulfate reductase (thioredoxin)	3	3	0.0162	2.11	4.38006399305661e-07	0.00242480342655614	2.72	-290	-244	-331	1	BP	miPLM
CAACATCT	GO:0019419	sulfate reduction	4	3	0.0215	2.11	1.7421867333727e-06	0.00482237287797563	2.72	-290	-244	-331	1	BP	miPLM
CTCGTCGG	GO:0009862	systemic acquired resistance, salicylic acid mediated signaling pathway	24	3	0.129	12.5	3.77291733037759e-06	0.0208868703409703	2.72	-227	-198	-279	1	BP	uPLM
CGTCG	GO:0009605	response to external stimulus	1732	186	9.33	14.5	4.04093879952831e-10	2.23706371941888e-06	2.71	-268	-244	-323	1	BP	uPLM
CGTCG	GO:0009873	ethylene-activated signaling pathway	176	36	0.948	2.8	3.25308022735926e-09	6.13161999140827e-06	2.71	-268	-244	-323	1	BP	uPLM
CGTCG	GO:0050896	response to stimulus	6245	527	33.6	41	5.5379515818355e-09	6.13161999140827e-06	2.71	-268	-244	-323	1	BP	uPLM
CGTCG	GO:0051704	multi-organism process	1815	189	9.78	14.7	3.41643341443181e-09	6.13161999140827e-06	2.71	-268	-244	-323	1	BP	uPLM
CGTCG	GO:0071369	cellular response to ethylene stimulus	211	40	1.14	3.12	4.5300189034599e-09	6.13161999140827e-06	2.71	-268	-244	-323	1	BP	uPLM
CGTCG	GO:0023052	signaling	1973	200	10.6	15.6	9.69425049512865e-09	6.70842134262903e-06	2.71	-268	-244	-323	1	BP	uPLM
CGTCG	GO:0043207	response to external biotic stimulus	1271	141	6.85	11	9.31249647460877e-09	6.70842134262903e-06	2.71	-268	-244	-323	1	BP	uPLM
CGTCG	GO:0051707	response to other organism	1269	141	6.83	11	8.41895356022968e-09	6.70842134262903e-06	2.71	-268	-244	-323	1	BP	uPLM
CGTCG	GO:0007165	signal transduction	1943	197	10.5	15.3	1.26100564629449e-08	7.75658584209589e-06	2.71	-268	-244	-323	1	BP	uPLM
CGTCG	GO:0009607	response to biotic stimulus	1286	141	6.93	11	1.95922906188963e-08	1.0846292086621e-05	2.71	-268	-244	-323	1	BP	uPLM
CGTCG	GO:0007154	cell communication	2225	218	12	17	3.1344998909336e-08	1.49077784221041e-05	2.71	-268	-244	-323	1	BP	uPLM
CGTCG	GO:0098542	defense response to other organism	942	110	5.07	8.57	3.23145486028267e-08	1.49077784221041e-05	2.71	-268	-244	-323	1	BP	uPLM
CGTCG	GO:0006952	defense response	1421	151	7.65	11.8	4.53247808173976e-08	1.93013835850087e-05	2.71	-268	-244	-323	1	BP	uPLM
CGTCG	GO:0009719	response to endogenous stimulus	2126	209	11.5	16.3	4.97306789393986e-08	1.96649313291793e-05	2.71	-268	-244	-323	1	BP	uPLM
CGTCG	GO:0009725	response to hormone	2108	207	11.4	16.1	6.37551357342989e-08	2.35298954283386e-05	2.71	-268	-244	-323	1	BP	uPLM
CGTCG	GO:0000160	phosphorelay signal transduction system	219	37	1.18	2.88	3.68637536998072e-07	0.000127548587801333	2.71	-268	-244	-323	1	BP	uPLM
CGTCG	GO:0010033	response to organic substance	2548	237	13.7	18.5	5.2790301646353e-07	0.000171910064655418	2.71	-268	-244	-323	1	BP	uPLM
CGTCG	GO:0009755	hormone-mediated signaling pathway	988	108	5.32	8.41	1.16939561142472e-06	0.00035965411693596	2.71	-268	-244	-323	1	BP	uPLM
CGTCG	GO:0050832	defense response to fungus	412	55	2.22	4.28	1.98279086653372e-06	0.00057772264405951	2.71	-268	-244	-323	1	BP	uPLM
CGTCG	GO:0009723	response to ethylene	344	48	1.85	3.74	2.56993528891315e-06	0.00071135808797116	2.71	-268	-244	-323	1	BP	uPLM
CGTCG	GO:0071495	cellular response to endogenous stimulus	1106	116	5.96	9.03	3.53576906436588e-06	0.000932096073349025	2.71	-268	-244	-323	1	BP	uPLM
CGTCG	GO:0032870	cellular response to hormone stimulus	1088	114	5.86	8.88	4.51291151789809e-06	0.00113561264377654	2.71	-268	-244	-323	1	BP	uPLM
CGTCG	GO:0071310	cellular response to organic substance	1281	130	6.9	10.1	4.85049005122751e-06	0.00116749186624328	2.71	-268	-244	-323	1	BP	uPLM
CGTCG	GO:0009620	response to fungus	503	62	2.71	4.83	6.47017166510357e-06	0.0014655141968526	2.71	-268	-244	-323	1	BP	uPLM
CGTCG	GO:0050794	regulation of cellular process	4480	376	24.1	29.3	6.61810963174041e-06	0.0014655141968526	2.71	-268	-244	-323	1	BP	uPLM
CGTCG	GO:0043455	regulation of secondary metabolic process	60	15	0.323	1.17	1.00491140277104e-05	0.00213968827913095	2.71	-268	-244	-323	1	BP	uPLM
CGTCG	GO:0042221	response to chemical	3430	295	18.5	23	1.54694770520352e-05	0.00317181573926175	2.71	-268	-244	-323	1	BP	uPLM
CGTCG	GO:0001101	response to acid chemical	1647	157	8.87	12.2	1.66018951015364e-05	0.00328243183150376	2.71	-268	-244	-323	1	BP	uPLM
CGTCG	GO:0006950	response to stress	3655	311	19.7	24.2	2.0175297648307e-05	0.00385139475106992	2.71	-268	-244	-323	1	BP	uPLM
CGTCG	GO:1901957	regulation of cutin biosynthetic process	7	5	0.0377	0.389	2.92997863843245e-05	0.00523237475560066	2.71	-268	-244	-323	1	BP	uPLM
CGTCG	GO:1901959	positive regulation of cutin biosynthetic process	7	5	0.0377	0.389	2.92997863843245e-05	0.00523237475560066	2.71	-268	-244	-323	1	BP	uPLM
CGTCG	GO:0065007	biological regulation	5435	440	29.3	34.3	3.2590838981391e-05	0.00563821514378064	2.71	-268	-244	-323	1	BP	uPLM
CGTCG	GO:0035556	intracellular signal transduction	604	68	3.25	5.3	4.68565571586514e-05	0.00786054243728164	2.71	-268	-244	-323	1	BP	uPLM
CGTCG	GO:0030154	cell differentiation	913	94	4.92	7.32	6.18385500622497e-05	0.00999928009585682	2.71	-268	-244	-323	1	BP	uPLM
CGTCG	GO:0051716	cellular response to stimulus	2947	254	15.9	19.8	6.3217991935511e-05	0.00999928009585682	2.71	-268	-244	-323	1	BP	uPLM
CGTCG	GO:0009617	response to bacterium	613	68	3.3	5.3	7.38867697078336e-05	0.0113621432528491	2.71	-268	-244	-323	1	BP	uPLM
CGTCG	GO:0050789	regulation of biological process	4996	402	26.9	31.3	0.000156781684175797	0.0234579298269517	2.71	-268	-244	-323	1	BP	uPLM
CGTCG	GO:0009416	response to light stimulus	1004	99	5.41	7.71	0.000200172837790341	0.0291620218422981	2.71	-268	-244	-323	1	BP	uPLM
CGTCG	GO:0009314	response to radiation	1031	101	5.55	7.87	0.000219311585490026	0.0303332806796142	2.71	-268	-244	-323	1	BP	uPLM
CGTCG	GO:0009628	response to abiotic stimulus	2644	227	14.2	17.7	0.000214953475069358	0.0303332806796142	2.71	-268	-244	-323	1	BP	uPLM
CGTCG	GO:0019748	secondary metabolic process	544	60	2.93	4.67	0.000224650380755814	0.0303332806796142	2.71	-268	-244	-323	1	BP	uPLM
CGTCG	GO:1901700	response to oxygen-containing compound	2086	184	11.2	14.3	0.000244999535351147	0.0322932720881893	2.71	-268	-244	-323	1	BP	uPLM
CGTCG	GO:0009814	defense response, incompatible interaction	242	32	1.3	2.49	0.000312061736178523	0.0396741109757387	2.71	-268	-244	-323	1	BP	uPLM
CGTCG	GO:0070887	cellular response to chemical stimulus	1479	136	7.97	10.6	0.000315328916714686	0.0396741109757387	2.71	-268	-244	-323	1	BP	uPLM
CGTCG	GO:0010143	cutin biosynthetic process	27	8	0.145	0.623	0.000346501919851543	0.0426274361844031	2.71	-268	-244	-323	1	BP	uPLM
CGTCG	GO:0032502	developmental process	3863	316	20.8	24.6	0.000354367738757643	0.0426473869948329	2.71	-268	-244	-323	1	BP	uPLM
CGTCG	GO:0080184	response to phenylpropanoid	21	7	0.113	0.545	0.000365333952292093	0.0430316757423197	2.71	-268	-244	-323	1	BP	uPLM
CGTCG	GO:0009735	response to cytokinin	364	43	1.96	3.35	0.000410206788628416	0.0473105162884774	2.71	-268	-244	-323	1	BP	uPLM
AGCACCTG	GO:0031497	chromatin assembly	54	4	0.291	10.8	3.92973695265811e-06	0.0108775118849576	2.7	-260	-234	-288	1	BP	uPLM
AGCACCTG	GO:0034728	nucleosome organization	53	4	0.285	10.8	3.64382367140134e-06	0.0108775118849576	2.7	-260	-234	-288	1	BP	uPLM
AGCACCTG	GO:0006323	DNA packaging	67	4	0.361	10.8	9.34983913961805e-06	0.0172535698256418	2.7	-260	-234	-288	1	BP	uPLM
AGCACCTG	GO:0006333	chromatin assembly or disassembly	75	4	0.404	10.8	1.46588797007063e-05	0.0202878895057775	2.7	-260	-234	-288	1	BP	uPLM
AGCACCTG	GO:0071824	protein-DNA complex subunit organization	97	4	0.522	10.8	4.05010487008093e-05	0.044842761121536	2.7	-260	-234	-288	1	BP	uPLM
AGCACCTG	GO:0071103	DNA conformation change	102	4	0.549	10.8	4.93222395877114e-05	0.0455079863929284	2.7	-260	-234	-288	1	BP	uPLM
TCCAATCG	GO:0044550	secondary metabolite biosynthetic process	309	9	1.66	14.1	1.07558016195794e-06	0.00595441177659914	2.69	-226	-197	-328	1	BP	uPLM
AAGATCT	GO:0006807	nitrogen compound metabolic process	7411	194	39.9	51.5	3.04378259952494e-06	0.0109291638137955	2.68	-237	-188	-260	1	BP	tPLM
AAGATCT	GO:0044260	cellular macromolecule metabolic process	6213	168	33.5	44.6	3.94839733157351e-06	0.0109291638137955	2.68	-237	-188	-260	1	BP	tPLM
AAGATCT	GO:0034641	cellular nitrogen compound metabolic process	4789	135	25.8	35.8	8.92570653697727e-06	0.0164709037962354	2.68	-237	-188	-260	1	BP	tPLM
AAGATCT	GO:0043170	macromolecule metabolic process	6723	176	36.2	46.7	1.60113579619701e-05	0.0166885261344261	2.68	-237	-188	-260	1	BP	tPLM
AAGATCT	GO:0044237	cellular metabolic process	8661	216	46.6	57.3	1.80872754347104e-05	0.0166885261344261	2.68	-237	-188	-260	1	BP	tPLM
AAGATCT	GO:0071704	organic substance metabolic process	9182	227	49.5	60.2	1.45137745100578e-05	0.0166885261344261	2.68	-237	-188	-260	1	BP	tPLM
AAGATCT	GO:1901360	organic cyclic compound metabolic process	4463	125	24	33.2	3.29812016232883e-05	0.0260834188837892	2.68	-237	-188	-260	1	BP	tPLM
AAGATCT	GO:0044238	primary metabolic process	8559	211	46.1	56	6.52770254675325e-05	0.0451717016235325	2.68	-237	-188	-260	1	BP	tPLM
AAGATCT	GO:0006139	nucleobase-containing compound metabolic process	3843	109	20.7	28.9	8.20380421908288e-05	0.0453381925151793	2.68	-237	-188	-260	1	BP	tPLM
AAGATCT	GO:0008152	metabolic process	10345	246	55.7	65.3	8.88271957317995e-05	0.0453381925151793	2.68	-237	-188	-260	1	BP	tPLM
AAGATCT	GO:0090304	nucleic acid metabolic process	3418	99	18.4	26.3	9.00867264571844e-05	0.0453381925151793	2.68	-237	-188	-260	1	BP	tPLM
AAGATCT	GO:0046483	heterocycle metabolic process	4171	116	22.5	30.8	0.000102070337858912	0.0470884491989112	2.68	-237	-188	-260	1	BP	tPLM
GCGGTCTG	GO:0006617	SRP-dependent cotranslational protein targeting to membrane, signal sequence recognition	3	2	0.0162	14.3	1.58323496815848e-06	0.00876478878372535	2.66	-219	-195	-267	1	BP	uPLM
CCGGGGT	GO:0009768	photosynthesis, light harvesting in photosystem I	22	5	0.118	9.62	3.59277297451273e-09	1.98895911869025e-05	2.63	-368	-328	-420	1	BP	uPLM
CCGGGGT	GO:0009765	photosynthesis, light harvesting	42	5	0.226	9.62	1.11258506506188e-07	0.000205309030672753	2.63	-368	-328	-420	1	BP	uPLM
CCGGGGT	GO:0018298	protein-chromophore linkage	40	5	0.215	9.62	8.64247301540903e-08	0.000205309030672753	2.63	-368	-328	-420	1	BP	uPLM
TCTGAGAG	GO:0009126	purine nucleoside monophosphate metabolic process	168	9	0.905	9.09	2.82788779021699e-07	0.000782759340332063	2.63	-214	-161	-262	1	BP	uPLM
TCTGAGAG	GO:0009167	purine ribonucleoside monophosphate metabolic process	168	9	0.905	9.09	2.82788779021699e-07	0.000782759340332063	2.63	-214	-161	-262	1	BP	uPLM
TCTGAGAG	GO:0009123	nucleoside monophosphate metabolic process	188	9	1.01	9.09	7.30001555713326e-07	0.00101032215310724	2.63	-214	-161	-262	1	BP	uPLM
TCTGAGAG	GO:0009161	ribonucleoside monophosphate metabolic process	184	9	0.991	9.09	6.09535858612379e-07	0.00101032215310724	2.63	-214	-161	-262	1	BP	uPLM
TCTGAGAG	GO:0009150	purine ribonucleotide metabolic process	199	9	1.07	9.09	1.17331797505e-06	0.00129909766197536	2.63	-214	-161	-262	1	BP	uPLM
TCTGAGAG	GO:0006163	purine nucleotide metabolic process	204	9	1.1	9.09	1.44175243813243e-06	0.00133025691625019	2.63	-214	-161	-262	1	BP	uPLM
TCTGAGAG	GO:0009259	ribonucleotide metabolic process	216	9	1.16	9.09	2.31142042467079e-06	0.00182800335299679	2.63	-214	-161	-262	1	BP	uPLM
TCTGAGAG	GO:0006793	phosphorus metabolic process	1885	26	10.2	26.3	4.10750561309555e-06	0.00275258162083818	2.63	-214	-161	-262	1	BP	uPLM
TCTGAGAG	GO:0006796	phosphate-containing compound metabolic process	1801	25	9.7	25.3	5.9398201639893e-06	0.00275258162083818	2.63	-214	-161	-262	1	BP	uPLM
TCTGAGAG	GO:0009117	nucleotide metabolic process	312	10	1.68	10.1	6.46379354604341e-06	0.00275258162083818	2.63	-214	-161	-262	1	BP	uPLM
TCTGAGAG	GO:0019693	ribose phosphate metabolic process	245	9	1.32	9.09	6.45622403828131e-06	0.00275258162083818	2.63	-214	-161	-262	1	BP	uPLM
TCTGAGAG	GO:0072521	purine-containing compound metabolic process	240	9	1.29	9.09	5.46414905627436e-06	0.00275258162083818	2.63	-214	-161	-262	1	BP	uPLM
TCTGAGAG	GO:1901564	organonitrogen compound metabolic process	4613	45	24.8	45.5	6.27352826538208e-06	0.00275258162083818	2.63	-214	-161	-262	1	BP	uPLM
TCTGAGAG	GO:0006753	nucleoside phosphate metabolic process	315	10	1.7	10.1	7.02989098155196e-06	0.00277981974813369	2.63	-214	-161	-262	1	BP	uPLM
TCTGAGAG	GO:0016310	phosphorylation	1247	20	6.72	20.2	7.78751303945914e-06	0.00287411147909639	2.63	-214	-161	-262	1	BP	uPLM
TCTGAGAG	GO:0046034	ATP metabolic process	141	7	0.759	7.07	1.04325586622444e-05	0.00360966529713656	2.63	-214	-161	-262	1	BP	uPLM
TCTGAGAG	GO:0009144	purine nucleoside triphosphate metabolic process	151	7	0.813	7.07	1.63042722436053e-05	0.00501446950781104	2.63	-214	-161	-262	1	BP	uPLM
TCTGAGAG	GO:0009205	purine ribonucleoside triphosphate metabolic process	150	7	0.808	7.07	1.56159227281856e-05	0.00501446950781104	2.63	-214	-161	-262	1	BP	uPLM
TCTGAGAG	GO:0009199	ribonucleoside triphosphate metabolic process	158	7	0.851	7.07	2.18601259414349e-05	0.00636935037956755	2.63	-214	-161	-262	1	BP	uPLM
TCTGAGAG	GO:0009141	nucleoside triphosphate metabolic process	164	7	0.883	7.07	2.77875377428765e-05	0.0076915904472282	2.63	-214	-161	-262	1	BP	uPLM
TCTGAGAG	GO:0055086	nucleobase-containing small molecule metabolic process	387	10	2.08	10.1	4.12783041422169e-05	0.0108817472253006	2.63	-214	-161	-262	1	BP	uPLM
TCTGAGAG	GO:0006807	nitrogen compound metabolic process	7411	59	39.9	59.6	5.74706663258006e-05	0.0144617094899833	2.63	-214	-161	-262	1	BP	uPLM
TCTGAGAG	GO:0018105	peptidyl-serine phosphorylation	80	5	0.431	5.05	6.81928287829213e-05	0.0164137173974892	2.63	-214	-161	-262	1	BP	uPLM
TCTGAGAG	GO:0018209	peptidyl-serine modification	82	5	0.442	5.05	7.67506672458765e-05	0.0177038205780488	2.63	-214	-161	-262	1	BP	uPLM
CCGGGGT	GO:0019684	photosynthesis, light reaction	132	5	0.711	9.62	3.34599782757045e-05	0.046308609933575	2.63	-368	-328	-420	1	BP	uPLM
GACG	GO:0009605	response to external stimulus	1732	782	9.33	10.6	9.34718642087467e-07	0.00478515355158321	2.62	-273	-231	-371	1	BP	tPLM
GACG	GO:0009617	response to bacterium	613	300	3.3	4.06	1.72874044493613e-06	0.00478515355158321	2.62	-273	-231	-371	1	BP	tPLM
GACG	GO:0043207	response to external biotic stimulus	1271	580	6.85	7.86	5.90031703940678e-06	0.00850534731945279	2.62	-273	-231	-371	1	BP	tPLM
GACG	GO:0051707	response to other organism	1269	579	6.83	7.84	6.14548216723467e-06	0.00850534731945279	2.62	-273	-231	-371	1	BP	tPLM
GACG	GO:0009607	response to biotic stimulus	1286	585	6.93	7.93	8.47865295452679e-06	0.00938756455125206	2.62	-273	-231	-371	1	BP	tPLM
GACG	GO:0051704	multi-organism process	1815	804	9.78	10.9	1.8959244011331e-05	0.0155587886888695	2.62	-273	-231	-371	1	BP	tPLM
GACG	GO:0080184	response to phenylpropanoid	21	18	0.113	0.244	1.96733238479203e-05	0.0155587886888695	2.62	-273	-231	-371	1	BP	tPLM
GACG	GO:0050896	response to stimulus	6245	2605	33.6	35.3	5.56017524642657e-05	0.0384764127052719	2.62	-273	-231	-371	1	BP	tPLM
CGCAGTAG	GO:0006527	arginine catabolic process	5	2	0.0269	8.33	1.59753119532925e-05	0.0441847353268229	2.62	-219	-162	-306	1	BP	uPLM
CGCAGTAG	GO:0009445	putrescine metabolic process	6	2	0.0323	8.33	2.3944040097628e-05	0.0441847353268229	2.62	-219	-162	-306	1	BP	uPLM
CGCAGTAG	GO:0009446	putrescine biosynthetic process	5	2	0.0269	8.33	1.59753119532925e-05	0.0441847353268229	2.62	-219	-162	-306	1	BP	uPLM
ATGCCGCC	GO:0006617	SRP-dependent cotranslational protein targeting to membrane, signal sequence recognition	3	2	0.0162	11.1	2.66154000691832e-06	0.0147342854782998	2.58	-259	-221	-279	1	BP	uPLM
CGTAACCG	GO:0010306	rhamnogalacturonan II biosynthetic process	7	3	0.0377	7.14	3.74340738362457e-07	0.00103617516378728	2.57	-336	-277	-383	1	BP	uPLM
CGTAACCG	GO:0010396	rhamnogalacturonan II metabolic process	7	3	0.0377	7.14	3.74340738362457e-07	0.00103617516378728	2.57	-336	-277	-383	1	BP	uPLM
GTCACCAC	GO:0071258	cellular response to gravity	5	3	0.0269	3.3	1.13090364520489e-06	0.00626068257985425	2.57	-299	-209	-349	1	BP	tPLM
CGTAACCG	GO:0052325	cell wall pectin biosynthetic process	14	3	0.0754	7.14	3.85042558499073e-06	0.00710531867950289	2.57	-336	-277	-383	1	BP	uPLM
CGTAACCG	GO:0044038	cell wall macromolecule biosynthetic process	72	4	0.388	9.52	2.08110508228091e-05	0.0192016628925118	2.57	-336	-277	-383	1	BP	uPLM
CGTAACCG	GO:0070589	cellular component macromolecule biosynthetic process	72	4	0.388	9.52	2.08110508228091e-05	0.0192016628925118	2.57	-336	-277	-383	1	BP	uPLM
CGTAACCG	GO:0070592	cell wall polysaccharide biosynthetic process	67	4	0.361	9.52	1.56322489803607e-05	0.0192016628925118	2.57	-336	-277	-383	1	BP	uPLM
GGCCGTT	GO:0030104	water homeostasis	14	3	0.0754	5.88	6.95686276639856e-06	0.0385131922747824	2.57	-219	-213	-252	1	BP	uPLM
CGTAACCG	GO:0052546	cell wall pectin metabolic process	32	3	0.172	7.14	5.10008270230433e-05	0.0403343683427954	2.57	-336	-277	-383	1	BP	uPLM
TCCAATCC	GO:0070601	centromeric sister chromatid cohesion	6	3	0.0323	2.31	6.60568471900314e-06	0.0365690706044014	2.56	-245	-200	-343	1	BP	uPLM
TCAATCTC	GO:0046620	regulation of organ growth	20	5	0.108	2.54	1.74088416272255e-06	0.00481876736241601	2.55	-185	-156	-241	1	BP	uPLM
TCAATCTC	GO:0080086	stamen filament development	18	5	0.0969	2.54	9.78822889128116e-07	0.00481876736241601	2.55	-185	-156	-241	1	BP	uPLM
TCAATCTC	GO:0046621	negative regulation of organ growth	13	4	0.07	2.03	8.15514372461464e-06	0.0150489585531555	2.55	-185	-156	-241	1	BP	uPLM
TCAATCTC	GO:0035265	organ growth	34	5	0.183	2.54	2.76930105397184e-05	0.0383271265869703	2.55	-185	-156	-241	1	BP	uPLM
GGCTACCG	GO:0010042	response to manganese ion	4	2	0.0215	9.09	8.02988111501653e-06	0.0444534218527315	2.55	-264	-208	-335	1	BP	uPLM
CCATCCGC	GO:0031468	nuclear envelope reassembly	3	2	0.0162	6.45	8.08521579672974e-06	0.0447597546506959	2.55	-352	-312	-398	1	BP	uPLM
GGTCCAAC	GO:0006833	water transport	40	5	0.215	9.8	7.82375996428025e-08	0.000216561675811277	2.54	-305	-272	-368	1	BP	uPLM
GGTCCAAC	GO:0042044	fluid transport	40	5	0.215	9.8	7.82375996428025e-08	0.000216561675811277	2.54	-305	-272	-368	1	BP	uPLM
CTGGATAC	GO:0046470	phosphatidylcholine metabolic process	17	4	0.0916	7.41	1.47848843409021e-07	0.000818491197112343	2.54	-320	-240	-366	1	BP	miPLM
GCCCGCTT	GO:0010235	guard mother cell cytokinesis	4	2	0.0215	8.33	9.59276473365253e-06	0.00663819319568755	2.54	-330	-294	-438	1	BP	uPLM
GCCCGCTT	GO:0010376	stomatal complex formation	3	2	0.0162	8.33	4.80017436481412e-06	0.00663819319568755	2.54	-330	-294	-438	1	BP	uPLM
GCCCGCTT	GO:0032875	regulation of DNA endoreduplication	29	3	0.156	12.5	6.78254700385878e-06	0.00663819319568755	2.54	-330	-294	-438	1	BP	uPLM
GCCCGCTT	GO:0050878	regulation of body fluid levels	4	2	0.0215	8.33	9.59276473365253e-06	0.00663819319568755	2.54	-330	-294	-438	1	BP	uPLM
GCCCGCTT	GO:0050891	multicellular organismal water homeostasis	4	2	0.0215	8.33	9.59276473365253e-06	0.00663819319568755	2.54	-330	-294	-438	1	BP	uPLM
GCCCGCTT	GO:0090329	regulation of DNA-dependent DNA replication	31	3	0.167	12.5	8.3294628681258e-06	0.00663819319568755	2.54	-330	-294	-438	1	BP	uPLM
GCCCGCTT	GO:1901002	positive regulation of response to salt stress	21	3	0.113	12.5	2.48555851040518e-06	0.00663819319568755	2.54	-330	-294	-438	1	BP	uPLM
GCCCGCTT	GO:1902584	positive regulation of response to water deprivation	24	3	0.129	12.5	3.77291733037759e-06	0.00663819319568755	2.54	-330	-294	-438	1	BP	uPLM
CTGGATAC	GO:0006650	glycerophospholipid metabolic process	134	6	0.722	11.1	2.45445802220296e-06	0.0067939398054578	2.54	-320	-240	-366	1	BP	miPLM
GCCCGCTT	GO:0006275	regulation of DNA replication	36	3	0.194	12.5	1.3174774214792e-05	0.00793037308138557	2.54	-330	-294	-438	1	BP	uPLM
GCCCGCTT	GO:1901000	regulation of response to salt stress	37	3	0.199	12.5	1.43250958840057e-05	0.00793037308138557	2.54	-330	-294	-438	1	BP	uPLM
GCCCGCTT	GO:1901333	positive regulation of lateral root development	5	2	0.0269	8.33	1.59753119532925e-05	0.00803993881576611	2.54	-330	-294	-438	1	BP	uPLM
GCCCGCTT	GO:0047484	regulation of response to osmotic stress	44	3	0.237	12.5	2.42726214732156e-05	0.00839832702973261	2.54	-330	-294	-438	1	BP	uPLM
GCCCGCTT	GO:0048871	multicellular organismal homeostasis	6	2	0.0323	8.33	2.3944040097628e-05	0.00839832702973261	2.54	-330	-294	-438	1	BP	uPLM
GCCCGCTT	GO:0090436	leaf pavement cell development	6	2	0.0323	8.33	2.3944040097628e-05	0.00839832702973261	2.54	-330	-294	-438	1	BP	uPLM
GCCCGCTT	GO:1902806	regulation of cell cycle G1/S phase transition	6	2	0.0323	8.33	2.3944040097628e-05	0.00839832702973261	2.54	-330	-294	-438	1	BP	uPLM
GCCCGCTT	GO:2000070	regulation of response to water deprivation	41	3	0.221	12.5	1.95866414526863e-05	0.00839832702973261	2.54	-330	-294	-438	1	BP	uPLM
GCCCGCTT	GO:0061087	positive regulation of histone H3-K27 methylation	7	2	0.0377	8.33	3.34951796526847e-05	0.0109076067386625	2.54	-330	-294	-438	1	BP	uPLM
GCCCGCTT	GO:0042023	DNA endoreduplication	52	3	0.28	12.5	4.02293174183274e-05	0.0123727500682145	2.54	-330	-294	-438	1	BP	uPLM
CTGGATAC	GO:0046486	glycerolipid metabolic process	165	6	0.889	11.1	8.16067152201255e-06	0.0150591591819538	2.54	-320	-240	-366	1	BP	miPLM
CTGGATAC	GO:0097164	ammonium ion metabolic process	48	4	0.259	7.41	1.13066677234597e-05	0.0156484281292683	2.54	-320	-240	-366	1	BP	miPLM
GCCCGCTT	GO:0044786	cell cycle DNA replication	58	3	0.312	12.5	5.58830239664698e-05	0.0158688462742201	2.54	-330	-294	-438	1	BP	uPLM
GCCCGCTT	GO:0061085	regulation of histone H3-K27 methylation	9	2	0.0485	8.33	5.73296469444369e-05	0.0158688462742201	2.54	-330	-294	-438	1	BP	uPLM
GCCCGCTT	GO:2000037	regulation of stomatal complex patterning	10	2	0.0539	8.33	7.16054676309583e-05	0.0188765651811898	2.54	-330	-294	-438	1	BP	uPLM
GCCCGCTT	GO:0009554	megasporogenesis	11	2	0.0592	8.33	8.74486856094792e-05	0.0210485184145251	2.54	-330	-294	-438	1	BP	uPLM
GCCCGCTT	GO:0010444	guard mother cell differentiation	11	2	0.0592	8.33	8.74486856094792e-05	0.0210485184145251	2.54	-330	-294	-438	1	BP	uPLM
GCCCGCTT	GO:0070734	histone H3-K27 methylation	12	2	0.0646	8.33	0.000104855563288683	0.0232192159346459	2.54	-330	-294	-438	1	BP	uPLM
GCCCGCTT	GO:2000023	regulation of lateral root development	12	2	0.0646	8.33	0.000104855563288683	0.0232192159346459	2.54	-330	-294	-438	1	BP	uPLM
GGTTCTGG	GO:0098609	cell-cell adhesion	18	4	0.0969	3.28	5.05596171025533e-06	0.0279898040279735	2.54	-320	-290	-428	1	BP	uPLM
GCCCGCTT	GO:0006464	cellular protein modification process	2103	10	11.3	41.7	0.00014854898137708	0.0293702557465542	2.54	-330	-294	-438	1	BP	uPLM
GCCCGCTT	GO:0030104	water homeostasis	14	2	0.0754	8.33	0.000144345379159792	0.0293702557465542	2.54	-330	-294	-438	1	BP	uPLM
GCCCGCTT	GO:0036211	protein modification process	2103	10	11.3	41.7	0.00014854898137708	0.0293702557465542	2.54	-330	-294	-438	1	BP	uPLM
GCCCGCTT	GO:2000069	regulation of post-embryonic root development	16	2	0.0862	8.33	0.000190045141489498	0.036278962182271	2.54	-330	-294	-438	1	BP	uPLM
GCCCGCTT	GO:0010440	stomatal lineage progression	17	2	0.0916	8.33	0.000215214475978008	0.0397142446338085	2.54	-330	-294	-438	1	BP	uPLM
GGTTCTGG	GO:0006022	aminoglycan metabolic process	24	4	0.129	3.28	1.70296003605213e-05	0.0471379337979229	2.54	-320	-290	-428	1	BP	uPLM
CTGGATAC	GO:0006644	phospholipid metabolic process	223	6	1.2	11.1	4.47965245395669e-05	0.0495987119702085	2.54	-320	-240	-366	1	BP	miPLM
AAGTTGC	GO:0033385	geranylgeranyl diphosphate metabolic process	8	4	0.0431	1.16	7.64335378022531e-06	0.0211568032636637	2.53	-276	-224	-342	1	BP	uPLM
AAGTTGC	GO:0033386	geranylgeranyl diphosphate biosynthetic process	8	4	0.0431	1.16	7.64335378022531e-06	0.0211568032636637	2.53	-276	-224	-342	1	BP	uPLM
AAGTTGC	GO:0033383	geranyl diphosphate metabolic process	10	4	0.0539	1.16	2.22647292648597e-05	0.0246515082420526	2.53	-276	-224	-342	1	BP	uPLM
AAGTTGC	GO:0033384	geranyl diphosphate biosynthetic process	10	4	0.0539	1.16	2.22647292648597e-05	0.0246515082420526	2.53	-276	-224	-342	1	BP	uPLM
AAGTTGC	GO:0045337	farnesyl diphosphate biosynthetic process	10	4	0.0539	1.16	2.22647292648597e-05	0.0246515082420526	2.53	-276	-224	-342	1	BP	uPLM
GAGGAGGC	GO:0010438	cellular response to sulfur starvation	12	4	0.0646	4.71	1.9688993939962e-07	0.0010899827045163	2.51	-267	-241	-313	1	BP	uPLM
CACTGCAC	GO:2001289	lipid X metabolic process	9	4	0.0485	15.4	3.78735977232739e-10	2.09668236996044e-06	2.5	-270	-260	-297	1	BP	uPLM
CACTGCAC	GO:0009245	lipid A biosynthetic process	17	4	0.0916	15.4	7.09981688512547e-09	7.86091725521092e-06	2.5	-270	-260	-297	1	BP	uPLM
CACTGCAC	GO:0046493	lipid A metabolic process	17	4	0.0916	15.4	7.09981688512547e-09	7.86091725521092e-06	2.5	-270	-260	-297	1	BP	uPLM
CACTGCAC	GO:1901269	lipooligosaccharide metabolic process	17	4	0.0916	15.4	7.09981688512547e-09	7.86091725521092e-06	2.5	-270	-260	-297	1	BP	uPLM
CACTGCAC	GO:1901271	lipooligosaccharide biosynthetic process	17	4	0.0916	15.4	7.09981688512547e-09	7.86091725521092e-06	2.5	-270	-260	-297	1	BP	uPLM
CACTGCAC	GO:0006040	amino sugar metabolic process	29	4	0.156	15.4	7.00499928950888e-08	6.46327934445352e-05	2.5	-270	-260	-297	1	BP	uPLM
CGCCACTA	GO:0009938	negative regulation of gibberellic acid mediated signaling pathway	27	4	0.145	19	2.0864304435375e-08	0.000115504789354236	2.5	-332	-316	-378	1	BP	uPLM
CGCCACTA	GO:0009937	regulation of gibberellic acid mediated signaling pathway	36	4	0.194	19	6.95685842125088e-08	0.000192565841100224	2.5	-332	-316	-378	1	BP	uPLM
CACTGCAC	GO:0006644	phospholipid metabolic process	223	6	1.2	23.1	5.28560124614964e-07	0.000390033482964118	2.5	-270	-260	-297	1	BP	uPLM
CACTGCAC	GO:0009247	glycolipid biosynthetic process	48	4	0.259	15.4	5.63632200815199e-07	0.000390033482964118	2.5	-270	-260	-297	1	BP	uPLM
CACTGCAC	GO:0006664	glycolipid metabolic process	62	4	0.334	15.4	1.59456506495659e-06	0.000882751219959968	2.5	-270	-260	-297	1	BP	uPLM
CACTGCAC	GO:0008654	phospholipid biosynthetic process	145	5	0.781	19.2	1.56231373980858e-06	0.000882751219959968	2.5	-270	-260	-297	1	BP	uPLM
CACTGCAC	GO:0009312	oligosaccharide biosynthetic process	65	4	0.35	15.4	1.92977549353132e-06	0.000890269761015783	2.5	-270	-260	-297	1	BP	uPLM
CACTGCAC	GO:1903509	liposaccharide metabolic process	65	4	0.35	15.4	1.92977549353132e-06	0.000890269761015783	2.5	-270	-260	-297	1	BP	uPLM
CACTGCAC	GO:0046467	membrane lipid biosynthetic process	77	4	0.415	15.4	3.8135846103106e-06	0.00162400033866765	2.5	-270	-260	-297	1	BP	uPLM
GTTGGACC	GO:0006833	water transport	40	5	0.215	6.49	6.31688627097637e-07	0.00174851411980626	2.5	-318	-249	-397	1	BP	uPLM
GTTGGACC	GO:0042044	fluid transport	40	5	0.215	6.49	6.31688627097637e-07	0.00174851411980626	2.5	-318	-249	-397	1	BP	uPLM
CACTGCAC	GO:0009311	oligosaccharide metabolic process	99	4	0.533	15.4	1.03889960033491e-05	0.00410810584818148	2.5	-270	-260	-297	1	BP	uPLM
CACTGCAC	GO:1901137	carbohydrate derivative biosynthetic process	379	6	2.04	23.1	1.13286515313204e-05	0.00418102765849264	2.5	-270	-260	-297	1	BP	uPLM
CACTGCAC	GO:0006643	membrane lipid metabolic process	106	4	0.571	15.4	1.36191506153868e-05	0.00471222611292384	2.5	-270	-260	-297	1	BP	uPLM
CGCCACTA	GO:0009740	gibberellic acid mediated signaling pathway	103	4	0.555	19	4.97122075200813e-06	0.00715032554036968	2.5	-332	-316	-378	1	BP	uPLM
CGCCACTA	GO:0010476	gibberellin mediated signaling pathway	108	4	0.582	19	6.00362064742698e-06	0.00715032554036968	2.5	-332	-316	-378	1	BP	uPLM
CGCCACTA	GO:0071370	cellular response to gibberellin stimulus	110	4	0.592	19	6.45802523516048e-06	0.00715032554036968	2.5	-332	-316	-378	1	BP	uPLM
CGCCACTA	GO:0048440	carpel development	118	4	0.636	19	8.53387847093174e-06	0.00787392520251302	2.5	-332	-316	-378	1	BP	uPLM
CGCCACTA	GO:0048467	gynoecium development	137	4	0.738	19	1.540149289325e-05	0.012036924623546	2.5	-332	-316	-378	1	BP	uPLM
CGCCACTA	GO:0051173	positive regulation of nitrogen compound metabolic process	518	6	2.79	28.6	1.73943997450086e-05	0.012036924623546	2.5	-332	-316	-378	1	BP	uPLM
CGCCACTA	GO:0010604	positive regulation of macromolecule metabolic process	535	6	2.88	28.6	2.0881123737169e-05	0.0128442112232186	2.5	-332	-316	-378	1	BP	uPLM
CGCCACTA	GO:0009968	negative regulation of signal transduction	168	4	0.905	19	3.43237888788555e-05	0.0156644132458337	2.5	-332	-316	-378	1	BP	uPLM
CGCCACTA	GO:0010648	negative regulation of cell communication	171	4	0.921	19	3.67842074053176e-05	0.0156644132458337	2.5	-332	-316	-378	1	BP	uPLM
CGCCACTA	GO:0023057	negative regulation of signaling	171	4	0.921	19	3.67842074053176e-05	0.0156644132458337	2.5	-332	-316	-378	1	BP	uPLM
CGCCACTA	GO:0031325	positive regulation of cellular metabolic process	565	6	3.04	28.6	2.8404406874341e-05	0.0156644132458337	2.5	-332	-316	-378	1	BP	uPLM
CGCCACTA	GO:0009893	positive regulation of metabolic process	628	6	3.38	28.6	5.13683787247886e-05	0.017775351231296	2.5	-332	-316	-378	1	BP	uPLM
CGCCACTA	GO:0009966	regulation of signal transduction	378	5	2.04	23.8	5.29717575325564e-05	0.017775351231296	2.5	-332	-316	-378	1	BP	uPLM
CGCCACTA	GO:0010646	regulation of cell communication	385	5	2.07	23.8	5.77955784254566e-05	0.017775351231296	2.5	-332	-316	-378	1	BP	uPLM
CGCCACTA	GO:0023051	regulation of signaling	382	5	2.06	23.8	5.56882442066184e-05	0.017775351231296	2.5	-332	-316	-378	1	BP	uPLM
CGCCACTA	GO:0048480	stigma development	10	2	0.0539	9.52	5.45294071270221e-05	0.017775351231296	2.5	-332	-316	-378	1	BP	uPLM
CGCCACTA	GO:0009755	hormone-mediated signaling pathway	988	7	5.32	33.3	7.11834155578628e-05	0.0207405993962278	2.5	-332	-316	-378	1	BP	uPLM
CGCCACTA	GO:0009734	auxin-activated signaling pathway	235	4	1.27	19	0.000126392739768768	0.0243151880469356	2.5	-332	-316	-378	1	BP	uPLM
CGCCACTA	GO:0009739	response to gibberellin	226	4	1.22	19	0.000108720572300739	0.0243151880469356	2.5	-332	-316	-378	1	BP	uPLM
CGCCACTA	GO:0010528	regulation of transposition	13	2	0.07	9.52	9.43243847349058e-05	0.0243151880469356	2.5	-332	-316	-378	1	BP	uPLM
CGCCACTA	GO:0010529	negative regulation of transposition	13	2	0.07	9.52	9.43243847349058e-05	0.0243151880469356	2.5	-332	-316	-378	1	BP	uPLM
CGCCACTA	GO:0018027	peptidyl-lysine dimethylation	16	2	0.0862	9.52	0.000144817771894798	0.0243151880469356	2.5	-332	-316	-378	1	BP	uPLM
CGCCACTA	GO:0032196	transposition	14	2	0.0754	9.52	0.000109970070354404	0.0243151880469356	2.5	-332	-316	-378	1	BP	uPLM
CGCCACTA	GO:0032870	cellular response to hormone stimulus	1088	7	5.86	33.3	0.000130781996392941	0.0243151880469356	2.5	-332	-316	-378	1	BP	uPLM
CGCCACTA	GO:0036123	histone H3-K9 dimethylation	16	2	0.0862	9.52	0.000144817771894798	0.0243151880469356	2.5	-332	-316	-378	1	BP	uPLM
CGCCACTA	GO:0048479	style development	15	2	0.0808	9.52	0.00012680201510232	0.0243151880469356	2.5	-332	-316	-378	1	BP	uPLM
CGCCACTA	GO:0051574	positive regulation of histone H3-K9 methylation	16	2	0.0862	9.52	0.000144817771894798	0.0243151880469356	2.5	-332	-316	-378	1	BP	uPLM
CGCCACTA	GO:0070887	cellular response to chemical stimulus	1479	8	7.97	38.1	0.000126100307536783	0.0243151880469356	2.5	-332	-316	-378	1	BP	uPLM
CGCCACTA	GO:0071495	cellular response to endogenous stimulus	1106	7	5.96	33.3	0.000144942414297123	0.0243151880469356	2.5	-332	-316	-378	1	BP	uPLM
CGCCACTA	GO:1900109	regulation of histone H3-K9 dimethylation	16	2	0.0862	9.52	0.000144817771894798	0.0243151880469356	2.5	-332	-316	-378	1	BP	uPLM
CGCCACTA	GO:1900111	positive regulation of histone H3-K9 dimethylation	15	2	0.0808	9.52	0.00012680201510232	0.0243151880469356	2.5	-332	-316	-378	1	BP	uPLM
CACTGCAC	GO:0090407	organophosphate biosynthetic process	323	5	1.74	19.2	7.52449558339292e-05	0.0245032985586254	2.5	-270	-260	-297	1	BP	uPLM
ATCGGT	GO:0042546	cell wall biogenesis	231	25	1.24	3.44	4.45168160156581e-06	0.0246445093462683	2.5	-283	-261	-365	1	BP	uPLM
CGCCACTA	GO:0009647	skotomorphogenesis	17	2	0.0916	9.52	0.000164014897217965	0.026705484441137	2.5	-332	-316	-378	1	BP	uPLM
TTAGGAGC	GO:0015864	pyrimidine nucleoside transport	2	2	0.0108	4.65	5.23911175507511e-06	0.0290037226760958	2.5	-413	-380	-442	1	BP	uPLM
CGCCACTA	GO:0071365	cellular response to auxin stimulus	259	4	1.39	19	0.000183663613097718	0.0290503360602561	2.5	-332	-316	-378	1	BP	uPLM
CGCCACTA	GO:0035067	negative regulation of histone acetylation	19	2	0.102	9.52	0.000205943497224584	0.030002715806192	2.5	-332	-316	-378	1	BP	uPLM
CGCCACTA	GO:1901984	negative regulation of protein acetylation	19	2	0.102	9.52	0.000205943497224584	0.030002715806192	2.5	-332	-316	-378	1	BP	uPLM
CGCCACTA	GO:2000757	negative regulation of peptidyl-lysine acetylation	19	2	0.102	9.52	0.000205943497224584	0.030002715806192	2.5	-332	-316	-378	1	BP	uPLM
CGCCACTA	GO:0048522	positive regulation of cellular process	825	6	4.44	28.6	0.000230935566838873	0.0319614824505	2.5	-332	-316	-378	1	BP	uPLM
CGCCACTA	GO:0051570	regulation of histone H3-K9 methylation	20	2	0.108	9.52	0.000228670102690914	0.0319614824505	2.5	-332	-316	-378	1	BP	uPLM
CGCCACTA	GO:0048438	floral whorl development	278	4	1.5	19	0.000240784221664226	0.0325117427105647	2.5	-332	-316	-378	1	BP	uPLM
CGCCACTA	GO:0031057	negative regulation of histone modification	21	2	0.113	9.52	0.000252568338244977	0.0332909123934331	2.5	-332	-316	-378	1	BP	uPLM
CGCCACTA	GO:0035065	regulation of histone acetylation	22	2	0.118	9.52	0.00027763577815739	0.0341553703973181	2.5	-332	-316	-378	1	BP	uPLM
CGCCACTA	GO:1901983	regulation of protein acetylation	22	2	0.118	9.52	0.00027763577815739	0.0341553703973181	2.5	-332	-316	-378	1	BP	uPLM
CGCCACTA	GO:2000756	regulation of peptidyl-lysine acetylation	22	2	0.118	9.52	0.00027763577815739	0.0341553703973181	2.5	-332	-316	-378	1	BP	uPLM
ATCGGT	GO:0009832	plant-type cell wall biogenesis	171	20	0.921	2.75	1.26468016631944e-05	0.035006347003722	2.5	-283	-261	-365	1	BP	uPLM
CGCCACTA	GO:0031062	positive regulation of histone methylation	23	2	0.124	9.52	0.000303870000242621	0.0360195128737675	2.5	-332	-316	-378	1	BP	uPLM
CGCCACTA	GO:0048585	negative regulation of response to stimulus	296	4	1.59	19	0.000305801500192752	0.0360195128737675	2.5	-332	-316	-378	1	BP	uPLM
CGCCACTA	GO:0042446	hormone biosynthetic process	119	3	0.641	14.3	0.000313815954574379	0.036193440094245	2.5	-332	-316	-378	1	BP	uPLM
CGCCACTA	GO:0071396	cellular response to lipid	555	5	2.99	23.8	0.000320533012947182	0.0362136889729714	2.5	-332	-316	-378	1	BP	uPLM
CACTGCAC	GO:0019637	organophosphate metabolic process	580	6	3.12	23.1	0.000122244110668735	0.0375968553701175	2.5	-270	-260	-297	1	BP	uPLM
ATCGGT	GO:0005976	polysaccharide metabolic process	441	36	2.38	4.95	2.78467309484801e-05	0.0385398756326964	2.5	-283	-261	-365	1	BP	uPLM
ATCGGT	GO:0033692	cellular polysaccharide biosynthetic process	193	21	1.04	2.89	2.34828537464669e-05	0.0385398756326964	2.5	-283	-261	-365	1	BP	uPLM
CGCCACTA	GO:0071310	cellular response to organic substance	1281	7	6.9	33.3	0.000360133570857104	0.0398739889652985	2.5	-332	-316	-378	1	BP	uPLM
CGCCACTA	GO:1905268	negative regulation of chromatin organization	26	2	0.14	9.52	0.000389549190746483	0.0422851827445594	2.5	-332	-316	-378	1	BP	uPLM
TTAGGAGC	GO:0015858	nucleoside transport	3	2	0.0162	4.65	1.56941945615401e-05	0.043441530546343	2.5	-413	-380	-442	1	BP	uPLM
CGCCACTA	GO:0031058	positive regulation of histone modification	27	2	0.145	9.52	0.000420426390392808	0.0447592403310497	2.5	-332	-316	-378	1	BP	uPLM
CGCCACTA	GO:0009299	mRNA transcription	28	2	0.151	9.52	0.000452458314290284	0.0472605514700191	2.5	-332	-316	-378	1	BP	uPLM
CACTGCAC	GO:0016051	carbohydrate biosynthetic process	383	5	2.06	19.2	0.000167437286638842	0.0487859378332963	2.5	-270	-260	-297	1	BP	uPLM
GTCGATAC	GO:0000494	box C/D snoRNA 3'-end processing	3	2	0.0162	7.14	6.57320679320001e-06	0.00727785456143105	2.49	-332	-296	-395	1	BP	uPLM
GTCGATAC	GO:0018364	peptidyl-glutamine methylation	3	2	0.0162	7.14	6.57320679320001e-06	0.00727785456143105	2.49	-332	-296	-395	1	BP	uPLM
GTCGATAC	GO:0033967	box C/D snoRNA metabolic process	3	2	0.0162	7.14	6.57320679320001e-06	0.00727785456143105	2.49	-332	-296	-395	1	BP	uPLM
GTCGATAC	GO:0034963	box C/D snoRNA processing	3	2	0.0162	7.14	6.57320679320001e-06	0.00727785456143105	2.49	-332	-296	-395	1	BP	uPLM
GTCGATAC	GO:1990258	histone glutamine methylation	3	2	0.0162	7.14	6.57320679320001e-06	0.00727785456143105	2.49	-332	-296	-395	1	BP	uPLM
GAGATTGA	GO:0046620	regulation of organ growth	20	5	0.108	2.07	4.67368709923042e-06	0.0129367658906698	2.49	-180	-142	-248	1	BP	uPLM
GAGATTGA	GO:0080086	stamen filament development	18	5	0.0969	2.07	2.63823837096088e-06	0.0129367658906698	2.49	-180	-142	-248	1	BP	uPLM
GAGATTGA	GO:0046621	negative regulation of organ growth	13	4	0.07	1.66	1.80558281921121e-05	0.0333190216238443	2.49	-180	-142	-248	1	BP	uPLM
GTCGATAC	GO:0031126	snoRNA 3'-end processing	7	2	0.0377	7.14	4.58408815356139e-05	0.0422958533635264	2.49	-332	-296	-395	1	BP	uPLM
CGACG	GO:0009605	response to external stimulus	1732	167	9.33	14.3	8.9695185507176e-09	4.96552546967727e-05	2.48	-264	-240	-312	1	BP	uPLM
CGACG	GO:0050896	response to stimulus	6245	480	33.6	41.1	2.3034787653898e-08	6.37602922259897e-05	2.48	-264	-240	-312	1	BP	uPLM
CGACG	GO:0023052	signaling	1973	182	10.6	15.6	4.63617637726508e-08	6.89904378645094e-05	2.48	-264	-240	-312	1	BP	uPLM
CGACG	GO:0051704	multi-organism process	1815	170	9.78	14.6	4.98485822720444e-08	6.89904378645094e-05	2.48	-264	-240	-312	1	BP	uPLM
CGACG	GO:0007165	signal transduction	1943	179	10.5	15.3	6.71214367326595e-08	7.43168547504007e-05	2.48	-264	-240	-312	1	BP	uPLM
CGACG	GO:0006952	defense response	1421	138	7.65	11.8	1.3809198041373e-07	9.28148083440793e-05	2.48	-264	-240	-312	1	BP	uPLM
CGACG	GO:0007154	cell communication	2225	199	12	17	1.00952889391525e-07	9.28148083440793e-05	2.48	-264	-240	-312	1	BP	uPLM
CGACG	GO:0043207	response to external biotic stimulus	1271	126	6.85	10.8	1.67656806979912e-07	9.28148083440793e-05	2.48	-264	-240	-312	1	BP	uPLM
CGACG	GO:0051707	response to other organism	1269	126	6.83	10.8	1.53680388975633e-07	9.28148083440793e-05	2.48	-264	-240	-312	1	BP	uPLM
CGACG	GO:0071369	cellular response to ethylene stimulus	211	35	1.14	3	1.26751110077054e-07	9.28148083440793e-05	2.48	-264	-240	-312	1	BP	uPLM
CGACG	GO:0009607	response to biotic stimulus	1286	126	6.93	10.8	3.18466473463759e-07	0.000160275490645034	2.48	-264	-240	-312	1	BP	uPLM
CGACG	GO:0009873	ethylene-activated signaling pathway	176	30	0.948	2.57	5.44118877389955e-07	0.000251020175435899	2.48	-264	-240	-312	1	BP	uPLM
CGACG	GO:0009719	response to endogenous stimulus	2126	187	11.5	16	8.37258451920383e-07	0.00035654329152548	2.48	-264	-240	-312	1	BP	uPLM
CGACG	GO:0098542	defense response to other organism	942	97	5.07	8.3	9.33861011071734e-07	0.000369275325520937	2.48	-264	-240	-312	1	BP	uPLM
CGACG	GO:0009725	response to hormone	2108	185	11.4	15.8	1.126315752996e-06	0.00041568560057239	2.48	-264	-240	-312	1	BP	uPLM
CGACG	GO:0010033	response to organic substance	2548	216	13.7	18.5	1.51415724493353e-06	0.000523898406747001	2.48	-264	-240	-312	1	BP	uPLM
CGACG	GO:0071310	cellular response to organic substance	1281	120	6.9	10.3	5.77619653025345e-06	0.00188100141126371	2.48	-264	-240	-312	1	BP	uPLM
CGACG	GO:0000160	phosphorelay signal transduction system	219	32	1.18	2.74	7.22002947732119e-06	0.00222056017702501	2.48	-264	-240	-312	1	BP	uPLM
CGACG	GO:0009723	response to ethylene	344	43	1.85	3.68	1.31633790390563e-05	0.00347011744572454	2.48	-264	-240	-312	1	BP	uPLM
CGACG	GO:0009755	hormone-mediated signaling pathway	988	96	5.32	8.22	1.24024250538048e-05	0.00347011744572454	2.48	-264	-240	-312	1	BP	uPLM
CGACG	GO:0071495	cellular response to endogenous stimulus	1106	105	5.96	8.99	1.30713005115949e-05	0.00347011744572454	2.48	-264	-240	-312	1	BP	uPLM
CGACG	GO:0032870	cellular response to hormone stimulus	1088	103	5.86	8.82	1.78313006262164e-05	0.0044870036484879	2.48	-264	-240	-312	1	BP	uPLM
CGACG	GO:0042221	response to chemical	3430	270	18.5	23.1	2.25995940306954e-05	0.00543962402408391	2.48	-264	-240	-312	1	BP	uPLM
CGACG	GO:0001101	response to acid chemical	1647	144	8.87	12.3	2.50089136505153e-05	0.00576872274871886	2.48	-264	-240	-312	1	BP	uPLM
CGACG	GO:0051716	cellular response to stimulus	2947	235	15.9	20.1	3.92552867191477e-05	0.00869269069108807	2.48	-264	-240	-312	1	BP	uPLM
CGACG	GO:0006950	response to stress	3655	283	19.7	24.2	4.6886016058819e-05	0.00998311480390854	2.48	-264	-240	-312	1	BP	uPLM
CGACG	GO:0050794	regulation of cellular process	4480	338	24.1	28.9	5.58887078679727e-05	0.0114592550650777	2.48	-264	-240	-312	1	BP	uPLM
CGACG	GO:0043455	regulation of secondary metabolic process	60	13	0.323	1.11	7.28473189681715e-05	0.0144029556359928	2.48	-264	-240	-312	1	BP	uPLM
AAACCGGT	GO:0050898	nitrile metabolic process	5	3	0.0269	1.82	6.80233408780754e-06	0.0188288607550513	2.48	-278	-193	-322	1	BP	uPLM
AAACCGGT	GO:0080028	nitrile biosynthetic process	5	3	0.0269	1.82	6.80233408780754e-06	0.0188288607550513	2.48	-278	-193	-322	1	BP	uPLM
CGACG	GO:0050832	defense response to fungus	412	46	2.22	3.94	0.000112757397065874	0.0215249982812648	2.48	-264	-240	-312	1	BP	uPLM
CACTGACT	GO:0006868	glutamine transport	5	2	0.0269	6.9	2.34872517742713e-05	0.0216709043037276	2.48	-241	-219	-274	1	BP	uPLM
CACTGACT	GO:0010585	glutamine secretion	5	2	0.0269	6.9	2.34872517742713e-05	0.0216709043037276	2.48	-241	-219	-274	1	BP	uPLM
CACTGACT	GO:0032890	regulation of organic acid transport	5	2	0.0269	6.9	2.34872517742713e-05	0.0216709043037276	2.48	-241	-219	-274	1	BP	uPLM
CACTGACT	GO:0051952	regulation of amine transport	5	2	0.0269	6.9	2.34872517742713e-05	0.0216709043037276	2.48	-241	-219	-274	1	BP	uPLM
CACTGACT	GO:0051955	regulation of amino acid transport	5	2	0.0269	6.9	2.34872517742713e-05	0.0216709043037276	2.48	-241	-219	-274	1	BP	uPLM
CACTGACT	GO:0080143	regulation of amino acid export	5	2	0.0269	6.9	2.34872517742713e-05	0.0216709043037276	2.48	-241	-219	-274	1	BP	uPLM
CGACG	GO:1901700	response to oxygen-containing compound	2086	171	11.2	14.6	0.000139511839805637	0.0257445848388003	2.48	-264	-240	-312	1	BP	uPLM
CACTGACT	GO:0015837	amine transport	6	2	0.0323	6.9	3.51967272846743e-05	0.0278355831782795	2.48	-241	-219	-274	1	BP	uPLM
CGACG	GO:0009620	response to fungus	503	53	2.71	4.54	0.000159035522391235	0.0284006661921896	2.48	-264	-240	-312	1	BP	uPLM
CGACG	GO:0070887	cellular response to chemical stimulus	1479	127	7.97	10.9	0.000170309354369733	0.0294635183059637	2.48	-264	-240	-312	1	BP	uPLM
CGACG	GO:0019748	secondary metabolic process	544	56	2.93	4.79	0.000192780854118324	0.0323404487393648	2.48	-264	-240	-312	1	BP	uPLM
CGACG	GO:0009617	response to bacterium	613	61	3.3	5.22	0.000256169743342206	0.0416628905622203	2.48	-264	-240	-312	1	BP	uPLM
CGACG	GO:0009628	response to abiotic stimulus	2644	208	14.2	17.8	0.000263403390476465	0.0416628905622203	2.48	-264	-240	-312	1	BP	uPLM
ACGGCAGT	GO:0001906	cell killing	91	5	0.49	20.8	9.99376459485334e-08	0.000184418269323694	2.47	-279	-215	-328	1	BP	uPLM
ACGGCAGT	GO:0031640	killing of cells of other organism	91	5	0.49	20.8	9.99376459485334e-08	0.000184418269323694	2.47	-279	-215	-328	1	BP	uPLM
ACGGCAGT	GO:0044364	disruption of cells of other organism	91	5	0.49	20.8	9.99376459485334e-08	0.000184418269323694	2.47	-279	-215	-328	1	BP	uPLM
ACGGCAGT	GO:0035821	modulation of process of other organism	139	5	0.749	20.8	8.29295512390429e-07	0.00114774498914835	2.47	-279	-215	-328	1	BP	uPLM
CGGCACCA	GO:0009734	auxin-activated signaling pathway	235	6	1.27	24	5.58471986759079e-07	0.00272869176820273	2.47	-310	-273	-339	1	BP	uPLM
CGGCACCA	GO:0071365	cellular response to auxin stimulus	259	6	1.39	24	9.8579904920619e-07	0.00272869176820273	2.47	-310	-273	-339	1	BP	uPLM
CGGCACCA	GO:0009755	hormone-mediated signaling pathway	988	9	5.32	36	3.1088509728467e-06	0.00573686632855978	2.47	-310	-273	-339	1	BP	uPLM
CGGCACCA	GO:0032870	cellular response to hormone stimulus	1088	9	5.86	36	6.85080394819756e-06	0.00722456858257549	2.47	-310	-273	-339	1	BP	uPLM
CGGCACCA	GO:0040008	regulation of growth	346	6	1.86	24	5.26508305273474e-06	0.00722456858257549	2.47	-310	-273	-339	1	BP	uPLM
CGGCACCA	GO:0071495	cellular response to endogenous stimulus	1106	9	5.96	36	7.83009600712662e-06	0.00722456858257549	2.47	-310	-273	-339	1	BP	uPLM
ACGGCAGT	GO:0044419	interspecies interaction between organisms	223	5	1.2	20.8	8.4312444504704e-06	0.00933507385556083	2.47	-279	-215	-328	1	BP	uPLM
CGGCACCA	GO:0071310	cellular response to organic substance	1281	9	6.9	36	2.55809035618376e-05	0.020230840302619	2.47	-310	-273	-339	1	BP	uPLM
ACGGCAGT	GO:0010581	regulation of starch biosynthetic process	7	2	0.0377	8.33	3.34951796526847e-05	0.0309048857595437	2.47	-279	-215	-328	1	BP	uPLM
CGGCACCA	GO:0009733	response to auxin	521	6	2.81	24	5.33138748548319e-05	0.0368932013995437	2.47	-310	-273	-339	1	BP	uPLM
CGGCACCA	GO:0070887	cellular response to chemical stimulus	1479	9	7.97	36	7.95636138242223e-05	0.0489404629034327	2.47	-310	-273	-339	1	BP	uPLM
CCCTCCGG	GO:0034775	glutathione transmembrane transport	2	2	0.0108	5.71	3.45212790063089e-06	0.00477774501447315	2.45	-206	-150	-295	1	BP	uPLM
CCCTCCGG	GO:0035443	tripeptide transmembrane transport	2	2	0.0108	5.71	3.45212790063089e-06	0.00477774501447315	2.45	-206	-150	-295	1	BP	uPLM
CCCTCCGG	GO:0035672	oligopeptide transmembrane transport	2	2	0.0108	5.71	3.45212790063089e-06	0.00477774501447315	2.45	-206	-150	-295	1	BP	uPLM
CCCTCCGG	GO:0044273	sulfur compound catabolic process	49	4	0.264	11.4	2.11030601036146e-06	0.00477774501447315	2.45	-206	-150	-295	1	BP	uPLM
CCCTCCGG	GO:0006522	alanine metabolic process	6	2	0.0323	5.71	5.15369424812722e-05	0.0237757094646936	2.45	-206	-150	-295	1	BP	uPLM
CCCTCCGG	GO:0006524	alanine catabolic process	6	2	0.0323	5.71	5.15369424812722e-05	0.0237757094646936	2.45	-206	-150	-295	1	BP	uPLM
CCCTCCGG	GO:0009078	pyruvate family amino acid metabolic process	6	2	0.0323	5.71	5.15369424812722e-05	0.0237757094646936	2.45	-206	-150	-295	1	BP	uPLM
CCCTCCGG	GO:0009080	pyruvate family amino acid catabolic process	6	2	0.0323	5.71	5.15369424812722e-05	0.0237757094646936	2.45	-206	-150	-295	1	BP	uPLM
CCCTCCGG	GO:0034635	glutathione transport	5	2	0.0269	5.71	3.43987118019787e-05	0.0237757094646936	2.45	-206	-150	-295	1	BP	uPLM
CCCTCCGG	GO:0042851	L-alanine metabolic process	6	2	0.0323	5.71	5.15369424812722e-05	0.0237757094646936	2.45	-206	-150	-295	1	BP	uPLM
CCCTCCGG	GO:0042853	L-alanine catabolic process	6	2	0.0323	5.71	5.15369424812722e-05	0.0237757094646936	2.45	-206	-150	-295	1	BP	uPLM
CCCTCCGG	GO:0072337	modified amino acid transport	6	2	0.0323	5.71	5.15369424812722e-05	0.0237757094646936	2.45	-206	-150	-295	1	BP	uPLM
CCCTCCGG	GO:0042939	tripeptide transport	8	2	0.0431	5.71	9.59745340851086e-05	0.0408703862073201	2.45	-206	-150	-295	1	BP	uPLM
CCCTCCGG	GO:0006751	glutathione catabolic process	9	2	0.0485	5.71	0.000123249697146671	0.0487364516717122	2.45	-206	-150	-295	1	BP	uPLM
GTGGTGAC	GO:0071258	cellular response to gravity	5	3	0.0269	4	6.29405764336393e-07	0.00348439031136627	2.44	-281	-239	-350	1	BP	tPLM
GGTGCCGC	GO:0040008	regulation of growth	346	6	1.86	31.6	8.86579435691627e-07	0.00490810375598884	2.44	-366	-248	-396	1	BP	uPLM
GGTGCCGC	GO:0009734	auxin-activated signaling pathway	235	5	1.27	26.3	3.13160286459923e-06	0.00866827672921067	2.44	-366	-248	-396	1	BP	uPLM
GGTGCCGC	GO:0071365	cellular response to auxin stimulus	259	5	1.39	26.3	5.03572970750712e-06	0.00929259988691981	2.44	-366	-248	-396	1	BP	uPLM
ATGGAGAT	GO:0035265	organ growth	34	6	0.183	2.06	1.30868282054486e-05	0.0362243404726818	2.44	-273	-235	-375	1	BP	miPLM
ATGGAGAT	GO:0046620	regulation of organ growth	20	5	0.108	1.72	1.16799838464738e-05	0.0362243404726818	2.44	-273	-235	-375	1	BP	miPLM
CAGTCCAT	GO:0009245	lipid A biosynthetic process	17	5	0.0916	7.04	4.23061142992115e-09	5.85516621901087e-06	2.43	-293	-189	-328	1	BP	uPLM
CAGTCCAT	GO:0046493	lipid A metabolic process	17	5	0.0916	7.04	4.23061142992115e-09	5.85516621901087e-06	2.43	-293	-189	-328	1	BP	uPLM
CAGTCCAT	GO:1901269	lipooligosaccharide metabolic process	17	5	0.0916	7.04	4.23061142992115e-09	5.85516621901087e-06	2.43	-293	-189	-328	1	BP	uPLM
CAGTCCAT	GO:1901271	lipooligosaccharide biosynthetic process	17	5	0.0916	7.04	4.23061142992115e-09	5.85516621901087e-06	2.43	-293	-189	-328	1	BP	uPLM
CAGTCCAT	GO:2001289	lipid X metabolic process	9	4	0.0485	5.63	2.43769954426124e-08	2.69902093540605e-05	2.43	-293	-189	-328	1	BP	uPLM
CAGTCCAT	GO:0009247	glycolipid biosynthetic process	48	5	0.259	7.04	1.06788769097281e-06	0.00098530437620425	2.43	-293	-189	-328	1	BP	uPLM
CAGTCCAT	GO:0006644	phospholipid metabolic process	223	8	1.2	11.3	2.12067408240604e-06	0.00167715024574284	2.43	-293	-189	-328	1	BP	uPLM
CAGTCCAT	GO:0006040	amino sugar metabolic process	29	4	0.156	5.63	4.33713544185983e-06	0.00246523828770442	2.43	-293	-189	-328	1	BP	uPLM
CAGTCCAT	GO:0006664	glycolipid metabolic process	62	5	0.334	7.04	3.87177379794521e-06	0.00246523828770442	2.43	-293	-189	-328	1	BP	uPLM
CAGTCCAT	GO:0009312	oligosaccharide biosynthetic process	65	5	0.35	7.04	4.89841422773638e-06	0.00246523828770442	2.43	-293	-189	-328	1	BP	uPLM
CAGTCCAT	GO:1903509	liposaccharide metabolic process	65	5	0.35	7.04	4.89841422773638e-06	0.00246523828770442	2.43	-293	-189	-328	1	BP	uPLM
CAGTCCAT	GO:0046467	membrane lipid biosynthetic process	77	5	0.415	7.04	1.1308288646587e-05	0.00521689049562547	2.43	-293	-189	-328	1	BP	uPLM
TGACCC	GO:0009768	photosynthesis, light harvesting in photosystem I	22	7	0.118	1.29	2.02422272318348e-06	0.00560304849777189	2.43	-403	-331	-436	1	BP	uPLM
TGACCC	GO:0018298	protein-chromophore linkage	40	9	0.215	1.66	1.75661100325973e-06	0.00560304849777189	2.43	-403	-331	-436	1	BP	uPLM
CAGTCCAT	GO:0008654	phospholipid biosynthetic process	145	6	0.781	8.45	1.92908325930694e-05	0.00821492686424865	2.43	-293	-189	-328	1	BP	uPLM
CAGTCCAT	GO:0009311	oligosaccharide metabolic process	99	5	0.533	7.04	3.83574337383721e-05	0.0151676252268306	2.43	-293	-189	-328	1	BP	uPLM
TGACCC	GO:0009769	photosynthesis, light harvesting in photosystem II	6	4	0.0323	0.738	1.0281993076529e-05	0.0189737045572216	2.43	-403	-331	-436	1	BP	uPLM
CAGTCCAT	GO:0006643	membrane lipid metabolic process	106	5	0.571	7.04	5.32357329563102e-05	0.0196475345097422	2.43	-293	-189	-328	1	BP	uPLM
CAGTCCAT	GO:0019637	organophosphate metabolic process	580	10	3.12	14.1	6.80734161094401e-05	0.0235534019738663	2.43	-293	-189	-328	1	BP	uPLM
TGACCC	GO:0009765	photosynthesis, light harvesting	42	8	0.226	1.48	2.46314228624536e-05	0.0340898892416358	2.43	-403	-331	-436	1	BP	uPLM
GATCAGCC	GO:0009768	photosynthesis, light harvesting in photosystem I	22	5	0.118	6.67	2.34432857049139e-08	0.000129782029662403	2.41	-321	-245	-378	1	BP	uPLM
GATCAGCC	GO:0009765	photosynthesis, light harvesting	42	5	0.226	6.67	7.11139661629318e-07	0.00131228972225997	2.41	-321	-245	-378	1	BP	uPLM
GATCAGCC	GO:0018298	protein-chromophore linkage	40	5	0.215	6.67	5.53548307770735e-07	0.00131228972225997	2.41	-321	-245	-378	1	BP	uPLM
GATCAGCC	GO:0010218	response to far red light	96	6	0.517	8	2.46422391389793e-06	0.00341048589683473	2.41	-321	-245	-378	1	BP	uPLM
CTCTCAGG	GO:0044550	secondary metabolite biosynthetic process	309	9	1.66	23.7	9.30313676831349e-09	5.15021651493835e-05	2.38	-423	-397	-436	1	BP	uPLM
CTCTCAGG	GO:0019748	secondary metabolic process	544	9	2.93	23.7	1.137312377723e-06	0.00314808066153727	2.38	-423	-397	-436	1	BP	uPLM
CTCTCAGG	GO:0055114	oxidation-reduction process	1447	13	7.79	34.2	3.15935396606067e-06	0.00583006118537062	2.38	-423	-397	-436	1	BP	uPLM
GTCTTCCT	GO:0006334	nucleosome assembly	45	5	0.242	4.27	9.10833144906645e-06	0.0311893988704755	2.38	-220	-181	-255	1	BP	uPLM
GTCTTCCT	GO:0031497	chromatin assembly	54	5	0.291	4.27	2.25356928254881e-05	0.0311893988704755	2.38	-220	-181	-255	1	BP	uPLM
GTCTTCCT	GO:0034728	nucleosome organization	53	5	0.285	4.27	2.05518851680897e-05	0.0311893988704755	2.38	-220	-181	-255	1	BP	uPLM
GTCTTCCT	GO:0065004	protein-DNA complex assembly	89	6	0.479	5.13	2.0889925920627e-05	0.0311893988704755	2.38	-220	-181	-255	1	BP	uPLM
CTCAACG	GO:0090398	cellular senescence	3	2	0.0162	3.17	3.3918844103402e-05	0.0375549441912867	2.38	-440	-430	-452	1	BP	uPLM
CTCAACG	GO:0090400	stress-induced premature senescence	3	2	0.0162	3.17	3.3918844103402e-05	0.0375549441912867	2.38	-440	-430	-452	1	BP	uPLM
CTCAACG	GO:0090644	age-related resistance	3	2	0.0162	3.17	3.3918844103402e-05	0.0375549441912867	2.38	-440	-430	-452	1	BP	uPLM
CTCAACG	GO:1904248	regulation of age-related resistance	3	2	0.0162	3.17	3.3918844103402e-05	0.0375549441912867	2.38	-440	-430	-452	1	BP	uPLM
CTCAACG	GO:1904250	positive regulation of age-related resistance	3	2	0.0162	3.17	3.3918844103402e-05	0.0375549441912867	2.38	-440	-430	-452	1	BP	uPLM
GTCTTCCT	GO:0071824	protein-DNA complex subunit organization	97	6	0.522	5.13	3.41004520415012e-05	0.0377560205003501	2.38	-220	-181	-255	1	BP	uPLM
ATTCCCTG	GO:1902075	cellular response to salt	2	2	0.0108	4.88	4.75755441767618e-06	0.0263378212562553	2.35	-377	-349	-407	1	BP	uPLM
CAGGTTGT	GO:0045787	positive regulation of cell cycle	50	4	0.269	8.16	9.01595190543199e-06	0.0499123097484715	2.35	-288	-240	-325	1	BP	uPLM
AAGCACG	GO:0071258	cellular response to gravity	5	3	0.0269	2.78	1.8978694920758e-06	0.0105066055081316	2.34	-369	-336	-436	1	BP	uPLM
CCGAATGG	GO:0019748	secondary metabolic process	544	7	2.93	29.2	4.0005643797404e-06	0.0105046616579192	2.33	-307	-275	-355	1	BP	uPLM
CCGAATGG	GO:0044550	secondary metabolite biosynthetic process	309	6	1.66	25	2.11620585451576e-06	0.0105046616579192	2.33	-307	-275	-355	1	BP	uPLM
CCGAATGG	GO:0055114	oxidation-reduction process	1447	10	7.79	41.7	5.69255508919031e-06	0.0105046616579192	2.33	-307	-275	-355	1	BP	uPLM
CCAGGATG	GO:0033683	nucleotide-excision repair, DNA incision	5	2	0.0269	11.1	8.86160870801281e-06	0.0490578658075589	2.33	-409	-387	-421	1	BP	uPLM
TGGATCC	GO:0019538	protein metabolic process	3382	90	18.2	32.4	7.75914899328753e-09	4.08146820140859e-05	2.31	-372	-300	-422	1	BP	uPLM
TGGATCC	GO:0044267	cellular protein metabolic process	3052	83	16.4	29.9	1.47451885889039e-08	4.08146820140859e-05	2.31	-372	-300	-422	1	BP	uPLM
TGGATCC	GO:0006468	protein phosphorylation	978	39	5.27	14	2.24829462145686e-08	4.14885300812838e-05	2.31	-372	-300	-422	1	BP	uPLM
TGGATCC	GO:0006464	cellular protein modification process	2103	63	11.3	22.7	4.71698849113983e-08	4.35220804782502e-05	2.31	-372	-300	-422	1	BP	uPLM
TGGATCC	GO:0016310	phosphorylation	1247	45	6.72	16.2	3.28587372093931e-08	4.35220804782502e-05	2.31	-372	-300	-422	1	BP	uPLM
TGGATCC	GO:0036211	protein modification process	2103	63	11.3	22.7	4.71698849113983e-08	4.35220804782502e-05	2.31	-372	-300	-422	1	BP	uPLM
GCAATGGG	GO:0050898	nitrile metabolic process	5	3	0.0269	8.82	5.59627821144203e-08	0.000154904980892715	2.31	-379	-341	-403	1	BP	uPLM
GCAATGGG	GO:0080028	nitrile biosynthetic process	5	3	0.0269	8.82	5.59627821144203e-08	0.000154904980892715	2.31	-379	-341	-403	1	BP	uPLM
TGGATCC	GO:0043412	macromolecule modification	2434	66	13.1	23.7	8.46238191290157e-07	0.00066925351814033	2.31	-372	-300	-422	1	BP	uPLM
TGGATCC	GO:0006793	phosphorus metabolic process	1885	54	10.2	19.4	2.16639576697097e-06	0.00149914587074391	2.31	-372	-300	-422	1	BP	uPLM
TGGATCC	GO:0006796	phosphate-containing compound metabolic process	1801	52	9.7	18.7	2.77520857926909e-06	0.0017070616327593	2.31	-372	-300	-422	1	BP	uPLM
TGGATCC	GO:1901564	organonitrogen compound metabolic process	4613	101	24.8	36.3	1.17647571779219e-05	0.00651296957369759	2.31	-372	-300	-422	1	BP	uPLM
GCAATGGG	GO:0016145	S-glycoside catabolic process	32	3	0.172	8.82	2.6834587160231e-05	0.0297112549038078	2.31	-379	-341	-403	1	BP	uPLM
GCAATGGG	GO:0019759	glycosinolate catabolic process	32	3	0.172	8.82	2.6834587160231e-05	0.0297112549038078	2.31	-379	-341	-403	1	BP	uPLM
GCAATGGG	GO:0019762	glucosinolate catabolic process	32	3	0.172	8.82	2.6834587160231e-05	0.0297112549038078	2.31	-379	-341	-403	1	BP	uPLM
GAGGCG	GO:0002832	negative regulation of response to biotic stimulus	36	6	0.194	1.78	4.20662874244877e-05	0.0388131611969939	2.3	-306	-276	-357	1	BP	uPLM
GAGGCG	GO:0009605	response to external stimulus	1732	55	9.33	16.3	2.91836574204168e-05	0.0388131611969939	2.3	-306	-276	-357	1	BP	uPLM
GAGGCG	GO:0009607	response to biotic stimulus	1286	45	6.93	13.4	1.70998469163895e-05	0.0388131611969939	2.3	-306	-276	-357	1	BP	uPLM
GAGGCG	GO:0032102	negative regulation of response to external stimulus	36	6	0.194	1.78	4.20662874244877e-05	0.0388131611969939	2.3	-306	-276	-357	1	BP	uPLM
GAGGCG	GO:0043901	negative regulation of multi-organism process	36	6	0.194	1.78	4.20662874244877e-05	0.0388131611969939	2.3	-306	-276	-357	1	BP	uPLM
GAGGCG	GO:1900425	negative regulation of defense response to bacterium	30	6	0.162	1.78	1.40553347032621e-05	0.0388131611969939	2.3	-306	-276	-357	1	BP	uPLM
GAGGCG	GO:0043207	response to external biotic stimulus	1271	43	6.85	12.8	5.87896243146217e-05	0.0406824200257182	2.3	-306	-276	-357	1	BP	uPLM
GAGGCG	GO:0051707	response to other organism	1269	43	6.83	12.8	5.67064011785192e-05	0.0406824200257182	2.3	-306	-276	-357	1	BP	uPLM
GGGCGTGA	GO:0044550	secondary metabolite biosynthetic process	309	5	1.66	35.7	2.18787171724367e-06	0.012112057826661	2.29	-355	-318	-422	1	BP	uPLM
AGGTACGG	GO:0006422	aspartyl-tRNA aminoacylation	2	2	0.0108	13.3	6.09199041287803e-07	0.00337252589256928	2.25	-365	-347	-402	1	BP	tPLM
CGTGGCT	GO:0070647	protein modification by small protein conjugation or removal	568	21	3.06	9.77	2.97346465063024e-06	0.016461100305889	2.25	-259	-205	-346	1	BP	uPLM
CGTGGCT	GO:0006511	ubiquitin-dependent protein catabolic process	414	16	2.23	7.44	2.75591093971704e-05	0.0311208847841188	2.25	-259	-205	-346	1	BP	uPLM
CGTGGCT	GO:0016567	protein ubiquitination	486	18	2.62	8.37	1.52494136885035e-05	0.0311208847841188	2.25	-259	-205	-346	1	BP	uPLM
CGTGGCT	GO:0019941	modification-dependent protein catabolic process	416	16	2.24	7.44	2.92106621358803e-05	0.0311208847841188	2.25	-259	-205	-346	1	BP	uPLM
CGTGGCT	GO:0032446	protein modification by small protein conjugation	508	18	2.74	8.37	2.74251371606981e-05	0.0311208847841188	2.25	-259	-205	-346	1	BP	uPLM
CGTGGCT	GO:0043632	modification-dependent macromolecule catabolic process	421	16	2.27	7.44	3.37292826417473e-05	0.0311208847841188	2.25	-259	-205	-346	1	BP	uPLM
TGTATCCG	GO:0033274	response to vitamin B2	4	3	0.0215	7.69	3.42233699630413e-08	0.000189460576115397	2.23	-308	-269	-341	1	BP	uPLM
TGTATCCG	GO:1900367	positive regulation of defense response to insect	9	3	0.0485	7.69	7.13480373611007e-07	0.00197491367415527	2.23	-308	-269	-341	1	BP	uPLM
TGTATCCG	GO:0033273	response to vitamin	12	3	0.0646	7.69	1.86050060698696e-06	0.00257493284006995	2.23	-308	-269	-341	1	BP	uPLM
TGTATCCG	GO:2000068	regulation of defense response to insect	12	3	0.0646	7.69	1.86050060698696e-06	0.00257493284006995	2.23	-308	-269	-341	1	BP	uPLM
TGTATCCG	GO:0009864	induced systemic resistance, jasmonic acid mediated signaling pathway	14	3	0.0754	7.69	3.06933965992597e-06	0.00339837287147004	2.23	-308	-269	-341	1	BP	uPLM
TGTATCCG	GO:0080186	developmental vegetative growth	17	3	0.0916	7.69	5.70896508767017e-06	0.00526747178755701	2.23	-308	-269	-341	1	BP	uPLM
TGTATCCG	GO:0007584	response to nutrient	22	3	0.118	7.69	1.28354588552566e-05	0.0101510143175286	2.23	-308	-269	-341	1	BP	uPLM
TGTATCCG	GO:0009695	jasmonic acid biosynthetic process	30	3	0.162	7.69	3.34476834943862e-05	0.0231457969781152	2.23	-308	-269	-341	1	BP	uPLM
CCCATTCG	GO:2000072	regulation of defense response to fungus, incompatible interaction	3	2	0.0162	8	5.21739332055327e-06	0.0288834894225829	2.23	-318	-293	-340	1	BP	uPLM
TGTATCCG	GO:0009269	response to desiccation	34	3	0.183	7.69	4.90125277677121e-05	0.0292319890942056	2.23	-308	-269	-341	1	BP	uPLM
TGTATCCG	GO:0009682	induced systemic resistance	36	3	0.194	7.69	5.83111613781142e-05	0.0292319890942056	2.23	-308	-269	-341	1	BP	uPLM
TGTATCCG	GO:0009694	jasmonic acid metabolic process	37	3	0.199	7.69	6.33641382099833e-05	0.0292319890942056	2.23	-308	-269	-341	1	BP	uPLM
TGTATCCG	GO:0042542	response to hydrogen peroxide	101	4	0.544	10.3	5.86090554975972e-05	0.0292319890942056	2.23	-308	-269	-341	1	BP	uPLM
TGTATCCG	GO:0002213	defense response to insect	40	3	0.215	7.69	8.02207600521719e-05	0.0341617021268326	2.23	-308	-269	-341	1	BP	uPLM
TGTATCCG	GO:0002218	activation of innate immune response	44	3	0.237	7.69	0.000106911866764874	0.0394576062940228	2.23	-308	-269	-341	1	BP	uPLM
TGTATCCG	GO:0002253	activation of immune response	44	3	0.237	7.69	0.000106911866764874	0.0394576062940228	2.23	-308	-269	-341	1	BP	uPLM
ACTCGGGG	GO:0009595	detection of biotic stimulus	11	2	0.0592	20	1.43226065294311e-05	0.0396449748734653	2.23	-347	-317	-367	1	BP	uPLM
ACTCGGGG	GO:0098581	detection of external biotic stimulus	11	2	0.0592	20	1.43226065294311e-05	0.0396449748734653	2.23	-347	-317	-367	1	BP	uPLM
TGTATCCG	GO:0009734	auxin-activated signaling pathway	235	5	1.27	12.8	0.000126153923179461	0.0436492574200934	2.23	-308	-269	-341	1	BP	uPLM
GGGTCA	GO:0009768	photosynthesis, light harvesting in photosystem I	22	7	0.118	1.15	4.42725551735623e-06	0.0127880758292897	2.21	-400	-316	-436	1	BP	uPLM
GGGTCA	GO:0018298	protein-chromophore linkage	40	9	0.215	1.48	4.61996959150638e-06	0.0127880758292897	2.21	-400	-316	-436	1	BP	uPLM
GAGAGCTC	GO:0043182	vacuolar sequestering of sodium ion	6	3	0.0323	3.09	2.73328699995786e-06	0.0151314768317667	2.21	-217	-172	-301	1	BP	uPLM
GAGAGCTC	GO:0002230	positive regulation of defense response to virus by host	9	3	0.0485	3.09	1.1349621650519e-05	0.0157078763643183	2.21	-217	-172	-301	1	BP	uPLM
GAGAGCTC	GO:0006883	cellular sodium ion homeostasis	9	3	0.0485	3.09	1.1349621650519e-05	0.0157078763643183	2.21	-217	-172	-301	1	BP	uPLM
GAGAGCTC	GO:0043181	vacuolar sequestering	8	3	0.0431	3.09	7.59522810375419e-06	0.0157078763643183	2.21	-217	-172	-301	1	BP	uPLM
GAGAGCTC	GO:0000470	maturation of LSU-rRNA	12	3	0.0646	3.09	2.9388322853474e-05	0.0232419650452617	2.21	-217	-172	-301	1	BP	uPLM
GAGAGCTC	GO:0050691	regulation of defense response to virus by host	11	3	0.0592	3.09	2.21251235960845e-05	0.0232419650452617	2.21	-217	-172	-301	1	BP	uPLM
GAGAGCTC	GO:0055078	sodium ion homeostasis	12	3	0.0646	3.09	2.9388322853474e-05	0.0232419650452617	2.21	-217	-172	-301	1	BP	uPLM
GGGTCA	GO:0009769	photosynthesis, light harvesting in photosystem II	6	4	0.0323	0.656	1.64183911505656e-05	0.0302974044698438	2.21	-400	-316	-436	1	BP	uPLM
GAGAGCTC	GO:0002697	regulation of immune effector process	16	3	0.0862	3.09	7.36792376963967e-05	0.0407888259887252	2.21	-217	-172	-301	1	BP	uPLM
GAGAGCTC	GO:0042273	ribosomal large subunit biogenesis	41	4	0.221	4.12	6.11168458985324e-05	0.0407888259887252	2.21	-217	-172	-301	1	BP	uPLM
GAGAGCTC	GO:0050688	regulation of defense response to virus	16	3	0.0862	3.09	7.36792376963967e-05	0.0407888259887252	2.21	-217	-172	-301	1	BP	uPLM
GAACCAGT	GO:0000387	spliceosomal snRNP assembly	20	4	0.108	4.44	2.35679215810287e-06	0.0130472013872575	2.19	-208	-130	-244	1	BP	uPLM
GCAGTGAC	GO:0010192	mucilage biosynthetic process	56	6	0.302	10.2	2.27643106600861e-08	0.000126023223814237	2.18	-283	-223	-355	1	BP	uPLM
GCAGTGAC	GO:0010191	mucilage metabolic process	63	6	0.339	10.2	4.68280547664312e-08	0.000129620055593482	2.18	-283	-223	-355	1	BP	uPLM
CGGTTGGA	GO:0030091	protein repair	25	5	0.135	6.25	6.49680277854954e-08	0.000359663001820503	2.18	-296	-231	-369	1	BP	miPLM
GCAGTGAC	GO:0010214	seed coat development	93	6	0.501	10.2	4.88117483978883e-07	0.000900739463769032	2.18	-283	-223	-355	1	BP	uPLM
TTGGAGT	GO:0040008	regulation of growth	346	23	1.86	5.36	6.23525325493242e-06	0.0180294211735805	2.18	-288	-217	-316	1	BP	uPLM
TTGGAGT	GO:0048638	regulation of developmental growth	185	16	0.996	3.73	6.51351921010855e-06	0.0180294211735805	2.18	-288	-217	-316	1	BP	uPLM
TCATCGGT	GO:0030091	protein repair	25	5	0.135	6.1	7.36059283230509e-08	0.00040748241919641	2.17	-328	-269	-353	1	BP	uPLM
TCCAACCG	GO:0030091	protein repair	25	5	0.135	5.88	8.82480657550513e-08	0.000488541292019964	2.17	-286	-237	-383	1	BP	miPLM
GTGTCTGC	GO:0010269	response to selenium ion	13	3	0.07	4.35	1.36790257785177e-05	0.0151454173419747	2.15	-297	-209	-354	1	BP	uPLM
GTGTCTGC	GO:0010951	negative regulation of endopeptidase activity	13	3	0.07	4.35	1.36790257785177e-05	0.0151454173419747	2.15	-297	-209	-354	1	BP	uPLM
GTGTCTGC	GO:0052548	regulation of endopeptidase activity	13	3	0.07	4.35	1.36790257785177e-05	0.0151454173419747	2.15	-297	-209	-354	1	BP	uPLM
GTGTCTGC	GO:2000116	regulation of cysteine-type endopeptidase activity	13	3	0.07	4.35	1.36790257785177e-05	0.0151454173419747	2.15	-297	-209	-354	1	BP	uPLM
GTGTCTGC	GO:2000117	negative regulation of cysteine-type endopeptidase activity	13	3	0.07	4.35	1.36790257785177e-05	0.0151454173419747	2.15	-297	-209	-354	1	BP	uPLM
GTGTCTGC	GO:0010466	negative regulation of peptidase activity	15	3	0.0808	4.35	2.16463512126275e-05	0.0171191714733008	2.15	-297	-209	-354	1	BP	uPLM
GTGTCTGC	GO:0052547	regulation of peptidase activity	15	3	0.0808	4.35	2.16463512126275e-05	0.0171191714733008	2.15	-297	-209	-354	1	BP	uPLM
GTGTCTGC	GO:0045861	negative regulation of proteolysis	17	3	0.0916	4.35	3.21785907767642e-05	0.0222675848175209	2.15	-297	-209	-354	1	BP	uPLM
GTGTCTGC	GO:0051346	negative regulation of hydrolase activity	18	3	0.0969	4.35	3.85115419392895e-05	0.0236888773528785	2.15	-297	-209	-354	1	BP	uPLM
GGTAAGGT	GO:2001289	lipid X metabolic process	9	4	0.0485	10.5	1.8651586064074e-09	1.03255180450713e-05	2.13	-236	-179	-280	1	BP	uPLM
GGTAAGGT	GO:0009245	lipid A biosynthetic process	17	4	0.0916	10.5	3.48199586888147e-08	3.85526582602556e-05	2.13	-236	-179	-280	1	BP	uPLM
GGTAAGGT	GO:0046493	lipid A metabolic process	17	4	0.0916	10.5	3.48199586888147e-08	3.85526582602556e-05	2.13	-236	-179	-280	1	BP	uPLM
GGTAAGGT	GO:1901269	lipooligosaccharide metabolic process	17	4	0.0916	10.5	3.48199586888147e-08	3.85526582602556e-05	2.13	-236	-179	-280	1	BP	uPLM
GGTAAGGT	GO:1901271	lipooligosaccharide biosynthetic process	17	4	0.0916	10.5	3.48199586888147e-08	3.85526582602556e-05	2.13	-236	-179	-280	1	BP	uPLM
GGTAAGGT	GO:0006040	amino sugar metabolic process	29	4	0.156	10.5	3.4142362918925e-07	0.000315020201865281	2.13	-236	-179	-280	1	BP	uPLM
GGTAAGGT	GO:0009247	glycolipid biosynthetic process	48	4	0.259	10.5	2.72030128783166e-06	0.00215136970420515	2.13	-236	-179	-280	1	BP	uPLM
GGTAAGGT	GO:0006664	glycolipid metabolic process	62	4	0.334	10.5	7.64054597695528e-06	0.00511108024380703	2.13	-236	-179	-280	1	BP	uPLM
GGTAAGGT	GO:0009312	oligosaccharide biosynthetic process	65	4	0.35	10.5	9.23244263693467e-06	0.00511108024380703	2.13	-236	-179	-280	1	BP	uPLM
GGTAAGGT	GO:1903509	liposaccharide metabolic process	65	4	0.35	10.5	9.23244263693467e-06	0.00511108024380703	2.13	-236	-179	-280	1	BP	uPLM
GGTAAGGT	GO:0046467	membrane lipid biosynthetic process	77	4	0.415	10.5	1.81323943183993e-05	0.0091255395406053	2.13	-236	-179	-280	1	BP	uPLM
GGTAAGGT	GO:0009311	oligosaccharide metabolic process	99	4	0.533	10.5	4.88396241717595e-05	0.0225313466179051	2.13	-236	-179	-280	1	BP	uPLM
GGTAAGGT	GO:0006643	membrane lipid metabolic process	106	4	0.571	10.5	6.37945729635035e-05	0.0271666735327658	2.13	-236	-179	-280	1	BP	uPLM
CGGGGT	GO:0009768	photosynthesis, light harvesting in photosystem I	22	6	0.118	3.64	2.98210683433946e-08	0.000165089434349032	2.12	-361	-323	-416	1	BP	uPLM
CGGGGT	GO:0009765	photosynthesis, light harvesting	42	6	0.226	3.64	1.81003789973965e-06	0.00334012327098624	2.12	-361	-323	-416	1	BP	uPLM
CGGGGT	GO:0018298	protein-chromophore linkage	40	6	0.215	3.64	1.34400733096624e-06	0.00334012327098624	2.12	-361	-323	-416	1	BP	uPLM
CGGGGT	GO:0009769	photosynthesis, light harvesting in photosystem II	6	3	0.0323	1.82	1.35156972555905e-05	0.0187057250017373	2.12	-361	-323	-416	1	BP	uPLM
GACGTCG	GO:0001944	vasculature development	33	4	0.178	4.49	1.81488660362257e-05	0.0334907074588485	2.12	-256	-202	-296	1	BP	tPLM
GACGTCG	GO:0072358	cardiovascular system development	33	4	0.178	4.49	1.81488660362257e-05	0.0334907074588485	2.12	-256	-202	-296	1	BP	tPLM
GACGTCG	GO:0072359	circulatory system development	33	4	0.178	4.49	1.81488660362257e-05	0.0334907074588485	2.12	-256	-202	-296	1	BP	tPLM
GACGTCG	GO:0007165	signal transduction	1943	23	10.5	25.8	3.13055218196678e-05	0.0433268421984202	2.12	-256	-202	-296	1	BP	tPLM
GACGTCG	GO:0023052	signaling	1973	23	10.6	25.8	3.99019734864357e-05	0.0441794650441816	2.12	-256	-202	-296	1	BP	tPLM
GAAGAGTC	GO:0046686	response to cadmium ion	471	11	2.54	24.4	1.16148355288004e-08	6.42997294874388e-05	2.11	-193	-172	-208	1	BP	uPLM
GAAGAGTC	GO:0010038	response to metal ion	623	11	3.36	24.4	1.99747988432727e-07	0.000552902431981789	2.11	-193	-172	-208	1	BP	uPLM
GAAGAGTC	GO:0010035	response to inorganic substance	1272	14	6.85	31.1	1.04074708361453e-06	0.00192052528496334	2.11	-193	-172	-208	1	BP	uPLM
CAGGTCAA	GO:0009059	macromolecule biosynthetic process	3408	18	18.4	52.9	5.75708606055422e-06	0.0109022699153444	2.1	-405	-392	-441	1	BP	tPLM
CAGGTCAA	GO:0034645	cellular macromolecule biosynthetic process	3352	18	18.1	52.9	4.50894170693191e-06	0.0109022699153444	2.1	-405	-392	-441	1	BP	tPLM
CAGGTCAA	GO:0044271	cellular nitrogen compound biosynthetic process	3414	18	18.4	52.9	5.90802199169676e-06	0.0109022699153444	2.1	-405	-392	-441	1	BP	tPLM
CAGGTCAA	GO:0044249	cellular biosynthetic process	4769	21	25.7	61.8	9.59850169465612e-06	0.0132843263454041	2.1	-405	-392	-441	1	BP	tPLM
CAGGTCAA	GO:0009058	biosynthetic process	5103	21	27.5	61.8	2.96854390975894e-05	0.0256526919026418	2.1	-405	-392	-441	1	BP	tPLM
CAGGTCAA	GO:0050898	nitrile metabolic process	5	2	0.0269	5.88	3.24365685185139e-05	0.0256526919026418	2.1	-405	-392	-441	1	BP	tPLM
CAGGTCAA	GO:0080028	nitrile biosynthetic process	5	2	0.0269	5.88	3.24365685185139e-05	0.0256526919026418	2.1	-405	-392	-441	1	BP	tPLM
CAGGTCAA	GO:1901576	organic substance biosynthetic process	4870	20	26.2	58.8	5.9681509965523e-05	0.0412996048961419	2.1	-405	-392	-441	1	BP	tPLM
CCTGAGAG	GO:0044550	secondary metabolite biosynthetic process	309	11	1.66	20	1.41697639038705e-09	7.84438129718271e-06	2.06	-423	-394	-452	1	BP	uPLM
CCTGAGAG	GO:0019748	secondary metabolic process	544	11	2.93	20	4.59438593224663e-07	0.000953677286812593	2.06	-423	-394	-452	1	BP	uPLM
CCTGAGAG	GO:0055114	oxidation-reduction process	1447	17	7.79	30.9	5.16804888084859e-07	0.000953677286812593	2.06	-423	-394	-452	1	BP	uPLM
CGAATGGG	GO:2000072	regulation of defense response to fungus, incompatible interaction	3	2	0.0162	8.33	4.80017436481412e-06	0.026573765283611	2.06	-315	-294	-340	1	BP	uPLM
GCGAT	GO:0055085	transmembrane transport	739	139	3.98	5.78	2.62251162596797e-06	0.0145182243613587	2.05	-290	-261	-409	1	BP	uPLM
CCTCTACG	GO:0006334	nucleosome assembly	45	5	0.242	10.2	1.17131594543362e-07	0.000549629937050052	2.04	-319	-234	-371	1	BP	uPLM
CCTCTACG	GO:0031497	chromatin assembly	54	5	0.291	10.2	2.9784859305458e-07	0.000549629937050052	2.04	-319	-234	-371	1	BP	uPLM
CCTCTACG	GO:0034728	nucleosome organization	53	5	0.285	10.2	2.70804670736811e-07	0.000549629937050052	2.04	-319	-234	-371	1	BP	uPLM
[truncated: 2,795 more rows]

## Sheet: Supplementary Table 6c
Supplementary Table 6c : Enriched GO terms for 5’-PLMs in Z. mays
[truncated: 31,004 more rows]

## Sheet: Supplementary Table 6d
Supplementary Table 6d: Enriched GO terms for 3’-PLMs in Z. mays
[truncated: 41,865 more rows]
