# Supplementary material for: A comprehensive map of preferentially located motifs reveals distinct proximal cis-regulatory sequences in plants
Source: Front Plant Sci. 2022 Oct 12;13:976371. doi: 10.3389/fpls.2022.976371 (PMC9597372; doi:10.3389/fpls.2022.976371)
Supplement: Supplementary file 3 [file DataSheet_3.zip › Supplementary_Table7_MAPMAN.xlsx]

## Sheet: Supplementary Table 7a
Supplementary Table 7a: Enriched MapMan terms for 5’-PLMs in A. thaliana
PLM	Term	Term_occurences_in_genome	Term_occurences_in_gene_containing_PLM	Percentage_of_genes_with_this_term_in_the_genome	Percentage_of_genes_with_this_term_in_the_gene_containing_PLM_list	pvalue	Adjusted_pvalue_FDR	Score	PP	Start	Stop	Group	MapMan_level	PLM_type
TTCGGCCC	Protein biosynthesis.ribosome biogenesis.small ribosomal subunit (SSU).SSU proteome.component RPS2	6	3	0.0553	3.41	1.01400948567308e-05	0.0420205530862923	14.04	-87	-194	-48	1	MapMan	uPLM
GGGCCGAA	Protein biosynthesis.ribosome biogenesis.small ribosomal subunit (SSU).SSU proteome.component RPS2	6	3	0.0553	3.33	1.08511473762682e-05	0.0449671547272552	11.76	-87	-186	-43	1	MapMan	uPLM
CCCAATAA	Protein biosynthesis.ribosome biogenesis.small ribosomal subunit (SSU).SSU proteome.component RPS2	6	4	0.0553	1.51	5.0270921999149e-06	0.0208322700764473	10.12	-83	-143	-36	1	MapMan	uPLM
GCCCAT	Protein biosynthesis.ribosome biogenesis.small ribosomal subunit (SSU).SSU proteome.component RPS2	6	6	0.0553	0.449	3.44147009244408e-06	0.0142614520630883	9.96	-60	-146	-36	1	MapMan	uPLM
ATGGGC	Protein biosynthesis.ribosome biogenesis.small ribosomal subunit (SSU).SSU proteome.component RPS2	6	6	0.0553	0.427	4.65907296239814e-06	0.0193071983561779	9.45	-78	-164	-37	1	MapMan	uPLM
GGCCCATG	Protein biosynthesis.ribosome biogenesis.large ribosomal subunit (LSU).LSU proteome.component RPL37	3	3	0.0277	3.3	5.71301167791553e-07	0.0023674720393282	8.97	-74	-182	-50	1	MapMan	uPLM
CAGGCCC	Protein biosynthesis.ribosome biogenesis.large ribosomal subunit (LSU).LSU proteome.component RPL37	3	3	0.0277	1.4	7.68109329479502e-06	0.0318304506136306	8.71	-69	-172	-40	1	MapMan	tPLM
GGGC	Protein modification.protein folding.protein folding catalyst (Cyclophilin)	29	21	0.267	0.635	3.93992846982632e-06	0.0163270635789603	7.61	-80	-166	-33	1	MapMan	uPLM
CGGTTTA	Cellular respiration.glycolysis.methylglyoxal degradation.hydroxy-acyl-glutathione hydrolase (GLX2)	4	4	0.0369	0.752	5.72452411879952e-06	0.0237224279483052	7.44	-93	-147	-36	1	MapMan	uPLM
CGGTTTA	RNA biosynthesis.organelle machinery.transcriptional regulation.transcription factor (mTERF)	26	8	0.24	1.5	2.26394983800374e-05	0.0469090406434376	7.44	-93	-147	-36	1	MapMan	uPLM
GCCC	Protein modification.protein folding.protein folding catalyst (Cyclophilin)	29	21	0.267	0.669	1.56535345326931e-06	0.00648682471034801	7.3	-57	-154	-35	1	MapMan	uPLM
CGAACCG	Protein homeostasis.ubiquitin-proteasome system.N-degron pathways.Pro/N-degron pathway.ubiquitin protein ligase complex.component GID8	3	3	0.0277	1.31	9.28939413920826e-06	0.038495249312879	7.2	-73	-187	-44	1	MapMan	uPLM
TTATTGGG	Protein biosynthesis.ribosome biogenesis.small ribosomal subunit (SSU).SSU proteome.component RPS2	6	4	0.0553	1.52	4.87765947798381e-06	0.0202130208767649	7.04	-78	-148	-37	1	MapMan	uPLM
CACGTGG	Protein homeostasis.ubiquitin-proteasome system.ER-associated protein degradation (ERAD).delivery to proteasome.shuttle protein (RAD23)	4	4	0.0369	1.03	1.61284420931553e-06	0.00668362640340356	6.87	-63	-173	-41	1	MapMan	tPLM
CGGTTCG	Protein homeostasis.ubiquitin-proteasome system.N-degron pathways.Pro/N-degron pathway.ubiquitin protein ligase complex.component GID8	3	3	0.0277	1.99	2.6451218204186e-06	0.0109613848238147	6.57	-72	-120	-42	1	MapMan	uPLM
CACGTCA	Chromatin organisation.histones.histone (H2B)	8	5	0.0738	2.21	1.99951652166253e-07	0.000828599646576952	6.45	-68	-121	-40	1	MapMan	tPLM
CCACGTG	Protein homeostasis.ubiquitin-proteasome system.ER-associated protein degradation (ERAD).delivery to proteasome.shuttle protein (RAD23)	4	4	0.0369	1.02	1.69793740697001e-06	0.00703625261448371	6.45	-81	-173	-40	1	MapMan	tPLM
CACGTCA	Lipid metabolism.lipid bodies-associated activities.oleosin structural protein	16	5	0.148	2.21	1.36037934607184e-05	0.0281870600506084	6.45	-68	-121	-40	1	MapMan	tPLM
ACCGGTTA	Protein homeostasis.ubiquitin-proteasome system.N-degron pathways.Pro/N-degron pathway.ubiquitin protein ligase complex.component GID1	5	3	0.0461	3.09	6.84373872076526e-06	0.0283604532588512	6.42	-75	-146	-44	1	MapMan	uPLM
GACGTGG	Chromatin organisation.histones.histone (H2B)	8	4	0.0738	1.86	9.87267882729446e-06	0.0204561905301541	6.41	-90	-150	-42	1	MapMan	tPLM
GACGTGG	Multi-process regulation.circadian clock system.time-of-day-dependent expressed repressor (PRR)	3	3	0.0277	1.4	7.68109329479502e-06	0.0204561905301541	6.41	-90	-150	-42	1	MapMan	tPLM
TAACCGGT	Protein homeostasis.ubiquitin-proteasome system.N-degron pathways.Pro/N-degron pathway.ubiquitin protein ligase complex.component GID1	5	3	0.0461	3.19	6.22453320734058e-06	0.0257944656112194	6.4	-76	-143	-45	1	MapMan	uPLM
TAAACCG	Cellular respiration.glycolysis.methylglyoxal degradation.hydroxy-acyl-glutathione hydrolase (GLX2)	4	4	0.0369	0.642	1.07835911967996e-05	0.0446872019195375	6.15	-87	-171	-27	1	MapMan	uPLM
CCCAATA	Protein biosynthesis.ribosome biogenesis.small ribosomal subunit (SSU).SSU proteome.component RPS2	6	5	0.0553	1.01	1.09849697080881e-06	0.00455217144703171	6.11	-82	-138	-44	1	MapMan	uPLM
AACCGGTA	Protein homeostasis.ubiquitin-proteasome system.N-degron pathways.Pro/N-degron pathway.ubiquitin protein ligase complex.component GID1	5	3	0.0461	3.37	5.27718350108534e-06	0.0218686484284977	6.06	-69	-132	-28	1	MapMan	uPLM
ACGCGC	RNA biosynthesis.RNA polymerase II-dependent transcription.MEDIATOR transcription co-activator complex.head module.component MED19	3	3	0.0277	1.69	4.3460742317564e-06	0.0180101316163985	5.96	-80	-124	-44	1	MapMan	tPLM
CCACGTC	Chromatin organisation.histones.histone (H2B)	8	4	0.0738	1.89	9.33772367179382e-06	0.0193477634479568	5.96	-84	-139	-41	1	MapMan	tPLM
CCACGTC	Multi-process regulation.circadian clock system.time-of-day-dependent expressed repressor (PRR)	3	3	0.0277	1.42	7.36255944616876e-06	0.0193477634479568	5.96	-84	-139	-41	1	MapMan	tPLM
TGACGTG	Chromatin organisation.histones.histone (H2B)	8	5	0.0738	1.89	4.42079628649407e-07	0.00183197798112314	5.94	-55	-149	-43	1	MapMan	tPLM
TGACGTG	Multi-process regulation.circadian clock system.time-of-day-dependent expressed repressor (PRR)	3	3	0.0277	1.13	1.44210456856914e-05	0.0298804066607527	5.94	-55	-149	-43	1	MapMan	tPLM
TGACGTG	Lipid metabolism.lipid bodies-associated activities.oleosin structural protein	16	5	0.148	1.89	2.93559550511323e-05	0.040550359243964	5.94	-55	-149	-43	1	MapMan	tPLM
TGACGTCA	Enzyme classification.EC_1 oxidoreductases.EC_1.3 oxidoreductase acting on CH-CH group of donor	33	6	0.304	12.8	4.8225015562474e-09	1.99844464490892e-05	5.93	-72	-140	-49	1	MapMan	tPLM
CAACGGTC	Cell cycle organisation.cell cycle control.cyclin-dependent regulation.cyclin activities.cyclin (CYCB)	8	4	0.0738	5.13	1.69453897851091e-07	0.000702216952694922	5.83	-69	-165	-40	1	MapMan	uPLM
GACCGTTG	Cell cycle organisation.cell cycle control.cyclin-dependent regulation.cyclin activities.cyclin (CYCB)	8	4	0.0738	5.88	9.70331120956349e-08	0.000402105216524311	5.67	-67	-151	-47	1	MapMan	uPLM
CCGGTTAA	Protein homeostasis.ubiquitin-proteasome system.N-degron pathways.Pro/N-degron pathway.ubiquitin protein ligase complex.component GID1	5	3	0.0461	2.97	7.7311057576696e-06	0.0320377022597828	5.65	-69	-139	-44	1	MapMan	uPLM
ACGTG	Lipid metabolism.lipid bodies-associated activities.oleosin structural protein	16	13	0.148	0.721	2.42440900037723e-08	0.000100467508975632	5.62	-62	-138	-37	1	MapMan	tPLM
CACGT	Lipid metabolism.lipid bodies-associated activities.oleosin structural protein	16	13	0.148	0.596	2.61009468874461e-07	0.00108162323901577	5.62	-67	-171	-36	1	MapMan	tPLM
CACGT	Chromatin organisation.histones.histone (H2B)	8	8	0.0738	0.366	2.66377337674921e-06	0.00551933843662437	5.62	-67	-171	-36	1	MapMan	tPLM
GATGACGT	Chromatin organisation.histones.histone (H2B)	8	3	0.0738	4.92	9.28939655053265e-06	0.0384952593054073	5.55	-61	-106	-42	1	MapMan	tPLM
TTAACCGG	Protein homeostasis.ubiquitin-proteasome system.N-degron pathways.Pro/N-degron pathway.ubiquitin protein ligase complex.component GID1	5	3	0.0461	3	7.50251327621302e-06	0.0310904150166267	5.54	-71	-139	-49	1	MapMan	uPLM
CCGGCCC	Protein biosynthesis.ribosome biogenesis.small ribosomal subunit (SSU).SSU proteome.component RPS2	6	3	0.0553	3.7	7.89546395428665e-06	0.0327188026265639	5.53	-77	-152	-45	1	MapMan	uPLM
ACGTCAGC	Protein homeostasis.autophagy.ATG8/ATG12 conjugation system.ubiquitin-fold protein (ATG8)	9	4	0.083	6.78	9.74736420326749e-08	0.000403930772583405	5.51	-70	-133	-46	1	MapMan	tPLM
ACCGGTAA	Protein homeostasis.ubiquitin-proteasome system.N-degron pathways.Pro/N-degron pathway.ubiquitin protein ligase complex.component GID1	5	3	0.0461	5	1.59658411624804e-06	0.00661624457773186	5.47	-127	-196	-59	1	MapMan	uPLM
ACCGGTAA	Solute transport.channels.CorA family.metal cation transporter (MRS/MGT)	8	3	0.0738	5	8.8356052894431e-06	0.0183073741597261	5.47	-127	-196	-59	1	MapMan	uPLM
GCTGACGT	Protein homeostasis.autophagy.ATG8/ATG12 conjugation system.ubiquitin-fold protein (ATG8)	9	4	0.083	6.25	1.35825818793763e-07	0.000562862193081354	5.44	-78	-148	-41	1	MapMan	tPLM
ACGTCACG	Lipid metabolism.lipid bodies-associated activities.oleosin structural protein	16	5	0.148	12.5	2.23191853022213e-09	9.2490703892405e-06	5.41	-69	-133	-47	1	MapMan	tPLM
TACCGGTT	Protein homeostasis.ubiquitin-proteasome system.N-degron pathways.Pro/N-degron pathway.ubiquitin protein ligase complex.component GID1	5	3	0.0461	3.37	5.27718350108534e-06	0.0218686484284977	5.4	-66	-132	-32	1	MapMan	uPLM
GGGCCGG	Protein biosynthesis.ribosome biogenesis.small ribosomal subunit (SSU).SSU proteome.component RPS2	6	3	0.0553	3.45	9.79645272527896e-06	0.040596500093556	5.4	-82	-161	-36	1	MapMan	uPLM
GCGCGT	RNA biosynthesis.RNA polymerase II-dependent transcription.MEDIATOR transcription co-activator complex.head module.component MED19	3	3	0.0277	1.41	7.46773886682832e-06	0.0309463098641365	5.29	-85	-143	-36	1	MapMan	tPLM
TTACCGGT	Protein homeostasis.ubiquitin-proteasome system.N-degron pathways.Pro/N-degron pathway.ubiquitin protein ligase complex.component GID1	5	3	0.0461	5.08	1.51696550624439e-06	0.00628630505787676	5.23	-119	-198	-59	1	MapMan	uPLM
TTACCGGT	Solute transport.channels.CorA family.metal cation transporter (MRS/MGT)	8	3	0.0738	5.08	8.3967369790869e-06	0.0173980390206681	5.23	-119	-198	-59	1	MapMan	uPLM
CGGCCCAC	Protein biosynthesis.ribosome biogenesis.small ribosomal subunit (SSU).SSU proteome.component RPS2	6	3	0.0553	8.57	6.11498745359876e-07	0.00253405080077133	5.09	-125	-176	-74	1	MapMan	uPLM
CGGCCCAC	Multi-process regulation.Target Of Rapamycin (TOR) signalling.TOR kinase substrates.TOR-dependent ribosomal protein S6 kinase (S6K)	2	2	0.0184	5.71	1.01150427158254e-05	0.0139722456714601	5.09	-125	-176	-74	1	MapMan	uPLM
CGGCCCAC	Protein modification.phosphorylation.AGC protein kinase superfamily.protein kinase (AGC-VI/PKA)	2	2	0.0184	5.71	1.01150427158254e-05	0.0139722456714601	5.09	-125	-176	-74	1	MapMan	uPLM
GCCCATG	Protein biosynthesis.ribosome biogenesis.large ribosomal subunit (LSU).LSU proteome.component RPL37	3	3	0.0277	2.04	2.43909882036964e-06	0.0101076255116118	5.02	-85	-143	-49	1	MapMan	uPLM
CCGTTAGA	Chromatin organisation.histones.histone (H4)	8	4	0.0738	5.19	1.60811637773412e-07	0.000666403426933019	4.99	-91	-195	-57	1	MapMan	tPLM
CCGTTAGA	Cell cycle organisation.cell cycle control.cyclin-dependent regulation.cyclin activities.cyclin (CYCB)	8	3	0.0738	3.9	1.87762398450952e-05	0.0389043689590373	4.99	-91	-195	-57	1	MapMan	tPLM
TGTGGGCC	Protein biosynthesis.ribosome biogenesis.small ribosomal subunit (SSU).SSU proteome.component RPS2	6	3	0.0553	5.26	2.72127564324815e-06	0.0112769662656203	4.97	-80	-145	-40	1	MapMan	tPLM
GTGGGCCG	Protein biosynthesis.ribosome biogenesis.small ribosomal subunit (SSU).SSU proteome.component RPS2	6	3	0.0553	7.89	7.8768322056739e-07	0.00326415926603127	4.89	-115	-183	-69	1	MapMan	uPLM
GGCCCACA	Protein biosynthesis.ribosome biogenesis.small ribosomal subunit (SSU).SSU proteome.component RPS2	6	3	0.0553	4.84	3.5137237930367e-06	0.0145608713983441	4.89	-87	-154	-40	1	MapMan	tPLM
GTGGGCCG	Multi-process regulation.Target Of Rapamycin (TOR) signalling.TOR kinase substrates.TOR-dependent ribosomal protein S6 kinase (S6K)	2	2	0.0184	5.26	1.19510504692861e-05	0.0165083843815739	4.89	-115	-183	-69	1	MapMan	uPLM
GTGGGCCG	Protein modification.phosphorylation.AGC protein kinase superfamily.protein kinase (AGC-VI/PKA)	2	2	0.0184	5.26	1.19510504692861e-05	0.0165083843815739	4.89	-115	-183	-69	1	MapMan	uPLM
CACGTGCG	Cell cycle organisation.mitosis and meiosis.metaphase to anaphase transition.Anaphase-Promoting Complex/Cyclosome (APC/C)-dependent ubiquitination.regulating protein (OSD1)	2	2	0.0184	6.67	7.39503122921688e-06	0.0306450094138748	4.85	-79	-114	-50	1	MapMan	tPLM
CACGTGCG	Cell cycle organisation.mitosis and meiosis.metaphase to anaphase transition.Anaphase-Promoting Complex/Cyclosome (APC/C)-dependent ubiquitination.regulating protein (OSD1)	2	2	0.0184	6.67	7.39503122921688e-06	0.0306450094138748	4.85	-79	-114	-50	1	MapMan	miPLM
ACGTCATC	Chromatin organisation.histones.histone (H2B)	8	3	0.0738	4.62	1.12586321093882e-05	0.0466557714613046	4.81	-59	-116	-44	1	MapMan	tPLM
ATCCGCGT	Chromatin organisation.histones.histone (H2A)	13	5	0.12	25	1.58141977257426e-11	6.55340353754775e-08	4.73	-121	-206	-65	1	MapMan	uPLM
ATCCGCGT	Chromatin organisation.histones.histone (H4)	8	3	0.0738	15	2.98456273568716e-07	0.00061840139883438	4.73	-121	-206	-65	1	MapMan	uPLM
ATCCGCGT	Chromatin organisation.histones.histone (H3)	10	3	0.0922	15	6.38046161989095e-07	0.000881354431760937	4.73	-121	-206	-65	1	MapMan	uPLM
ACGTCAC	Lipid metabolism.lipid bodies-associated activities.oleosin structural protein	16	5	0.148	3.76	1.00735225528414e-06	0.00417446774589749	4.73	-74	-113	-51	1	MapMan	tPLM
CACGTC	Chromatin organisation.histones.histone (H2B)	8	5	0.0738	1.09	6.61799061345537e-06	0.027424953102159	4.71	-69	-139	-39	1	MapMan	tPLM
GCCCGGCC	Protein biosynthesis.ribosome biogenesis.small ribosomal subunit (SSU).SSU proteome.component RPS2	6	3	0.0553	23.1	2.68433699581705e-08	0.000111238925106659	4.69	-129	-203	-69	1	MapMan	uPLM
GCCCATAG	Photosynthesis.calvin cycle.ribulose-1,5-bisphosphat carboxylase/oxygenase (RuBisCo) activity.RuBisCo assembly.CPN60 assembly chaperone complex.component CPN60a	2	2	0.0184	4.88	1.39400588688686e-05	0.0288838019762957	4.69	-99	-138	-55	1	MapMan	uPLM
GCCCATAG	Photosynthesis.photophosphorylation.chlororespiration.NADH dehydrogenase-like (NDH) complex.assembly and stabilization.Cpn60 chaperonin heterodimer.subunit alpha	2	2	0.0184	4.88	1.39400588688686e-05	0.0288838019762957	4.69	-99	-138	-55	1	MapMan	uPLM
ACGTCA	Protein homeostasis.autophagy.ATG8/ATG12 conjugation system.ubiquitin-fold protein (ATG8)	9	6	0.083	1.29	4.58214465329109e-07	0.00189884074432383	4.65	-68	-116	-45	1	MapMan	tPLM
ACGTCA	Chromatin organisation.histones.histone (H2B)	8	5	0.0738	1.07	7.20549173820572e-06	0.0149297788815623	4.65	-68	-116	-45	1	MapMan	tPLM
ACGTCA	Lipid metabolism.lipid bodies-associated activities.oleosin structural protein	16	6	0.148	1.29	3.37429971643413e-05	0.0466103267496767	4.65	-68	-116	-45	1	MapMan	tPLM
CTGGCCCA	Protein biosynthesis.ribosome biogenesis.rRNA biosynthesis.post-transcriptional rRNA modification.methylation.C/D small nucleolar ribonucleoprotein (snoRNP) rRNA methylation complex.snoRNP scaffold component Nop56	2	2	0.0184	5.26	1.19510504692861e-05	0.0495251531447217	4.65	-72	-126	-52	1	MapMan	miPLM
ACCGGTA	Protein homeostasis.ubiquitin-proteasome system.N-degron pathways.Pro/N-degron pathway.ubiquitin protein ligase complex.component GID1	5	3	0.0461	2.68	1.05573143322234e-05	0.0437495105927336	4.61	-70	-139	-43	1	MapMan	uPLM
CTGGGCTT	Solute transport.channels.chloride anion channel (VCCN)	2	2	0.0184	3.08	3.53601493259106e-05	0.0488441529355246	4.52	-80	-182	-44	1	MapMan	uPLM
CTGGGCTT	Vesicle trafficking.Coat protein I (COPI) coatomer machinery.coat protein complex.cargo adaptor F-subcomplex.subunit beta	2	2	0.0184	3.08	3.53601493259106e-05	0.0488441529355246	4.52	-80	-182	-44	1	MapMan	uPLM
CTGGGCTT	Vesicle trafficking.endomembrane trafficking.protein recycling.Retromer protein recycling complex.component VPS26	2	2	0.0184	3.08	3.53601493259106e-05	0.0488441529355246	4.52	-80	-182	-44	1	MapMan	uPLM
CACG	Lipid metabolism.lipid bodies-associated activities.oleosin structural protein	16	14	0.148	0.422	3.75564878308507e-06	0.0155634085571045	4.45	-81	-138	-39	1	MapMan	tPLM
GACGTG	Chromatin organisation.histones.histone (H2B)	8	5	0.0738	1.06	7.75270308803041e-06	0.032127201596798	4.4	-55	-146	-38	1	MapMan	tPLM
CAGGCC	Protein biosynthesis.ribosome biogenesis.large ribosomal subunit (LSU).LSU proteome.component RPL37	3	3	0.0277	1.21	1.1810681135151e-05	0.0489434626240656	4.39	-72	-122	-36	1	MapMan	uPLM
ACCGTTGG	Cell cycle organisation.cell cycle control.cyclin-dependent regulation.cyclin activities.cyclin (CYCB)	8	4	0.0738	4.4	3.16280828811245e-07	0.0013106677545938	4.38	-80	-178	-35	1	MapMan	uPLM
GGCCGAAT	Protein biosynthesis.ribosome biogenesis.small ribosomal subunit (SSU).SSU proteome.component RPS2	6	3	0.0553	9.09	5.0996556482678e-07	0.00211329730064217	4.3	-89	-117	-53	1	MapMan	uPLM
ATACCCCT	Protein biosynthesis.organelle machinery.plastidial ribosome.large ribosomal subunit proteome.component psRPL12	2	2	0.0184	5.88	9.53704027492108e-06	0.0395214948992729	4.17	-78	-104	-31	1	MapMan	uPLM
ATACGGCC	Protein biosynthesis.ribosome biogenesis.small ribosomal subunit (SSU).SSU proteome.component RPS30	3	2	0.0277	9.09	1.17665655961539e-05	0.0487606478304619	4.16	-96	-155	-29	1	MapMan	uPLM
TGACGT	Protein homeostasis.autophagy.ATG8/ATG12 conjugation system.ubiquitin-fold protein (ATG8)	9	6	0.083	1.22	6.24149422138795e-07	0.00258647520534317	4.15	-72	-123	-46	1	MapMan	tPLM
TGACGT	Lipid metabolism.lipid bodies-associated activities.oleosin structural protein	16	7	0.148	1.43	2.9895859151868e-06	0.00619442201626706	4.15	-72	-123	-46	1	MapMan	tPLM
TGACGT	Chromatin organisation.histones.histone (H2B)	8	5	0.0738	1.02	9.3116481100092e-06	0.012862489922626	4.15	-72	-123	-46	1	MapMan	tPLM
CGCACGTG	Cell cycle organisation.mitosis and meiosis.metaphase to anaphase transition.Anaphase-Promoting Complex/Cyclosome (APC/C)-dependent ubiquitination.regulating protein (OSD1)	2	2	0.0184	7.14	6.4260271371126e-06	0.0266294564561946	4.11	-76	-115	-49	1	MapMan	tPLM
CGCACGTG	Cell cycle organisation.mitosis and meiosis.metaphase to anaphase transition.Anaphase-Promoting Complex/Cyclosome (APC/C)-dependent ubiquitination.regulating protein (OSD1)	2	2	0.0184	7.14	6.4260271371126e-06	0.0266294564561946	4.11	-76	-115	-49	1	MapMan	miPLM
TAAGGGT	Photosynthesis.calvin cycle.ribulose-1,5-bisphosphat carboxylase/oxygenase (RuBisCo) activity.RuBisCo heterodimer.small subunit	4	4	0.0369	1.75	1.93600431156498e-07	0.00080228018671253	4.1	-78	-158	-12	1	MapMan	uPLM
GCCCAAGC	Protein translocation.chloroplast.outer envelope insertion system.chaperone (AKR2)	2	2	0.0184	9.52	3.57001507617367e-06	0.0147941424756637	4.08	-81	-127	-57	1	MapMan	uPLM
GGCCGGGC	Protein biosynthesis.ribosome biogenesis.small ribosomal subunit (SSU).SSU proteome.component RPS2	6	3	0.0553	23.1	2.68433699581705e-08	0.000111238925106659	4.07	-148	-210	-76	1	MapMan	uPLM
GACCCCAC	Multi-process regulation.circadian clock system.morning element regulation.repression factor (CHE)	2	2	0.0184	10	3.2300136403476e-06	0.0133851765256005	4.07	-76	-121	-51	1	MapMan	tPLM
TTCGGCC	Protein biosynthesis.ribosome biogenesis.small ribosomal subunit (SSU).SSU proteome.component RPS2	6	3	0.0553	3.75	7.60462454013073e-06	0.0315135640943017	4.07	-64	-118	-54	1	MapMan	uPLM
GGCCGTAT	Protein biosynthesis.ribosome biogenesis.small ribosomal subunit (SSU).SSU proteome.component RPS30	3	2	0.0277	9.52	1.06975361853772e-05	0.0443305899522032	4.06	-86	-156	-40	1	MapMan	uPLM
ACCGTTAG	Cell cycle organisation.cell cycle control.cyclin-dependent regulation.cyclin activities.cyclin (CYCB)	8	3	0.0738	6.38	4.2056289084526e-06	0.0174281261966276	4.02	-92	-164	-62	1	MapMan	tPLM
ATACCGGT	Cellular respiration.tricarboxylic acid cycle.citrate synthase	2	2	0.0184	7.14	6.4260271371126e-06	0.0266294564561946	4.02	-84	-143	-54	1	MapMan	uPLM
GTCAAC	External stimuli response.pathogen.effector-triggered immunity (ETI) network.effector receptor (NLR)	57	13	0.525	2.09	1.48132357649911e-05	0.0488962954363022	4	-71	-151	-49	1	MapMan	tPLM
GTCAAC	Protein modification.phosphorylation.TKL protein kinase superfamily.protein kinase (WAK/WAKL)	12	6	0.111	0.966	2.35985981835436e-05	0.0488962954363022	4	-71	-151	-49	1	MapMan	tPLM
ATTCGGCC	Protein biosynthesis.ribosome biogenesis.small ribosomal subunit (SSU).SSU proteome.component RPS2	6	3	0.0553	8.82	5.59200810547283e-07	0.00231732815890794	3.99	-73	-115	-51	1	MapMan	uPLM
ACCCCTTA	Protein biosynthesis.organelle machinery.plastidial ribosome.large ribosomal subunit proteome.component psRPL12	2	2	0.0184	6.06	8.97603790580809e-06	0.0371967010816687	3.99	-66	-141	-36	1	MapMan	uPLM
AACTACCC	Cell wall organisation.cutin and suberin.biosynthesis regulation.regulator (CFL)	2	2	0.0184	7.69	5.52502333217354e-06	0.0228956966885271	3.97	-69	-109	-52	1	MapMan	miPLM
AAAGGC	Protein homeostasis.protein quality control.Hsp60 chaperone system.chaperone (Hsp60)	9	6	0.083	0.748	1.11007200827879e-05	0.0460013840230729	3.95	-78	-120	-6	1	MapMan	uPLM
ATTACCCT	RNA biosynthesis.RNA polymerase II-dependent transcription.transcription initiation.TFIId basal transcription regulation complex.TATA-box-binding component	2	2	0.0184	3.85	2.2542095195268e-05	0.0467072212445954	3.95	-78	-136	-48	1	MapMan	uPLM
ATTACCCT	RNA biosynthesis.RNA polymerase III-dependent transcription.TATA-box-binding protein (TBP)	2	2	0.0184	3.85	2.2542095195268e-05	0.0467072212445954	3.95	-78	-136	-48	1	MapMan	uPLM
GACCGTT	Cell cycle organisation.cell cycle control.cyclin-dependent regulation.cyclin activities.cyclin (CYCB)	8	4	0.0738	2.35	3.88211017039506e-06	0.0160874645461171	3.91	-70	-171	-52	1	MapMan	tPLM
CCGTTGGA	Cell cycle organisation.cell cycle control.cyclin-dependent regulation.cyclin activities.cyclin (CYCB)	8	4	0.0738	3.28	1.02988693539427e-06	0.00426785146027386	3.84	-80	-164	-38	1	MapMan	uPLM
CCGTTGGA	Photosynthesis.calvin cycle.ribulose-1,5-bisphosphat carboxylase/oxygenase (RuBisCo) activity.RuBisCo assembly.CPN60 assembly chaperone complex.component CPN60b	4	3	0.0369	2.46	5.50793050841697e-06	0.00760828800895997	3.84	-80	-164	-38	1	MapMan	uPLM
CCGTTGGA	Photosynthesis.photophosphorylation.chlororespiration.NADH dehydrogenase-like (NDH) complex.assembly and stabilization.Cpn60 chaperonin heterodimer.subunit beta	4	3	0.0369	2.46	5.50793050841697e-06	0.00760828800895997	3.84	-80	-164	-38	1	MapMan	uPLM
TCGGTTC	Protein biosynthesis.ribosome biogenesis.large ribosomal subunit (LSU).LSU proteome.component RPL12	3	3	0.0277	1.44	7.05295592571172e-06	0.0292274493561494	3.84	-86	-184	-53	1	MapMan	uPLM
GGGCTTGT	Protein biosynthesis.ribosome biogenesis.small ribosomal subunit (SSU).SSU proteome.component RPS2	6	3	0.0553	7.14	1.07101521385356e-06	0.00443828704620916	3.8	-76	-140	-50	1	MapMan	uPLM
ATGACGT	Enzyme classification.EC_1 oxidoreductases.EC_1.3 oxidoreductase acting on CH-CH group of donor	33	7	0.304	3.93	8.48632404632506e-07	0.0035167326847971	3.75	-62	-129	-47	1	MapMan	tPLM
ACGTCAT	Enzyme classification.EC_1 oxidoreductases.EC_1.3 oxidoreductase acting on CH-CH group of donor	33	7	0.304	3.83	1.02275633621121e-06	0.00423830225725926	3.74	-73	-128	-45	1	MapMan	tPLM
AATACCCC	External stimuli response.pathogen.effector-triggered immunity (ETI) network.EDS1-PAD4/SAG101 signalling heterodimers.component EDS1	2	2	0.0184	7.69	5.52502333217354e-06	0.0114478483442636	3.7	-68	-93	-30	1	MapMan	uPLM
AATACCCC	Protein biosynthesis.organelle machinery.plastidial ribosome.large ribosomal subunit proteome.component psRPL12	2	2	0.0184	7.69	5.52502333217354e-06	0.0114478483442636	3.7	-68	-93	-30	1	MapMan	uPLM
ACAAGCCC	Protein biosynthesis.ribosome biogenesis.small ribosomal subunit (SSU).SSU proteome.component RPS2	6	3	0.0553	7.14	1.07101521385356e-06	0.00443828704620916	3.67	-82	-148	-57	1	MapMan	uPLM
GCCCAGTC	Vesicle trafficking.Coat protein I (COPI) coatomer machinery.coat protein complex.cargo adaptor F-subcomplex.subunit beta	2	2	0.0184	13.3	1.78500753808683e-06	0.00739707123783184	3.67	-110	-147	-71	1	MapMan	uPLM
AATAACCG	Protein homeostasis.ubiquitin-proteasome system.N-degron pathways.Pro/N-degron pathway.ubiquitin protein ligase complex.component GID1	5	3	0.0461	3.8	3.67982022128159e-06	0.0152491749969909	3.67	-76	-143	-31	1	MapMan	uPLM
ACAAGCCC	Vesicle trafficking.Coat protein I (COPI) coatomer machinery.coat protein complex.cargo adaptor F-subcomplex.subunit beta	2	2	0.0184	4.76	1.4637061812312e-05	0.0303279920751105	3.67	-82	-148	-57	1	MapMan	uPLM
CTTGGCCC	Cellular respiration.oxidative phosphorylation.cytochrome c reductase complex.peptidase component MPP heterodimer.subunit alpha	2	2	0.0184	7.41	5.9670251987474e-06	0.0123636762118046	3.66	-94	-113	-48	1	MapMan	miPLM
CTTGGCCC	Protein modification.targeting peptide maturation.mitochondrion.MPP mitochondrial signal peptidase heterodimer.subunit alpha	2	2	0.0184	7.41	5.9670251987474e-06	0.0123636762118046	3.66	-94	-113	-48	1	MapMan	miPLM
CTTGGCCC	Protein biosynthesis.ribosome biogenesis.large ribosomal subunit (LSU).LSU proteome.component RPL35a	4	2	0.0369	7.41	3.56922005635501e-05	0.0493028263784505	3.66	-94	-113	-48	1	MapMan	miPLM
CTGACGT	Protein homeostasis.autophagy.ATG8/ATG12 conjugation system.ubiquitin-fold protein (ATG8)	9	4	0.083	4	8.27136184592096e-07	0.00342765234894965	3.65	-66	-127	-48	1	MapMan	tPLM
GGCCGAA	Protein biosynthesis.ribosome biogenesis.small ribosomal subunit (SSU).SSU proteome.component RPS2	6	3	0.0553	4.35	4.86065120458495e-06	0.0201425385918	3.65	-70	-108	-48	1	MapMan	uPLM
GTGGGC	Protein biosynthesis.ribosome biogenesis.small ribosomal subunit (SSU).SSU proteome.component RPS2	6	4	0.0553	1.29	9.38158921465539e-06	0.0388773057055319	3.64	-93	-129	-40	1	MapMan	tPLM
AACGGTC	Cell cycle organisation.cell cycle control.cyclin-dependent regulation.cyclin activities.cyclin (CYCB)	8	4	0.0738	2.45	3.28293085753947e-06	0.0136044654736436	3.63	-72	-160	-47	1	MapMan	tPLM
GTGACGT	Lipid metabolism.lipid bodies-associated activities.oleosin structural protein	16	7	0.148	3.89	3.1101639922799e-09	1.28885195840079e-05	3.62	-74	-145	-47	1	MapMan	tPLM
GTGCCGTT	Cellular respiration.tricarboxylic acid cycle.isocitrate dehydrogenase heterodimer.catalytic component	2	2	0.0184	5.88	9.53704027492108e-06	0.0395214948992729	3.62	-77	-171	-55	1	MapMan	uPLM
ACGTGAC	Lipid metabolism.lipid bodies-associated activities.oleosin structural protein	16	8	0.148	4.32	7.0497813390291e-11	2.92142938689366e-07	3.59	-69	-171	-44	1	MapMan	tPLM
TCCAACGG	Cell cycle organisation.cell cycle control.cyclin-dependent regulation.cyclin activities.cyclin (CYCB)	8	4	0.0738	3.2	1.13533818055042e-06	0.00470484142020093	3.59	-88	-174	-46	1	MapMan	uPLM
TCCAACGG	Photosynthesis.calvin cycle.ribulose-1,5-bisphosphat carboxylase/oxygenase (RuBisCo) activity.RuBisCo assembly.CPN60 assembly chaperone complex.component CPN60b	4	3	0.0369	2.4	5.92663179594224e-06	0.00818665405412822	3.59	-88	-174	-46	1	MapMan	uPLM
TCCAACGG	Photosynthesis.photophosphorylation.chlororespiration.NADH dehydrogenase-like (NDH) complex.assembly and stabilization.Cpn60 chaperonin heterodimer.subunit beta	4	3	0.0369	2.4	5.92663179594224e-06	0.00818665405412822	3.59	-88	-174	-46	1	MapMan	uPLM
CGGTTATT	Protein homeostasis.ubiquitin-proteasome system.N-degron pathways.Pro/N-degron pathway.ubiquitin protein ligase complex.component GID1	5	3	0.0461	4.41	2.33563885337151e-06	0.00967888740837154	3.56	-68	-132	-38	1	MapMan	uPLM
AGTGCCAC	Cell wall organisation.cell wall proteins.hydroxyproline-rich glycoprotein activities.extensin activities.classical extensin	3	2	0.0277	9.52	1.06975361853772e-05	0.0443305899522032	3.53	-119	-186	-80	1	MapMan	uPLM
TAACG	Chromatin organisation.histones.histone (H4)	8	8	0.0738	0.435	6.76969284820436e-07	0.00280536071629589	3.5	-89	-190	-56	1	MapMan	uPLM
GGGTAGTT	Cell wall organisation.cutin and suberin.biosynthesis regulation.regulator (CFL)	2	2	0.0184	6.9	6.9020291472691e-06	0.0286020087862831	3.47	-66	-118	-47	1	MapMan	miPLM
GTCACGT	Lipid metabolism.lipid bodies-associated activities.oleosin structural protein	16	7	0.148	3.55	5.83687599842657e-09	2.41880141374797e-05	3.45	-75	-184	-46	1	MapMan	tPLM
TTGACTT	External stimuli response.pathogen.effector-triggered immunity (ETI) network.effector receptor (NLR)	57	14	0.525	3.1	5.78505515898019e-08	0.000239732685788139	3.45	-86	-139	-47	1	MapMan	tPLM
ACGTCAG	Protein homeostasis.autophagy.ATG8/ATG12 conjugation system.ubiquitin-fold protein (ATG8)	9	4	0.083	3.92	8.95732565965492e-07	0.003711915753361	3.45	-60	-129	-48	1	MapMan	tPLM
GACTGGGC	Vesicle trafficking.Coat protein I (COPI) coatomer machinery.coat protein complex.cargo adaptor F-subcomplex.subunit beta	2	2	0.0184	12.5	2.04000861495638e-06	0.00845379570037925	3.45	-128	-165	-78	1	MapMan	uPLM
GGGCCAAG	Cellular respiration.oxidative phosphorylation.cytochrome c reductase complex.peptidase component MPP heterodimer.subunit alpha	2	2	0.0184	6.45	7.90503338295597e-06	0.0163792291694848	3.45	-91	-131	-56	1	MapMan	miPLM
GGGCCAAG	Protein modification.targeting peptide maturation.mitochondrion.MPP mitochondrial signal peptidase heterodimer.subunit alpha	2	2	0.0184	6.45	7.90503338295597e-06	0.0163792291694848	3.45	-91	-131	-56	1	MapMan	miPLM
AACGGCAC	Cellular respiration.tricarboxylic acid cycle.isocitrate dehydrogenase heterodimer.catalytic component	2	2	0.0184	6.06	8.97603790580809e-06	0.0371967010816687	3.43	-125	-163	-56	1	MapMan	uPLM
AAGTCAA	External stimuli response.pathogen.effector-triggered immunity (ETI) network.effector receptor (NLR)	57	13	0.525	2.98	2.91098000499661e-07	0.00120631011407059	3.34	-72	-139	-50	1	MapMan	tPLM
AATCGGCC	RNA processing.messenger ribonucleoparticle (mRNP) export.TREX/THO mRNP trafficking complex.helicase component UAP56	2	2	0.0184	10.5	2.90701227631285e-06	0.00602332943652022	3.34	-97	-117	-56	1	MapMan	uPLM
AATCGGCC	RNA processing.pre-mRNA splicing.spliceosome assembly and disassembly.RNA helicase activities.RNA helicase (Sub2)	2	2	0.0184	10.5	2.90701227631285e-06	0.00602332943652022	3.34	-97	-117	-56	1	MapMan	uPLM
GGGCTCAA	DNA damage response.nucleotide excision repair (NER).multi-functional TFIIh complex.core module.subunit SSL2/XPB	2	2	0.0184	4.08	1.99920844265725e-05	0.0414235989318583	3.34	-88	-208	-64	1	MapMan	uPLM
GGGCTCAA	RNA biosynthesis.RNA polymerase II-dependent transcription.transcription initiation.TFIIh basal transcription factor complex.core module.component SSL2/XPB	2	2	0.0184	4.08	1.99920844265725e-05	0.0414235989318583	3.34	-88	-208	-64	1	MapMan	uPLM
CGTCACGT	Lipid metabolism.lipid bodies-associated activities.oleosin structural protein	16	5	0.148	14.3	1.10580468182201e-09	4.58245460147039e-06	3.33	-108	-155	-56	1	MapMan	tPLM
GTTAACCG	Protein homeostasis.ubiquitin-proteasome system.N-degron pathways.Pro/N-degron pathway.ubiquitin protein ligase complex.component GID1	5	3	0.0461	7.89	3.94797124679519e-07	0.00163603928467193	3.31	-70	-139	-47	1	MapMan	uPLM
CGCACGT	Cell cycle organisation.mitosis and meiosis.metaphase to anaphase transition.Anaphase-Promoting Complex/Cyclosome (APC/C)-dependent ubiquitination.regulating protein (OSD1)	2	2	0.0184	5.26	1.19510504692861e-05	0.0495251531447217	3.31	-74	-86	-43	1	MapMan	tPLM
ACCGGTAT	Cellular respiration.tricarboxylic acid cycle.citrate synthase	2	2	0.0184	5.71	1.01150427158254e-05	0.0419167370143804	3.3	-89	-148	-19	1	MapMan	uPLM
TCGGTCCG	Protein modification.phosphorylation.CMGC protein kinase superfamily.CK-II protein kinase heterodimer.catalytic subunit alpha	4	2	0.0369	20	4.58550593459758e-06	0.0190023365929724	3.28	-102	-146	-72	1	MapMan	uPLM
ACCCTTA	Photosynthesis.calvin cycle.ribulose-1,5-bisphosphat carboxylase/oxygenase (RuBisCo) activity.RuBisCo heterodimer.small subunit	4	4	0.0369	1.86	1.50165232247929e-07	0.000622284722435419	3.27	-73	-143	-11	1	MapMan	uPLM
GCCCACCA	Cellular respiration.oxidative phosphorylation.ATP synthase complex.peripheral MF1 subcomplex.subunit beta	3	2	0.0277	12.5	6.11475887933492e-06	0.0253395607959639	3.27	-67	-84	-52	1	MapMan	tPLM
GCCCACCA	Cellular respiration.oxidative phosphorylation.ATP synthase complex.peripheral MF1 subcomplex.subunit beta	3	2	0.0277	12.5	6.11475887933492e-06	0.0253395607959639	3.27	-67	-84	-52	1	MapMan	miPLM
TCGGTATA	Protein homeostasis.ubiquitin-proteasome system.N-degron pathways.Pro/N-degron pathway.ubiquitin protein ligase complex.component GID1	5	3	0.0461	6.98	5.77147279371424e-07	0.00239169832571518	3.26	-119	-176	-37	1	MapMan	uPLM
CGTTA	Chromatin organisation.histones.histone (H4)	8	8	0.0738	0.429	7.5430311226742e-07	0.00312583209723619	3.23	-85	-189	-52	1	MapMan	uPLM
ACGTGCG	Cell cycle organisation.mitosis and meiosis.metaphase to anaphase transition.Anaphase-Promoting Complex/Cyclosome (APC/C)-dependent ubiquitination.regulating protein (OSD1)	2	2	0.0184	5.26	1.19510504692861e-05	0.0495251531447217	3.23	-70	-87	-49	1	MapMan	tPLM
ATGACGTC	Enzyme classification.EC_1 oxidoreductases.EC_1.3 oxidoreductase acting on CH-CH group of donor	33	4	0.304	11.1	3.90426792825206e-06	0.0161792862946765	3.22	-70	-122	-51	1	MapMan	tPLM
TAAGGGGT	Protein biosynthesis.organelle machinery.plastidial ribosome.large ribosomal subunit proteome.component psRPL12	2	2	0.0184	6.45	7.90503338295597e-06	0.0327584583389696	3.21	-69	-109	-29	1	MapMan	uPLM
GAGGGTAA	RNA biosynthesis.RNA polymerase II-dependent transcription.transcription initiation.TFIId basal transcription regulation complex.TATA-box-binding component	2	2	0.0184	4.44	1.68300710733902e-05	0.0348719072640644	3.2	-105	-183	-40	1	MapMan	uPLM
GAGGGTAA	RNA biosynthesis.RNA polymerase III-dependent transcription.TATA-box-binding protein (TBP)	2	2	0.0184	4.44	1.68300710733902e-05	0.0348719072640644	3.2	-105	-183	-40	1	MapMan	uPLM
TATACCGA	Protein homeostasis.ubiquitin-proteasome system.N-degron pathways.Pro/N-degron pathway.ubiquitin protein ligase complex.component GID1	5	3	0.0461	7.14	5.36955652102787e-07	0.00222514422231395	3.19	-97	-181	-40	1	MapMan	uPLM
ACCCAAT	Protein biosynthesis.ribosome biogenesis.small ribosomal subunit (SSU).SSU proteome.component RPS2	6	4	0.0553	1.67	3.38668861174502e-06	0.0140344376070714	3.18	-85	-172	-57	1	MapMan	uPLM
TCACCCC	RNA processing.RNA surveillance.mRNA deadenylation-dependent decay.mRNA decapping complex.scaffold component VCS	2	2	0.0184	6.25	8.43203560848638e-06	0.0349423555615676	3.16	-128	-152	-63	1	MapMan	uPLM
GGCTTAA	Protein homeostasis.protein quality control.cytosolic Hsp70 chaperone system.nucleotide exchange factor (FES1)	3	3	0.0277	1.21	1.1667809992387e-05	0.0483514046084519	3.14	-75	-173	-26	1	MapMan	uPLM
GTCAA	Protein modification.phosphorylation.TKL protein kinase superfamily.G-Lectin protein kinase families.protein kinase (SD-1)	28	19	0.258	0.637	9.86174577576858e-06	0.040867074494785	3.13	-73	-176	-57	1	MapMan	tPLM
GGTTAAG	Protein modification.S-glutathionylation.glutathione S-transferase activities.class theta glutathione S-transferase	3	3	0.0277	1.96	2.75234689287047e-06	0.0114057255240552	3.12	-80	-128	-51	1	MapMan	uPLM
ACGTGA	Lipid metabolism.lipid bodies-associated activities.oleosin structural protein	16	7	0.148	1.43	2.94918169993719e-06	0.0122214089645397	3.12	-98	-156	-52	1	MapMan	tPLM
ATGGGCTC	DNA damage response.nucleotide excision repair (NER).multi-functional TFIIh complex.core module.subunit SSL2/XPB	2	2	0.0184	3.85	2.2542095195268e-05	0.0311381474963969	3.11	-94	-141	-43	1	MapMan	uPLM
ATGGGCTC	Protein homeostasis.ubiquitin-proteasome system.26S proteasome.20S core particle.beta-type components.component beta type-2	2	2	0.0184	3.85	2.2542095195268e-05	0.0311381474963969	3.11	-94	-141	-43	1	MapMan	uPLM
ATGGGCTC	RNA biosynthesis.RNA polymerase II-dependent transcription.transcription initiation.TFIIh basal transcription factor complex.core module.component SSL2/XPB	2	2	0.0184	3.85	2.2542095195268e-05	0.0311381474963969	3.11	-94	-141	-43	1	MapMan	uPLM
AGGGGTAT	Protein biosynthesis.organelle machinery.plastidial ribosome.large ribosomal subunit proteome.component psRPL12	2	2	0.0184	6.06	8.97603790580809e-06	0.0371967010816687	3.08	-60	-110	-30	1	MapMan	uPLM
GGGGTGA	RNA processing.RNA surveillance.mRNA deadenylation-dependent decay.mRNA decapping complex.scaffold component VCS	2	2	0.0184	5.88	9.53704027492108e-06	0.0395214948992729	3.07	-118	-153	-64	1	MapMan	uPLM
GACGTCAT	Enzyme classification.EC_1 oxidoreductases.EC_1.3 oxidoreductase acting on CH-CH group of donor	33	4	0.304	17.4	6.03482817904304e-07	0.00250083279739544	3.04	-71	-99	-57	1	MapMan	tPLM
CGCGCAT	Protein translocation.chloroplast.inner envelope TIC translocation system.TIC-20 complex.component Tic20-I/IV	3	2	0.0277	11.1	7.79535823100112e-06	0.0323039645092686	3.04	-94	-123	-77	1	MapMan	uPLM
TAGCCGTT	Cell cycle organisation.cell cycle control.cyclin-dependent regulation.cyclin activities.cyclin (CYCB)	8	4	0.0738	4.88	2.07535342640291e-07	0.000860026459901368	3.03	-80	-190	-42	1	MapMan	uPLM
GGCTTGGC	Protein biosynthesis.ribosome biogenesis.large ribosomal subunit (LSU).LSU proteome.component RPL35a	4	2	0.0369	15.4	7.94527766100058e-06	0.0329252306271864	3.03	-103	-117	-75	1	MapMan	uPLM
TGACTT	External stimuli response.pathogen.effector-triggered immunity (ETI) network.effector receptor (NLR)	57	17	0.525	1.86	2.62278071832908e-06	0.0108688032967557	3.02	-77	-158	-56	1	MapMan	tPLM
GAGCCCAT	DNA damage response.nucleotide excision repair (NER).multi-functional TFIIh complex.core module.subunit SSL2/XPB	2	2	0.0184	3.77	2.34260989284158e-05	0.032359251319785	3.02	-61	-146	-49	1	MapMan	uPLM
GAGCCCAT	Protein homeostasis.ubiquitin-proteasome system.26S proteasome.20S core particle.beta-type components.component beta type-2	2	2	0.0184	3.77	2.34260989284158e-05	0.032359251319785	3.02	-61	-146	-49	1	MapMan	uPLM
GAGCCCAT	RNA biosynthesis.RNA polymerase II-dependent transcription.transcription initiation.TFIIh basal transcription factor complex.core module.component SSL2/XPB	2	2	0.0184	3.77	2.34260989284158e-05	0.032359251319785	3.02	-61	-146	-49	1	MapMan	uPLM
TTGGCGGG	Cell cycle organisation.DNA replication.elongation.single-stranded-DNA binding RPA complex.component RPA2	2	2	0.0184	9.09	3.92701658379103e-06	0.00542451890774334	3.01	-97	-127	-57	1	MapMan	uPLM
TTGGCGGG	Cell cycle organisation.mitosis and meiosis.meiotic recombination.DNA strand exchange.RPA presynaptic filament assembly factor complex.component RPA2	2	2	0.0184	9.09	3.92701658379103e-06	0.00542451890774334	3.01	-97	-127	-57	1	MapMan	uPLM
TTGGCGGG	Chromatin organisation.histone chaperone activities.histone chaperone (ASF1)	2	2	0.0184	9.09	3.92701658379103e-06	0.00542451890774334	3.01	-97	-127	-57	1	MapMan	uPLM
GGGGCCAT	Protein homeostasis.ubiquitin-proteasome system.N-degron pathways.Arg/N-degron pathway.N-terminal modification.cysteine oxidase (PCO)	5	2	0.0461	20	7.63875141472495e-06	0.0316549858626202	2.98	-103	-138	-31	1	MapMan	uPLM
GCCAAGCC	Protein biosynthesis.ribosome biogenesis.large ribosomal subunit (LSU).LSU proteome.component RPL35a	4	2	0.0369	18.2	5.60381791334389e-06	0.0232222214328971	2.97	-107	-113	-82	1	MapMan	uPLM
TTAAGCC	Protein homeostasis.protein quality control.cytosolic Hsp70 chaperone system.nucleotide exchange factor (FES1)	3	3	0.0277	1.25	1.06998404827984e-05	0.0443401389607167	2.96	-82	-179	-33	1	MapMan	uPLM
GTCAAACC	Vesicle trafficking.target membrane tethering.Exocyst complex.component SEC15	2	2	0.0184	5.26	1.19510504692861e-05	0.0495251531447217	2.96	-98	-127	-65	1	MapMan	tPLM
GTGACGTA	Lipid metabolism.lipid bodies-associated activities.oleosin structural protein	16	5	0.148	11.1	4.12659905591224e-09	1.71006264877003e-05	2.93	-145	-171	-64	1	MapMan	tPLM
CCCGCCAA	Chromatin organisation.histone chaperone activities.histone chaperone (ASF1)	2	2	0.0184	8.33	4.69201981439968e-06	0.0194437301108723	2.93	-96	-141	-65	1	MapMan	uPLM
CCCGCCAA	RNA biosynthesis.transcriptional regulation.C2C2 transcription factor superfamily.transcription factor (GATA)	26	3	0.24	12.5	2.39338014296583e-05	0.049590836562252	2.93	-96	-141	-65	1	MapMan	uPLM
TCACGT	Lipid metabolism.lipid bodies-associated activities.oleosin structural protein	16	7	0.148	1.41	3.19865775584801e-06	0.0132552377402342	2.92	-68	-149	-47	1	MapMan	tPLM
TAACCGT	Protein homeostasis.ubiquitin-proteasome system.N-degron pathways.Pro/N-degron pathway.ubiquitin protein ligase complex.component GID1	5	3	0.0461	2.68	1.05573143322234e-05	0.0437495105927336	2.92	-86	-146	-60	1	MapMan	tPLM
ACGTGACG	Lipid metabolism.lipid bodies-associated activities.oleosin structural protein	16	5	0.148	12.5	2.23191853022213e-09	9.2490703892405e-06	2.91	-105	-170	-58	1	MapMan	tPLM
AATTACCC	RNA biosynthesis.RNA polymerase II-dependent transcription.transcription initiation.TFIId basal transcription regulation complex.TATA-box-binding component	2	2	0.0184	8.7	4.3010181631997e-06	0.00891170963414977	2.91	-67	-78	-55	1	MapMan	uPLM
AATTACCC	RNA biosynthesis.RNA polymerase III-dependent transcription.TATA-box-binding protein (TBP)	2	2	0.0184	8.7	4.3010181631997e-06	0.00891170963414977	2.91	-67	-78	-55	1	MapMan	uPLM
CGCACGTT	Amino acid metabolism.biosynthesis.pyruvate family.pyruvate-derived amino acids.leucine.isopropylmalate isomerase heterodimer.small subunit	3	2	0.0277	10	9.6793188840624e-06	0.0100277743638886	2.88	-88	-181	-59	1	MapMan	uPLM
CGCACGTT	Multi-process regulation.phosphoinositide lipid regulatory system.phosphatidylinositol 4/5-phosphate.phosphatidylinositol 4-kinase (PI4K-beta)	2	2	0.0184	10	3.2300136403476e-06	0.0100277743638886	2.88	-88	-181	-59	1	MapMan	uPLM
CGCACGTT	RNA biosynthesis.transcriptional regulation.transcription factor (HUA2)	3	2	0.0277	10	9.6793188840624e-06	0.0100277743638886	2.88	-88	-181	-59	1	MapMan	uPLM
CGCACGTT	Secondary metabolism.glucosinolates.glucosinolate biosynthesis.methylthioalkylmalate isomerase.small subunit	3	2	0.0277	10	9.6793188840624e-06	0.0100277743638886	2.88	-88	-181	-59	1	MapMan	uPLM
AAATTACG	Chromatin organisation.histone modifications.histone arginine methylation.histone methylase (PRMT4)	2	2	0.0184	5.26	1.19510504692861e-05	0.0495251531447217	2.87	-77	-84	-57	1	MapMan	uPLM
CTTAACC	Protein modification.S-glutathionylation.glutathione S-transferase activities.class theta glutathione S-transferase	3	3	0.0277	2.01	2.54071833664579e-06	0.0105287367870602	2.83	-89	-134	-56	1	MapMan	uPLM
ACGTAAGC	RNA biosynthesis.transcriptional regulation.transcriptional repression.PPD-KIX transcriptional repressor complex.component PEAPOD	2	2	0.0184	7.14	6.4260271371126e-06	0.0266294564561946	2.82	-86	-146	-64	1	MapMan	uPLM
TATACCG	Protein homeostasis.ubiquitin-proteasome system.N-degron pathways.Pro/N-degron pathway.ubiquitin protein ligase complex.component GID1	5	3	0.0461	3	7.50251327621302e-06	0.0310904150166267	2.82	-133	-167	-32	1	MapMan	uPLM
CGTGCAC	Lipid metabolism.lipid bodies-associated activities.oleosin structural protein	16	3	0.148	10.3	9.40026804231733e-06	0.038954710767363	2.82	-97	-138	-50	1	MapMan	tPLM
GGGGTATT	External stimuli response.pathogen.effector-triggered immunity (ETI) network.EDS1-PAD4/SAG101 signalling heterodimers.component EDS1	2	2	0.0184	7.69	5.52502333217354e-06	0.0114478483442636	2.8	-103	-114	-31	1	MapMan	uPLM
GGGGTATT	Protein biosynthesis.organelle machinery.plastidial ribosome.large ribosomal subunit proteome.component psRPL12	2	2	0.0184	7.69	5.52502333217354e-06	0.0114478483442636	2.8	-103	-114	-31	1	MapMan	uPLM
ATGCGCG	Protein translocation.chloroplast.inner envelope TIC translocation system.TIC-20 complex.component Tic20-I/IV	3	2	0.0277	12.5	6.11475887933492e-06	0.0253395607959639	2.78	-110	-119	-83	1	MapMan	uPLM
TACCCCTT	Protein biosynthesis.organelle machinery.plastidial ribosome.large ribosomal subunit proteome.component psRPL12	2	2	0.0184	6.67	7.39503122921688e-06	0.0306450094138748	2.78	-71	-111	-40	1	MapMan	uPLM
AAGTCA	External stimuli response.pathogen.effector-triggered immunity (ETI) network.effector receptor (NLR)	57	17	0.525	1.83	3.13541515241344e-06	0.0129931603916013	2.76	-74	-155	-52	1	MapMan	tPLM
CATGGCCC	Protein biosynthesis.ribosome biogenesis.large ribosomal subunit (LSU).LSU proteome.component RPL9	3	2	0.0277	9.52	1.06975361853772e-05	0.0443305899522032	2.74	-104	-151	-76	1	MapMan	uPLM
TTGTGGGC	Protein biosynthesis.ribosome biogenesis.small ribosomal subunit (SSU).SSU proteome.component RPS2	6	3	0.0553	8.33	6.66950861439163e-07	0.00276384436980389	2.73	-94	-153	-53	1	MapMan	tPLM
ATCTGGGC	Vesicle trafficking.endomembrane trafficking.protein recycling.Retromer protein recycling complex.component VPS26	2	2	0.0184	7.41	5.9670251987474e-06	0.0247273524236092	2.73	-85	-173	-48	1	MapMan	uPLM
ATGGCCCC	Protein homeostasis.ubiquitin-proteasome system.N-degron pathways.Arg/N-degron pathway.N-terminal modification.cysteine oxidase (PCO)	5	2	0.0461	22.2	6.11212867466126e-06	0.0253286612277963	2.73	-115	-144	-39	1	MapMan	uPLM
TGTGGGC	Protein biosynthesis.ribosome biogenesis.small ribosomal subunit (SSU).SSU proteome.component RPS2	6	3	0.0553	3.49	9.46061677838335e-06	0.0392047959296206	2.73	-100	-119	-48	1	MapMan	tPLM
CGGTTAAC	Protein homeostasis.ubiquitin-proteasome system.N-degron pathways.Pro/N-degron pathway.ubiquitin protein ligase complex.component GID1	5	3	0.0461	7.32	4.98670825344994e-07	0.00206649190022965	2.72	-63	-143	-44	1	MapMan	uPLM
TACGTCA	Lipid metabolism.lipid bodies-associated activities.oleosin structural protein	16	4	0.148	4.49	7.14843993925563e-06	0.0296231351082753	2.71	-122	-151	-66	1	MapMan	tPLM
GCCCACA	Protein biosynthesis.ribosome biogenesis.small ribosomal subunit (SSU).SSU proteome.component RPS2	6	3	0.0553	3.53	9.13249949577514e-06	0.0378450779104922	2.71	-98	-113	-46	1	MapMan	tPLM
TAATTACC	Cytoskeleton organisation.nuclear dynamics.nuclear shape determination.lamin-like protein (CRWN)	5	3	0.0461	4.05	3.01858264583589e-06	0.0125090064843439	2.69	-112	-138	-71	1	MapMan	uPLM
ACCAAACG	Amino acid metabolism.degradation.cysteine.mercaptopyruvate sulfurtransferase	2	2	0.0184	4.35	1.75950743039988e-05	0.0364569939578854	2.69	-133	-155	-85	1	MapMan	uPLM
ACCAAACG	RNA processing.tRNA modification.thiolation.CTU1-URM1 pathway.sulfur carrier protein (MST/RDH)	2	2	0.0184	4.35	1.75950743039988e-05	0.0364569939578854	2.69	-133	-155	-85	1	MapMan	uPLM
CTACCCT	Cell wall organisation.cutin and suberin.biosynthesis regulation.regulator (CFL)	2	2	0.0184	7.14	6.4260271371126e-06	0.0266294564561946	2.65	-80	-97	-50	1	MapMan	uPLM
CGGACCGA	Protein modification.phosphorylation.CMGC protein kinase superfamily.CK-II protein kinase heterodimer.catalytic subunit alpha	4	2	0.0369	25	2.85390563900264e-06	0.0118265849680269	2.63	-102	-132	-70	1	MapMan	uPLM
AAAAGGAC	RNA biosynthesis.transcriptional regulation.B3 transcription factor superfamily.transcription factor (RAV/NGATHA)	11	5	0.101	4.27	5.87895260031164e-08	0.000243623795756914	2.55	-101	-169	-25	1	MapMan	uPLM
AATAATTG	Multi-process regulation.SnRK1-kinase regulatory system.SnRK1-interacting factor (FLZ)	16	6	0.148	2.36	1.02226877896832e-06	0.00423628182004473	2.53	-145	-219	-95	1	MapMan	tPLM
ATGTGGGC	RNA biosynthesis.DNA-dependent RNA polymerase (Pol) complexes.Pol I-V shared regulatory components.subunit 6	2	2	0.0184	9.09	3.92701658379103e-06	0.01627355672323	2.52	-102	-117	-68	1	MapMan	tPLM
CGGTATA	Protein homeostasis.ubiquitin-proteasome system.N-degron pathways.Pro/N-degron pathway.ubiquitin protein ligase complex.component GID1	5	3	0.0461	3.23	6.02671640886131e-06	0.0249747127983213	2.52	-131	-162	-44	1	MapMan	uPLM
GGGCTGAC	Enzyme classification.EC_2 transferases.EC_2.1 transferase transferring one-carbon group	31	3	0.286	21.4	7.53209465515143e-06	0.0312130002509475	2.52	-116	-185	-50	1	MapMan	uPLM
TACGTCAC	Lipid metabolism.lipid bodies-associated activities.oleosin structural protein	16	4	0.148	9.09	4.13645454706033e-07	0.0017141467643018	2.5	-120	-169	-66	1	MapMan	tPLM
ACGTCATA	Enzyme classification.EC_1 oxidoreductases.EC_1.3 oxidoreductase acting on CH-CH group of donor	33	4	0.304	14.3	1.38054452756691e-06	0.00572097652223726	2.5	-93	-149	-65	1	MapMan	tPLM
ACGTCATA	Cell wall organisation.cell wall proteins.expansin activities.alpha-like-class expansin	3	2	0.0277	7.14	1.92472696629625e-05	0.0398803427416583	2.5	-93	-149	-65	1	MapMan	tPLM
ACCGGCTA	Amino acid metabolism.biosynthesis.serine family.glycine.serine hydroxymethyltransferase	4	2	0.0369	9.09	2.35042009488582e-05	0.0487007043660342	2.5	-149	-178	-77	1	MapMan	uPLM
ACCGGCTA	External stimuli response.virus.tobamovirus multiplication.replication host factor (TOM1)	3	2	0.0277	9.09	1.17665655961539e-05	0.0487007043660342	2.5	-149	-178	-77	1	MapMan	uPLM
AGCCCGGC	Protein biosynthesis.ribosome biogenesis.small ribosomal subunit (SSU).SSU proteome.component RPS2	6	3	0.0553	50	1.87988840049245e-09	7.79025753164072e-06	2.49	-151	-185	-107	1	MapMan	uPLM
GCCCAGAT	Vesicle trafficking.endomembrane trafficking.protein recycling.Retromer protein recycling complex.component VPS26	2	2	0.0184	6.25	8.43203560848638e-06	0.0349423555615676	2.49	-105	-194	-48	1	MapMan	uPLM
ATACCCC	External stimuli response.pathogen.effector-triggered immunity (ETI) network.EDS1-PAD4/SAG101 signalling heterodimers.component EDS1	2	2	0.0184	4.65	1.53510648275468e-05	0.0212049375484513	2.47	-69	-80	-27	1	MapMan	uPLM
ATACCCC	Protein biosynthesis.organelle machinery.plastidial ribosome.large ribosomal subunit proteome.component psRPL12	2	2	0.0184	4.65	1.53510648275468e-05	0.0212049375484513	2.47	-69	-80	-27	1	MapMan	uPLM
ATACCCC	Protein homeostasis.ubiquitin-proteasome system.26S proteasome.20S core particle.beta-type components.component beta type-4	2	2	0.0184	4.65	1.53510648275468e-05	0.0212049375484513	2.47	-69	-80	-27	1	MapMan	uPLM
TCTAGGCC	Cell cycle organisation.organellar DNA replication.single-stranded DNA (ssDNA) maintenance.ssDNA-binding protein (OSB)	4	2	0.0369	15.4	7.94527766100058e-06	0.0329252306271864	2.46	-126	-136	-79	1	MapMan	uPLM
GGACGGTT	Protein biosynthesis.organelle machinery.mitochondrial ribosome.mitochondrial ribosome-associated proteins.regulatory protein (PPR336)	2	2	0.0184	8.7	4.3010181631997e-06	0.0178234192682995	2.45	-102	-165	-77	1	MapMan	uPLM
GCTTACGT	RNA biosynthesis.transcriptional regulation.transcriptional repression.PPD-KIX transcriptional repressor complex.component PEAPOD	2	2	0.0184	6.67	7.39503122921688e-06	0.0306450094138748	2.43	-98	-152	-70	1	MapMan	uPLM
CGCATTAT	Protein translocation.chloroplast.inner envelope TIC translocation system.TIC-20 complex.component Tic20-I/IV	3	2	0.0277	13.3	5.35074320476393e-06	0.0221734798405417	2.4	-91	-127	-68	1	MapMan	uPLM
GATAAGGT	Photosynthesis.photophosphorylation.photosystem I.PS-I complex.component PsaD	2	2	0.0184	6.67	7.39503122921688e-06	0.0306450094138748	2.4	-53	-85	-21	1	MapMan	tPLM
GGGTAATT	RNA biosynthesis.RNA polymerase II-dependent transcription.transcription initiation.TFIId basal transcription regulation complex.TATA-box-binding component	2	2	0.0184	8	5.10002153739096e-06	0.0105672446254741	2.36	-60	-75	-52	1	MapMan	uPLM
GGGTAATT	RNA biosynthesis.RNA polymerase III-dependent transcription.TATA-box-binding protein (TBP)	2	2	0.0184	8	5.10002153739096e-06	0.0105672446254741	2.36	-60	-75	-52	1	MapMan	uPLM
GGCCTAGA	Cell cycle organisation.organellar DNA replication.single-stranded DNA (ssDNA) maintenance.ssDNA-binding protein (OSB)	4	2	0.0369	14.3	9.26835029682937e-06	0.0384080436300609	2.36	-124	-147	-78	1	MapMan	uPLM
GCCCACAA	Protein biosynthesis.ribosome biogenesis.small ribosomal subunit (SSU).SSU proteome.component RPS2	6	3	0.0553	9.09	5.0996556482678e-07	0.00211329730064217	2.35	-87	-139	-54	1	MapMan	tPLM
AGGGTAG	Cell wall organisation.cutin and suberin.biosynthesis regulation.regulator (CFL)	2	2	0.0184	8	5.10002153739096e-06	0.0211344892509481	2.35	-72	-96	-53	1	MapMan	uPLM
GCCCGGC	Protein biosynthesis.ribosome biogenesis.small ribosomal subunit (SSU).SSU proteome.component RPS2	6	3	0.0553	16.7	7.65085968177437e-08	0.00031705162521273	2.34	-98	-179	-69	1	MapMan	uPLM
CGAGCCCA	Protein translocation.endoplasmic reticulum.co-translational insertion system.Sec61 subcomplex.subunit gamma	3	2	0.0277	13.3	5.35074320476393e-06	0.0221734798405417	2.3	-112	-147	-73	1	MapMan	uPLM
CGATCCCC	Protein homeostasis.protein quality control.ribosome-associated chaperone activities.NAC chaperone heterodimer.subunit alpha	5	2	0.0461	16.7	1.11993686092211e-05	0.0464101835166123	2.29	-190	-214	-155	1	MapMan	uPLM
AGCACGT	Phytohormone action.brassinosteroid.perception and signal transduction.transcription factor (BES/BZR)	8	3	0.0738	3.85	1.9520511282985e-05	0.040446499378345	2.28	-115	-181	-53	1	MapMan	tPLM
AGCACGT	RNA biosynthesis.transcriptional regulation.transcription factor (BZR)	8	3	0.0738	3.85	1.9520511282985e-05	0.040446499378345	2.28	-115	-181	-53	1	MapMan	tPLM
GCGTGTG	Solute transport.carrier-mediated transport.VIT family.iron cation transporter (VTL)	4	3	0.0369	3.61	1.71877302318177e-06	0.00712259540806527	2.26	-119	-131	-5	1	MapMan	uPLM
ACGTGCT	Phytohormone action.brassinosteroid.perception and signal transduction.transcription factor (BES/BZR)	8	3	0.0738	4.05	1.66564482122053e-05	0.0345121606956894	2.22	-115	-178	-60	1	MapMan	tPLM
ACGTGCT	RNA biosynthesis.transcriptional regulation.transcription factor (BZR)	8	3	0.0738	4.05	1.66564482122053e-05	0.0345121606956894	2.22	-115	-178	-60	1	MapMan	tPLM
TGGGCTCG	Protein translocation.endoplasmic reticulum.co-translational insertion system.Sec61 subcomplex.subunit gamma	3	2	0.0277	13.3	5.35074320476393e-06	0.0221734798405417	2.21	-105	-150	-72	1	MapMan	uPLM
ATGTGGG	RNA biosynthesis.DNA-dependent RNA polymerase (Pol) complexes.Pol I-V shared regulatory components.subunit 6	2	2	0.0184	6.67	7.39503122921688e-06	0.0306450094138748	2.2	-91	-101	-86	1	MapMan	tPLM
GTCAGCCC	Enzyme classification.EC_2 transferases.EC_2.1 transferase transferring one-carbon group	31	3	0.286	27.3	3.43417646097465e-06	0.014231227254279	2.19	-107	-148	-55	1	MapMan	uPLM
ACGTGCTA	Cell wall organisation.cell wall proteins.hydroxyproline-rich glycoprotein activities.extensin activities.classical extensin	3	2	0.0277	28.6	1.07067533750621e-06	0.00443687859862573	2.18	-115	-142	-98	1	MapMan	tPLM
GCCGGGC	Protein biosynthesis.ribosome biogenesis.small ribosomal subunit (SSU).SSU proteome.component RPS2	6	3	0.0553	15.8	9.08350906537526e-08	0.000376420615669151	2.17	-170	-187	-70	1	MapMan	uPLM
TGGGGTG	Protein homeostasis.ubiquitin-proteasome system.N-degron pathways.Pro/N-degron pathway.ubiquitin protein ligase complex.component GID1	5	3	0.0461	5.08	1.51696550624439e-06	0.00628630505787676	2.15	-108	-192	-78	1	MapMan	uPLM
GCCCACAT	RNA biosynthesis.DNA-dependent RNA polymerase (Pol) complexes.Pol I-V shared regulatory components.subunit 6	2	2	0.0184	7.41	5.9670251987474e-06	0.0247273524236092	2.14	-100	-112	-62	1	MapMan	tPLM
ACCTTATC	Photosynthesis.photophosphorylation.photosystem I.PS-I complex.component PsaD	2	2	0.0184	6.9	6.9020291472691e-06	0.0286020087862831	2.12	-71	-87	-26	1	MapMan	tPLM
GGGGTAT	External stimuli response.pathogen.effector-triggered immunity (ETI) network.EDS1-PAD4/SAG101 signalling heterodimers.component EDS1	2	2	0.0184	3.92	2.16750915339116e-05	0.0449107896582647	2.12	-56	-101	-26	1	MapMan	uPLM
GGGGTAT	Protein biosynthesis.organelle machinery.plastidial ribosome.large ribosomal subunit proteome.component psRPL12	2	2	0.0184	3.92	2.16750915339116e-05	0.0449107896582647	2.12	-56	-101	-26	1	MapMan	uPLM
ATGATGGG	External stimuli response.pathogen.effector-triggered immunity (ETI) network.EDS1-PAD4/SAG101 signalling heterodimers.component EDS1	2	2	0.0184	6.06	8.97603790580809e-06	0.0371967010816687	2.08	-111	-123	-52	1	MapMan	tPLM
GTCACGTT	Cytoskeleton organisation.microfilament network.actin filament protein	9	3	0.083	9.09	2.12855419122491e-06	0.00882072856843602	2.07	-76	-133	-61	1	MapMan	uPLM
AAAGTCGT	Protein modification.phosphorylation.TKL protein kinase superfamily.protein kinase (L-lectin)	17	3	0.157	11.5	8.13106011540841e-06	0.0336951131182525	2.05	-71	-80	-45	1	MapMan	uPLM
TAGCACGT	Cell wall organisation.cell wall proteins.hydroxyproline-rich glycoprotein activities.extensin activities.classical extensin	3	2	0.0277	18.2	2.80345997179154e-06	0.0116175381231041	2.01	-150	-179	-91	1	MapMan	tPLM
TATTTATA	Phytohormone action.signalling peptides.CRP (cysteine-rich-peptide) category.GASA/GAST-peptide activity.GASA-precursor polypeptide	13	6	0.12	1.31	7.30762981245876e-06	0.0302828179428291	27.65	-26	-38	-20	2	MapMan	uPLM
TATA	RNA biosynthesis.transcriptional regulation.MYB transcription factor superfamily.transcription factor (MYB)	102	54	0.94	1.71	3.87610792379911e-07	0.00160625912362235	26.65	-31	-37	-26	2	MapMan	uPLM
TATA	Phytohormone action.signalling peptides.CRP (cysteine-rich-peptide) category.GASA/GAST-peptide activity.GASA-precursor polypeptide	13	12	0.12	0.379	3.59443080660118e-06	0.00372383031563882	26.65	-31	-37	-26	2	MapMan	uPLM
TATA	RNA biosynthesis.transcriptional regulation.AP2/ERF transcription factor superfamily.transcription factor (ERF)	49	30	0.452	0.947	3.06134838420838e-06	0.00372383031563882	26.65	-31	-37	-26	2	MapMan	uPLM
TATA	Solute transport.carrier-mediated transport.MFS superfamily.anion transporter (NRT1/PTR)	36	24	0.332	0.758	3.48409847996047e-06	0.00372383031563882	26.65	-31	-37	-26	2	MapMan	uPLM
TATA	Cell wall organisation.pectin.homogalacturonan.modification and degradation.pectin methylesterase	43	27	0.396	0.853	4.80769153997563e-06	0.0039846147483318	26.65	-31	-37	-26	2	MapMan	uPLM
TATA	Enzyme classification.EC_3 hydrolases.EC_3.2 glycosylase	113	54	1.04	1.71	2.12104707967015e-05	0.0146493651635885	26.65	-31	-37	-26	2	MapMan	uPLM
TATA	RNA biosynthesis.transcriptional regulation.transcription factor (bHLH)	136	61	1.25	1.93	7.03122170363973e-05	0.0364217284248538	26.65	-31	-37	-26	2	MapMan	uPLM
TATA	Solute transport.carrier-mediated transport.TOC superfamily.sugar efflux transporter (SWEET)	15	12	0.138	0.379	6.74230960706266e-05	0.0364217284248538	26.65	-31	-37	-26	2	MapMan	uPLM
TATATA	Cell wall organisation.pectin.homogalacturonan.modification and degradation.pectin methylesterase	43	20	0.396	1.58	1.27203460302445e-08	5.27131139493333e-05	26.07	-33	-39	-26	2	MapMan	uPLM
TATATA	Enzyme classification.EC_2 transferases.EC_2.4 glycosyltransferase	102	30	0.94	2.37	9.79369794001784e-07	0.0020292542131717	26.07	-33	-39	-26	2	MapMan	uPLM
TATATA	RNA biosynthesis.transcriptional regulation.transcription factor (bHLH)	136	34	1.25	2.69	1.06946874692674e-05	0.0147729282908814	26.07	-33	-39	-26	2	MapMan	uPLM
TATATA	RNA biosynthesis.transcriptional regulation.AP2/ERF transcription factor superfamily.transcription factor (DREB)	40	15	0.369	1.19	2.17800246331638e-05	0.0225641055199577	26.07	-33	-39	-26	2	MapMan	uPLM
TTTATAG	Carbohydrate metabolism.trehalose metabolism.trehalose-6-phosphate phosphatase	9	5	0.083	1.3	6.07056671512476e-06	0.025156428467477	22.2	-28	-36	-23	2	MapMan	uPLM
ATATA	Solute transport.carrier-mediated transport.TOC superfamily.sugar efflux transporter (SWEET)	15	11	0.138	0.571	3.68107889281047e-06	0.0152543909318066	21.83	-30	-37	-24	2	MapMan	uPLM
ATATA	Cell wall organisation.pectin.homogalacturonan.modification and degradation.pectin methylesterase	43	20	0.396	1.04	1.31082409872353e-05	0.0271602753255514	21.83	-30	-37	-24	2	MapMan	uPLM
ATATA	RNA biosynthesis.transcriptional regulation.transcription factor (bHLH)	136	44	1.25	2.28	2.55175538964488e-05	0.0352482477822946	21.83	-30	-37	-24	2	MapMan	uPLM
ATATA	Enzyme classification.EC_2 transferases.EC_2.4 glycosyltransferase	102	35	0.94	1.82	4.29002945097405e-05	0.0444447051120912	21.83	-30	-37	-24	2	MapMan	uPLM
TTTATAGA	Carbohydrate metabolism.trehalose metabolism.trehalose-6-phosphate phosphatase	9	4	0.083	2.6	4.65862944308719e-06	0.0193053604121533	19.77	-29	-38	-23	2	MapMan	uPLM
TATATAAA	Cell wall organisation.pectin.homogalacturonan.modification and degradation.pectin methylesterase	43	10	0.396	2.04	1.61056832992358e-05	0.0333709757960165	18.9	-33	-41	-23	2	MapMan	uPLM
TATATAAA	RNA biosynthesis.transcriptional regulation.transcription factor (bHLH)	136	19	1.25	3.88	1.08748486306518e-05	0.0333709757960165	18.9	-33	-41	-23	2	MapMan	uPLM
TATAT	Solute transport.carrier-mediated transport.TOC superfamily.sugar efflux transporter (SWEET)	15	11	0.138	0.551	5.24901870037492e-06	0.0217519334943537	17.98	-28	-37	-23	2	MapMan	uPLM
TATAT	Cell wall organisation.pectin.homogalacturonan.modification and degradation.pectin methylesterase	43	20	0.396	1	2.23370097914685e-05	0.0372514369547792	17.98	-28	-37	-23	2	MapMan	uPLM
TATAT	RNA biosynthesis.transcriptional regulation.transcription factor (bHLH)	136	45	1.25	2.25	2.69677391081896e-05	0.0372514369547792	17.98	-28	-37	-23	2	MapMan	uPLM
TATAT	RNA biosynthesis.transcriptional regulation.MYB transcription factor superfamily.transcription factor (MYB)	102	36	0.94	1.8	3.62235962719257e-05	0.037527645737715	17.98	-28	-37	-23	2	MapMan	uPLM
ATATAAAC	External stimuli response.light.UV-A/blue light.cryptochrome-mediated photoperception.transcriptional regulator (CIB)	17	5	0.157	2.81	5.93270386661503e-06	0.0245851248232527	17.44	-32	-40	-26	2	MapMan	uPLM
ATATAAAC	Secondary metabolism.glucosinolates.glucosinolate degradation.myrosinase	4	3	0.0369	1.69	1.71738866566759e-05	0.0355842931526325	17.44	-32	-40	-26	2	MapMan	uPLM
TATAA	RNA biosynthesis.transcriptional regulation.AP2/ERF transcription factor superfamily.transcription factor (ERF)	49	26	0.452	1.18	4.05523527590159e-07	0.00168048949833362	17.14	-31	-36	-25	2	MapMan	uPLM
TATAA	Solute transport.carrier-mediated transport.MFS superfamily.anion transporter (NRT1/PTR)	36	20	0.332	0.904	3.47871382775548e-06	0.00720789505110935	17.14	-31	-36	-25	2	MapMan	uPLM
TATATAA	RNA biosynthesis.transcriptional regulation.transcription factor (bHLH)	136	27	1.25	3.41	1.4471365620397e-06	0.00599693391309252	16.74	-31	-38	-23	2	MapMan	uPLM
GTTTATAT	External stimuli response.light.UV-A/blue light.cryptochrome-mediated photoperception.transcriptional regulator (CIB)	17	5	0.157	2.81	5.93270386661503e-06	0.0245851248232527	15.65	-25	-37	-20	2	MapMan	uPLM
GTTTATAT	Secondary metabolism.glucosinolates.glucosinolate degradation.myrosinase	4	3	0.0369	1.69	1.71738866566759e-05	0.0355842931526325	15.65	-25	-37	-20	2	MapMan	uPLM
TATATATA	Enzyme classification.EC_2 transferases.EC_2.4 glycosyltransferase	102	16	0.94	3.63	3.21882753104844e-06	0.0133388212886648	15.64	-33	-41	-27	2	MapMan	uPLM
TATATATA	Enzyme classification.EC_2 transferases.EC_2.3 acyltransferase	30	8	0.277	1.81	1.86129531265368e-05	0.0257106925854561	15.64	-33	-41	-27	2	MapMan	uPLM
TATATATA	Solute transport.carrier-mediated transport.TOC superfamily.sugar efflux transporter (SWEET)	15	6	0.138	1.36	1.59780107185131e-05	0.0257106925854561	15.64	-33	-41	-27	2	MapMan	uPLM
TATAG	Enzyme classification.EC_3 hydrolases.EC_3.2 glycosylase	113	28	1.04	2.63	2.88448864681961e-06	0.0119533209524204	15.26	-30	-34	-26	2	MapMan	uPLM
TATAG	Cell wall organisation.cell wall proteins.hydroxyproline-rich glycoprotein activities.arabinogalactan-protein (AGP) activities.classical AGP	10	7	0.0922	0.659	7.83578992180918e-06	0.0131841819344733	15.26	-30	-34	-26	2	MapMan	uPLM
TATAG	RNA biosynthesis.transcriptional regulation.AP2/ERF transcription factor superfamily.transcription factor (ERF)	49	16	0.452	1.51	9.54453325372103e-06	0.0131841819344733	15.26	-30	-34	-26	2	MapMan	uPLM
TATAG	Solute transport.carrier-mediated transport.TOC superfamily.sugar efflux transporter (SWEET)	15	8	0.138	0.753	2.84359376354528e-05	0.0294596313903291	15.26	-30	-34	-26	2	MapMan	uPLM
ATAAATAG	External stimuli response.pathogen.defense mechanisms.defensin activities.defensin (PDF1)	6	4	0.0553	2.63	5.44071710438338e-07	0.00225463316805647	14.85	-33	-43	-25	2	MapMan	uPLM
ATAAATAG	Nutrient uptake.nitrogen assimilation.systemic nitrogen signalling.signalling polypeptide (CEPD)	4	3	0.0369	1.97	1.06822874639302e-05	0.0147557997501756	14.85	-33	-43	-25	2	MapMan	uPLM
ATAAATAG	Phytohormone action.jasmonic acid.biosynthesis.13-lipoxygenase	4	3	0.0369	1.97	1.06822874639302e-05	0.0147557997501756	14.85	-33	-43	-25	2	MapMan	uPLM
ATATAAA	RNA biosynthesis.transcriptional regulation.transcription factor (bHLH)	136	24	1.25	3.35	8.19097893398266e-06	0.0339434167024242	14.47	-32	-37	-24	2	MapMan	uPLM
ATAT	Solute transport.carrier-mediated transport.TOC superfamily.sugar efflux transporter (SWEET)	15	12	0.138	0.481	4.77755134379386e-06	0.0197981727686818	14.39	-31	-36	-26	2	MapMan	tPLM
TTATA	Solute transport.carrier-mediated transport.MFS superfamily.anion transporter (NRT1/PTR)	36	20	0.332	0.862	7.51427608838209e-06	0.0311391601102554	13.86	-28	-36	-23	2	MapMan	uPLM
ATATAA	RNA biosynthesis.transcriptional regulation.transcription factor (bHLH)	136	34	1.25	2.87	2.43945660043649e-06	0.0101091081522088	13.82	-30	-37	-24	2	MapMan	uPLM
ATATAG	Solute transport.carrier-mediated transport.TOC superfamily.sugar efflux transporter (SWEET)	15	7	0.138	1.18	6.30884126756046e-06	0.0261438382127706	13.31	-29	-34	-25	2	MapMan	uPLM
TATAAACC	Secondary metabolism.glucosinolates.glucosinolate degradation.myrosinase	4	3	0.0369	3.95	1.31570800662784e-06	0.00545229397946575	13.04	-33	-42	-25	2	MapMan	uPLM
CTATA	Enzyme classification.EC_3 hydrolases.EC_3.2 glycosylase	113	28	1.04	2.88	4.71437231922091e-07	0.00195363588908515	12.85	-34	-38	-29	2	MapMan	uPLM
CTATA	Solute transport.carrier-mediated transport.TOC superfamily.sugar efflux transporter (SWEET)	15	8	0.138	0.824	1.45575174430102e-05	0.0301631761419171	12.85	-34	-38	-29	2	MapMan	uPLM
CTATTTAT	External stimuli response.pathogen.defense mechanisms.defensin activities.defensin (PDF1)	6	4	0.0553	2.55	6.19599232286432e-07	0.00256761921859497	12.28	-26	-42	-20	2	MapMan	uPLM
CTATTTAT	Nutrient uptake.nitrogen assimilation.systemic nitrogen signalling.signalling polypeptide (CEPD)	4	3	0.0369	1.91	1.17748840787943e-05	0.0162650398741745	12.28	-26	-42	-20	2	MapMan	uPLM
CTATTTAT	Phytohormone action.jasmonic acid.biosynthesis.13-lipoxygenase	4	3	0.0369	1.91	1.17748840787943e-05	0.0162650398741745	12.28	-26	-42	-20	2	MapMan	uPLM
TATATAT	Cell wall organisation.pectin.homogalacturonan.modification and degradation.pectin methylesterase	43	13	0.396	1.79	2.80328288875509e-06	0.0116168042910011	12.16	-31	-38	-22	2	MapMan	uPLM
TAAATAGA	External stimuli response.pathogen.defense mechanisms.defensin activities.defensin (PDF1)	6	3	0.0553	3.41	1.01400948567308e-05	0.0420205530862923	12.07	-30	-36	-25	2	MapMan	uPLM
TAAATAG	External stimuli response.pathogen.defense mechanisms.defensin activities.defensin (PDF1)	6	4	0.0553	2.15	1.22266362973641e-06	0.00506671808162768	11.79	-30	-34	-25	2	MapMan	uPLM
TAAATAG	Nutrient uptake.nitrogen assimilation.systemic nitrogen signalling.signalling polypeptide (CEPD)	4	3	0.0369	1.61	1.95984553378757e-05	0.0270719996400522	11.79	-30	-34	-25	2	MapMan	uPLM
TAAATAG	Phytohormone action.jasmonic acid.biosynthesis.13-lipoxygenase	4	3	0.0369	1.61	1.95984553378757e-05	0.0270719996400522	11.79	-30	-34	-25	2	MapMan	uPLM
CTATAT	Solute transport.carrier-mediated transport.TOC superfamily.sugar efflux transporter (SWEET)	15	7	0.138	1.4	1.97651550151256e-06	0.00819068023826806	10.71	-34	-39	-30	2	MapMan	uPLM
TTATATAA	Lipid metabolism.glycerolipid biosynthesis.phosphatidate.mitochondrial lysophosphatidate biosynthesis.glycerol-3-phosphate acyltransferase (GPAT1-3)	3	3	0.0277	2.34	1.60537109483483e-06	0.00665265781699554	10.58	-36	-40	-29	2	MapMan	uPLM
CCTATAT	Protein biosynthesis.ribosome biogenesis.small ribosomal subunit (SSU).SSU proteome.component RPS2	6	3	0.0553	3.37	1.04916306173798e-05	0.043477317278422	9.85	-36	-42	-32	2	MapMan	uPLM
TATAAG	Solute transport.carrier-mediated transport.MFS superfamily.anion transporter (NRT1/PTR)	36	8	0.332	2.45	8.86146438765018e-06	0.0367219084224224	9.56	-30	-33	-25	2	MapMan	uPLM
CTTATATA	Solute transport.carrier-mediated transport.MFS superfamily.anion transporter (NRT1/PTR)	36	6	0.332	4.2	6.64614735117301e-06	0.027541634623261	9.14	-26	-40	-22	2	MapMan	uPLM
ATAAACCC	Secondary metabolism.glucosinolates.glucosinolate degradation.myrosinase	4	3	0.0369	5.17	5.78211716537281e-07	0.00239610935333049	9.12	-31	-44	-23	2	MapMan	tPLM
ATAAACCC	Secondary metabolism.glucosinolates.glucosinolate degradation.myrosinase	4	3	0.0369	5.17	5.78211716537281e-07	0.00239610935333049	9.12	-31	-44	-23	2	MapMan	miPLM
GGGTTTAT	Secondary metabolism.glucosinolates.glucosinolate degradation.myrosinase	4	3	0.0369	2.59	4.73047079468973e-06	0.0196030709731942	8.98	-24	-43	12	2	MapMan	tPLM
GGGTTTAT	Secondary metabolism.glucosinolates.glucosinolate degradation.myrosinase	4	3	0.0369	2.59	4.73047079468973e-06	0.0196030709731942	8.98	-24	-43	12	2	MapMan	miPLM
TATAGAC	Secondary metabolism.terpenoids.terpene biosynthesis.mono-/sesquiterpene-/diterpene synthase	13	4	0.12	5.63	1.15255809005681e-06	0.00477620072519541	8.9	-30	-35	-27	2	MapMan	uPLM
CTTCTATA	Phytohormone action.signalling peptides.NCRP (non-cysteine-rich-peptide) category.DVL/ROT-peptide activity.DVL/RTFL-precursor polypeptide	15	3	0.138	9.68	9.39689667470824e-06	0.038940739819991	8.89	-39	-44	-34	2	MapMan	uPLM
ATATAGGG	Polyamine metabolism.putrescine biosynthesis.plastidial/nuclear pathway.arginine decarboxylase	2	2	0.0184	6.67	7.39503122921688e-06	0.0306450094138748	8.77	-35	-43	-26	2	MapMan	uPLM
ATTTATAC	Protein translocation.nucleus.nucleocytoplasmic transport.importin alpha adaptor proteins	6	3	0.0553	4	6.25654461576467e-06	0.0259271208877288	8.74	-29	-37	-23	2	MapMan	uPLM
GTATAAAT	Protein translocation.nucleus.nucleocytoplasmic transport.importin alpha adaptor proteins	6	3	0.0553	3.9	6.77490573740323e-06	0.028075209375799	8.52	-36	-41	-24	2	MapMan	uPLM
ATATAGTG	External stimuli response.pathogen.defense mechanisms.defensin activities.defensin (PDF2)	5	3	0.0461	6.82	6.1929167075199e-07	0.00256634468359624	8.26	-33	-37	-26	2	MapMan	uPLM
ATATAAGC	Solute transport.carrier-mediated transport.MFS superfamily.anion transporter (NRT1/PTR)	36	4	0.332	9.76	9.48152947820602e-06	0.0392914581576857	8.14	-33	-39	-27	2	MapMan	uPLM
GTCTATAT	Secondary metabolism.terpenoids.terpene biosynthesis.mono-/sesquiterpene-/diterpene synthase	13	3	0.12	7.69	1.19890538834738e-05	0.0496826392931153	7.79	-38	-45	-33	2	MapMan	uPLM
GTATAT	RNA biosynthesis.transcriptional regulation.AP2/ERF transcription factor superfamily.transcription factor (AP2-RAV)	4	4	0.0369	0.847	3.54189188930874e-06	0.0146775999892954	7.33	-35	-39	-22	2	MapMan	uPLM
AGGGTTTA	RNA processing.organelle machinery.RNA editing.RNA editing factor (ORRM-type)	6	4	0.0553	1.41	6.62260472853667e-06	0.027444073995056	7.22	-25	-48	60	2	MapMan	tPLM
AGGGTTTA	RNA processing.organelle machinery.RNA editing.mitochondrial RNA editing factor activities (PPR-type).RNA editing factor (POCO)	3	3	0.0277	1.06	1.77641768161823e-05	0.0368073743631298	7.22	-25	-48	60	2	MapMan	tPLM
CCCTATAT	Polyamine metabolism.putrescine biosynthesis.plastidial/nuclear pathway.arginine decarboxylase	2	2	0.0184	6.67	7.39503122921688e-06	0.0306450094138748	7.15	-46	-52	-27	2	MapMan	uPLM
TATAGGTG	Protein biosynthesis.ribosome biogenesis.small ribosomal subunit (SSU).SSU proteome.component RPS2	6	3	0.0553	13	1.65877537167561e-07	0.000687396514022371	7	-34	-45	-27	2	MapMan	uPLM
TATAGGTG	Phytohormone action.signalling peptides.NCRP (non-cysteine-rich-peptide) category.IMA/FEP-peptide activity.IMA/FEP precursor polypeptide	3	2	0.0277	8.7	1.28863977110971e-05	0.0267006160573931	7	-34	-45	-27	2	MapMan	uPLM
TAAACCC	Protein biosynthesis.translation elongation.eEF1 aminoacyl-tRNA binding factor activity.aminoacyl-tRNA binding factor (eEF1A)	4	3	0.0369	3.23	2.42578098425206e-06	0.00502621819937027	6.91	-29	-34	-22	2	MapMan	tPLM
TAAACCC	Secondary metabolism.glucosinolates.glucosinolate degradation.myrosinase	4	3	0.0369	3.23	2.42578098425206e-06	0.00502621819937027	6.91	-29	-34	-22	2	MapMan	tPLM
GTCTATA	Secondary metabolism.terpenoids.terpene biosynthesis.mono-/sesquiterpene-/diterpene synthase	13	4	0.12	6.9	5.07648665024891e-07	0.00210369606786315	6.73	-36	-41	-33	2	MapMan	uPLM
TATAGT	Phytohormone action.signalling peptides.NCRP (non-cysteine-rich-peptide) category.PIP/PIPL-peptide activity.PIP/PIPL-precursor polypeptide	7	4	0.0645	1.76	6.2234822313607e-06	0.0257901103667588	6.56	-30	-32	-27	2	MapMan	uPLM
TTAAACCC	Protein biosynthesis.translation elongation.eEF1 aminoacyl-tRNA binding factor activity.aminoacyl-tRNA binding factor (eEF1A)	4	3	0.0369	5	6.4116079620434e-07	0.00265697033947079	6.43	-34	-42	-10	2	MapMan	tPLM
CTTATAT	Solute transport.carrier-mediated transport.MFS superfamily.anion transporter (NRT1/PTR)	36	7	0.332	3.43	3.94543889469057e-06	0.0163498987795977	6.19	-27	-40	-22	2	MapMan	uPLM
CTTATA	Solute transport.carrier-mediated transport.MFS superfamily.anion transporter (NRT1/PTR)	36	9	0.332	2.34	3.20406240318191e-06	0.0132776345987858	6.18	-26	-39	-23	2	MapMan	uPLM
GGGTTTA	Protein biosynthesis.translation elongation.eEF1 aminoacyl-tRNA binding factor activity.aminoacyl-tRNA binding factor (eEF1A)	4	3	0.0369	1.83	1.34256272112006e-05	0.0278178995816076	6.18	-22	-27	1	2	MapMan	tPLM
GGGTTTA	Secondary metabolism.glucosinolates.glucosinolate degradation.myrosinase	4	3	0.0369	1.83	1.34256272112006e-05	0.0278178995816076	6.18	-22	-27	1	2	MapMan	tPLM
TATAGGT	Protein biosynthesis.ribosome biogenesis.small ribosomal subunit (SSU).SSU proteome.component RPS2	6	3	0.0553	6.52	1.41502517245367e-06	0.005863864314648	6.13	-31	-35	-26	2	MapMan	uPLM
TATATCTC	Coenzyme metabolism.NAD/NADP biosynthesis.Preiss-Handler salvage pathway.nicotinamidase	2	2	0.0184	5.88	9.53704027492108e-06	0.0395214948992729	6	-33	-38	-27	2	MapMan	uPLM
GCCTAT	Carbohydrate metabolism.oligosaccharide metabolism.galactinol synthase	4	3	0.0369	5	6.4116079620434e-07	0.00265697033947079	5.77	-38	-40	-33	2	MapMan	uPLM
TAAATACT	Cytoskeleton organisation.cytoskeleton-plasma membrane-cell wall interface.integrin-like protein (AT14a)	8	3	0.0738	6.12	4.77525778468298e-06	0.0197886682597263	5.72	-32	-35	-27	2	MapMan	uPLM
ACTATA	Phytohormone action.signalling peptides.NCRP (non-cysteine-rich-peptide) category.PIP/PIPL-peptide activity.PIP/PIPL-precursor polypeptide	7	4	0.0645	1.95	4.14806668934051e-06	0.0171895883606271	5.66	-35	-37	-32	2	MapMan	uPLM
CATTTATA	Nutrient uptake.phosphorus assimilation.phosphate uptake.phosphate transporter (PHT1)	5	3	0.0461	5.36	1.29403548480495e-06	0.00268124152451585	5.22	-25	-30	-22	2	MapMan	miPLM
CATTTATA	Solute transport.carrier-mediated transport.MFS superfamily.phosphate transporter (PHT1)	5	3	0.0461	5.36	1.29403548480495e-06	0.00268124152451585	5.22	-25	-30	-22	2	MapMan	miPLM
ATATAGGT	Protein biosynthesis.ribosome biogenesis.small ribosomal subunit (SSU).SSU proteome.component RPS2	6	3	0.0553	12	2.15335875930071e-07	0.000892351869854215	5.15	-31	-37	-26	2	MapMan	uPLM
AGTATTTA	Cytoskeleton organisation.cytoskeleton-plasma membrane-cell wall interface.integrin-like protein (AT14a)	8	3	0.0738	9.09	1.42198561692138e-06	0.00589270839652221	5.14	-26	-29	-23	2	MapMan	uPLM
GCCTTT	Protein homeostasis.protein quality control.Hsp60 chaperone system.chaperone (Hsp60)	9	6	0.083	0.766	9.65513833356571e-06	0.0400108932542963	4.89	-23	-123	-12	2	MapMan	uPLM
TAAGGG	Photosynthesis.calvin cycle.ribulose-1,5-bisphosphat carboxylase/oxygenase (RuBisCo) activity.RuBisCo heterodimer.small subunit	4	4	0.0369	0.832	3.82077460237667e-06	0.0158332899522489	4.88	-43	-137	-7	2	MapMan	uPLM
ACCTATAA	Phytohormone action.signalling peptides.NCRP (non-cysteine-rich-peptide) category.IMA/FEP-peptide activity.IMA/FEP precursor polypeptide	3	2	0.0277	11.1	7.79535823100112e-06	0.0323039645092686	4.83	-40	-47	-34	2	MapMan	uPLM
CACCTATA	Protein biosynthesis.ribosome biogenesis.small ribosomal subunit (SSU).SSU proteome.component RPS2	6	3	0.0553	17.6	6.37704067198192e-08	0.000264264565446931	4.76	-43	-52	-35	2	MapMan	uPLM
CACCTATA	Phytohormone action.signalling peptides.NCRP (non-cysteine-rich-peptide) category.IMA/FEP-peptide activity.IMA/FEP precursor polypeptide	3	2	0.0277	11.8	6.92963368984584e-06	0.0143582010053606	4.76	-43	-52	-35	2	MapMan	uPLM
TATAACC	Cell cycle organisation.mitosis and meiosis.metaphase to anaphase transition.Anaphase-Promoting Complex/Cyclosome (APC/C)-dependent ubiquitination.E2 ubiquitin conjugating protein (APC/C)	2	2	0.0184	5.13	1.25970531973556e-05	0.0261010942249209	4.52	-31	-34	-27	2	MapMan	uPLM
TATAACC	Secondary metabolism.terpenoids.terpene biosynthesis.mono-/sesquiterpene-/diterpene synthase	13	3	0.12	7.69	1.19890538834738e-05	0.0261010942249209	4.52	-31	-34	-27	2	MapMan	uPLM
AGATATAT	Coenzyme metabolism.NAD/NADP biosynthesis.Preiss-Handler salvage pathway.nicotinamidase	2	2	0.0184	5.56	1.0710045228521e-05	0.044382427426991	4.47	-24	-28	-22	2	MapMan	tPLM
ATAGGGTT	RNA processing.messenger ribonucleoparticle (mRNP) export.TREX/THO mRNP trafficking complex.helicase component UAP56	2	2	0.0184	7.14	6.4260271371126e-06	0.0133147282280973	4.35	-34	-52	-19	2	MapMan	tPLM
ATAGGGTT	RNA processing.pre-mRNA splicing.spliceosome assembly and disassembly.RNA helicase activities.RNA helicase (Sub2)	2	2	0.0184	7.14	6.4260271371126e-06	0.0133147282280973	4.35	-34	-52	-19	2	MapMan	tPLM
TATAGACG	Carbohydrate metabolism.nucleotide sugar biosynthesis.UDP-D-glucuronic acid biosynthesis.myo-inositol oxidation pathway (MIOP).myo-inositol-1-phosphate synthase	3	2	0.0277	11.8	6.92963368984584e-06	0.0287164020107212	4.25	-41	-47	-28	2	MapMan	uPLM
AGTATAAA	Protein biosynthesis.ribosome biogenesis.large ribosomal subunit (LSU).LSU proteome.component RPL3	2	2	0.0184	5.26	1.19510504692861e-05	0.0495251531447217	4.25	-38	-42	-33	2	MapMan	miPLM
GAGATATA	Coenzyme metabolism.NAD/NADP biosynthesis.Preiss-Handler salvage pathway.nicotinamidase	2	2	0.0184	8.33	4.69201981439968e-06	0.0194437301108723	4.09	-25	-32	-20	2	MapMan	uPLM
ATAGGTG	Protein biosynthesis.ribosome biogenesis.small ribosomal subunit (SSU).SSU proteome.component RPS2	6	3	0.0553	15	1.06842618086558e-07	0.000442755809350698	4.05	-31	-36	-28	2	MapMan	uPLM
ATAGGAGA	Cytoskeleton organisation.cytoskeleton-plasma membrane-cell wall interface.integrin-like protein (AT14a)	8	3	0.0738	11.5	6.79277223136056e-07	0.00281492481267582	3.99	-35	-52	-28	2	MapMan	uPLM
AACCCTAT	RNA processing.messenger ribonucleoparticle (mRNP) export.TREX/THO mRNP trafficking complex.helicase component UAP56	2	2	0.0184	4.26	1.83770776063988e-05	0.0380773048004582	3.92	-39	-63	7	2	MapMan	tPLM
AACCCTAT	RNA processing.pre-mRNA splicing.spliceosome assembly and disassembly.RNA helicase activities.RNA helicase (Sub2)	2	2	0.0184	4.26	1.83770776063988e-05	0.0380773048004582	3.92	-39	-63	7	2	MapMan	tPLM
TTATAACC	Cell cycle organisation.mitosis and meiosis.metaphase to anaphase transition.Anaphase-Promoting Complex/Cyclosome (APC/C)-dependent ubiquitination.E2 ubiquitin conjugating protein (APC/C)	2	2	0.0184	10	3.2300136403476e-06	0.0133851765256005	3.88	-31	-38	-25	2	MapMan	uPLM
ATAAGGG	Photosynthesis.calvin cycle.ribulose-1,5-bisphosphat carboxylase/oxygenase (RuBisCo) activity.RuBisCo heterodimer.small subunit	4	4	0.0369	2.6	3.90871838345678e-08	0.000161977289810449	3.81	-37	-138	-17	2	MapMan	uPLM
ACCTATA	Protein biosynthesis.ribosome biogenesis.small ribosomal subunit (SSU).SSU proteome.component RPS2	6	3	0.0553	8.11	7.25648573848253e-07	0.00300708769002716	3.66	-36	-40	-33	2	MapMan	uPLM
CACCTAT	Protein biosynthesis.ribosome biogenesis.small ribosomal subunit (SSU).SSU proteome.component RPS2	6	3	0.0553	14.3	1.24623831404364e-07	0.000516441157339685	3.61	-40	-44	-35	2	MapMan	uPLM
ATAGAC	Secondary metabolism.terpenoids.terpene biosynthesis.mono-/sesquiterpene-/diterpene synthase	13	4	0.12	4.4	3.12833899578662e-06	0.0129638367985398	3.52	-30	-34	-27	2	MapMan	uPLM
AAATACT	Cytoskeleton organisation.cytoskeleton-plasma membrane-cell wall interface.integrin-like protein (AT14a)	8	3	0.0738	6.12	4.77525778468298e-06	0.0197886682597263	3.49	-31	-34	-29	2	MapMan	uPLM
ATAGACG	Carbohydrate metabolism.nucleotide sugar biosynthesis.UDP-D-glucuronic acid biosynthesis.myo-inositol oxidation pathway (MIOP).myo-inositol-1-phosphate synthase	3	2	0.0277	9.52	1.06975361853772e-05	0.0443305899522032	3.3	-30	-34	-27	2	MapMan	uPLM
CTTCACAC	External stimuli response.pathogen.defense mechanisms.defensin activities.defensin (PDF1)	6	3	0.0553	8.57	6.11498745359876e-07	0.00253405080077133	3.23	-11	-28	13	2	MapMan	miPLM
ATCCACCC	Photosynthesis.photorespiration.phosphoglycolate phosphatase	3	2	0.0277	15.4	3.97532688462425e-06	0.00823687730494145	3.23	-50	-83	-28	2	MapMan	uPLM
ATCCACCC	Protein modification.phosphorylation.aspartate-based protein phosphatase superfamily.phosphatase (CIN)	3	2	0.0277	15.4	3.97532688462425e-06	0.00823687730494145	3.23	-50	-83	-28	2	MapMan	uPLM
CCCTTAT	Photosynthesis.calvin cycle.ribulose-1,5-bisphosphat carboxylase/oxygenase (RuBisCo) activity.RuBisCo heterodimer.small subunit	4	3	0.0369	2.29	6.82643095285841e-06	0.0282887298686453	3.22	-49	-117	-27	2	MapMan	uPLM
ATAGGT	Protein biosynthesis.ribosome biogenesis.small ribosomal subunit (SSU).SSU proteome.component RPS2	6	3	0.0553	6	1.82552178918496e-06	0.00756496229438249	3.19	-31	-35	-28	2	MapMan	uPLM
ATAGGT	RNA biosynthesis.RNA polymerase II-dependent transcription.transcription initiation.TFIIa basal transcription factor heterodimer.large subunit	2	2	0.0184	4	2.08250879443464e-05	0.0431495822206857	3.19	-31	-35	-28	2	MapMan	uPLM
TGTGCGT	Carbohydrate metabolism.mannose metabolism.aldose 6-phosphate reductase	2	2	0.0184	14.3	1.54700653300859e-06	0.00320539753639379	3.16	-16	-23	-10	2	MapMan	uPLM
TGTGCGT	Carbohydrate metabolism.sorbitol metabolism.aldose 6-phosphate reductase	2	2	0.0184	14.3	1.54700653300859e-06	0.00320539753639379	3.16	-16	-23	-10	2	MapMan	uPLM
TATAAACT	Protein biosynthesis.ribosome biogenesis.small ribosomal subunit (SSU).SSU proteome.component RPS2	6	3	0.0553	7.69	8.53146062522616e-07	0.00353543728309372	3.12	-33	-36	-28	2	MapMan	uPLM
ACTAT	Phytohormone action.signalling peptides.NCRP (non-cysteine-rich-peptide) category.PIP/PIPL-peptide activity.PIP/PIPL-precursor polypeptide	7	4	0.0645	1.65	8.02500591032974e-06	0.0332556244924065	3.11	-35	-36	-33	2	MapMan	uPLM
TATAGTCA	Phytohormone action.signalling peptides.NCRP (non-cysteine-rich-peptide) category.PIP/PIPL-peptide activity.PIP/PIPL-precursor polypeptide	7	2	0.0645	28.6	7.48551654630219e-06	0.0310199805678763	3.1	-32	-34	-28	2	MapMan	uPLM
TCACCTAT	Protein biosynthesis.ribosome biogenesis.small ribosomal subunit (SSU).SSU proteome.component RPS2	6	3	0.0553	42.9	3.28912198306989e-09	1.36301214978416e-05	3.09	-43	-47	-38	2	MapMan	uPLM
TATAGTCG	Vesicle trafficking.clathrin-independent machinery.Flotillin-class protein	3	2	0.0277	25	1.42747933391604e-06	0.00591547435974808	2.97	-44	-49	-30	2	MapMan	uPLM
TCCACAC	Solute transport.carrier-mediated transport.VIT family.iron cation transporter (VTL)	4	3	0.0369	2.24	7.30850904590328e-06	0.0302864614862232	2.96	-25	-76	17	2	MapMan	uPLM
TATAATCC	Cell wall organisation.cell wall proteins.expansin activities.alpha-like-class expansin	3	2	0.0277	15.4	3.97532688462425e-06	0.0164737546098829	2.95	-33	-37	-28	2	MapMan	uPLM
GAGTCGGC	Cellular respiration.oxidative phosphorylation.NADH dehydrogenase complex.non-core components.beta subcomplex.component NDUFB10	2	2	0.0184	6.67	7.39503122921688e-06	0.0306450094138748	2.93	-31	-60	76	2	MapMan	uPLM
TTATAAT	RNA biosynthesis.transcriptional regulation.C2C2 transcription factor superfamily.transcription factor (GATA)	26	5	0.24	4.07	9.39259654844931e-06	0.0389229200967739	2.93	-30	-34	-27	2	MapMan	uPLM
GTGTGGA	Solute transport.carrier-mediated transport.VIT family.iron cation transporter (VTL)	4	3	0.0369	3.95	1.31570800662784e-06	0.00545229397946575	2.89	-19	-40	11	2	MapMan	tPLM
GAGCGTTT	Protein modification.targeting peptide maturation.endomembrane system.SPC endoplasmic signal peptidase complex.catalytic component SEC11	2	2	0.0184	9.09	3.92701658379103e-06	0.01627355672323	2.89	-13	-42	16	2	MapMan	uPLM
TACTTAT	Lipid metabolism.lipid bodies-associated activities.caleosin lipid body surface protein (CLO/PXG)	6	3	0.0553	4.41	4.65028719285913e-06	0.0192707901272082	2.88	-29	-38	-24	2	MapMan	uPLM
AACCCTAC	RNA processing.organelle machinery.RNA editing.RNA editing factor (ORRM-type)	6	3	0.0553	5.56	2.30829409693334e-06	0.00956557073769177	2.82	-39	-63	42	2	MapMan	tPLM
ATAGGTGA	Protein biosynthesis.ribosome biogenesis.small ribosomal subunit (SSU).SSU proteome.component RPS2	6	3	0.0553	42.9	3.28912198306989e-09	1.36301214978416e-05	2.75	-36	-42	-31	2	MapMan	uPLM
AGTTTATA	Protein biosynthesis.ribosome biogenesis.small ribosomal subunit (SSU).SSU proteome.component RPS2	6	3	0.0553	9.68	4.20316786234153e-07	0.00174179276215433	2.74	-26	-29	-23	2	MapMan	uPLM
GTAGGGTT	RNA processing.organelle machinery.RNA editing.RNA editing factor (ORRM-type)	6	3	0.0553	5.36	2.57858733915958e-06	0.0106856659334773	2.7	-34	-54	58	2	MapMan	tPLM
TATAGTAT	RNA biosynthesis.transcriptional regulation.B3 transcription factor superfamily.transcription factor (RAV/NGATHA)	11	3	0.101	14.3	1.02176298171792e-06	0.00423418579623905	2.62	-33	-35	-29	2	MapMan	uPLM
ATAGT	Cell wall organisation.pectin.modification and degradation.polygalacturonase activities.non-catalytic polygalacturonase regulator	3	3	0.0277	1.25	1.06998404827984e-05	0.0221700694803583	2.59	-31	-32	-29	2	MapMan	uPLM
ATAGT	Phytohormone action.signalling peptides.NCRP (non-cysteine-rich-peptide) category.PIP/PIPL-peptide activity.PIP/PIPL-precursor polypeptide	7	4	0.0645	1.67	7.7648603702907e-06	0.0221700694803583	2.59	-31	-32	-29	2	MapMan	uPLM
CTCCTTTA	RNA biosynthesis.transcriptional regulation.C2C2 transcription factor superfamily.transcription factor (GATA)	26	3	0.24	20	5.45797934897132e-06	0.0226178664221371	2.59	-41	-54	-33	2	MapMan	uPLM
TTATATTC	RNA biosynthesis.RNA polymerase II-dependent transcription.transcription initiation.TFIIa basal transcription factor heterodimer.large subunit	2	2	0.0184	8.33	4.69201981439968e-06	0.0194437301108723	2.46	-29	-35	-27	2	MapMan	uPLM
ATAAACT	Protein biosynthesis.ribosome biogenesis.small ribosomal subunit (SSU).SSU proteome.component RPS2	6	3	0.0553	5.66	2.18050932456901e-06	0.00903603064101399	2.42	-33	-36	-30	2	MapMan	uPLM
AATACT	Cytoskeleton organisation.cytoskeleton-plasma membrane-cell wall interface.integrin-like protein (AT14a)	8	3	0.0738	5.26	7.56279821883586e-06	0.0313402358188558	2.42	-30	-31	-29	2	MapMan	uPLM
AGTATTT	Cytoskeleton organisation.cytoskeleton-plasma membrane-cell wall interface.integrin-like protein (AT14a)	8	3	0.0738	9.09	1.42198561692138e-06	0.00589270839652221	2.41	-25	-27	-24	2	MapMan	uPLM
GCTATTT	Nutrient uptake.nitrogen assimilation.systemic nitrogen signalling.signalling polypeptide (CEPD)	4	3	0.0369	4.76	7.43887568337903e-07	0.00308267008319227	2.4	-28	-44	-23	2	MapMan	uPLM
ACCTATAT	Protein biosynthesis.ribosome biogenesis.small ribosomal subunit (SSU).SSU proteome.component RPS2	6	3	0.0553	12	2.15335875930071e-07	0.000892351869854215	2.37	-40	-55	-27	2	MapMan	uPLM
ATAGGTGG	Phytohormone action.signalling peptides.NCRP (non-cysteine-rich-peptide) category.IMA/FEP-peptide activity.IMA/FEP precursor polypeptide	3	2	0.0277	13.3	5.35074320476393e-06	0.0221734798405417	2.36	-43	-73	-28	2	MapMan	miPLM
CCCCTTAT	Protein biosynthesis.organelle machinery.plastidial ribosome.large ribosomal subunit proteome.component psRPL12	2	2	0.0184	10	3.2300136403476e-06	0.0133851765256005	2.34	-49	-135	-36	2	MapMan	miPLM
ACCTAT	Protein biosynthesis.ribosome biogenesis.small ribosomal subunit (SSU).SSU proteome.component RPS2	6	3	0.0553	6.67	1.3230161244566e-06	0.00548257881974814	2.32	-36	-39	-34	2	MapMan	uPLM
TTATAGTC	Phytohormone action.signalling peptides.NCRP (non-cysteine-rich-peptide) category.TDL-peptide activity.TDL-precursor polypeptide	2	2	0.0184	25	4.76002010156489e-07	0.00197255233008849	2.28	-33	-38	-29	2	MapMan	uPLM
ATAATCCA	Cell wall organisation.cell wall proteins.expansin activities.alpha-like-class expansin	3	2	0.0277	20	2.29388105635431e-06	0.00950584309753225	2.26	-35	-38	-29	2	MapMan	uPLM
CACCTA	Protein biosynthesis.ribosome biogenesis.small ribosomal subunit (SSU).SSU proteome.component RPS2	6	3	0.0553	9.68	4.20316786234153e-07	0.00174179276215433	2.23	-39	-43	-37	2	MapMan	tPLM
CGTGTGTT	Solute transport.carrier-mediated transport.VIT family.iron cation transporter (VTL)	4	3	0.0369	18.8	1.05244598560099e-08	4.36133616433048e-05	2.2	-18	-31	-6	2	MapMan	uPLM
ACACAAC	Protein homeostasis.ubiquitin-proteasome system.N-degron pathways.Pro/N-degron pathway.ubiquitin protein ligase complex.component GID1	5	3	0.0461	2.86	8.69166629609512e-06	0.0360182651310182	2.2	-24	-37	5	2	MapMan	uPLM
AAATACTT	Cytoskeleton organisation.cytoskeleton-plasma membrane-cell wall interface.integrin-like protein (AT14a)	8	3	0.0738	23.1	7.5057494484868e-08	0.000311038257145293	2.12	-31	-32	-30	2	MapMan	uPLM
ACTCTCAC	Photosynthesis.photophosphorylation.photosystem II.LHC-II complex.component LHCb1/2/3	9	4	0.083	3.96	8.60925296491105e-07	0.00356767442865914	5.74	-6	-30	63	3	MapMan	uPLM
GTGAGAGT	Photosynthesis.photophosphorylation.photosystem II.LHC-II complex.component LHCb1/2/3	9	4	0.083	3.85	9.68481439252207e-07	0.00401338708426114	5.25	1	-29	70	3	MapMan	uPLM
TCATTC	Cytoskeleton organisation.cytoskeleton-plasma membrane-cell wall interface.integrin-like protein (AT14a)	8	3	0.0738	9.38	1.29316204772608e-06	0.00535886352577689	4.98	-2	-2	-2	3	MapMan	uPLM
GAATGA	Cytoskeleton organisation.cytoskeleton-plasma membrane-cell wall interface.integrin-like protein (AT14a)	8	3	0.0738	10	1.0592492083423e-06	0.00438952871937049	4.55	3	4	4	3	MapMan	uPLM
ACACTCTC	Lipid metabolism.phytosterol biosynthesis.phytosterol conjugation.methylsterol monooxygenase	4	3	0.0369	2.29	6.82643095285841e-06	0.0282887298686453	4.54	-3	-33	52	3	MapMan	miPLM
TTTCTCTA	Protein homeostasis.ubiquitin-proteasome system.N-degron pathways.Pro/N-degron pathway.ubiquitin protein ligase complex.component GID1	5	5	0.0461	1.52	2.53047045496909e-08	0.000104862695653919	4.34	8	-29	113	3	MapMan	uPLM
TCTTCACA	External stimuli response.pathogen.defense mechanisms.defensin activities.defensin (PDF1)	6	3	0.0553	6.38	1.51118973257968e-06	0.00626237025181019	4.33	-10	-15	7	3	MapMan	miPLM
CACTCTCA	Photosynthesis.photophosphorylation.photosystem II.LHC-II complex.component LHCb1/2/3	9	4	0.083	4.08	7.62533654468329e-07	0.00315993946411675	4.32	-10	-36	50	3	MapMan	uPLM
GAATG	Cytoskeleton organisation.cytoskeleton-plasma membrane-cell wall interface.integrin-like protein (AT14a)	8	3	0.0738	5.26	7.56279821883586e-06	0.0313402358188558	4.21	3	4	4	3	MapMan	uPLM
GAGAGTGT	Lipid metabolism.phytosterol biosynthesis.phytosterol conjugation.methylsterol monooxygenase	4	3	0.0369	2.34	6.3659685032269e-06	0.0263805734773723	4.03	9	-24	59	3	MapMan	miPLM
CATTC	Cytoskeleton organisation.cytoskeleton-plasma membrane-cell wall interface.integrin-like protein (AT14a)	8	3	0.0738	5.26	7.56279821883586e-06	0.0313402358188558	3.95	-1	-1	-1	3	MapMan	uPLM
GTTTTTG	Protein homeostasis.ubiquitin-proteasome system.N-degron pathways.Pro/N-degron pathway.ubiquitin protein ligase complex.component GID1	5	4	0.0461	0.993	9.11444629199662e-06	0.037770265434034	3.86	5	-10	35	3	MapMan	uPLM
AAAGCA	Phytohormone action.signalling peptides.NCRP (non-cysteine-rich-peptide) category.IDL-peptide activity.IDA/IDL-peptide receptor (HAESA)	2	2	0.0184	7.69	5.52502333217354e-06	0.0228956966885271	3.8	-5	-5	-5	3	MapMan	uPLM
AATGATT	Cytoskeleton organisation.cytoskeleton-plasma membrane-cell wall interface.integrin-like protein (AT14a)	8	3	0.0738	16.7	2.13779805424641e-07	0.000885903513679711	3.06	2	3	3	3	MapMan	tPLM
ACTCAAA	Phytohormone action.jasmonic acid.biosynthesis.allene oxidase cyclase (AOC)	4	2	0.0369	14.3	9.26835029682937e-06	0.0384080436300609	2.98	-4	-4	-4	3	MapMan	uPLM
AATCAT	Cytoskeleton organisation.cytoskeleton-plasma membrane-cell wall interface.integrin-like protein (AT14a)	8	3	0.0738	7.14	2.98269262754982e-06	0.0123602782485665	2.89	-4	-4	-4	3	MapMan	tPLM
ATGATT	Cytoskeleton organisation.cytoskeleton-plasma membrane-cell wall interface.integrin-like protein (AT14a)	8	3	0.0738	7.5	2.56876603654086e-06	0.0106449664554253	2.79	1	2	2	3	MapMan	tPLM
TGTTGTGT	Protein homeostasis.ubiquitin-proteasome system.N-degron pathways.Pro/N-degron pathway.ubiquitin protein ligase complex.component GID1	5	3	0.0461	4.48	2.23290611113427e-06	0.00925316292454041	2.76	-2	-27	16	3	MapMan	uPLM
CACACAA	Amino acid metabolism.degradation.proline.proline dehydrogenase	2	2	0.0184	4.17	1.917608098059e-05	0.0397328397917825	2.5	-3	-6	1	3	MapMan	uPLM
CACACAA	Cell cycle organisation.mitosis and meiosis.meiotic recombination.meiotic crossover.class I interference-sensitive crossover pathway.transverse filament protein of synaptonemal complex (ZYP1/ZIP1)	2	2	0.0184	4.17	1.917608098059e-05	0.0397328397917825	2.5	-3	-6	1	3	MapMan	uPLM
ACACAACA	Protein homeostasis.ubiquitin-proteasome system.N-degron pathways.Pro/N-degron pathway.ubiquitin protein ligase complex.component GID1	5	3	0.0461	5.08	1.51696550624439e-06	0.00628630505787676	2.42	-5	-30	7	3	MapMan	uPLM
TTTCGAAA	Cytoskeleton organisation.microtubular network.microtubule Tubulin heterodimer formation.Augmin gamma-Tubulin Ring Complex recruiting complex.accessory component EDE1	2	2	0.0184	3.03	3.64651539923453e-05	0.0377778995360698	2.22	-8	-25	51	3	MapMan	uPLM
TTTCGAAA	Protein homeostasis.proteolysis.metallopeptidase activities.FtsH endopeptidase activities.FtsH plastidial protease complexes.component FtsH7|9	2	2	0.0184	3.03	3.64651539923453e-05	0.0377778995360698	2.22	-8	-25	51	3	MapMan	uPLM
TTTCGAAA	RNA processing.messenger ribonucleoparticle (mRNP) export.TREX/THO mRNP trafficking complex.helicase component UAP56	2	2	0.0184	3.03	3.64651539923453e-05	0.0377778995360698	2.22	-8	-25	51	3	MapMan	uPLM
TTTCGAAA	RNA processing.pre-mRNA splicing.spliceosome assembly and disassembly.RNA helicase activities.RNA helicase (Sub2)	2	2	0.0184	3.03	3.64651539923453e-05	0.0377778995360698	2.22	-8	-25	51	3	MapMan	uPLM
CCGGTGTC	Protein translocation.nucleus.nucleocytoplasmic transport.GTPase activation accessory protein (RanBP1)	3	3	0.0277	10.7	1.54058741876374e-08	6.38419426335694e-05	6.75	178	126	205	NA	MapMan	uPLM
AGCGAGGA	Carbohydrate metabolism.starch metabolism.degradation.sugar translocation.maltose transporter	2	2	0.0184	4	2.08250879443464e-05	0.0431495822206857	6.57	167	115	201	NA	MapMan	uPLM
AGCGAGGA	Solute transport.carrier-mediated transport.maltose transporter (MEX)	2	2	0.0184	4	2.08250879443464e-05	0.0431495822206857	6.57	167	115	201	NA	MapMan	uPLM
GCCATTTT	Protein biosynthesis.ribosome biogenesis.small ribosomal subunit (SSU).SSU proteome.component RPS2	6	4	0.0553	1.33	8.34510270834905e-06	0.0345821056233985	6.39	43	6	117	NA	MapMan	uPLM
GACCGGAG	Protein homeostasis.ubiquitin-proteasome system.N-degron pathways.Pro/N-degron pathway.ubiquitin protein ligase complex.component GID1	5	3	0.0461	4.29	2.55043005399568e-06	0.0105689821437581	6.06	204	115	232	NA	MapMan	uPLM
AAAATGGC	Protein biosynthesis.ribosome biogenesis.small ribosomal subunit (SSU).SSU proteome.component RPS2	6	4	0.0553	1.26	1.02516803781027e-05	0.0424829634868578	5.96	36	1	120	NA	MapMan	uPLM
AATGGC	Protein modification.S-glutathionylation.glutathione S-transferase activities.class tau glutathione S-transferase	25	14	0.23	0.974	5.20053106460545e-07	0.0021551000731725	5.76	66	2	128	NA	MapMan	uPLM
AATGGC	Chromatin organisation.histones.histone (H2B)	8	7	0.0738	0.487	5.028250579931e-06	0.010418535201617	5.76	66	2	128	NA	MapMan	uPLM
AATGGC	Photosynthesis.photophosphorylation.photosystem II.LHC-II complex.component LHCb1/2/3	9	7	0.083	0.487	2.00186827741911e-05	0.0276524738054159	5.76	66	2	128	NA	MapMan	uPLM
AATGGC	Cell wall organisation.lignin.monolignol conjugation and polymerization.lignin peroxidase	5	5	0.0461	0.348	4.07027153928792e-05	0.0421680131470228	5.76	66	2	128	NA	MapMan	uPLM
GGCGCCAT	Chromatin organisation.histones.histone (H2B)	8	3	0.0738	11.5	6.79277223136056e-07	0.00281492481267582	5.53	28	-22	124	NA	MapMan	uPLM
CTGCCGCC	Carbohydrate metabolism.plastidial glycolysis.glyceraldehyde 3-phosphate dehydrogenase	2	2	0.0184	5	1.32600559972165e-05	0.0274748360262326	5.48	176	108	207	NA	MapMan	uPLM
CTGCCGCC	RNA processing.messenger ribonucleoparticle (mRNP) export.TREX-2 mRNP trafficking complex.component DSS1/Sem1	2	2	0.0184	5	1.32600559972165e-05	0.0274748360262326	5.48	176	108	207	NA	MapMan	uPLM
TCCTCGCT	Carbohydrate metabolism.starch metabolism.degradation.sugar translocation.maltose transporter	2	2	0.0184	4.44	1.68300710733902e-05	0.0348719072640644	5.47	160	123	196	NA	MapMan	uPLM
TCCTCGCT	Solute transport.carrier-mediated transport.maltose transporter (MEX)	2	2	0.0184	4.44	1.68300710733902e-05	0.0348719072640644	5.47	160	123	196	NA	MapMan	uPLM
CCATTGTT	Amino acid metabolism.biosynthesis.pyruvate family.pyruvate-derived amino acids.leucine.isopropylmalate isomerase heterodimer.small subunit	3	3	0.0277	0.904	2.84230854525432e-05	0.0392617553717797	5.18	39	4	150	NA	MapMan	uPLM
CCATTGTT	Coenzyme metabolism.tetrapyrrol biosynthesis.chlorophyll metabolism.protochlorophyllide oxidoreductase (POR) activities.light-dependent POR	3	3	0.0277	0.904	2.84230854525432e-05	0.0392617553717797	5.18	39	4	150	NA	MapMan	uPLM
CCATTGTT	Secondary metabolism.glucosinolates.glucosinolate biosynthesis.methylthioalkylmalate isomerase.small subunit	3	3	0.0277	0.904	2.84230854525432e-05	0.0392617553717797	5.18	39	4	150	NA	MapMan	uPLM
CGCTCCGA	Protein biosynthesis.translation initiation.Pre-Initiation Complex (PIC) module.eIF3 mRNA-to-PIC binding complex.component eIF3l	2	2	0.0184	7.41	5.9670251987474e-06	0.0247273524236092	5.17	220	148	294	NA	MapMan	uPLM
CCATTGAT	Protein translocation.endoplasmic reticulum.co-translational insertion system.Sec61 subcomplex.subunit gamma	3	3	0.0277	1.4	7.68109329479502e-06	0.0318304506136306	5.14	87	7	150	NA	MapMan	uPLM
TCGGAGCG	Protein biosynthesis.translation initiation.Pre-Initiation Complex (PIC) module.eIF3 mRNA-to-PIC binding complex.component eIF3l	2	2	0.0184	7.41	5.9670251987474e-06	0.0247273524236092	5.13	215	153	292	NA	MapMan	uPLM
AGCCATT	Chromatin organisation.histones.histone (H3)	10	6	0.0922	1.28	1.16085200661816e-06	0.00481057071542564	5.11	56	5	153	NA	MapMan	uPLM
AGCCATT	Photosynthesis.photophosphorylation.photosystem II.LHC-II complex.component LHCb1/2/3	9	5	0.083	1.06	1.63047001843114e-05	0.0337833387818933	5.11	56	5	153	NA	MapMan	uPLM
GGCACCGG	Enzyme classification.EC_4 lyases.EC_4.3 carbon-nitrogen lyase	14	3	0.129	10	6.80836518900132e-06	0.0282138653432215	5.05	135	78	209	NA	MapMan	uPLM
GCCATT	Protein modification.S-glutathionylation.glutathione S-transferase activities.class tau glutathione S-transferase	25	14	0.23	0.927	9.64595922179587e-07	0.00399728550151221	4.96	71	19	152	NA	MapMan	uPLM
GCCATT	Chromatin organisation.histones.histone (H2B)	8	7	0.0738	0.463	7.0690377017685e-06	0.0146470461180643	4.96	71	19	152	NA	MapMan	uPLM
GCCATT	Photosynthesis.photophosphorylation.photosystem II.LHC-II complex.component LHCb1/2/3	9	7	0.083	0.463	2.79569437099014e-05	0.0386178582446104	4.96	71	19	152	NA	MapMan	uPLM
CCCGCCAT	Chromatin organisation.histones.histone (H2A)	13	3	0.12	7.89	1.10744857259013e-05	0.045892668848135	4.95	51	5	122	NA	MapMan	uPLM
AATGGCT	Chromatin organisation.histones.histone (H3)	10	6	0.0922	1.28	1.16085200661816e-06	0.00481057071542564	4.94	48	-4	145	NA	MapMan	uPLM
AATGGCT	Photosynthesis.photophosphorylation.photosystem II.LHC-II complex.component LHCb1/2/3	9	5	0.083	1.06	1.63047001843114e-05	0.0337833387818933	4.94	48	-4	145	NA	MapMan	uPLM
AACAATGG	Amino acid metabolism.biosynthesis.pyruvate family.pyruvate-derived amino acids.leucine.isopropylmalate isomerase heterodimer.small subunit	3	3	0.0277	1.27	1.03019494525738e-05	0.0142304261771552	4.9	46	9	99	NA	MapMan	uPLM
AACAATGG	Coenzyme metabolism.tetrapyrrol biosynthesis.chlorophyll metabolism.protochlorophyllide oxidoreductase (POR) activities.light-dependent POR	3	3	0.0277	1.27	1.03019494525738e-05	0.0142304261771552	4.9	46	9	99	NA	MapMan	uPLM
AACAATGG	Secondary metabolism.glucosinolates.glucosinolate biosynthesis.methylthioalkylmalate isomerase.small subunit	3	3	0.0277	1.27	1.03019494525738e-05	0.0142304261771552	4.9	46	9	99	NA	MapMan	uPLM
ATGGCGC	Chromatin organisation.histones.histone (H2B)	8	3	0.0738	4.76	1.02427168232932e-05	0.0424458185157271	4.88	57	4	101	NA	MapMan	uPLM
ATCAATGG	Protein translocation.endoplasmic reticulum.co-translational insertion system.Sec61 subcomplex.subunit gamma	3	3	0.0277	1.38	8.00868444308104e-06	0.0331879883321278	4.7	77	8	151	NA	MapMan	uPLM
GAGCCATT	Chromatin organisation.histones.histone (H3)	10	5	0.0922	5.88	6.41116778762683e-09	2.65678793119256e-05	4.64	77	33	142	NA	MapMan	uPLM
GAGCCATT	Photosynthesis.photophosphorylation.photosystem II.LHC-II complex.component LHCb1/2/3	9	4	0.083	4.71	4.29487813388806e-07	0.000889898749341605	4.64	77	33	142	NA	MapMan	uPLM
GATCGCAC	Protein biosynthesis.ribosome biogenesis.large ribosomal subunit (LSU).LSU proteome.component RPL21	4	2	0.0369	13.3	1.06929346939441e-05	0.0443115213717043	4.63	169	109	234	NA	MapMan	uPLM
TCCCCGGC	Photosynthesis.calvin cycle.ribulose-1,5-bisphosphat carboxylase/oxygenase (RuBisCo) activity.RuBisCo heterodimer.small subunit	4	3	0.0369	11.5	4.88297378584026e-08	0.00020235043368522	4.53	79	15	154	NA	MapMan	miPLM
AAGCGAGG	Phytohormone action.auxin.transport.polar auxin transport.auxin transporter (PIN)	6	3	0.0553	7.32	9.94720990746309e-07	0.00206106189282635	4.52	167	147	237	NA	MapMan	uPLM
AAGCGAGG	Solute transport.carrier-mediated transport.BART superfamily.AEC family.auxin efflux transporter (PIN)	6	3	0.0553	7.32	9.94720990746309e-07	0.00206106189282635	4.52	167	147	237	NA	MapMan	uPLM
CCGGTGCC	Enzyme classification.EC_4 lyases.EC_4.3 carbon-nitrogen lyase	14	3	0.129	9.68	7.53209465515142e-06	0.0312130002509475	4.5	139	68	213	NA	MapMan	uPLM
GGGAAGCA	Amino acid metabolism.biosynthesis.pyruvate family.pyruvate-derived amino acids.leucine.3-isopropylmalate dehydrogenase	3	3	0.0277	8.33	3.35769052807482e-08	6.95713477417102e-05	4.49	168	93	228	NA	MapMan	miPLM
GGGAAGCA	Secondary metabolism.glucosinolates.glucosinolate biosynthesis.methylthioalkylmalate dehydrogenase	3	3	0.0277	8.33	3.35769052807482e-08	6.95713477417102e-05	4.49	168	93	228	NA	MapMan	miPLM
GCGCCAT	Chromatin organisation.histones.histone (H2B)	8	3	0.0738	3.9	1.87762398450952e-05	0.0389043689590373	4.47	63	2	137	NA	MapMan	uPLM
GCGCCAT	Protein homeostasis.proteolysis.serine-type peptidase activities.S16-class protease (LON)	7	3	0.0645	3.9	1.17954542673495e-05	0.0389043689590373	4.47	63	2	137	NA	MapMan	uPLM
CTAAGCCG	Carbohydrate metabolism.mannose metabolism.aldose 6-phosphate reductase	2	2	0.0184	11.1	2.60101098406939e-06	0.00538929475899177	4.45	118	73	219	NA	MapMan	uPLM
CTAAGCCG	Carbohydrate metabolism.sorbitol metabolism.aldose 6-phosphate reductase	2	2	0.0184	11.1	2.60101098406939e-06	0.00538929475899177	4.45	118	73	219	NA	MapMan	uPLM
CCTCGCTT	Phytohormone action.auxin.transport.polar auxin transport.auxin transporter (PIN)	6	3	0.0553	7.5	9.22128283614409e-07	0.00191064980364906	4.38	165	143	232	NA	MapMan	uPLM
CCTCGCTT	Solute transport.carrier-mediated transport.BART superfamily.AEC family.auxin efflux transporter (PIN)	6	3	0.0553	7.5	9.22128283614409e-07	0.00191064980364906	4.38	165	143	232	NA	MapMan	uPLM
CACTCT	Photosynthesis.photophosphorylation.photosystem II.LHC-II complex.component LHCb1/2/3	9	8	0.083	0.588	4.79957521614743e-07	0.0019889439695715	4.32	32	-28	120	NA	MapMan	uPLM
AGAGAGCC	Photosynthesis.photophosphorylation.photosystem II.LHC-II complex.component LHCb1/2/3	9	4	0.083	6.35	1.27383868070747e-07	0.000527878749285176	4.25	43	25	113	NA	MapMan	uPLM
AACGCCAT	Cellular respiration.tricarboxylic acid cycle.succinate dehydrogenase complex.components.component SDH7	2	2	0.0184	3.03	3.64651539923453e-05	0.0377778995360698	4.21	50	15	131	NA	MapMan	uPLM
AACGCCAT	External stimuli response.pathogen.effector-triggered immunity (ETI) network.EDS1-PAD4/SAG101 signalling heterodimers.component EDS1	2	2	0.0184	3.03	3.64651539923453e-05	0.0377778995360698	4.21	50	15	131	NA	MapMan	uPLM
AACGCCAT	Photosynthesis.photophosphorylation.photosystem II.LHC-related protein groups.two-helix LHC-related protein group.protein (SEP3)	2	2	0.0184	3.03	3.64651539923453e-05	0.0377778995360698	4.21	50	15	131	NA	MapMan	uPLM
AACGCCAT	Protein biosynthesis.organelle machinery.mitochondrial ribosome.mitochondrial ribosome-associated proteins.regulatory protein (PPR336)	2	2	0.0184	3.03	3.64651539923453e-05	0.0377778995360698	4.21	50	15	131	NA	MapMan	uPLM
CGACCTCC	Protein biosynthesis.ribosome biogenesis.large ribosomal subunit (LSU).LSU proteome.component RPL27a	2	2	0.0184	6.25	8.43203560848638e-06	0.0349423555615676	4.2	144	53	201	NA	MapMan	uPLM
AATGGCTC	Chromatin organisation.histones.histone (H3)	10	4	0.0922	5.88	2.8835821396902e-07	0.000597478219343809	4.19	69	26	108	NA	MapMan	uPLM
AATGGCTC	Photosynthesis.photophosphorylation.photosystem II.LHC-II complex.component LHCb1/2/3	9	4	0.083	5.88	1.73835269734946e-07	0.000597478219343809	4.19	69	26	108	NA	MapMan	uPLM
CGCTGGTT	Lipid metabolism.lipid trafficking.fatty acid export protein (FAX)	4	2	0.0369	8.33	2.80760289105557e-05	0.0387823546017809	4.19	301	263	342	NA	MapMan	uPLM
CGCTGGTT	Protein biosynthesis.ribosome biogenesis.large ribosomal subunit (LSU).LSU proteome.component RPL9	3	2	0.0277	8.33	1.4057023124911e-05	0.0387823546017809	4.19	301	263	342	NA	MapMan	uPLM
CGCTGGTT	Solute transport.carrier-mediated transport.fatty acid transporter (FAX)	4	2	0.0369	8.33	2.80760289105557e-05	0.0387823546017809	4.19	301	263	342	NA	MapMan	uPLM
AAGCCATT	Photosynthesis.calvin cycle.ribulose-1,5-bisphosphat carboxylase/oxygenase (RuBisCo) activity.RuBisCo heterodimer.small subunit	4	3	0.0369	2.13	8.52016752149821e-06	0.0176537871045443	4.1	55	11	117	NA	MapMan	uPLM
AAGCCATT	Phytohormone action.jasmonic acid.biosynthesis.allene oxidase cyclase (AOC)	4	3	0.0369	2.13	8.52016752149821e-06	0.0176537871045443	4.1	55	11	117	NA	MapMan	uPLM
CGTTCA	Vesicle trafficking.SNARE target membrane recognition and fusion complexes.Qa-type SNARE components.SYP1-group component	8	6	0.0738	1.34	1.25337542108641e-07	0.000519398774498209	4.08	152	96	242	NA	MapMan	uPLM
TCCACGAC	Cell wall organisation.lignin.monolignol conjugation and polymerization.lignin peroxidase	5	3	0.0461	9.68	2.10566120544163e-07	0.000872586003535012	4.05	254	212	277	NA	MapMan	uPLM
TCGTTGCG	Protein biosynthesis.ribosome biogenesis.large ribosomal subunit (LSU).LSU proteome.component RPP0	2	2	0.0184	5.71	1.01150427158254e-05	0.0419167370143804	4.04	175	120	244	NA	MapMan	uPLM
GTTGATCG	Vesicle trafficking.regulation of membrane tethering and fusion.RAB-GTPase activities.A-class RAB GTPase	21	4	0.194	5.97	7.35213327653584e-06	0.0304672402979645	4.03	135	36	173	NA	MapMan	uPLM
CCATTTTC	Protein biosynthesis.ribosome biogenesis.small ribosomal subunit (SSU).SSU proteome.component RPS2	6	4	0.0553	1.25	1.0510940485166e-05	0.0435573373705279	4.01	57	4	114	NA	MapMan	uPLM
CCGATTA	External stimuli response.temperature.cold response.ICE-CBF cold acclimation transcriptional cascade.transcription factor (CBF/DREB1)	3	3	0.0277	1.73	3.98806165486237e-06	0.0165265274977497	3.97	136	91	209	NA	MapMan	uPLM
CGATTGTC	RNA processing.RNA 3'-end processing.mRNA polyadenylation.Cleavage Factor II (CF-IIm) complex.component Pcf11	3	2	0.0277	10.5	8.71192309750517e-06	0.0361022093160614	3.96	193	165	223	NA	MapMan	uPLM
CTTACAAG	Enzyme classification.EC_1 oxidoreductases.EC_1.1 oxidoreductase acting on CH-OH group of donor	65	5	0.599	10.4	9.27616783217107e-06	0.0384404394965169	3.96	378	335	423	NA	MapMan	uPLM
CGAAAATG	Protein biosynthesis.ribosome biogenesis.small ribosomal subunit (SSU).SSU proteome.component RPS2	6	4	0.0553	3.48	1.76949920756935e-07	0.000733280471616739	3.95	26	4	90	NA	MapMan	uPLM
AAATGGCT	Chromatin organisation.histones.histone (H3)	10	4	0.0922	3.48	2.39721224605011e-06	0.00993404754763166	3.93	37	6	102	NA	MapMan	uPLM
TGGCTTCT	External stimuli response.pathogen.effector-triggered immunity (ETI) network.effector receptor (NLR)	57	9	0.525	5.26	2.28962023731031e-07	0.000948818626341392	3.9	66	5	135	NA	MapMan	uPLM
TGGCTTCT	Phytohormone action.jasmonic acid.biosynthesis.allene oxidase cyclase (AOC)	4	3	0.0369	1.75	1.52232428273144e-05	0.0315425591381954	3.9	66	5	135	NA	MapMan	uPLM
CCATTGT	Amino acid metabolism.biosynthesis.pyruvate family.pyruvate-derived amino acids.leucine.isopropylmalate isomerase heterodimer.small subunit	3	3	0.0277	0.84	3.53620774115079e-05	0.0488468162644296	3.86	68	19	104	NA	MapMan	uPLM
CCATTGT	Protein biosynthesis.ribosome biogenesis.large ribosomal subunit (LSU).LSU proteome.component RPL27	3	3	0.0277	0.84	3.53620774115079e-05	0.0488468162644296	3.86	68	19	104	NA	MapMan	uPLM
CCATTGT	Secondary metabolism.glucosinolates.glucosinolate biosynthesis.methylthioalkylmalate isomerase.small subunit	3	3	0.0277	0.84	3.53620774115079e-05	0.0488468162644296	3.86	68	19	104	NA	MapMan	uPLM
ATCGGTGT	Vesicle trafficking.regulation of membrane tethering and fusion.RAB-GTPase activities.A-class RAB GTPase	21	4	0.194	9.09	1.34031638241785e-06	0.00555427108873958	3.82	201	134	251	NA	MapMan	uPLM
GCTCGTTT	Chromatin organisation.histones.histone (H2A)	13	3	0.12	8.33	9.38613308330033e-06	0.0388961354971965	3.81	159	140	237	NA	MapMan	uPLM
ACCATGG	Enzyme classification.EC_2 transferases.EC_2.4 glycosyltransferase	102	13	0.94	7.07	1.57923273833124e-08	6.54434046764465e-05	3.8	65	32	151	NA	MapMan	uPLM
AGAAGCCA	External stimuli response.pathogen.effector-triggered immunity (ETI) network.effector receptor (NLR)	57	9	0.525	5.66	1.22792834185302e-07	0.000508853504863893	3.8	73	22	134	NA	MapMan	uPLM
ACCATGG	RNA biosynthesis.transcriptional regulation.MYB transcription factor superfamily.transcription factor (MYB)	102	10	0.94	5.43	8.53091865885558e-06	0.0176760634611488	3.8	65	32	151	NA	MapMan	uPLM
AGAAGCCA	Phytohormone action.jasmonic acid.biosynthesis.allene oxidase cyclase (AOC)	4	3	0.0369	1.89	1.22318974146776e-05	0.0253444914432121	3.8	73	22	134	NA	MapMan	uPLM
AACCGACG	RNA biosynthesis.DNA-dependent RNA polymerase (Pol) complexes.Pol I-V shared regulatory components.subunit 3	2	2	0.0184	8.7	4.3010181631997e-06	0.0178234192682995	3.78	154	135	179	NA	MapMan	uPLM
CGTTTTCC	Protein homeostasis.ubiquitin-proteasome system.N-degron pathways.Pro/N-degron pathway.ubiquitin protein ligase complex.component GID1	5	3	0.0461	3.09	6.84373872076526e-06	0.0283604532588512	3.77	41	5	147	NA	MapMan	uPLM
CCATGGGA	Carbohydrate metabolism.starch metabolism.degradation.sugar translocation.maltose transporter	2	2	0.0184	3.17	3.32011402084151e-05	0.0458618416745573	3.76	89	-11	139	NA	MapMan	uPLM
CCATGGGA	Enzyme classification.EC_2 transferases.EC_2.4 glycosyltransferase	102	6	0.94	9.52	2.62598496024187e-05	0.0458618416745573	3.76	89	-11	139	NA	MapMan	uPLM
CCATGGGA	Solute transport.carrier-mediated transport.maltose transporter (MEX)	2	2	0.0184	3.17	3.32011402084151e-05	0.0458618416745573	3.76	89	-11	139	NA	MapMan	uPLM
TGAACG	Vesicle trafficking.SNARE target membrane recognition and fusion complexes.Qa-type SNARE components.SYP1-group component	8	6	0.0738	1.35	1.17226402502211e-07	0.000485786211969163	3.75	148	105	251	NA	MapMan	uPLM
CCGTCTAG	Enzyme classification.EC_1 oxidoreductases.EC_1.14 oxidoreductase acting on paired donor with incorporation or reduction of molecular oxygen	160	5	1.48	29.4	3.51749297330631e-06	0.0145764908813813	3.73	224	191	257	NA	MapMan	uPLM
TAATCGG	External stimuli response.temperature.cold response.ICE-CBF cold acclimation transcriptional cascade.transcription factor (CBF/DREB1)	3	3	0.0277	1.61	4.96242206280906e-06	0.0205642770282807	3.72	130	90	215	NA	MapMan	uPLM
GGAAAACG	Protein homeostasis.ubiquitin-proteasome system.N-degron pathways.Pro/N-degron pathway.ubiquitin protein ligase complex.component GID1	5	3	0.0461	2.94	7.96427286490216e-06	0.0330039467521545	3.71	47	9	154	NA	MapMan	uPLM
GGTGTCGC	Protein homeostasis.ubiquitin-proteasome system.ubiquitin-fold protein conjugation.RUB/NEDD8 conjugation (neddylation).ubiquitin-fold protein (RUB)	2	2	0.0184	8	5.10002153739096e-06	0.0211344892509481	3.7	98	62	207	NA	MapMan	uPLM
GCGTCCAT	Protein translocation.endoplasmic reticulum.co-translational insertion system.Sec61 subcomplex.subunit gamma	3	2	0.0277	8.7	1.28863977110971e-05	0.0267006160573931	3.7	112	40	172	NA	MapMan	uPLM
GCGTCCAT	RNA processing.pre-mRNA splicing.U2-type-intron-specific major spliceosome.U1 small nuclear ribonucleoprotein particle (snRNP).accessory protein activities.pre-mRNA-processing protein (LUC7)	3	2	0.0277	8.7	1.28863977110971e-05	0.0267006160573931	3.7	112	40	172	NA	MapMan	uPLM
CGTGCTC	Cytoskeleton organisation.microtubular network.alpha-beta-Tubulin heterodimer.component beta-Tubulin	9	6	0.083	8.7	4.39123166577562e-12	1.81972640229742e-08	3.69	206	144	238	NA	MapMan	uPLM
CGACAATG	Protein biosynthesis.ribosome biogenesis.small ribosomal subunit (SSU).SSU proteome.component RPS27a	3	3	0.0277	3.95	3.30596140229215e-07	0.00136999040510987	3.69	55	6	135	NA	MapMan	tPLM
AGTTCGGG	Secondary metabolism.glucosinolates.glucosinolate biosynthesis.aliphatic core structure.oligohomomethionine N-hydroxylase	2	2	0.0184	25	4.76002010156489e-07	0.00197255233008849	3.64	248	217	280	NA	MapMan	uPLM
CATCCCG	Carbohydrate metabolism.starch metabolism.degradation.sugar translocation.maltose transporter	2	2	0.0184	4.17	1.917608098059e-05	0.0397328397917825	3.64	179	148	259	NA	MapMan	uPLM
CATCCCG	Solute transport.carrier-mediated transport.maltose transporter (MEX)	2	2	0.0184	4.17	1.917608098059e-05	0.0397328397917825	3.64	179	148	259	NA	MapMan	uPLM
GACAAGGA	Protein biosynthesis.ribosome biogenesis.small ribosomal subunit (SSU).SSU proteome.component RPS27a	3	3	0.0277	4.35	2.46390528750633e-07	0.00102104235114262	3.56	122	80	169	NA	MapMan	uPLM
AGCGTGC	Chromatin organisation.histones.histone (H4)	8	4	0.0738	10.8	7.94175210945597e-09	3.29106207415855e-05	3.54	260	198	314	NA	MapMan	uPLM
AGCGTGC	Carbohydrate metabolism.starch metabolism.degradation.sugar translocation.maltose transporter	2	2	0.0184	5.41	1.13220478130079e-05	0.0156395220457016	3.54	260	198	314	NA	MapMan	uPLM
AGCGTGC	Solute transport.carrier-mediated transport.maltose transporter (MEX)	2	2	0.0184	5.41	1.13220478130079e-05	0.0156395220457016	3.54	260	198	314	NA	MapMan	uPLM
AGCGTGC	Cellular respiration.tricarboxylic acid cycle.isocitrate dehydrogenase heterodimer.regulatory component	3	2	0.0277	5.41	3.38930642922362e-05	0.0351132146067567	3.54	260	198	314	NA	MapMan	uPLM
TTCGGACG	Protein homeostasis.ubiquitin-proteasome system.N-degron pathways.Pro/N-degron pathway.ubiquitin protein ligase complex.component GID1	5	3	0.0461	14.3	6.23895847920448e-08	0.000258542439378234	3.51	131	58	176	NA	MapMan	uPLM
AGCTGCCG	Cellular respiration.oxidative phosphorylation.cytochrome c reductase complex.peptidase component MPP heterodimer.subunit alpha	2	2	0.0184	8.7	4.3010181631997e-06	0.00891170963414977	3.51	142	115	186	NA	MapMan	uPLM
AGCTGCCG	Protein modification.targeting peptide maturation.mitochondrion.MPP mitochondrial signal peptidase heterodimer.subunit alpha	2	2	0.0184	8.7	4.3010181631997e-06	0.00891170963414977	3.51	142	115	186	NA	MapMan	uPLM
CACGCTCG	Chromatin organisation.histones.histone (H4)	8	3	0.0738	11.1	7.63922301713264e-07	0.00316569401829977	3.5	288	197	330	NA	MapMan	uPLM
GAGCACG	Cytoskeleton organisation.microtubular network.alpha-beta-Tubulin heterodimer.component beta-Tubulin	9	6	0.083	7.32	1.27870745457422e-11	5.29896369175555e-08	3.48	174	109	234	NA	MapMan	uPLM
AGAGCCAT	Photosynthesis.photophosphorylation.photosystem II.LHC-II complex.component LHCb1/2/3	9	4	0.083	6.15	1.44678840433975e-07	0.000599549114758391	3.48	84	17	123	NA	MapMan	uPLM
AATGGA	Enzyme classification.EC_1 oxidoreductases.EC_1.14 oxidoreductase acting on paired donor with incorporation or reduction of molecular oxygen	160	42	1.48	3.01	3.49006893596193e-06	0.0144628456706262	3.47	40	1	118	NA	MapMan	uPLM
CGCTAGGG	Protein biosynthesis.ribosome biogenesis.small ribosomal subunit (SSU).SSU proteome.component RPS2	6	3	0.0553	17.6	6.37704067198192e-08	0.000264264565446931	3.41	33	-28	92	NA	MapMan	uPLM
CGAGGATG	Cell wall organisation.cutin and suberin.cuticular lipid formation.acyl-reduction pathway.wax ester synthase and diacylglycerol acyltransferase	9	4	0.083	6.45	1.19340185549001e-07	0.000494545728915059	3.4	230	172	297	NA	MapMan	uPLM
GGATTGGC	Protein modification.targeting peptide maturation.endomembrane system.SPC endoplasmic signal peptidase complex.component SPCs1	2	2	0.0184	8	5.10002153739096e-06	0.0211344892509481	3.4	202	143	241	NA	MapMan	uPLM
AATCCCGT	Protein homeostasis.ubiquitin-proteasome system.26S proteasome.19S regulatory particle.ATPase components.regulatory component RPT4	2	2	0.0184	7.69	5.52502333217354e-06	0.0228956966885271	3.38	163	110	219	NA	MapMan	uPLM
AATCCCGT	Coenzyme metabolism.iron-sulfur cluster assembly machinery.mitochondrial ISC system.assembly phase.scaffold protein (ISU)	3	2	0.0277	7.69	1.65506162279688e-05	0.0342928768243513	3.38	163	110	219	NA	MapMan	uPLM
ATGGACGC	Protein translocation.endoplasmic reticulum.co-translational insertion system.Sec61 subcomplex.subunit gamma	3	2	0.0277	7.41	1.78735651066214e-05	0.0370340269009196	3.38	79	6	153	NA	MapMan	uPLM
ATGGACGC	RNA processing.pre-mRNA splicing.U2-type-intron-specific major spliceosome.U1 small nuclear ribonucleoprotein particle (snRNP).accessory protein activities.pre-mRNA-processing protein (LUC7)	3	2	0.0277	7.41	1.78735651066214e-05	0.0370340269009196	3.38	79	6	153	NA	MapMan	uPLM
TCCCATGG	Carbohydrate metabolism.starch metabolism.degradation.sugar translocation.maltose transporter	2	2	0.0184	3.28	3.11101313780848e-05	0.0429734614769278	3.38	108	25	148	NA	MapMan	uPLM
TCCCATGG	Enzyme classification.EC_2 transferases.EC_2.4 glycosyltransferase	102	6	0.94	9.84	2.17875741322092e-05	0.0429734614769278	3.38	108	25	148	NA	MapMan	uPLM
TCCCATGG	Solute transport.carrier-mediated transport.maltose transporter (MEX)	2	2	0.0184	3.28	3.11101313780848e-05	0.0429734614769278	3.38	108	25	148	NA	MapMan	uPLM
GCGACGTC	Carbohydrate metabolism.starch metabolism.degradation.sugar translocation.maltose transporter	2	2	0.0184	20	7.65003230608643e-07	0.00158508669382111	3.36	119	95	145	NA	MapMan	tPLM
GCGACGTC	Solute transport.carrier-mediated transport.maltose transporter (MEX)	2	2	0.0184	20	7.65003230608643e-07	0.00158508669382111	3.36	119	95	145	NA	MapMan	tPLM
CCGGACTT	Protein modification.phosphorylation.TKL protein kinase superfamily.protein kinase (DUF26)	14	4	0.129	16	2.16273373047337e-08	8.96236857908164e-05	3.34	255	214	354	NA	MapMan	uPLM
CCATGGT	Enzyme classification.EC_2 transferases.EC_2.4 glycosyltransferase	102	12	0.94	7.1	5.55013209660405e-08	0.000229997474083272	3.34	72	45	149	NA	MapMan	uPLM
CCGGACTT	Protein modification.phosphorylation.TKL protein kinase superfamily.G-Lectin protein kinase families.protein kinase (SD-1)	28	4	0.258	16	4.32875762501306e-07	0.000896918579902705	3.34	255	214	354	NA	MapMan	uPLM
CATTTTCG	Protein biosynthesis.ribosome biogenesis.small ribosomal subunit (SSU).SSU proteome.component RPS2	6	4	0.0553	2.84	4.02264074911679e-07	0.001666982326434	3.33	28	4	117	NA	MapMan	uPLM
CTTACGCC	Protein biosynthesis.ribosome biogenesis.small ribosomal subunit (SSU).SSU proteome.component RPS3a	2	2	0.0184	10.5	2.90701227631285e-06	0.0120466588730404	3.33	279	242	320	NA	MapMan	uPLM
TGCCGTCG	RNA processing.organelle machinery.RNA editing.RNA editing factor (MORF-type)	7	3	0.0645	5.77	3.58844988302934e-06	0.0148705363152736	3.33	132	52	198	NA	MapMan	uPLM
TGCCGTCG	Nucleotide metabolism.purines.salvage pathway.adenosine kinase	2	2	0.0184	3.85	2.2542095195268e-05	0.0467072212445954	3.33	132	52	198	NA	MapMan	uPLM
TGGTTTCT	Chromatin organisation.histones.histone (H2B)	8	6	0.0738	2.65	2.0713368957958e-09	8.5836200961778e-06	3.31	88	-4	133	NA	MapMan	uPLM
TTTCATCG	Solute transport.primary active transport.V-type ATPase complex.membrane V0 subcomplex.subunit c	7	4	0.0645	3.2	5.72777924200787e-07	0.00237359171788806	3.31	152	89	217	NA	MapMan	miPLM
TTTCATCG	Redox homeostasis.hydrogen peroxide removal.peroxiredoxin activities.type-2 peroxiredoxin (PrxII)	5	3	0.0461	2.4	1.46916212038815e-05	0.0304410391344426	3.31	152	89	217	NA	MapMan	miPLM
CTCGGCCG	Cellular respiration.oxidative phosphorylation.ATP synthase complex.peripheral MF1 subcomplex.subunit beta	3	2	0.0277	9.09	1.17665655961539e-05	0.0487606478304619	3.3	158	97	211	NA	MapMan	uPLM
ATGGCTA	External stimuli response.pathogen.defense mechanisms.defensin activities.defensin (PDF1)	6	5	0.0553	2.02	3.4645239049469e-08	0.000143569870621	3.29	67	6	146	NA	MapMan	uPLM
ATCGTCCC	Enzyme classification.EC_2 transferases.EC_2.3 acyltransferase	30	4	0.277	20	2.23354363382045e-07	0.000925580481855195	3.29	199	146	235	NA	MapMan	uPLM
CGAGCGTG	Chromatin organisation.histones.histone (H4)	8	3	0.0738	10.7	8.5529674226757e-07	0.00354434969995681	3.29	295	189	334	NA	MapMan	uPLM
GCCGACCT	Protein biosynthesis.ribosome biogenesis.large ribosomal subunit (LSU).LSU proteome.component RPL21	4	4	0.0369	44.4	2.18566441387473e-13	9.05739333109688e-10	3.27	131	81	158	NA	MapMan	uPLM
AGGATCCG	Protein biosynthesis.ribosome biogenesis.small ribosomal subunit (SSU).SSU proteome.component RPS16	3	2	0.0277	12.5	6.11475887933492e-06	0.0253395607959639	3.27	251	240	273	NA	MapMan	uPLM
ATGGCTCT	Photosynthesis.photophosphorylation.photosystem II.LHC-II complex.component LHCb1/2/3	9	4	0.083	5.8	1.84464481832048e-07	0.000764420812712005	3.25	81	2	116	NA	MapMan	uPLM
TTCCGTCC	Chromatin organisation.histones.histone (H3)	10	4	0.0922	25	6.59470411625563e-10	2.73284538577633e-06	3.24	161	131	200	NA	MapMan	uPLM
CAGAAGCG	Protein biosynthesis.ribosome biogenesis.large ribosomal subunit (LSU).LSU proteome.component RPL19	4	3	0.0369	8.57	1.22842839865813e-07	0.00050906072840393	3.24	72	3	114	NA	MapMan	uPLM
CGTCGTGA	Secondary metabolism.glucosinolates.glucosinolate biosynthesis.secondary modifications.flavin-containing monooxygenase	5	3	0.0461	6	9.15736773947991e-07	0.00379481319124048	3.24	163	130	242	NA	MapMan	uPLM
AGCGTCGA	Solute transport.carrier-mediated transport.MFS superfamily.OCT family.organic cation transporter (OCT)	6	3	0.0553	7.5	9.22128283614409e-07	0.00382129960729811	3.22	170	110	251	NA	MapMan	uPLM
AGCGTCGA	Secondary metabolism.terpenoids.terpene biosynthesis.mono-/sesquiterpene-/diterpene synthase	13	3	0.12	7.5	1.29521662218148e-05	0.0268368884116003	3.22	170	110	251	NA	MapMan	uPLM
TAGCCAT	External stimuli response.pathogen.defense mechanisms.defensin activities.defensin (PDF1)	6	5	0.0553	2.12	2.7558966735824e-08	0.000114204358153255	3.21	81	25	150	NA	MapMan	uPLM
GTCACCGA	RNA processing.pre-mRNA splicing.spliceosome-associated non-snRNP MOS4-associated complex (MAC).associated components.component MAC5	3	3	0.0277	5.88	9.79326404021822e-08	0.000405832861826643	3.18	171	130	248	NA	MapMan	tPLM
GTCACCGA	RNA processing.pre-mRNA splicing.spliceosome-associated non-snRNP MOS4-associated complex (MAC).associated components.component MOS2	2	2	0.0184	3.92	2.16750915339116e-05	0.0449107896582647	3.18	171	130	248	NA	MapMan	tPLM
CCCGGAAT	Cell wall organisation.lignin.monolignol glycosylation and deglycosylation.coniferyl-alcohol glucosyltransferase	3	3	0.0277	23.1	1.3449572703493e-09	5.5735029283275e-06	3.17	87	61	126	NA	MapMan	uPLM
CCCTGAGC	Photosynthesis.photophosphorylation.photosystem II.LHC-II complex.component LHCb1/2/3	9	5	0.083	41.7	7.96515465802112e-14	3.30076009028395e-10	3.16	408	385	433	NA	MapMan	uPLM
GCGCTTCG	Protein biosynthesis.ribosome biogenesis.large ribosomal subunit (LSU).LSU proteome.component RPL13a	4	3	0.0369	18.8	1.05244598560099e-08	4.36133616433048e-05	3.16	125	46	179	NA	MapMan	uPLM
GGCTCTCT	Photosynthesis.photophosphorylation.photosystem II.LHC-II complex.component LHCb1/2/3	9	4	0.083	6.56	1.1168216316013e-07	0.00046281088413558	3.15	48	22	105	NA	MapMan	uPLM
CAGTGCTC	Chromatin organisation.histones.histone (H3)	10	3	0.0922	15.8	5.42602106569706e-07	0.00224854312962486	3.15	236	202	288	NA	MapMan	uPLM
AAGTCCGG	Protein modification.phosphorylation.TKL protein kinase superfamily.protein kinase (DUF26)	14	4	0.129	16.7	1.81803892353369e-08	7.53395329912359e-05	3.13	272	227	359	NA	MapMan	uPLM
AAGTCCGG	Protein modification.phosphorylation.TKL protein kinase superfamily.G-Lectin protein kinase families.protein kinase (SD-1)	28	4	0.258	16.7	3.64260679018815e-07	0.000754748126926984	3.13	272	227	359	NA	MapMan	uPLM
CTGGCCAT	Cellular respiration.oxidative phosphorylation.ATP synthase complex.membrane MF0 subcomplex.subunit ATP6	2	2	0.0184	6.67	7.39503122921688e-06	0.0306450094138748	3.13	126	104	249	NA	MapMan	uPLM
TTCGTCCT	Cell wall organisation.lignin.monolignol glycosylation and deglycosylation.coniferyl-alcohol glucosyltransferase	3	3	0.0277	4.55	2.15193163255888e-07	0.000891760468532398	3.12	144	75	215	NA	MapMan	uPLM
CGGCCGAG	Cellular respiration.oxidative phosphorylation.ATP synthase complex.peripheral MF1 subcomplex.subunit beta	3	2	0.0277	11.8	6.92963368984584e-06	0.0287164020107212	3.12	161	123	213	NA	MapMan	uPLM
TGTCCGAT	Cytoskeleton organisation.microtubular network.alpha-beta-Tubulin heterodimer.component alpha-Tubulin	6	3	0.0553	8.57	6.11498745359876e-07	0.00253405080077133	3.11	130	73	221	NA	MapMan	uPLM
TCACGACG	Protein homeostasis.ubiquitin-proteasome system.N-degron pathways.Pro/N-degron pathway.ubiquitin protein ligase complex.component GID1	5	3	0.0461	5.77	1.03225342256955e-06	0.0021388290915641	3.1	153	125	243	NA	MapMan	uPLM
TCACGACG	Secondary metabolism.glucosinolates.glucosinolate biosynthesis.secondary modifications.flavin-containing monooxygenase	5	3	0.0461	5.77	1.03225342256955e-06	0.0021388290915641	3.1	153	125	243	NA	MapMan	uPLM
TACCACGG	RNA biosynthesis.transcriptional regulation.transcription factor (HUA2)	3	2	0.0277	15.4	3.97532688462425e-06	0.0164737546098829	3.1	398	308	434	NA	MapMan	uPLM
GCGCCGAG	Cytoskeleton organisation.microtubular network.alpha-beta-Tubulin heterodimer.component beta-Tubulin	9	3	0.083	12.5	7.92583560158573e-07	0.00328446627329713	3.09	155	112	259	NA	MapMan	uPLM
GCGCCGAG	Photosynthesis.photophosphorylation.photosystem I.PS-I complex.component PsaD	2	2	0.0184	8.33	4.69201981439968e-06	0.00972186505543614	3.09	155	112	259	NA	MapMan	uPLM
AGCCATTT	Chromatin organisation.histones.histone (H3)	10	4	0.0922	3.39	2.65735975011042e-06	0.0110120988044576	3.09	84	18	112	NA	MapMan	uPLM
CCCACTCG	Enzyme classification.EC_2 transferases.EC_2.3 acyltransferase	30	3	0.277	20	8.49457311685817e-06	0.0352015109962603	3.09	224	193	282	NA	MapMan	tPLM
CGTCCGC	Protein homeostasis.protein quality control.Hsp90 chaperone system.chaperone (Hsp90)	7	3	0.0645	8.33	1.16450074016479e-06	0.0048256910672429	3.08	128	44	155	NA	MapMan	uPLM
TCGACGCT	Secondary metabolism.terpenoids.terpene biosynthesis.mono-/sesquiterpene-/diterpene synthase	13	3	0.12	9.68	5.92955083724762e-06	0.0245720586695541	3.08	163	139	235	NA	MapMan	uPLM
GCGCCATG	Protein biosynthesis.organelle machinery.mitochondrial ribosome.small ribosomal subunit proteome.component mtRPS15	2	2	0.0184	11.1	2.60101098406939e-06	0.0107785895179835	3.02	65	-11	128	NA	MapMan	uPLM
GTTCGAGC	External stimuli response.pathogen.effector-triggered immunity (ETI) network.immunity suppressor protein (SOBER/TIPSY)	2	2	0.0184	5.13	1.25970531973556e-05	0.0261010942249209	3.02	173	100	228	NA	MapMan	uPLM
GTTCGAGC	RNA biosynthesis.DNA-dependent RNA polymerase (Pol) complexes.Pol I-V shared regulatory components.subunit 3	2	2	0.0184	5.13	1.25970531973556e-05	0.0261010942249209	3.02	173	100	228	NA	MapMan	uPLM
ATGGCCAG	Cellular respiration.oxidative phosphorylation.ATP synthase complex.membrane MF0 subcomplex.subunit ATP6	2	2	0.0184	6.45	7.90503338295597e-06	0.0327584583389696	3.02	146	105	245	NA	MapMan	uPLM
TGCGATCC	Enzyme classification.EC_1 oxidoreductases.EC_1.3 oxidoreductase acting on CH-CH group of donor	33	4	0.304	26.7	9.46344782628859e-08	0.000392165277921399	3.01	181	134	191	NA	MapMan	miPLM
ACAAGCTG	Protein modification.S-glutathionylation.glutaredoxin	25	4	0.23	9.3	2.54908833981873e-06	0.0105634220802088	3.01	373	299	389	NA	MapMan	uPLM
TGCGATCC	Protein biosynthesis.ribosome biogenesis.large ribosomal subunit (LSU).LSU proteome.component RPL21	4	2	0.0369	13.3	1.06929346939441e-05	0.0221557606858521	3.01	181	134	191	NA	MapMan	miPLM
CCCGAACT	Secondary metabolism.glucosinolates.glucosinolate biosynthesis.aliphatic core structure.oligohomomethionine N-hydroxylase	2	2	0.0184	11.8	2.31200976361723e-06	0.0095809684604298	3	239	208	326	NA	MapMan	uPLM
CTGGATGA	Chromatin organisation.histones.histone (H2B)	8	6	0.0738	21.4	4.65331976865958e-15	1.92833571213253e-11	2.99	250	225	321	NA	MapMan	uPLM
GAGCGTCG	Secondary metabolism.terpenoids.terpene biosynthesis.mono-/sesquiterpene-/diterpene synthase	13	3	0.12	9.38	6.53842388915947e-06	0.0270952285966768	2.98	137	87	228	NA	MapMan	uPLM
GCTCAGGG	Photosynthesis.photophosphorylation.photosystem II.LHC-II complex.component LHCb1/2/3	9	5	0.083	29.4	6.21371313829258e-13	2.57496272450844e-09	2.97	397	368	425	NA	MapMan	uPLM
TCCGCGCC	Photosynthesis.photophosphorylation.photosystem I.PS-I complex.component PsaD	2	2	0.0184	18.2	9.35003948521674e-07	0.00387465636267382	2.97	112	79	200	NA	MapMan	uPLM
TGTCACCG	RNA processing.pre-mRNA splicing.spliceosome-associated non-snRNP MOS4-associated complex (MAC).associated components.component MAC5	3	3	0.0277	9.68	2.11384018539164e-08	8.75975372826295e-05	2.96	174	125	227	NA	MapMan	uPLM
CTGTCGAC	Protein biosynthesis.ribosome biogenesis.large ribosomal subunit (LSU).LSU proteome.component RPP1	3	3	0.0277	13.6	7.24207760957313e-09	3.00111696140711e-05	2.95	204	183	291	NA	MapMan	uPLM
CCCCGAC	Protein biosynthesis.ribosome biogenesis.large ribosomal subunit (LSU).LSU proteome.component RPL9	3	3	0.0277	5.56	1.16644475992112e-07	0.00048337470851131	2.94	120	39	185	NA	MapMan	tPLM
GTCGTGA	Secondary metabolism.glucosinolates.glucosinolate biosynthesis.secondary modifications.flavin-containing monooxygenase	5	4	0.0461	2.8	1.43372659637742e-07	0.000594136301538804	2.94	154	119	252	NA	MapMan	uPLM
GCCGCTGA	Chromatin organisation.histones.histone (H2A)	13	3	0.12	13	2.34917842345595e-06	0.00973499538680147	2.94	257	202	283	NA	MapMan	uPLM
GTCGTGA	Protein homeostasis.ubiquitin-proteasome system.N-degron pathways.Pro/N-degron pathway.ubiquitin protein ligase complex.component GID1	5	3	0.0461	2.1	2.20082656939628e-05	0.045601126517891	2.94	154	119	252	NA	MapMan	uPLM
GGTGCGC	Solute transport.carrier-mediated transport.DMT superfamily.NST-TPT group.nucleotide sugar transporter (UAfT)	5	2	0.0461	18.2	9.3345293325425e-06	0.0386822895540561	2.93	85	68	115	NA	MapMan	uPLM
CCCTAGCG	Protein biosynthesis.ribosome biogenesis.small ribosomal subunit (SSU).SSU proteome.component RPS2	6	3	0.0553	16.7	7.65085968177437e-08	0.00031705162521273	2.92	39	-25	89	NA	MapMan	uPLM
CGAAGCGC	Protein biosynthesis.ribosome biogenesis.large ribosomal subunit (LSU).LSU proteome.component RPL13a	4	3	0.0369	21.4	6.84184602765245e-09	2.83526099385917e-05	2.91	115	64	186	NA	MapMan	uPLM
GAGGTGCG	Protein translocation.mitochondrion.inner mitochondrion membrane TIM translocation system.component Tim17	3	2	0.0277	33.3	7.64815124696704e-07	0.00316939387674314	2.91	29	-19	93	NA	MapMan	uPLM
GTCGCTCC	Photosynthesis.calvin cycle.ribulose-1,5-bisphosphat carboxylase/oxygenase (RuBisCo) activity.RuBisCo heterodimer.small subunit	4	3	0.0369	10.7	6.1516945610373e-08	0.000254926222609386	2.9	164	106	224	NA	MapMan	uPLM
ATTTTCCG	Coenzyme metabolism.prenylquinone biosynthesis.4-hydroxybenzoate biosynthesis.p-coumarate:CoA ligase	4	3	0.0369	2.38	6.07076031848505e-06	0.012578615379901	2.9	77	24	147	NA	MapMan	uPLM
ATTTTCCG	Secondary metabolism.phenolics.p-coumaroyl-CoA biosynthesis.4-coumarate:CoA ligase (4CL)	4	3	0.0369	2.38	6.07076031848505e-06	0.012578615379901	2.9	77	24	147	NA	MapMan	uPLM
CATGCCGG	Solute transport.carrier-mediated transport.MFS superfamily.N-acetylglucosamine transporter (NGT)	2	2	0.0184	10	3.2300136403476e-06	0.0133851765256005	2.9	338	240	376	NA	MapMan	uPLM
GGTTCCAG	Phytohormone action.brassinosteroid.biosynthesis.6-deoxocastasterone 6-oxidase	2	2	0.0184	4.88	1.39400588688686e-05	0.0288838019762957	2.9	281	207	312	NA	MapMan	miPLM
GGTTCCAG	RNA processing.RNA surveillance.exosome complex.EXO9 core complex.component RRP40	2	2	0.0184	4.88	1.39400588688686e-05	0.0288838019762957	2.9	281	207	312	NA	MapMan	miPLM
GATTGGC	Chromatin organisation.histones.histone (H4)	8	4	0.0738	3.08	1.32870721196267e-06	0.00550616268637329	2.88	157	114	243	NA	MapMan	tPLM
AAGACACC	Enzyme classification.EC_2 transferases.EC_2.1 transferase transferring one-carbon group	31	3	0.286	33.3	1.75509665192569e-06	0.00727312052558006	2.88	284	276	290	NA	MapMan	uPLM
GGGACGAT	Enzyme classification.EC_2 transferases.EC_2.3 acyltransferase	30	3	0.277	21.4	6.80836518900132e-06	0.0282138653432215	2.88	208	172	221	NA	MapMan	uPLM
TCTGGTCC	Coenzyme metabolism.NAD/NADP biosynthesis.Preiss-Handler salvage pathway.nicotinamidase	2	2	0.0184	5.41	1.13220478130079e-05	0.0469185661371048	2.87	295	226	331	NA	MapMan	uPLM
TCACGAC	Secondary metabolism.glucosinolates.glucosinolate biosynthesis.secondary modifications.flavin-containing monooxygenase	5	4	0.0461	2.96	1.13662673901988e-07	0.000471018120649837	2.86	153	116	243	NA	MapMan	uPLM
CTCGGCGC	Cytoskeleton organisation.microtubular network.alpha-beta-Tubulin heterodimer.component beta-Tubulin	9	3	0.083	12.5	7.92583560158573e-07	0.00328446627329713	2.86	132	112	252	NA	MapMan	uPLM
CTCGGCGC	Photosynthesis.photophosphorylation.photosystem I.PS-I complex.component PsaD	2	2	0.0184	8.33	4.69201981439968e-06	0.00972186505543614	2.86	132	112	252	NA	MapMan	uPLM
CCCAAGCG	DNA damage response.homologous recombination repair (HR).BRCC DNA-damage response complex.component NBA1	2	2	0.0184	9.09	3.92701658379103e-06	0.01627355672323	2.86	306	221	370	NA	MapMan	uPLM
CCCAAGCG	Protein translocation.chloroplast.inner envelope TIC translocation system.TIC-20 complex.component Tic20-I/IV	3	2	0.0277	9.09	1.17665655961539e-05	0.024380323915231	2.86	306	221	370	NA	MapMan	uPLM
GCTTACCG	Protein biosynthesis.ribosome biogenesis.large ribosomal subunit (LSU).LSU proteome.component RPL27a	2	2	0.0184	6.67	7.39503122921688e-06	0.0306450094138748	2.86	139	57	178	NA	MapMan	uPLM
TCACGAC	Protein homeostasis.ubiquitin-proteasome system.N-degron pathways.Pro/N-degron pathway.ubiquitin protein ligase complex.component GID1	5	3	0.0461	2.22	1.85147305727582e-05	0.0383625217467549	2.86	153	116	243	NA	MapMan	uPLM
CAATGGCC	Photosynthesis.photophosphorylation.photosystem II.LHC-II complex.component LHCb1/2/3	9	5	0.083	7.69	8.17238780535789e-10	3.38663750654031e-06	2.85	31	-7	140	NA	MapMan	uPLM
GCGAACAT	External stimuli response.pathogen.effector-triggered immunity (ETI) network.effector receptor (NLR)	57	4	0.525	36.4	2.20002216587533e-07	0.000911689185538736	2.85	185	175	206	NA	MapMan	miPLM
GCTTACGG	Chromatin organisation.histones.histone (H3)	10	3	0.0922	17.6	3.81142592235228e-07	0.00157945490222279	2.84	243	210	271	NA	MapMan	uPLM
CGACGCTC	Secondary metabolism.terpenoids.terpene biosynthesis.mono-/sesquiterpene-/diterpene synthase	13	3	0.12	9.68	5.92955083724762e-06	0.0245720586695541	2.84	136	94	221	NA	MapMan	uPLM
TCACCGTA	Protein biosynthesis.organelle machinery.mitochondrial ribosome.large ribosomal subunit proteome.component mtRPL17	2	2	0.0184	6.45	7.90503338295597e-06	0.0327584583389696	2.84	121	47	174	NA	MapMan	uPLM
TGCGTCAA	Multi-process regulation.Programmed Cell Death (PCD) system.metacaspase-like regulator (MCP2)	5	3	0.0461	13.6	7.22305675397782e-08	0.000299323471884841	2.83	135	106	183	NA	MapMan	miPLM
GGGGATTC	Protein homeostasis.ubiquitin-proteasome system.N-degron pathways.Pro/N-degron pathway.ubiquitin protein ligase complex.component GID1	5	3	0.0461	10.7	1.53526457858119e-07	0.000636213641364046	2.83	80	21	152	NA	MapMan	uPLM
TGGTGCCG	Chromatin organisation.histones.histone (H2A)	13	3	0.12	17.6	9.05753488336069e-07	0.00375344245566467	2.83	157	103	213	NA	MapMan	uPLM
TGGTGCCG	Protein biosynthesis.translation initiation.Pre-Initiation Complex (PIC) module.eIF3 mRNA-to-PIC binding complex.component eIF3l	2	2	0.0184	11.8	2.31200976361723e-06	0.0047904842302149	2.83	157	103	213	NA	MapMan	uPLM
ACTCGCGG	Cellular respiration.oxidative phosphorylation.NADH dehydrogenase complex.non-core components.beta subcomplex.component NDUFB10	2	2	0.0184	12.5	2.04000861495638e-06	0.00845379570037925	2.83	223	171	304	NA	MapMan	uPLM
GGGGATTC	Cellular respiration.glycolysis.cytosolic glycolysis.phosphofructokinase activities.pyrophosphate-dependent phosphofructokinase	3	2	0.0277	7.14	1.92472696629625e-05	0.0398803427416583	2.83	80	21	152	NA	MapMan	uPLM
TTGACGCA	Multi-process regulation.Programmed Cell Death (PCD) system.metacaspase-like regulator (MCP2)	5	3	0.0461	12.5	9.49053088844062e-08	0.000393287600016979	2.82	134	107	185	NA	MapMan	miPLM
GACGTCGC	Carbohydrate metabolism.starch metabolism.degradation.sugar translocation.maltose transporter	2	2	0.0184	15.4	1.32600559972165e-06	0.00274748360262326	2.82	134	96	151	NA	MapMan	tPLM
GACGTCGC	Solute transport.carrier-mediated transport.maltose transporter (MEX)	2	2	0.0184	15.4	1.32600559972165e-06	0.00274748360262326	2.82	134	96	151	NA	MapMan	tPLM
ACTCGAC	Enzyme classification.EC_4 lyases.EC_4.3 carbon-nitrogen lyase	14	4	0.129	3.77	7.99890179592468e-06	0.0331474490423119	2.82	106	49	175	NA	MapMan	uPLM
CACGCCAA	Protein modification.S-glutathionylation.glutaredoxin	25	4	0.23	25	3.92006592172325e-08	0.000162447531796212	2.81	215	169	269	NA	MapMan	uPLM
CACGCCAA	Cell wall organisation.cutin and suberin.export.wax lipid exporter (CER5)	3	2	0.0277	12.5	6.11475887933492e-06	0.012669780397982	2.81	215	169	269	NA	MapMan	uPLM
AGACGTCG	Carbohydrate metabolism.starch metabolism.degradation.sugar translocation.maltose transporter	2	2	0.0184	5	1.32600559972165e-05	0.0274748360262326	2.81	110	29	168	NA	MapMan	uPLM
AGACGTCG	Solute transport.carrier-mediated transport.maltose transporter (MEX)	2	2	0.0184	5	1.32600559972165e-05	0.0274748360262326	2.81	110	29	168	NA	MapMan	uPLM
TCATCCAG	Chromatin organisation.histones.histone (H2B)	8	6	0.0738	28.6	6.70987456613689e-16	2.78057202020713e-12	2.8	255	236	294	NA	MapMan	uPLM
CTGATAAC	Cytoskeleton organisation.microtubular network.alpha-beta-Tubulin heterodimer.component beta-Tubulin	9	6	0.083	10.2	1.65443751032398e-12	6.85598904278258e-09	2.8	319	247	395	NA	MapMan	uPLM
CGGTGACA	RNA processing.pre-mRNA splicing.spliceosome-associated non-snRNP MOS4-associated complex (MAC).associated components.component MAC5	3	3	0.0277	8.11	3.65395733937553e-08	0.000151419992143722	2.8	174	109	227	NA	MapMan	uPLM
TCCATGGT	Enzyme classification.EC_2 transferases.EC_2.4 glycosyltransferase	102	7	0.94	10.9	2.11553688492729e-06	0.0087667848511387	2.8	57	26	147	NA	MapMan	uPLM
CTGGCATC	Protein homeostasis.ubiquitin-proteasome system.26S proteasome.19S regulatory particle.non-ATPase components.regulatory component RPN9	2	2	0.0184	9.09	3.92701658379103e-06	0.01627355672323	2.8	134	70	216	NA	MapMan	uPLM
TCCATGGT	Cell cycle organisation.mitosis and meiosis.metaphase to anaphase transition.Anaphase-Promoting Complex/Cyclosome (APC/C)-dependent ubiquitination.regulating protein (OSD1)	2	2	0.0184	3.12	3.42721447312672e-05	0.0473412559221238	2.8	57	26	147	NA	MapMan	uPLM
TCCATGGT	Lipid metabolism.glycerolipid biosynthesis.phosphatidylcholine.acyl-CoA:lysophosphatidylcholine acyltransferase	2	2	0.0184	3.12	3.42721447312672e-05	0.0473412559221238	2.8	57	26	147	NA	MapMan	uPLM
GTCGATGG	Coenzyme metabolism.NAD/NADP biosynthesis.Preiss-Handler salvage pathway.nicotinamidase	2	2	0.0184	4.76	1.4637061812312e-05	0.0151639960375553	2.79	168	89	184	NA	MapMan	uPLM
GTCGATGG	Protein biosynthesis.ribosome biogenesis.large ribosomal subunit (LSU).LSU proteome.component RPL40	2	2	0.0184	4.76	1.4637061812312e-05	0.0151639960375553	2.79	168	89	184	NA	MapMan	uPLM
GTCGATGG	Protein homeostasis.ubiquitin-proteasome system.ubiquitin-fold protein conjugation.RUB/NEDD8 conjugation (neddylation).ubiquitin-fold protein (RUB)	2	2	0.0184	4.76	1.4637061812312e-05	0.0151639960375553	2.79	168	89	184	NA	MapMan	uPLM
GTCGATGG	Vesicle trafficking.SNARE target membrane recognition and fusion complexes.Qc-type SNARE components.SFT12-group component	2	2	0.0184	4.76	1.4637061812312e-05	0.0151639960375553	2.79	168	89	184	NA	MapMan	uPLM
CCGGCTGT	Secondary metabolism.phenolics.flavonoid biosynthesis.flavanones.chalcone isomerase	3	2	0.0277	15.4	3.97532688462425e-06	0.0164737546098829	2.79	88	46	191	NA	MapMan	uPLM
GCTCGAAC	External stimuli response.pathogen.effector-triggered immunity (ETI) network.immunity suppressor protein (SOBER/TIPSY)	2	2	0.0184	4.88	1.39400588688686e-05	0.0288838019762957	2.79	166	92	229	NA	MapMan	uPLM
GCTCGAAC	RNA biosynthesis.DNA-dependent RNA polymerase (Pol) complexes.Pol I-V shared regulatory components.subunit 3	2	2	0.0184	4.88	1.39400588688686e-05	0.0288838019762957	2.79	166	92	229	NA	MapMan	uPLM
GTCGATGG	Protein biosynthesis.ribosome biogenesis.small ribosomal subunit (SSU).SSU proteome.component RPS27a	3	2	0.0277	4.76	4.38032126434842e-05	0.0363041026389197	2.79	168	89	184	NA	MapMan	uPLM
GATGAAAC	RNA biosynthesis.transcriptional regulation.transcription factor (NAC)	69	9	0.636	7.89	3.80480825381095e-08	0.000157671254037926	2.78	117	37	150	NA	MapMan	uPLM
GATGAAAC	Solute transport.primary active transport.V-type ATPase complex.membrane V0 subcomplex.subunit c	7	4	0.0645	3.51	3.95348163076152e-07	0.000819161393893787	2.78	117	37	150	NA	MapMan	uPLM
CGGACCAG	Protein biosynthesis.ribosome biogenesis.small ribosomal subunit (SSU).SSU proteome.component RPS27a	3	2	0.0277	18.2	2.80345997179154e-06	0.0116175381231041	2.78	167	149	184	NA	MapMan	miPLM
TCGCGATG	Carbohydrate metabolism.starch metabolism.degradation.sugar translocation.maltose transporter	2	2	0.0184	18.2	9.35003948521674e-07	0.00193732818133691	2.76	133	115	175	NA	MapMan	uPLM
TCGCGATG	Solute transport.carrier-mediated transport.maltose transporter (MEX)	2	2	0.0184	18.2	9.35003948521674e-07	0.00193732818133691	2.76	133	115	175	NA	MapMan	uPLM
GCTAATCG	Lipid metabolism.lipid degradation.fatty acid degradation.glyoxylate cycle.citrate synthase	3	2	0.0277	11.1	7.79535823100112e-06	0.0323039645092686	2.76	75	57	140	NA	MapMan	uPLM
ACCGAGAC	DNA damage response.homologous recombination repair (HR).BRCC DNA-damage response complex.component BRCC36	2	2	0.0184	5.26	1.19510504692861e-05	0.0495251531447217	2.76	210	160	259	NA	MapMan	uPLM
GTCGACAG	Protein biosynthesis.ribosome biogenesis.large ribosomal subunit (LSU).LSU proteome.component RPP1	3	3	0.0277	10.7	1.54058741876374e-08	6.38419426335694e-05	2.75	211	169	308	NA	MapMan	uPLM
TCGACAT	Nutrient uptake.iron uptake.chelation-based strategy uptake.phytosiderophore biosynthesis.nicotianamine synthase	3	3	0.0277	1.6	5.12511486604334e-06	0.0212384760048836	2.75	61	23	172	NA	MapMan	uPLM
GCACGCT	Chromatin organisation.histones.histone (H4)	8	5	0.0738	13.2	2.23134205889875e-11	9.24668149207642e-08	2.74	268	213	322	NA	MapMan	uPLM
CGGTAAGG	Protein biosynthesis.ribosome biogenesis.small ribosomal subunit (SSU).SSU proteome.component RPS30	3	3	0.0277	30	5.64317735810893e-10	2.33853269720034e-06	2.74	228	202	252	NA	MapMan	uPLM
AGCAAAGA	External stimuli response.pathogen.defense mechanisms.defensin activities.defensin (PDF1)	6	4	0.0553	1.94	1.8399300881634e-06	0.00762467028534913	2.74	42	-10	137	NA	MapMan	uPLM
GCACGCT	Carbohydrate metabolism.starch metabolism.degradation.sugar translocation.maltose transporter	2	2	0.0184	5.26	1.19510504692861e-05	0.0165083843815739	2.74	268	213	322	NA	MapMan	uPLM
GCACGCT	Solute transport.carrier-mediated transport.maltose transporter (MEX)	2	2	0.0184	5.26	1.19510504692861e-05	0.0165083843815739	2.74	268	213	322	NA	MapMan	uPLM
GCACGCT	Cellular respiration.tricarboxylic acid cycle.isocitrate dehydrogenase heterodimer.regulatory component	3	2	0.0277	5.26	3.57738083342034e-05	0.0370616654342347	2.74	268	213	322	NA	MapMan	uPLM
CCCCTGCC	Cell wall organisation.cell wall proteins.hydroxyproline-rich glycoprotein activities.arabinogalactan-protein (AGP) activities.classical AGP	10	2	0.0922	33.3	1.1452492137343e-05	0.0474591274171494	2.74	219	171	252	NA	MapMan	uPLM
GTCGGGG	Protein biosynthesis.ribosome biogenesis.large ribosomal subunit (LSU).LSU proteome.component RPL9	3	3	0.0277	6.67	6.67305722596382e-08	0.000276531491443941	2.73	123	54	184	NA	MapMan	tPLM
GGAAACCT	Enzyme classification.EC_1 oxidoreductases.EC_1.14 oxidoreductase acting on paired donor with incorporation or reduction of molecular oxygen	160	10	1.48	13.3	1.33852887725493e-07	0.000554686366734442	2.73	144	85	207	NA	MapMan	uPLM
CCGCGAGT	Cellular respiration.oxidative phosphorylation.NADH dehydrogenase complex.non-core components.beta subcomplex.component NDUFB10	2	2	0.0184	11.8	2.31200976361723e-06	0.0095809684604298	2.73	230	186	334	NA	MapMan	uPLM
CCTTCGGA	Protein homeostasis.ubiquitin-proteasome system.ubiquitin-fold protein conjugation.Cullin-based ubiquitylation complexes.CUL3-BTB E3 ligase complexes.BTB/POZ substrate adaptor components.component LRB	2	2	0.0184	6.06	8.97603790580809e-06	0.0371967010816687	2.72	257	153	299	NA	MapMan	uPLM
CACGATCC	Protein biosynthesis.ribosome biogenesis.large ribosomal subunit (LSU).LSU proteome.component RPL8	2	2	0.0184	5.56	1.0710045228521e-05	0.044382427426991	2.72	186	105	219	NA	MapMan	uPLM
TACCCGGA	Cell cycle organisation.cytokinesis.preprophase microtubule organization.TON1-TRM-PP2A (TTP) preprophase band formation complex.component TON1	2	2	0.0184	6.9	6.9020291472691e-06	0.0286020087862831	2.71	231	138	285	NA	MapMan	uPLM
CGACGTCT	Carbohydrate metabolism.starch metabolism.degradation.sugar translocation.maltose transporter	2	2	0.0184	4.88	1.39400588688686e-05	0.0288838019762957	2.69	110	21	168	NA	MapMan	uPLM
CGACGTCT	Solute transport.carrier-mediated transport.maltose transporter (MEX)	2	2	0.0184	4.88	1.39400588688686e-05	0.0288838019762957	2.69	110	21	168	NA	MapMan	uPLM
TGCCGGAT	Redox homeostasis.chloroplast redox homeostasis.F-type thioredoxin	2	2	0.0184	6.45	7.90503338295597e-06	0.0327584583389696	2.69	163	132	267	NA	MapMan	uPLM
AGGTCGGC	Protein biosynthesis.ribosome biogenesis.large ribosomal subunit (LSU).LSU proteome.component RPL21	4	4	0.0369	40	3.64277402312454e-13	1.50956555518281e-09	2.68	148	99	185	NA	MapMan	uPLM
GACGAGGT	Vesicle trafficking.Coat protein II (COPII) coatomer machinery.coat protein recruiting.GTPase (Sar1)	4	3	0.0369	9.09	1.02417639391342e-07	0.00042441869763772	2.68	223	169	271	NA	MapMan	uPLM
CACGGACC	Enzyme classification.EC_1 oxidoreductases.EC_1.14 oxidoreductase acting on paired donor with incorporation or reduction of molecular oxygen	160	5	1.48	41.7	4.77936132749005e-07	0.00198056733411188	2.68	186	173	243	NA	MapMan	uPLM
GGACCAGG	Enzyme classification.EC_1 oxidoreductases.EC_1.10 oxidoreductase acting on diphenol or related substance as donor	26	7	0.24	26.9	1.20121360778726e-13	4.97782919067041e-10	2.67	319	234	366	NA	MapMan	miPLM
CAGCTTGT	Protein modification.S-glutathionylation.glutaredoxin	25	4	0.23	8	4.70557088655162e-06	0.0194998857538699	2.67	371	299	396	NA	MapMan	uPLM
TGCTTAA	Protein modification.S-glutathionylation.glutaredoxin	25	5	0.23	4.27	5.9916210936512e-06	0.0248292778120906	2.66	411	392	453	NA	MapMan	uPLM
TTAAGCA	Protein modification.S-glutathionylation.glutaredoxin	25	5	0.23	4.13	7.06509488033048e-06	0.0292777531840895	2.66	411	385	446	NA	MapMan	uPLM
GATGGAT	RNA processing.pre-mRNA splicing.spliceosome-associated non-snRNP MOS4-associated complex (MAC).associated components.component MAC5	3	3	0.0277	1.67	4.49507292460167e-06	0.00931379109977466	2.64	138	99	165	NA	MapMan	uPLM
GATGGAT	Solute transport.primary active transport.V-type ATPase complex.membrane V0 subcomplex.subunit a	3	3	0.0277	1.67	4.49507292460167e-06	0.00931379109977466	2.64	138	99	165	NA	MapMan	uPLM
GATCCCAG	RNA processing.organelle machinery.RNA editing.mitochondrial RNA editing factor activities (PPR-type).RNA editing factor (MEF14)	2	2	0.0184	8.7	4.3010181631997e-06	0.0178234192682995	2.64	314	272	375	NA	MapMan	miPLM
GATCCCAG	Protein biosynthesis.ribosome biogenesis.small ribosomal subunit (SSU).SSU proteome.associated component RACK1	3	2	0.0277	8.7	1.28863977110971e-05	0.0267006160573931	2.64	314	272	375	NA	MapMan	miPLM
AGGACCGC	Solute transport.carrier-mediated transport.MFS superfamily.sugar transporter (SUT/SUC)	6	2	0.0553	40	2.54813009985412e-06	0.0105594511337955	2.63	293	257	317	NA	MapMan	uPLM
TCACCGAG	Vesicle trafficking.regulation of membrane tethering and fusion.RAB-GTPase activities.G-class RAB GTPase	7	3	0.0645	4.92	5.82923818472483e-06	0.0241563630374997	2.63	181	103	245	NA	MapMan	uPLM
CTCGGTGA	Vesicle trafficking.regulation of membrane tethering and fusion.RAB-GTPase activities.G-class RAB GTPase	7	3	0.0645	4.69	6.74262869647694e-06	0.0279414533182005	2.62	148	100	246	NA	MapMan	uPLM
AGGACGAA	Cell wall organisation.lignin.monolignol glycosylation and deglycosylation.coniferyl-alcohol glucosyltransferase	3	3	0.0277	4.84	1.778541397364e-07	0.00073702755506764	2.6	151	95	223	NA	MapMan	uPLM
GTGAGGCG	Vesicle trafficking.clathrin coated vesicle (CCV) machinery.AP-2 cargo adaptor complex.large subunit alpha (AP2A)	2	2	0.0184	10.5	2.90701227631285e-06	0.0120466588730404	2.6	157	57	191	NA	MapMan	uPLM
AGGACGAA	RNA biosynthesis.RNA polymerase II-dependent transcription.transcription initiation.TFIIa basal transcription factor heterodimer.large subunit	2	2	0.0184	3.23	3.21471357573543e-05	0.0444059101928254	2.6	151	95	223	NA	MapMan	uPLM
AGGACGAA	Solute transport.carrier-mediated transport.APC superfamily.AAAP family.gamma-aminobutyric acid transporter (GAT)	2	2	0.0184	3.23	3.21471357573543e-05	0.0444059101928254	2.6	151	95	223	NA	MapMan	uPLM
GGCAGGGG	Cell wall organisation.cell wall proteins.hydroxyproline-rich glycoprotein activities.arabinogalactan-protein (AGP) activities.classical AGP	10	2	0.0922	50	4.58550593459758e-06	0.0190023365929724	2.59	203	178	246	NA	MapMan	uPLM
ATCCGGCA	Redox homeostasis.chloroplast redox homeostasis.F-type thioredoxin	2	2	0.0184	6.45	7.90503338295597e-06	0.0327584583389696	2.59	158	123	270	NA	MapMan	uPLM
GGAGCGAC	Photosynthesis.calvin cycle.ribulose-1,5-bisphosphat carboxylase/oxygenase (RuBisCo) activity.RuBisCo heterodimer.small subunit	4	3	0.0369	10.7	6.1516945610373e-08	0.000254926222609386	2.58	181	102	231	NA	MapMan	uPLM
ACCGTTCC	Protein biosynthesis.ribosome biogenesis.small ribosomal subunit (SSU).SSU proteome.component RPS26	3	2	0.0277	16.7	3.36394504964672e-06	0.013940188285736	2.58	175	151	189	NA	MapMan	miPLM
TTGCGATC	Protein translocation.endoplasmic reticulum.co-translational insertion system.Sec61 subcomplex.subunit gamma	3	3	0.0277	17.6	3.1978005029284e-09	1.32516852841353e-05	2.57	141	135	163	NA	MapMan	uPLM
AGGTTTCC	Enzyme classification.EC_1 oxidoreductases.EC_1.14 oxidoreductase acting on paired donor with incorporation or reduction of molecular oxygen	160	10	1.48	12.7	2.21168095384153e-07	0.00091652058727193	2.56	135	78	218	NA	MapMan	uPLM
GCCAATCC	Protein modification.targeting peptide maturation.endomembrane system.SPC endoplasmic signal peptidase complex.component SPCs1	2	2	0.0184	8.7	4.3010181631997e-06	0.0178234192682995	2.56	193	150	239	NA	MapMan	uPLM
CTGGGATC	RNA processing.organelle machinery.RNA editing.mitochondrial RNA editing factor activities (PPR-type).RNA editing factor (MEF14)	2	2	0.0184	8	5.10002153739096e-06	0.0211344892509481	2.56	292	265	369	NA	MapMan	miPLM
CATTTTTC	Protein biosynthesis.ribosome biogenesis.large ribosomal subunit (LSU).LSU proteome.component RPL21	4	3	0.0369	2.4	5.92663179594224e-06	0.0245599621623847	2.56	33	3	62	NA	MapMan	uPLM
CTGGGATC	Protein biosynthesis.ribosome biogenesis.small ribosomal subunit (SSU).SSU proteome.associated component RACK1	3	2	0.0277	8	1.52784324323001e-05	0.0316569119997259	2.56	292	265	369	NA	MapMan	miPLM
TCGGGATG	Protein modification.S-glutathionylation.glutathione S-transferase activities.class tau glutathione S-transferase	25	3	0.23	16.7	8.62665946187564e-06	0.0357488768100127	2.56	183	124	252	NA	MapMan	miPLM
GTTATCAG	Cytoskeleton organisation.microtubular network.alpha-beta-Tubulin heterodimer.component beta-Tubulin	9	6	0.083	11.3	8.44166700098253e-13	3.49822680520716e-09	2.55	347	259	397	NA	MapMan	uPLM
GCTCTCGG	Coenzyme metabolism.S-adenosyl methionine (SAM) cycle.S-adenosyl homocysteine hydrolase	2	2	0.0184	14.3	1.54700653300859e-06	0.00641079507278759	2.55	264	250	296	NA	MapMan	uPLM
CGATTAGC	Lipid metabolism.lipid degradation.fatty acid degradation.glyoxylate cycle.citrate synthase	3	2	0.0277	11.8	6.92963368984584e-06	0.0287164020107212	2.55	79	31	123	NA	MapMan	uPLM
TACGGCTC	Phytohormone action.auxin.transport.polar auxin transport.auxin transporter (PIN)	6	3	0.0553	10.7	3.0652204507817e-07	0.000635113677401968	2.54	236	126	275	NA	MapMan	uPLM
TACGGCTC	Solute transport.carrier-mediated transport.BART superfamily.AEC family.auxin efflux transporter (PIN)	6	3	0.0553	10.7	3.0652204507817e-07	0.000635113677401968	2.54	236	126	275	NA	MapMan	uPLM
TACGGCTC	DNA damage response.nucleotide excision repair (NER).global genome nucleotide excision repair (GG-NER).UV-damaged DNA-binding protein (UV-DDB) heterodimer.component DDB1	2	2	0.0184	7.14	6.4260271371126e-06	0.00532589129123892	2.54	236	126	275	NA	MapMan	uPLM
TACGGCTC	External stimuli response.light.red/far red light.CUL4-DDB1 ubiquitination complex.core adapter component (DDB1)	2	2	0.0184	7.14	6.4260271371126e-06	0.00532589129123892	2.54	236	126	275	NA	MapMan	uPLM
TACGGCTC	Protein homeostasis.ubiquitin-proteasome system.ubiquitin-fold protein conjugation.Cullin-based ubiquitylation complexes.CUL4-DDB1 ubiquitination complexes.core adaptor component DDB1	2	2	0.0184	7.14	6.4260271371126e-06	0.00532589129123892	2.54	236	126	275	NA	MapMan	uPLM
CACACGGC	Photosynthesis.photophosphorylation.photosystem II.LHC-II complex.component LHCb1/2/3	9	6	0.083	22.2	1.09520606835762e-14	4.53853394727398e-11	2.53	145	92	223	NA	MapMan	uPLM
CACACGGC	Vesicle trafficking.clathrin coated vesicle (CCV) machinery.AP-2 cargo adaptor complex.large subunit alpha (AP2A)	2	2	0.0184	7.41	5.9670251987474e-06	0.0123636762118046	2.53	145	92	223	NA	MapMan	uPLM
CACACGGC	Redox homeostasis.chloroplast redox homeostasis.NADPH-dependent thioredoxin reductase	3	2	0.0277	7.41	1.78735651066214e-05	0.0246893512672798	2.53	145	92	223	NA	MapMan	uPLM
TGTGGCCG	Protein modification.phosphorylation.TKL protein kinase superfamily.protein kinase (LRR-XII)	5	2	0.0461	16.7	1.11993686092211e-05	0.0464101835166123	2.53	215	171	295	NA	MapMan	uPLM
GCGCGGG	Cellular respiration.oxidative phosphorylation.ATP synthase complex.peripheral MF1 subcomplex.subunit beta	3	3	0.0277	18.8	2.6334827671175e-09	1.09131525869349e-05	2.52	164	96	193	NA	MapMan	uPLM
GAGCCGTA	Phytohormone action.auxin.transport.polar auxin transport.auxin transporter (PIN)	6	3	0.0553	10.7	3.0652204507817e-07	0.000635113677401968	2.52	240	137	282	NA	MapMan	uPLM
GAGCCGTA	Solute transport.carrier-mediated transport.BART superfamily.AEC family.auxin efflux transporter (PIN)	6	3	0.0553	10.7	3.0652204507817e-07	0.000635113677401968	2.52	240	137	282	NA	MapMan	uPLM
GCGCGGG	Protein translocation.endoplasmic reticulum.co-translational insertion system.SRP (signal recognition particle) complex.component SRP54	2	2	0.0184	12.5	2.04000861495638e-06	0.00422689785018962	2.52	164	96	193	NA	MapMan	uPLM
GAGCCGTA	DNA damage response.nucleotide excision repair (NER).global genome nucleotide excision repair (GG-NER).UV-damaged DNA-binding protein (UV-DDB) heterodimer.component DDB1	2	2	0.0184	7.14	6.4260271371126e-06	0.00532589129123892	2.52	240	137	282	NA	MapMan	uPLM
GAGCCGTA	External stimuli response.light.red/far red light.CUL4-DDB1 ubiquitination complex.core adapter component (DDB1)	2	2	0.0184	7.14	6.4260271371126e-06	0.00532589129123892	2.52	240	137	282	NA	MapMan	uPLM
GAGCCGTA	Protein homeostasis.ubiquitin-proteasome system.ubiquitin-fold protein conjugation.Cullin-based ubiquitylation complexes.CUL4-DDB1 ubiquitination complexes.core adaptor component DDB1	2	2	0.0184	7.14	6.4260271371126e-06	0.00532589129123892	2.52	240	137	282	NA	MapMan	uPLM
CCGTGGTC	Coenzyme metabolism.NAD/NADP biosynthesis.Preiss-Handler salvage pathway.nicotinamidase	2	2	0.0184	12.5	2.04000861495638e-06	0.00845379570037925	2.52	197	90	233	NA	MapMan	tPLM
CCGTGGTC	Coenzyme metabolism.NAD/NADP biosynthesis.Preiss-Handler salvage pathway.nicotinamidase	2	2	0.0184	12.5	2.04000861495638e-06	0.00845379570037925	2.52	197	90	233	NA	MapMan	miPLM
GCGAGTCC	Protein modification.S-glutathionylation.glutathione S-transferase activities.class tau glutathione S-transferase	25	3	0.23	25	2.34715510135699e-06	0.00972661074002337	2.52	96	60	162	NA	MapMan	uPLM
GAGGCGTT	Amino acid metabolism.biosynthesis.aspartate family.aspartate-derived amino acids.lysine.diaminopimelate decarboxylase	2	2	0.0184	11.1	2.60101098406939e-06	0.0107785895179835	2.52	174	162	200	NA	MapMan	uPLM
CACGACTG	Cell wall organisation.lignin.monolignol conjugation and polymerization.lignin peroxidase	5	2	0.0461	33.3	2.54813009985413e-06	0.0105594511337955	2.51	251	230	263	NA	MapMan	uPLM
GAGCGTGC	Chromatin organisation.histones.histone (H4)	8	3	0.0738	16.7	2.13779805424641e-07	0.000885903513679711	2.5	290	225	328	NA	MapMan	uPLM
GAGCGTGC	Cellular respiration.tricarboxylic acid cycle.isocitrate dehydrogenase heterodimer.regulatory component	3	2	0.0277	11.1	7.79535823100112e-06	0.0161519822546343	2.5	290	225	328	NA	MapMan	uPLM
CGGCACCA	Chromatin organisation.histones.histone (H2A)	13	3	0.12	13.6	2.04417839376725e-06	0.00813677836161502	2.49	149	72	215	NA	MapMan	uPLM
CGGCACCA	Protein biosynthesis.translation initiation.Pre-Initiation Complex (PIC) module.eIF3 mRNA-to-PIC binding complex.component eIF3l	2	2	0.0184	9.09	3.92701658379103e-06	0.00813677836161502	2.49	149	72	215	NA	MapMan	uPLM
ATTCCGGG	Cell wall organisation.lignin.monolignol glycosylation and deglycosylation.coniferyl-alcohol glucosyltransferase	3	3	0.0277	21.4	1.71176379862637e-09	7.09354918150769e-06	2.48	78	71	133	NA	MapMan	uPLM
TTGGCGTG	Cell wall organisation.cutin and suberin.export.wax lipid exporter (CER5)	3	2	0.0277	13.3	5.35074320476393e-06	0.0110867399202709	2.48	208	147	255	NA	MapMan	uPLM
TTGGCGTG	Protein modification.S-glutathionylation.glutaredoxin	25	3	0.23	20	4.83222461978584e-06	0.0110867399202709	2.48	208	147	255	NA	MapMan	uPLM
GATCGCCT	Vesicle trafficking.clathrin coated vesicle (CCV) machinery.CCV plasma membrane detachment.dynamin (DRP2)	2	2	0.0184	16.7	1.12200473822601e-06	0.00464958763520859	2.47	216	183	233	NA	MapMan	uPLM
CGACAAT	Protein biosynthesis.ribosome biogenesis.small ribosomal subunit (SSU).SSU proteome.component RPS27a	3	3	0.0277	1.78	3.71623920681787e-06	0.0154000952730532	2.47	84	14	152	NA	MapMan	tPLM
CGGTAAGC	Protein biosynthesis.ribosome biogenesis.large ribosomal subunit (LSU).LSU proteome.component RPL27a	2	2	0.0184	7.14	6.4260271371126e-06	0.0266294564561946	2.47	129	58	178	NA	MapMan	uPLM
TGATTTAT	Lipid metabolism.lipid bodies-associated activities.steroleosin dehydrogenase (HSD/SLO)	5	4	0.0461	1.59	1.39689963976592e-06	0.00578875210718999	2.46	-312	-387	-261	NA	MapMan	uPLM
TCTTTGCT	External stimuli response.pathogen.defense mechanisms.defensin activities.defensin (PDF1)	6	4	0.0553	1.98	1.70115762917863e-06	0.00704959721531623	2.46	47	-2	136	NA	MapMan	uPLM
CCTGGAAC	Phytohormone action.brassinosteroid.biosynthesis.6-deoxocastasterone 6-oxidase	2	2	0.0184	7.14	6.4260271371126e-06	0.0088764854853982	2.46	213	151	276	NA	MapMan	uPLM
CCTGGAAC	Protein biosynthesis.ribosome biogenesis.large ribosomal subunit (LSU).LSU proteome.component RPL28	2	2	0.0184	7.14	6.4260271371126e-06	0.0088764854853982	2.46	213	151	276	NA	MapMan	uPLM
CCTGGAAC	RNA processing.RNA surveillance.exosome complex.EXO9 core complex.component RRP40	2	2	0.0184	7.14	6.4260271371126e-06	0.0088764854853982	2.46	213	151	276	NA	MapMan	uPLM
TACGTCG	Protein biosynthesis.ribosome biogenesis.large ribosomal subunit (LSU).LSU proteome.component RPL21	4	4	0.0369	6.06	1.25020004473635e-09	5.18082898538742e-06	2.45	158	95	184	NA	MapMan	uPLM
TGTTGGCG	Protein translocation.endoplasmic reticulum.co-translational insertion system.SRP (signal recognition particle) complex.component SRP54	2	2	0.0184	6.67	7.39503122921688e-06	0.0306450094138748	2.45	109	80	170	NA	MapMan	uPLM
GTTTGGCC	Photosynthesis.photophosphorylation.photosystem II.LHC-II complex.component LHCb1/2/3	9	3	0.083	20	1.78841983396343e-07	0.000741121179194447	2.44	113	86	143	NA	MapMan	uPLM
CCTGGTCC	Enzyme classification.EC_1 oxidoreductases.EC_1.10 oxidoreductase acting on diphenol or related substance as donor	26	7	0.24	26.9	1.20121360778726e-13	4.97782919067041e-10	2.43	324	232	372	NA	MapMan	miPLM
CTCGTAGA	Chromatin organisation.histones.histone (H4)	8	4	0.0738	8.89	1.78739339323026e-08	7.40695822154621e-05	2.43	239	160	270	NA	MapMan	uPLM
TCCCGCGA	Protein biosynthesis.ribosome biogenesis.large ribosomal subunit (LSU).LSU proteome.component RPL9	3	2	0.0277	16.7	3.36394504964672e-06	0.013940188285736	2.43	180	128	248	NA	MapMan	uPLM
TTCATCAA	Chromatin organisation.histones.histone (H2B)	8	6	0.0738	2.32	4.70781612525082e-09	1.95091900230394e-05	2.42	324	232	371	NA	MapMan	uPLM
CCACCCCG	Lipid metabolism.lipid degradation.fatty acid degradation.auxiliary degradation activities.dodecenoyl-CoA isomerase	3	2	0.0277	25	1.42747933391604e-06	0.00591547435974808	2.42	159	81	219	NA	MapMan	uPLM
GTTTAAAA	Protein biosynthesis.ribosome biogenesis.large ribosomal subunit (LSU).LSU proteome.component RPL9	3	3	0.0277	1.95	2.80702928147055e-06	0.0116323293424139	2.42	-264	-315	-237	NA	MapMan	uPLM
CCATCGAC	Coenzyme metabolism.NAD/NADP biosynthesis.Preiss-Handler salvage pathway.nicotinamidase	2	2	0.0184	4.55	1.60820679145728e-05	0.0166610223594974	2.42	162	85	189	NA	MapMan	uPLM
CCATCGAC	Protein biosynthesis.ribosome biogenesis.large ribosomal subunit (LSU).LSU proteome.component RPL40	2	2	0.0184	4.55	1.60820679145728e-05	0.0166610223594974	2.42	162	85	189	NA	MapMan	uPLM
CCATCGAC	Protein homeostasis.ubiquitin-proteasome system.ubiquitin-fold protein conjugation.RUB/NEDD8 conjugation (neddylation).ubiquitin-fold protein (RUB)	2	2	0.0184	4.55	1.60820679145728e-05	0.0166610223594974	2.42	162	85	189	NA	MapMan	uPLM
CCATCGAC	Vesicle trafficking.SNARE target membrane recognition and fusion complexes.Qc-type SNARE components.SFT12-group component	2	2	0.0184	4.55	1.60820679145728e-05	0.0166610223594974	2.42	162	85	189	NA	MapMan	uPLM
CCATCGAC	Protein biosynthesis.ribosome biogenesis.small ribosomal subunit (SSU).SSU proteome.component RPS27a	3	2	0.0277	4.55	4.81216400088338e-05	0.0398832152393214	2.42	162	85	189	NA	MapMan	uPLM
AGATGT	Solute transport.carrier-mediated transport.MFS superfamily.small solute transporter (BT1)	8	6	0.0738	0.632	1.06672384102844e-05	0.0442050359722184	2.41	415	307	456	NA	MapMan	uPLM
ACCCCGAC	Lipid metabolism.lipid degradation.fatty acid degradation.auxiliary degradation activities.dodecenoyl-CoA isomerase	3	2	0.0277	40	5.09908100783126e-07	0.00211305916964528	2.4	152	119	184	NA	MapMan	uPLM
CGACAACC	RNA biosynthesis.organelle machinery.RNA polymerase activities.plastid-encoded RNA polymerase (PEP) complex.regulatory co-factor components.component TAC18	2	2	0.0184	13.3	1.78500753808683e-06	0.00739707123783184	2.4	136	115	179	NA	MapMan	tPLM
CAACCCTT	Protein homeostasis.protein quality control.smallHsp holdase chaperone activities.class-C-II protein	2	2	0.0184	7.14	6.4260271371126e-06	0.0266294564561946	2.4	177	127	222	NA	MapMan	uPLM
CAACCCTT	External stimuli response.pathogen.defense mechanisms.pathogen polygalacturonase inhibitor (PGIP)	3	2	0.0277	7.14	1.92472696629625e-05	0.0398803427416583	2.4	177	127	222	NA	MapMan	uPLM
CCGAGCCA	RNA biosynthesis.transcriptional regulation.AP2/ERF transcription factor superfamily.transcription factor (DREB)	40	4	0.369	19	9.06870316094306e-07	0.0037580705898948	2.39	245	221	289	NA	MapMan	uPLM
TGCCAT	Secondary metabolism.glucosinolates.glucosinolate biosynthesis.secondary modifications.flavin-containing monooxygenase	5	4	0.0461	1.49	1.78732119419756e-06	0.0074066590287547	2.39	63	45	103	NA	MapMan	uPLM
GAAAAATG	Protein biosynthesis.ribosome biogenesis.large ribosomal subunit (LSU).LSU proteome.component RPL21	4	3	0.0369	2.27	6.98469773188032e-06	0.028944587400912	2.39	24	9	67	NA	MapMan	uPLM
TGCCAT	Chromatin organisation.histones.histone (H2B)	8	4	0.0738	1.49	2.35907462683178e-05	0.0488800262679546	2.39	63	45	103	NA	MapMan	uPLM
GATCACCT	Coenzyme metabolism.NAD/NADP biosynthesis.Preiss-Handler salvage pathway.nicotinamidase	2	2	0.0184	9.52	3.57001507617367e-06	0.0147941424756637	2.38	398	362	413	NA	MapMan	uPLM
GCCACTCC	Cell wall organisation.cell wall proteins.hydroxyproline-rich glycoprotein activities.arabinogalactan-protein (AGP) activities.classical AGP	10	3	0.0922	13.6	8.61087025745032e-07	0.00356834463468741	2.37	149	64	189	NA	MapMan	miPLM
ATGTCGA	Nutrient uptake.iron uptake.chelation-based strategy uptake.phytosiderophore biosynthesis.nicotianamine synthase	3	3	0.0277	1.74	3.91890451633876e-06	0.0162399403157078	2.36	118	31	163	NA	MapMan	uPLM
TTGACGCT	Solute transport.channels.AMT family.ammonium transporter (AMT1)	3	2	0.0277	13.3	5.35074320476393e-06	0.0221734798405417	2.36	267	247	297	NA	MapMan	uPLM
GGTGTCTT	Enzyme classification.EC_2 transferases.EC_2.1 transferase transferring one-carbon group	31	4	0.286	12.1	2.10797035560282e-06	0.00873542915361807	2.35	275	239	306	NA	MapMan	uPLM
GTCGGGGT	Lipid metabolism.lipid degradation.fatty acid degradation.auxiliary degradation activities.dodecenoyl-CoA isomerase	3	2	0.0277	50	3.0596367106107e-07	0.00126791345287707	2.34	143	126	178	NA	MapMan	uPLM
CCTCCCCG	Photosynthesis.calvin cycle.ribulose-1,5-bisphosphat carboxylase/oxygenase (RuBisCo) activity.RuBisCo heterodimer.small subunit	4	2	0.0369	40	1.01962812167413e-06	0.0042253389362176	2.34	117	87	151	NA	MapMan	uPLM
TTTTAAAC	Protein biosynthesis.ribosome biogenesis.large ribosomal subunit (LSU).LSU proteome.component RPL9	3	3	0.0277	2.42	1.45840394583848e-06	0.00604362595155467	2.33	-263	-309	-248	NA	MapMan	uPLM
ATAAATCA	Lipid metabolism.lipid bodies-associated activities.steroleosin dehydrogenase (HSD/SLO)	5	4	0.0461	1.49	1.81416310859992e-06	0.00751789192203806	2.32	-305	-399	-261	NA	MapMan	uPLM
ATCCCCGT	Multi-process regulation.Programmed Cell Death (PCD) system.metacaspase-like regulator (MCP2)	5	2	0.0461	16.7	1.11993686092211e-05	0.0464101835166123	2.32	129	48	177	NA	MapMan	uPLM
AAGCTGGA	External stimuli response.temperature.heat response.transcriptional regulator (HsfA1)	3	3	0.0277	3.57	4.48087092825044e-07	0.00185687291266698	2.31	362	322	437	NA	MapMan	miPLM
CCTTACCG	Protein biosynthesis.ribosome biogenesis.small ribosomal subunit (SSU).SSU proteome.component RPS30	3	2	0.0277	33.3	7.64815124696704e-07	0.00316939387674314	2.31	210	201	242	NA	MapMan	uPLM
CGCCAACA	Protein translocation.endoplasmic reticulum.co-translational insertion system.SRP (signal recognition particle) complex.component SRP54	2	2	0.0184	10	3.2300136403476e-06	0.0133851765256005	2.31	117	93	163	NA	MapMan	uPLM
AGTGGCCT	Protein biosynthesis.ribosome biogenesis.small ribosomal subunit (SSU).SSU proteome.component RPS2	6	3	0.0553	30	1.126996948884e-08	4.6702753561753e-05	2.3	-492	-532	-465	NA	MapMan	uPLM
GCACGCTC	Chromatin organisation.histones.histone (H4)	8	3	0.0738	17.6	1.78211509531199e-07	0.00073850849549729	2.3	294	235	331	NA	MapMan	uPLM
ATCCATC	Solute transport.primary active transport.V-type ATPase complex.membrane V0 subcomplex.subunit a	3	3	0.0277	2.33	1.64359421614042e-06	0.00681105443168591	2.3	155	125	167	NA	MapMan	tPLM
GCACGCTC	Cellular respiration.tricarboxylic acid cycle.isocitrate dehydrogenase heterodimer.regulatory component	3	2	0.0277	11.8	6.92963368984584e-06	0.0143582010053606	2.3	294	235	331	NA	MapMan	uPLM
CATCCCGA	Protein modification.S-glutathionylation.glutathione S-transferase activities.class tau glutathione S-transferase	25	3	0.23	17.6	7.19983366688423e-06	0.0298361107155682	2.3	182	131	247	NA	MapMan	miPLM
AGCCTCCC	Protein modification.phosphorylation.CAMK protein kinase superfamily.protein kinase (CRK)	6	2	0.0553	20	1.1452492137343e-05	0.0474591274171493	2.29	145	109	164	NA	MapMan	uPLM
AGAACCGA	RNA biosynthesis.DNA-dependent RNA polymerase (Pol) complexes.Pol IV catalytic components.subunit 2	2	2	0.0184	3.77	2.34260989284158e-05	0.0485388769796775	2.29	226	171	281	NA	MapMan	uPLM
AGAACCGA	RNA biosynthesis.DNA-dependent RNA polymerase (Pol) complexes.Pol V catalytic components.subunit 2	2	2	0.0184	3.77	2.34260989284158e-05	0.0485388769796775	2.29	226	171	281	NA	MapMan	uPLM
CCCAAGGC	RNA biosynthesis.transcriptional regulation.transcription factor (NAC)	69	9	0.636	52.9	2.31854717319367e-16	9.60805948571458e-13	2.28	366	319	392	NA	MapMan	uPLM
AGGCCACT	Protein biosynthesis.ribosome biogenesis.small ribosomal subunit (SSU).SSU proteome.component RPS2	6	3	0.0553	21.4	3.41571961065372e-08	0.00014154742066549	2.28	-494	-524	-449	NA	MapMan	uPLM
TCTACCGA	Protein biosynthesis.ribosome biogenesis.large ribosomal subunit (LSU).LSU proteome.component RPL28	2	2	0.0184	7.69	5.52502333217354e-06	0.0228956966885271	2.28	306	240	338	NA	MapMan	uPLM
TCCGTCCA	Chromatin organisation.histones.histone (H3)	10	3	0.0922	9.68	2.50242707159296e-06	0.0103700577846812	2.27	173	146	212	NA	MapMan	uPLM
GGTGCGG	Vesicle trafficking.SNARE target membrane recognition and fusion complexes.Qc-type SNARE components.SFT12-group component	2	2	0.0184	6.9	6.9020291472691e-06	0.0286020087862831	2.27	176	148	227	NA	MapMan	uPLM
TCCGTCCA	Protein homeostasis.ubiquitin-proteasome system.ubiquitin-fold protein conjugation.SUMO conjugation (sumoylation).SUMO activating E1 heterodimer.small component SAE1	3	2	0.0277	6.45	2.36728233451601e-05	0.0490500899711717	2.27	173	146	212	NA	MapMan	uPLM
ACCTCGTC	Vesicle trafficking.Coat protein II (COPII) coatomer machinery.coat protein recruiting.GTPase (Sar1)	4	3	0.0369	11.1	5.49296496928396e-08	0.000227628468327127	2.26	211	179	260	NA	MapMan	uPLM
TTGATGAA	Chromatin organisation.histones.histone (H2B)	8	6	0.0738	2.74	1.71323491712854e-09	7.09964549658066e-06	2.25	318	248	358	NA	MapMan	uPLM
GAGGACGT	Redox homeostasis.low-molecular-weight scavengers.ascorbate biosynthesis.GDP-L-galactose phosphorylase (VTC2/5)	2	2	0.0184	8.7	4.3010181631997e-06	0.0178234192682995	2.25	235	183	292	NA	MapMan	uPLM
GTCTTCCA	Protein biosynthesis.ribosome biogenesis.small ribosomal subunit (SSU).SSU proteome.component RPS2	6	3	0.0553	4.17	5.52941373166193e-06	0.022913890504007	2.25	110	65	198	NA	MapMan	uPLM
GCTTGCCG	RNA processing.pre-mRNA splicing.U6-associated LSm accessory ribonucleoprotein complex.component LSm3	2	2	0.0184	8	5.10002153739096e-06	0.0211344892509481	2.24	150	123	243	NA	MapMan	uPLM
TACGTTGA	Protein biosynthesis.ribosome biogenesis.small ribosomal subunit (SSU).SSU proteome.component RPS2	6	3	0.0553	12.5	1.89534946595279e-07	0.000785432818690837	2.23	280	258	319	NA	MapMan	tPLM
GGTAAGCA	Protein biosynthesis.ribosome biogenesis.large ribosomal subunit (LSU).LSU proteome.component RPL27a	2	2	0.0184	7.41	5.9670251987474e-06	0.0247273524236092	2.23	147	86	160	NA	MapMan	uPLM
GGATCGGT	Multi-process regulation.SnRK1-kinase regulatory system.SnRK1-interacting factor (FLZ)	16	3	0.148	11.1	7.5383992626928e-06	0.031239126544599	2.23	163	117	195	NA	MapMan	uPLM
GGGAGGCT	Protein modification.phosphorylation.CAMK protein kinase superfamily.protein kinase (CRK)	6	2	0.0553	20	1.1452492137343e-05	0.0474591274171493	2.23	148	111	160	NA	MapMan	uPLM
CGCACCGC	Vesicle trafficking.SNARE target membrane recognition and fusion complexes.Qc-type SNARE components.SFT12-group component	2	2	0.0184	22.2	6.12002584486915e-07	0.00253613871011378	2.22	166	135	192	NA	MapMan	miPLM
TTTGACA	Protein homeostasis.ubiquitin-proteasome system.ubiquitin-fold protein conjugation.ubiquitin conjugation (ubiquitylation).ubiquitin-ligase E3 activities.U-Box E3 ligase activities.E3 ubiquitin ligase (PUB)	17	7	0.157	1.3	8.8305804003929e-06	0.0365939251792282	2.22	-322	-377	-233	NA	MapMan	uPLM
CAGGAATA	Protein biosynthesis.ribosome biogenesis.large ribosomal subunit (LSU).LSU proteome.component RPL8	2	2	0.0184	5.88	9.53704027492108e-06	0.0395214948992729	2.22	395	322	438	NA	MapMan	uPLM
GTACGCTG	Solute transport.primary active transport.V-type ATPase complex.membrane V0 subcomplex.subunit c	7	2	0.0645	25	9.97762057986325e-06	0.0413472596829533	2.21	262	213	316	NA	MapMan	uPLM
AGTGTCGG	Cell wall organisation.cutin and suberin.cutin polyester biosynthesis.lysophospholipase (BDG)	4	2	0.0369	13.3	1.06929346939441e-05	0.0443115213717043	2.21	255	234	281	NA	MapMan	tPLM
ATCGAAGT	Protein modification.phosphorylation.STE protein kinase superfamily.protein kinase (MAP4K)	8	3	0.0738	4.62	1.12586321093882e-05	0.0466557714613046	2.21	107	45	158	NA	MapMan	miPLM
TTCATCCG	RNA biosynthesis.transcriptional regulation.transcription factor (NAC)	69	8	0.636	23.5	2.81079548410124e-11	1.16479364861155e-07	2.2	100	46	184	NA	MapMan	uPLM
GGAGTGGC	Cell wall organisation.cell wall proteins.hydroxyproline-rich glycoprotein activities.arabinogalactan-protein (AGP) activities.classical AGP	10	3	0.0922	16.7	4.5714955113228e-07	0.00189442773989217	2.2	144	100	199	NA	MapMan	miPLM
CGAGTGGT	Amino acid metabolism.biosynthesis.shikimate family.tryptophan.anthranilate synthase heterodimer.subunit beta	2	2	0.0184	11.1	2.60101098406939e-06	0.0107785895179835	2.2	69	56	139	NA	MapMan	tPLM
AATAGCT	Protein biosynthesis.ribosome biogenesis.small ribosomal subunit (SSU).SSU proteome.component RPS2	6	3	0.0553	3.57	8.81201328152977e-06	0.0365169830386594	2.2	435	406	457	NA	MapMan	uPLM
TGGGTA	Cell wall organisation.cell wall proteins.expansin activities.alpha-class expansin	19	9	0.175	2.63	1.93949682870902e-09	8.03727485817019e-06	2.19	253	180	281	NA	MapMan	uPLM
AACATCG	Nutrient uptake.iron uptake.chelation-based strategy uptake.phytosiderophore biosynthesis.nicotianamine synthase	3	3	0.0277	1.28	1.00422457279058e-05	0.0416150662964416	2.19	232	178	317	NA	MapMan	uPLM
GCGGTGCG	Vesicle trafficking.SNARE target membrane recognition and fusion complexes.Qc-type SNARE components.SFT12-group component	2	2	0.0184	25	4.76002010156489e-07	0.00197255233008849	2.18	160	138	185	NA	MapMan	miPLM
AGGCGATC	Vesicle trafficking.clathrin coated vesicle (CCV) machinery.CCV plasma membrane detachment.dynamin (DRP2)	2	2	0.0184	22.2	6.12002584486915e-07	0.00253613871011378	2.18	215	191	236	NA	MapMan	uPLM
TGTCAAA	Protein homeostasis.ubiquitin-proteasome system.ubiquitin-fold protein conjugation.ubiquitin conjugation (ubiquitylation).ubiquitin-ligase E3 activities.U-Box E3 ligase activities.E3 ubiquitin ligase (PUB)	17	7	0.157	1.32	8.09879662561919e-06	0.0335614132165659	2.18	-324	-373	-229	NA	MapMan	uPLM
AACACGGT	Protein homeostasis.protein quality control.cytosolic Hsp70 chaperone system.chaperone (Hsp70)	6	3	0.0553	12.5	1.89534946595279e-07	0.000785432818690837	2.17	166	143	241	NA	MapMan	uPLM
CGTTCGAC	Enzyme classification.EC_2 transferases.EC_2.3 acyltransferase	30	3	0.277	33.3	1.58590752113735e-06	0.00657200076759319	2.17	125	107	153	NA	MapMan	uPLM
AAGGGTTG	Protein homeostasis.protein quality control.smallHsp holdase chaperone activities.class-C-II protein	2	2	0.0184	6.45	7.90503338295597e-06	0.0327584583389696	2.17	167	130	237	NA	MapMan	uPLM
AAGGGTTG	External stimuli response.pathogen.defense mechanisms.pathogen polygalacturonase inhibitor (PGIP)	3	2	0.0277	6.45	2.36728233451601e-05	0.0490500899711717	2.17	167	130	237	NA	MapMan	uPLM
ACTCCATC	Enzyme classification.EC_1 oxidoreductases.EC_1.1 oxidoreductase acting on CH-OH group of donor	65	7	0.599	8.75	4.48751541283975e-07	0.00185962638708079	2.16	48	24	164	NA	MapMan	uPLM
ACTCCATC	Vesicle trafficking.Coat protein II (COPII) coatomer machinery.coat protein complex.Sec23/24 cargo adaptor subcomplex.component Sec23	5	3	0.0461	3.75	3.82265839011061e-06	0.00792054818430918	2.16	48	24	164	NA	MapMan	uPLM
CGATTAGA	Vesicle trafficking.clathrin coated vesicle (CCV) machinery.CCV plasma membrane detachment.dynamin (DRP2)	2	2	0.0184	5.41	1.13220478130079e-05	0.0469185661371048	2.15	161	113	191	NA	MapMan	uPLM
GCGCACC	Solute transport.carrier-mediated transport.DMT superfamily.NST-TPT group.nucleotide sugar transporter (UAfT)	5	2	0.0461	20	7.63875141472495e-06	0.0316549858626202	2.14	73	61	116	NA	MapMan	uPLM
GCCTTGGG	RNA biosynthesis.transcriptional regulation.transcription factor (NAC)	69	9	0.636	60	4.82141518195276e-17	1.99799445140122e-13	2.13	353	315	381	NA	MapMan	uPLM
AGATCTAT	Protein biosynthesis.ribosome biogenesis.small ribosomal subunit (SSU).SSU proteome.component RPS2	6	4	0.0553	3.57	1.59039558171672e-07	0.000659059929063409	2.13	322	213	335	NA	MapMan	tPLM
CGGTGGGC	Cellular respiration.oxidative phosphorylation.NADH dehydrogenase complex.non-core components.beta subcomplex.component NDUFB11	2	2	0.0184	28.6	3.57001507617366e-07	0.00147941424756637	2.13	135	74	157	NA	MapMan	tPLM
ATGGCA	Secondary metabolism.glucosinolates.glucosinolate biosynthesis.secondary modifications.flavin-containing monooxygenase	5	4	0.0461	1.96	5.98672213749545e-07	0.00248089765377811	2.13	62	52	95	NA	MapMan	uPLM
ATGGCA	Chromatin organisation.histones.histone (H2B)	8	4	0.0738	1.96	8.01622452873667e-06	0.0166096172235424	2.13	62	52	95	NA	MapMan	uPLM
AGCTATT	Protein biosynthesis.ribosome biogenesis.small ribosomal subunit (SSU).SSU proteome.component RPS2	6	3	0.0553	3.85	7.04443352007431e-06	0.0291921325071879	2.13	419	406	453	NA	MapMan	uPLM
CACGGTT	Protein biosynthesis.ribosome biogenesis.small ribosomal subunit (SSU).SSU proteome.component RPS30	3	2	0.0277	9.52	1.06975361853772e-05	0.0443305899522032	2.13	203	196	220	NA	MapMan	uPLM
TCTACGAG	Chromatin organisation.histones.histone (H4)	8	5	0.0738	11.4	4.82106703320863e-11	1.99785017856165e-07	2.12	214	152	251	NA	MapMan	uPLM
TTGCGGCA	RNA biosynthesis.transcriptional regulation.transcriptional repression.PPD-KIX transcriptional repressor complex.component PEAPOD	2	2	0.0184	20	7.65003230608643e-07	0.00317017338764222	2.12	220	197	242	NA	MapMan	miPLM
CGGGACCA	Cell wall organisation.lignin.monolignol biosynthesis.p-coumaroyl shikimate/quinate 3’-hydroxylase (C3'H)	3	2	0.0277	20	2.29388105635431e-06	0.00950584309753225	2.12	129	56	140	NA	MapMan	tPLM
ATTGTCG	Protein biosynthesis.ribosome biogenesis.small ribosomal subunit (SSU).SSU proteome.component RPS27a	3	3	0.0277	1.83	3.39420188558178e-06	0.0140655726138509	2.12	89	12	152	NA	MapMan	tPLM
TTACGTCG	Protein biosynthesis.ribosome biogenesis.large ribosomal subunit (LSU).LSU proteome.component RPL21	4	4	0.0369	16	2.19433768535836e-11	9.09333536812503e-08	2.11	110	97	197	NA	MapMan	uPLM
GACTAAG	Nutrient uptake.iron uptake.chelation-based strategy uptake.ferric cation-chelator transporter (YSL)	8	3	0.0738	4.48	1.23390711511028e-05	0.025566555425085	2.11	404	381	441	NA	MapMan	uPLM
GACTAAG	Solute transport.carrier-mediated transport.OPT family.iron chelator transporter (YSL)	8	3	0.0738	4.48	1.23390711511028e-05	0.025566555425085	2.11	404	381	441	NA	MapMan	uPLM
ATGACGAA	Cell cycle organisation.mitosis and meiosis.meiotic recombination.meiotic crossover.class I interference-sensitive crossover pathway.transverse filament protein of synaptonemal complex (ZYP1/ZIP1)	2	2	0.0184	5.41	1.13220478130079e-05	0.0469185661371048	2.11	42	29	86	NA	MapMan	uPLM
GGGCGGTT	Enzyme classification.EC_1 oxidoreductases.EC_1.14 oxidoreductase acting on paired donor with incorporation or reduction of molecular oxygen	160	5	1.48	33.3	1.74831088471538e-06	0.00724500030626054	2.1	293	235	349	NA	MapMan	uPLM
AGGGATGT	Protein modification.phosphorylation.TKL protein kinase superfamily.protein kinase (DUF26)	14	3	0.129	17.6	1.15166085819307e-06	0.00477248259635208	2.08	312	277	370	NA	MapMan	uPLM
GCAGCCTG	Cell cycle organisation.mitosis and meiosis.meiotic recombination.meiotic crossover.class I interference-sensitive crossover pathway.transverse filament protein of synaptonemal complex (ZYP1/ZIP1)	2	2	0.0184	14.3	1.54700653300859e-06	0.00641079507278759	2.08	370	279	421	NA	MapMan	uPLM
GCAGCCTG	Protein biosynthesis.ribosome biogenesis.small ribosomal subunit (SSU).SSU proteome.component RPS26	3	2	0.0277	14.3	4.63759607142851e-06	0.00960909905999987	2.08	370	279	421	NA	MapMan	uPLM
AGGGATGT	Protein modification.phosphorylation.TKL protein kinase superfamily.G-Lectin protein kinase families.protein kinase (SD-1)	28	3	0.258	17.6	1.02253009650509e-05	0.0211868235995855	2.08	312	277	370	NA	MapMan	uPLM
CTCAACAG	RNA biosynthesis.DNA-dependent RNA polymerase (Pol) complexes.Pol I-V shared regulatory components.subunit 3	2	2	0.0184	7.41	5.9670251987474e-06	0.0247273524236092	2.08	399	389	433	NA	MapMan	miPLM
CGACGTA	Protein biosynthesis.ribosome biogenesis.large ribosomal subunit (LSU).LSU proteome.component RPL21	4	4	0.0369	7.41	5.48586155993885e-10	2.27334103043866e-06	2.07	154	114	181	NA	MapMan	uPLM
CCAGAGTA	Protein biosynthesis.ribosome biogenesis.small ribosomal subunit (SSU).SSU proteome.component RPS3	3	3	0.0277	15	5.36101849020349e-09	2.22160606234033e-05	2.07	271	226	306	NA	MapMan	uPLM
CCAAGTTC	Cytoskeleton organisation.microtubular network.alpha-beta-Tubulin heterodimer.component beta-Tubulin	9	3	0.083	6.98	4.79463161235535e-06	0.0198689534016006	2.07	148	138	198	NA	MapMan	uPLM
CGGCAAGC	RNA processing.pre-mRNA splicing.U6-associated LSm accessory ribonucleoprotein complex.component LSm3	2	2	0.0184	8	5.10002153739096e-06	0.0211344892509481	2.07	173	114	249	NA	MapMan	uPLM
CCAAGTTC	External stimuli response.pathogen.effector-triggered immunity (ETI) network.RIN4-RPM1 immune signalling.RIN4-protein kinase (RIPK)	2	2	0.0184	4.65	1.53510648275468e-05	0.0212049375484513	2.07	148	138	198	NA	MapMan	uPLM
CCAAGTTC	RNA biosynthesis.DNA-dependent RNA polymerase (Pol) complexes.Pol I-V shared regulatory components.subunit 3	2	2	0.0184	4.65	1.53510648275468e-05	0.0212049375484513	2.07	148	138	198	NA	MapMan	uPLM
CCAAGTTC	Lipid metabolism.glycerolipid biosynthesis.phosphatidylcholine.choline homeostasis.phosphocholine phosphatase	3	2	0.0277	4.65	4.59371237296796e-05	0.0475908601839481	2.07	148	138	198	NA	MapMan	uPLM
ACCGATCC	Multi-process regulation.SnRK1-kinase regulatory system.SnRK1-interacting factor (FLZ)	16	3	0.148	12	5.93830707222477e-06	0.0246083445072995	2.06	159	110	178	NA	MapMan	uPLM
CGGATGAA	RNA biosynthesis.transcriptional regulation.transcription factor (NAC)	69	8	0.636	22.2	4.63788239310173e-11	1.92193846370136e-07	2.05	102	62	200	NA	MapMan	uPLM
TACCCA	Cell wall organisation.cell wall proteins.expansin activities.alpha-class expansin	19	8	0.175	2.43	3.71627703485129e-08	0.000154002520324237	2.05	241	182	280	NA	MapMan	uPLM
TGCGTCA	Multi-process regulation.Programmed Cell Death (PCD) system.metacaspase-like regulator (MCP2)	5	3	0.0461	7.32	4.98670825344994e-07	0.00206649190022965	2.05	127	113	185	NA	MapMan	uPLM
CATGCCTG	Protein biosynthesis.ribosome biogenesis.small ribosomal subunit (SSU).SSU proteome.component RPS2	6	3	0.0553	13	1.65877537167561e-07	0.000687396514022371	2.04	278	193	328	NA	MapMan	uPLM
ACATTTAT	Protein biosynthesis.ribosome biogenesis.small ribosomal subunit (SSU).SSU proteome.component RPS2	6	4	0.0553	2.04	1.50783449884148e-06	0.0062484661631991	2.04	-378	-405	-291	NA	MapMan	uPLM
CATGCCTG	Protein homeostasis.protein quality control.smallHsp holdase chaperone activities.class-C-II protein	2	2	0.0184	8.7	4.3010181631997e-06	0.00891170963414977	2.04	278	193	328	NA	MapMan	uPLM
TCGGACC	Coenzyme metabolism.S-adenosyl methionine (SAM) cycle.S-adenosyl homocysteine hydrolase	2	2	0.0184	6.45	7.90503338295597e-06	0.0327584583389696	2.04	182	164	211	NA	MapMan	uPLM
CATGCCTG	Secondary metabolism.glucosinolates.glucosinolate degradation.myrosinase	4	2	0.0369	8.7	2.57395279462816e-05	0.0355548679364636	2.04	278	193	328	NA	MapMan	uPLM
CGTTGCGG	Protein biosynthesis.ribosome biogenesis.large ribosomal subunit (LSU).LSU proteome.component RPP0	2	2	0.0184	8.7	4.3010181631997e-06	0.0178234192682995	2.03	182	127	229	NA	MapMan	uPLM
GGAGTGAT	Vesicle trafficking.regulation of membrane tethering and fusion.RAB-GTPase guanine nucleotide exchange factor (RAB-GEF) activities.MON1-CCZ1 RAB7 guanine nucleotide exchange factor complex.component CCZ1	2	2	0.0184	6.25	8.43203560848638e-06	0.0349423555615676	2.03	154	112	175	NA	MapMan	uPLM
GGGCGT	Cellular respiration.oxidative phosphorylation.ATP synthase complex.peripheral MF1 subcomplex.subunit beta	3	2	0.0277	10.5	8.71192309750517e-06	0.0361022093160614	2.03	267	265	280	NA	MapMan	uPLM
GACCACGG	Coenzyme metabolism.NAD/NADP biosynthesis.Preiss-Handler salvage pathway.nicotinamidase	2	2	0.0184	14.3	1.54700653300859e-06	0.00641079507278759	2.01	163	91	224	NA	MapMan	tPLM
GACCACGG	Coenzyme metabolism.NAD/NADP biosynthesis.Preiss-Handler salvage pathway.nicotinamidase	2	2	0.0184	14.3	1.54700653300859e-06	0.00641079507278759	2.01	163	91	224	NA	MapMan	miPLM
CGGCCCAT	Protein biosynthesis	616	38	5.68	22.6	1.06377416246125e-13	2.97856765489151e-12	15.18	-85	-192	-45	1	MapMan1	uPLM
CGGCCCAT	RNA processing	498	23	4.59	13.7	2.45222506342554e-06	3.43311508879576e-05	15.18	-85	-192	-45	1	MapMan1	uPLM
CGGCCCAT	Cellular respiration	189	9	1.74	5.36	0.00268492231860232	0.0250592749736217	15.18	-85	-192	-45	1	MapMan1	uPLM
CGGCCCAT	Protein translocation	180	8	1.66	4.76	0.00689376296828154	0.0482563407779708	15.18	-85	-192	-45	1	MapMan1	uPLM
TTCGGCCC	Protein biosynthesis	616	24	5.68	27.3	6.16350597475022e-11	1.72578167293006e-09	14.04	-87	-194	-48	1	MapMan1	uPLM
TTCGGCCC	RNA processing	498	11	4.59	12.5	0.00222832393200789	0.0311965350481105	14.04	-87	-194	-48	1	MapMan1	uPLM
AGGCCC	Protein biosynthesis	616	236	5.68	19.5	1.84996328538795e-74	5.17989719908625e-73	13.31	-71	-173	-35	1	MapMan1	uPLM
AGGCCC	RNA processing	498	134	4.59	11.1	1.38363249412058e-23	1.93708549176881e-22	13.31	-71	-173	-35	1	MapMan1	uPLM
AGGCCC	Cellular respiration	189	45	1.74	3.71	5.49714584156402e-07	5.13066945212642e-06	13.31	-71	-173	-35	1	MapMan1	uPLM
AGGCCC	Protein translocation	180	39	1.66	3.22	3.25887858149142e-05	0.0002281215007044	13.31	-71	-173	-35	1	MapMan1	uPLM
AGGCCC	Cell cycle organisation	415	65	3.83	5.36	0.00286482381238244	0.0160430133493416	13.31	-71	-173	-35	1	MapMan1	uPLM
ACGGCCCA	Protein biosynthesis	616	20	5.68	18.2	3.17220100409858e-06	8.88216281147602e-05	13.26	-77	-195	-47	1	MapMan1	uPLM
CGGCCCA	Protein biosynthesis	616	65	5.68	20.7	1.72947716764448e-20	4.84253606940454e-19	12.33	-75	-144	-42	1	MapMan1	tPLM
CGGCCCA	RNA processing	498	47	4.59	15	4.58786264014721e-13	6.4230076962061e-12	12.33	-75	-144	-42	1	MapMan1	tPLM
CGGCCCA	Protein translocation	180	13	1.66	4.14	0.00220608567448421	0.0205901329618527	12.33	-75	-144	-42	1	MapMan1	tPLM
GCCCAAT	Protein biosynthesis	616	141	5.68	19.4	1.3778394006995e-41	3.85795032195859e-40	12.12	-70	-163	-42	1	MapMan1	uPLM
GCCCAAT	RNA processing	498	80	4.59	11	8.07821084362292e-14	1.13094951810721e-12	12.12	-70	-163	-42	1	MapMan1	uPLM
GCCCAAT	Protein translocation	180	25	1.66	3.45	0.000380214220789598	0.00354866606070291	12.12	-70	-163	-42	1	MapMan1	uPLM
GCCCAAT	DNA damage response	89	13	0.821	1.79	0.00598993888107925	0.0419295721675548	12.12	-70	-163	-42	1	MapMan1	uPLM
GGGCCT	Protein biosynthesis	616	230	5.68	18.7	9.96426604691809e-69	2.78999449313707e-67	11.89	-81	-181	-38	1	MapMan1	uPLM
GGGCCT	RNA processing	498	134	4.59	10.9	4.83732164152498e-23	6.77225029813497e-22	11.89	-81	-181	-38	1	MapMan1	uPLM
GGGCCT	Cellular respiration	189	44	1.74	3.58	2.01148673418629e-06	1.87738761857387e-05	11.89	-81	-181	-38	1	MapMan1	uPLM
GGGCCT	Protein translocation	180	38	1.66	3.09	9.81117610251152e-05	0.000686782327175807	11.89	-81	-181	-38	1	MapMan1	uPLM
GGGCCT	Cell cycle organisation	415	66	3.83	5.37	0.00251766340334056	0.0140989150587071	11.89	-81	-181	-38	1	MapMan1	uPLM
GCCCATT	Protein biosynthesis	616	166	5.68	20.5	4.32083765231887e-53	1.20983454264928e-51	11.84	-62	-146	-37	1	MapMan1	uPLM
GCCCATT	RNA processing	498	102	4.59	12.6	6.88724190110405e-22	9.64213866154568e-21	11.84	-62	-146	-37	1	MapMan1	uPLM
GCCCATT	Cellular respiration	189	40	1.74	4.94	1.14047399983973e-09	1.06444239985042e-08	11.84	-62	-146	-37	1	MapMan1	uPLM
GCCCATT	Protein translocation	180	31	1.66	3.83	8.96805008773739e-06	6.27763506141617e-05	11.84	-62	-146	-37	1	MapMan1	uPLM
GGGCCGAA	Protein biosynthesis	616	25	5.68	27.8	1.57318753667634e-11	4.40492510269375e-10	11.76	-87	-186	-43	1	MapMan1	uPLM
GGGCCGAA	RNA processing	498	11	4.59	12.2	0.00266815444444003	0.0373541622221605	11.76	-87	-186	-43	1	MapMan1	uPLM
AGCCCATT	Protein biosynthesis	616	79	5.68	19.6	4.12730714372552e-23	1.15564600024315e-21	11.6	-68	-177	-37	1	MapMan1	uPLM
AGCCCATT	RNA processing	498	43	4.59	10.6	2.0442755015629e-07	2.86198570218806e-06	11.6	-68	-177	-37	1	MapMan1	uPLM
AGCCCATT	Protein translocation	180	21	1.66	5.2	3.34200421116007e-06	3.11920393041606e-05	11.6	-68	-177	-37	1	MapMan1	uPLM
AGCCCATT	Cellular respiration	189	20	1.74	4.95	2.4660037670618e-05	0.000172620263694326	11.6	-68	-177	-37	1	MapMan1	uPLM
AAAGCCCA	Protein biosynthesis	616	113	5.68	19.7	1.58572387929519e-33	4.44002686202653e-32	11.48	-56	-179	-42	1	MapMan1	uPLM
AAAGCCCA	RNA processing	498	54	4.59	9.42	3.09557230941938e-07	4.33380123318714e-06	11.48	-56	-179	-42	1	MapMan1	uPLM
AAAGCCCA	Protein translocation	180	22	1.66	3.84	0.000201293746401979	0.00187874163308514	11.48	-56	-179	-42	1	MapMan1	uPLM
AAAGCCCA	Cellular respiration	189	19	1.74	3.32	0.00524818460624249	0.0367372922436974	11.48	-56	-179	-42	1	MapMan1	uPLM
AAGCCCAT	Protein biosynthesis	616	96	5.68	21.3	3.15460328854564e-31	8.83288920792779e-30	11.37	-80	-150	-40	1	MapMan1	uPLM
GGGCCTTT	Protein biosynthesis	616	56	5.68	22.8	8.37613819069473e-20	2.34531869339452e-18	11.37	-56	-164	-42	1	MapMan1	uPLM
AAGCCCAT	RNA processing	498	53	4.59	11.8	1.85227008630941e-10	2.59317812083317e-09	11.37	-80	-150	-40	1	MapMan1	uPLM
GGGCCTTT	RNA processing	498	31	4.59	12.6	2.91995656912884e-07	4.08793919678038e-06	11.37	-56	-164	-42	1	MapMan1	uPLM
AAGCCCAT	Cellular respiration	189	21	1.74	4.67	3.66868573246742e-05	0.000342410668363626	11.37	-80	-150	-40	1	MapMan1	uPLM
GGGCCGT	Protein biosynthesis	616	22	5.68	20	1.83130062909999e-07	5.12764176147996e-06	11.07	-64	-154	-42	1	MapMan1	uPLM
GGGCCGT	RNA processing	498	13	4.59	11.8	0.00154991430434714	0.0216988002608599	11.07	-64	-154	-42	1	MapMan1	uPLM
AAAGGCCC	Protein biosynthesis	616	58	5.68	23.4	4.28753142523676e-21	1.20050879906629e-19	11.01	-78	-163	-40	1	MapMan1	uPLM
AAAGGCCC	RNA processing	498	32	4.59	12.9	1.07715556156299e-07	1.50801778618819e-06	11.01	-78	-163	-40	1	MapMan1	uPLM
TCGGCCC	Protein biosynthesis	616	36	5.68	23.1	2.52340284793361e-13	7.0655279742141e-12	10.99	-92	-144	-48	1	MapMan1	uPLM
TCGGCCC	RNA processing	498	24	4.59	15.4	1.66467571710006e-07	2.33054600394009e-06	10.99	-92	-144	-48	1	MapMan1	uPLM
ACGGCCC	Protein biosynthesis	616	22	5.68	18	1.18820208978858e-06	3.32696585140803e-05	10.86	-73	-185	-47	1	MapMan1	tPLM
TCGGCCCA	Protein biosynthesis	616	34	5.68	23.8	4.7139214242172e-13	1.31989799878082e-11	10.73	-83	-144	-48	1	MapMan1	uPLM
TCGGCCCA	RNA processing	498	22	4.59	15.4	5.46070463690463e-07	7.64498649166649e-06	10.73	-83	-144	-48	1	MapMan1	uPLM
GCCCATAA	Protein biosynthesis	616	48	5.68	22.5	6.27483328974135e-17	1.75695332112758e-15	10.67	-84	-174	-34	1	MapMan1	uPLM
GCCCATAA	Cellular respiration	189	11	1.74	5.16	0.0012519437789938	0.0175272129059132	10.67	-84	-174	-34	1	MapMan1	uPLM
TAAAGCCC	Protein biosynthesis	616	47	5.68	21.9	4.7611852204765e-16	1.33313186173342e-14	10.56	-73	-147	-46	1	MapMan1	uPLM
TAAAGCCC	RNA processing	498	25	4.59	11.6	1.73293668152441e-05	0.000242611135413418	10.56	-73	-147	-46	1	MapMan1	uPLM
TGGGCCGA	Protein biosynthesis	616	32	5.68	22.7	8.88897248042628e-12	2.48891229451936e-10	10.25	-90	-146	-45	1	MapMan1	uPLM
TGGGCCGA	RNA processing	498	20	4.59	14.2	6.44195750481022e-06	9.01874050673431e-05	10.25	-90	-146	-45	1	MapMan1	uPLM
TGGGCCGA	Cellular respiration	189	8	1.74	5.67	0.00323036150596613	0.0301500407223506	10.25	-90	-146	-45	1	MapMan1	uPLM
TGGGCTT	Protein biosynthesis	616	199	5.68	19.7	9.5442778058762e-62	2.67239778564533e-60	10.18	-79	-172	-38	1	MapMan1	uPLM
TGGGCTT	RNA processing	498	96	4.59	9.49	2.04553692500517e-12	2.86375169500724e-11	10.18	-79	-172	-38	1	MapMan1	uPLM
TGGGCTT	Protein translocation	180	37	1.66	3.66	3.1001049553667e-06	2.89343129167559e-05	10.18	-79	-172	-38	1	MapMan1	uPLM
TGGGCTT	Cellular respiration	189	35	1.74	3.46	5.88850603765301e-05	0.000412195422635711	10.18	-79	-172	-38	1	MapMan1	uPLM
TGGGCTT	DNA damage response	89	16	0.821	1.58	0.00766225151092425	0.0429086084611758	10.18	-79	-172	-38	1	MapMan1	uPLM
TGGGCTTT	Protein biosynthesis	616	114	5.68	19.6	1.79598585678964e-33	5.02876039901101e-32	10.15	-81	-182	-38	1	MapMan1	uPLM
TGGGCTTT	RNA processing	498	56	4.59	9.61	9.64331975409353e-08	1.35006476557309e-06	10.15	-81	-182	-38	1	MapMan1	uPLM
TGGGCTTT	Protein translocation	180	22	1.66	3.77	0.000256738751319919	0.00239622834565258	10.15	-81	-182	-38	1	MapMan1	uPLM
CCCAATAA	Protein biosynthesis	616	59	5.68	22.3	2.62270160708555e-20	7.34356449983955e-19	10.12	-83	-143	-36	1	MapMan1	uPLM
CCCAATAA	Protein translocation	180	12	1.66	4.53	0.00154213146093645	0.0143932269687402	10.12	-83	-143	-36	1	MapMan1	uPLM
CCCAATAA	RNA processing	498	24	4.59	9.06	0.00114892746095489	0.0143932269687402	10.12	-83	-143	-36	1	MapMan1	uPLM
GCCCAT	Protein biosynthesis	616	259	5.68	19.4	5.76927971417577e-83	1.61539831996922e-81	9.96	-60	-146	-36	1	MapMan1	uPLM
GCCCAT	RNA processing	498	149	4.59	11.2	5.52371228160314e-27	7.7331971942444e-26	9.96	-60	-146	-36	1	MapMan1	uPLM
GCCCAT	Cellular respiration	189	62	1.74	4.64	8.67165174485356e-14	8.09354162852999e-13	9.96	-60	-146	-36	1	MapMan1	uPLM
GCCCAT	Protein translocation	180	47	1.66	3.52	2.90858639361283e-07	2.03601047552898e-06	9.96	-60	-146	-36	1	MapMan1	uPLM
AGCCCAAT	Protein biosynthesis	616	68	5.68	21.3	3.71547404590937e-22	1.04033273285462e-20	9.88	-69	-185	-43	1	MapMan1	uPLM
AGCCCAAT	DNA damage response	89	10	0.821	3.13	0.000272743033647025	0.00320072805143886	9.88	-69	-185	-43	1	MapMan1	uPLM
AGCCCAAT	RNA processing	498	29	4.59	9.09	0.000342935148368449	0.00320072805143886	9.88	-69	-185	-43	1	MapMan1	uPLM
AGCCCAAT	Nucleotide metabolism	91	9	0.839	2.82	0.00138681996418024	0.0097077397492617	9.88	-69	-185	-43	1	MapMan1	uPLM
AATGGGC	Protein biosynthesis	616	167	5.68	20.6	1.35773920161334e-53	3.80166976451736e-52	9.77	-85	-149	-36	1	MapMan1	uPLM
AATGGGC	RNA processing	498	99	4.59	12.2	3.77149181490493e-20	5.2800885408669e-19	9.77	-85	-149	-36	1	MapMan1	uPLM
AATGGGC	Cellular respiration	189	40	1.74	4.93	1.27114655757e-09	1.186403453732e-08	9.77	-85	-149	-36	1	MapMan1	uPLM
AATGGGC	Protein translocation	180	31	1.66	3.82	9.65993136470946e-06	6.76195195529662e-05	9.77	-85	-149	-36	1	MapMan1	uPLM
AAGCCCA	Protein biosynthesis	616	199	5.68	19.6	1.13773014210817e-61	3.18564439790288e-60	9.74	-82	-170	-37	1	MapMan1	tPLM
AAGCCCA	RNA processing	498	98	4.59	9.67	3.41077142670245e-13	4.77507999738343e-12	9.74	-82	-170	-37	1	MapMan1	tPLM
AAGCCCA	Protein translocation	180	36	1.66	3.55	8.25270121071864e-06	7.70252113000406e-05	9.74	-82	-170	-37	1	MapMan1	tPLM
AAGCCCA	Cellular respiration	189	34	1.74	3.36	0.000137620206476335	0.000963341445334345	9.74	-82	-170	-37	1	MapMan1	tPLM
GGGCTTTA	Protein biosynthesis	616	51	5.68	19.8	2.10690527718042e-15	5.89933477610517e-14	9.64	-82	-187	-39	1	MapMan1	uPLM
GGGCTTTA	RNA processing	498	30	4.59	11.6	2.51377952160196e-06	3.51929133024274e-05	9.64	-82	-187	-39	1	MapMan1	uPLM
GGGCTTTA	DNA damage response	89	7	0.821	2.71	0.00521350180443791	0.0486593501747538	9.64	-82	-187	-39	1	MapMan1	uPLM
GCCACGT	Photosynthesis	232	34	2.14	7.49	1.37526290556248e-10	3.85073613557495e-09	9.63	-62	-170	-38	1	MapMan1	tPLM
GCCACGT	Carbohydrate metabolism	232	21	2.14	4.63	0.000730270305961213	0.010223784283457	9.63	-62	-170	-38	1	MapMan1	tPLM
GGGCTTT	Protein biosynthesis	616	126	5.68	18.8	2.88647730354771e-35	8.0821364499336e-34	9.6	-79	-173	-35	1	MapMan1	uPLM
GGGCTTT	RNA processing	498	64	4.59	9.54	1.38498201767196e-08	1.93897482474074e-07	9.6	-79	-173	-35	1	MapMan1	uPLM
GGGCTTT	Protein translocation	180	24	1.66	3.58	0.000294921941214554	0.00275260478466917	9.6	-79	-173	-35	1	MapMan1	uPLM
GGGCTTT	Cellular respiration	189	22	1.74	3.28	0.00309770294696632	0.0216839206287643	9.6	-79	-173	-35	1	MapMan1	uPLM
ACGTGGC	Photosynthesis	232	35	2.14	7.58	5.16623933354853e-11	1.44654701339359e-09	9.54	-56	-176	-35	1	MapMan1	tPLM
ACGTGGC	Carbohydrate metabolism	232	21	2.14	4.55	0.000912763675387703	0.0127786914554278	9.54	-56	-176	-35	1	MapMan1	tPLM
ATGGGC	Protein biosynthesis	616	265	5.68	18.9	1.8731161183322e-82	5.24472513133017e-81	9.45	-78	-164	-37	1	MapMan1	uPLM
ATGGGC	RNA processing	498	150	4.59	10.7	3.85499379358713e-25	5.39699131102198e-24	9.45	-78	-164	-37	1	MapMan1	uPLM
ATGGGC	Cellular respiration	189	61	1.74	4.34	2.90144754081297e-12	2.70801770475878e-11	9.45	-78	-164	-37	1	MapMan1	uPLM
ATGGGC	Protein translocation	180	49	1.66	3.49	1.93593693172211e-07	1.35515585220548e-06	9.45	-78	-164	-37	1	MapMan1	uPLM
CGGCCC	Protein biosynthesis	616	69	5.68	19.7	2.20082220540964e-20	6.16230217514701e-19	9.42	-70	-137	-42	1	MapMan1	uPLM
CGGCCC	RNA processing	498	50	4.59	14.2	5.50432422885616e-13	7.70605392039862e-12	9.42	-70	-137	-42	1	MapMan1	uPLM
CGGCCC	Protein translocation	180	14	1.66	3.99	0.00212652305704757	0.019847548532444	9.42	-70	-137	-42	1	MapMan1	uPLM
CGGCCC	Cellular respiration	189	14	1.74	3.99	0.00332787122130057	0.023295098549104	9.42	-70	-137	-42	1	MapMan1	uPLM
GCCCAATT	Protein biosynthesis	616	39	5.68	16.3	1.859314181166e-09	5.2060797072648e-08	9.34	-68	-192	-46	1	MapMan1	uPLM
GCCCAATT	RNA processing	498	30	4.59	12.6	4.9574903416923e-07	6.94048647836922e-06	9.34	-68	-192	-46	1	MapMan1	uPLM
GGGCCG	Protein biosynthesis	616	67	5.68	19.4	1.91598225742935e-19	5.36475032080219e-18	9.24	-66	-133	-40	1	MapMan1	uPLM
GGGCCG	RNA processing	498	49	4.59	14.2	1.19431538736418e-12	1.67204154230985e-11	9.24	-66	-133	-40	1	MapMan1	uPLM
GGGCCG	Protein translocation	180	15	1.66	4.34	0.000639560953424397	0.00596923556529437	9.24	-66	-133	-40	1	MapMan1	uPLM
GGGCCG	Cellular respiration	189	14	1.74	4.05	0.00292490316217669	0.0204743221352369	9.24	-66	-133	-40	1	MapMan1	uPLM
CCCATTAA	Protein biosynthesis	616	62	5.68	20.9	8.95802628705313e-20	2.50824736037488e-18	9.2	-80	-150	-37	1	MapMan1	uPLM
CCCATTAA	RNA processing	498	42	4.59	14.1	5.60747116948401e-11	7.85045963727761e-10	9.2	-80	-150	-37	1	MapMan1	uPLM
CCCATTAA	Cellular respiration	189	20	1.74	6.73	2.23402536760791e-07	2.08509034310072e-06	9.2	-80	-150	-37	1	MapMan1	uPLM
CCCATTAA	Protein translocation	180	16	1.66	5.39	3.40683069027046e-05	0.000238478148318932	9.2	-80	-150	-37	1	MapMan1	uPLM
GGGCCGA	Protein biosynthesis	616	34	5.68	21.9	5.4701875382151e-12	1.53165251070023e-10	9.19	-91	-139	-44	1	MapMan1	uPLM
GGGCCGA	RNA processing	498	21	4.59	13.5	7.91591183493632e-06	0.000110822765689108	9.19	-91	-139	-44	1	MapMan1	uPLM
GCCCATA	Protein biosynthesis	616	95	5.68	21.1	1.62309573791461e-30	4.54466806616091e-29	9.15	-85	-144	-36	1	MapMan1	uPLM
GCCCATA	RNA processing	498	46	4.59	10.2	2.48280399176032e-07	3.47592558846445e-06	9.15	-85	-144	-36	1	MapMan1	uPLM
GCCCATA	Cellular respiration	189	22	1.74	4.89	1.14894721457637e-05	0.000107235073360462	9.15	-85	-144	-36	1	MapMan1	uPLM
GCCCATA	Protein translocation	180	18	1.66	4	0.000485503105175316	0.00339852173622722	9.15	-85	-144	-36	1	MapMan1	uPLM
GCCCAA	Protein biosynthesis	616	238	5.68	17.6	5.1374834806357e-66	1.43849537457799e-64	9.05	-58	-155	-41	1	MapMan1	uPLM
GCCCAA	RNA processing	498	134	4.59	9.92	3.16542082485545e-19	4.43158915479763e-18	9.05	-58	-155	-41	1	MapMan1	uPLM
GGGCTTTT	Protein biosynthesis	616	51	5.68	17.1	9.40985017961841e-13	2.63475805029316e-11	9.05	-80	-182	-37	1	MapMan1	uPLM
GCCCAA	Protein translocation	180	52	1.66	3.85	2.46267165790155e-09	2.29849354737478e-08	9.05	-58	-155	-41	1	MapMan1	uPLM
GCCCAA	Cellular respiration	189	43	1.74	3.18	5.24133776004577e-05	0.000366893643203204	9.05	-58	-155	-41	1	MapMan1	uPLM
GGGCTTTT	Protein translocation	180	14	1.66	4.68	0.000454587811466891	0.00636422936053647	9.05	-80	-182	-37	1	MapMan1	uPLM
GGGCTTTT	Cellular respiration	189	13	1.74	4.35	0.00221049611519611	0.0193212271049112	9.05	-80	-182	-37	1	MapMan1	uPLM
GGGCTTTT	RNA processing	498	25	4.59	8.36	0.0027601753007016	0.0193212271049112	9.05	-80	-182	-37	1	MapMan1	uPLM
GGCCCATG	Protein biosynthesis	616	20	5.68	22	1.30489966534687e-07	3.65371906297124e-06	8.97	-74	-182	-50	1	MapMan1	uPLM
AGCCCATA	Protein biosynthesis	616	38	5.68	23.3	3.79490957967734e-14	1.06257468230965e-12	8.92	-84	-144	-46	1	MapMan1	uPLM
AGCCCATA	RNA processing	498	18	4.59	11	0.000486555841646557	0.0068117817830518	8.92	-84	-144	-46	1	MapMan1	uPLM
CGGCCCAA	Protein biosynthesis	616	27	5.68	22.5	4.72879461867629e-10	1.32406249322936e-08	8.91	-71	-152	-45	1	MapMan1	uPLM
CGGCCCAA	RNA processing	498	17	4.59	14.2	3.21435956309604e-05	0.000450010338833446	8.91	-71	-152	-45	1	MapMan1	uPLM
TAAACCGG	Coenzyme metabolism	209	16	1.93	5.44	0.000178912806493096	0.00250477929090335	8.9	-70	-175	-28	1	MapMan1	uPLM
TAAACCGG	Protein biosynthesis	616	33	5.68	11.2	0.000134541860273212	0.00250477929090335	8.9	-70	-175	-28	1	MapMan1	uPLM
TAAACCGG	Vesicle trafficking	439	24	4.05	8.16	0.000856292186783463	0.00799206040997899	8.9	-70	-175	-28	1	MapMan1	uPLM
GGTCGGGT	Protein biosynthesis	616	11	5.68	16.4	0.00127059908555772	0.0355767743956163	8.83	-68	-121	-36	1	MapMan1	uPLM
GGTCGGGT	Protein homeostasis	903	13	8.32	19.4	0.00313034498347379	0.0438248297686331	8.83	-68	-121	-36	1	MapMan1	uPLM
GGCCC	Protein biosynthesis	616	313	5.68	17.6	5.00811995426847e-93	1.40227358719517e-91	8.79	-65	-154	-40	1	MapMan1	uPLM
GGCCC	RNA processing	498	190	4.59	10.7	4.55092116446633e-33	6.37128963025286e-32	8.79	-65	-154	-40	1	MapMan1	uPLM
GGCCC	Cellular respiration	189	65	1.74	3.65	9.74061150685795e-10	9.09123740640075e-09	8.79	-65	-154	-40	1	MapMan1	uPLM
ACACGTGG	Photosynthesis	232	22	2.14	9.65	3.25029324356532e-09	9.10082108198288e-08	8.79	-61	-179	-33	1	MapMan1	tPLM
GGCCC	Protein translocation	180	59	1.66	3.31	4.25747794408962e-08	2.98023456086273e-07	8.79	-65	-154	-40	1	MapMan1	uPLM
GGCCC	Cell cycle organisation	415	94	3.83	5.27	0.000494896919069471	0.00277142274678904	8.79	-65	-154	-40	1	MapMan1	uPLM
GGCCC	DNA damage response	89	24	0.821	1.35	0.00785023072620312	0.0366344100556146	8.79	-65	-154	-40	1	MapMan1	uPLM
ATGGGCTT	Protein biosynthesis	616	96	5.68	21.3	3.80986735329546e-31	1.06676285892273e-29	8.78	-80	-150	-37	1	MapMan1	uPLM
ATGGGCTT	RNA processing	498	52	4.59	11.5	6.02971936803523e-10	8.44160711524932e-09	8.78	-80	-150	-37	1	MapMan1	uPLM
ATGGGCTT	Cellular respiration	189	20	1.74	4.43	0.000114569179987069	0.00106931234654598	8.78	-80	-150	-37	1	MapMan1	uPLM
ATGGGCTT	Protein translocation	180	16	1.66	3.55	0.00339785742078231	0.0237850019454762	8.78	-80	-150	-37	1	MapMan1	uPLM
GACGTGGC	Multi-process regulation	219	8	2.02	6.9	0.00238536621969638	0.0475962198106026	8.75	-63	-155	-43	1	MapMan1	tPLM
GACGTGGC	Photosynthesis	232	8	2.14	6.9	0.00339972998647162	0.0475962198106026	8.75	-63	-155	-43	1	MapMan1	tPLM
GCCCA	Protein biosynthesis	616	372	5.68	16.3	5.82894034353184e-107	1.63210329618891e-105	8.73	-57	-154	-40	1	MapMan1	uPLM
GCCCA	RNA processing	498	218	4.59	9.54	1.21239690084277e-31	1.69735566117988e-30	8.73	-57	-154	-40	1	MapMan1	uPLM
GCCCA	Cellular respiration	189	84	1.74	3.68	2.93815271403758e-13	2.74227586643508e-12	8.73	-57	-154	-40	1	MapMan1	uPLM
GCCCA	Protein translocation	180	71	1.66	3.11	1.16982131620219e-08	8.1887492134153e-08	8.73	-57	-154	-40	1	MapMan1	uPLM
GCCCA	DNA damage response	89	31	0.821	1.36	0.00179767658164268	0.010066988857199	8.73	-57	-154	-40	1	MapMan1	uPLM
GCCCA	Coenzyme metabolism	209	59	1.93	2.58	0.00791777298476679	0.036949607262245	8.73	-57	-154	-40	1	MapMan1	uPLM
GCCCA	Cell cycle organisation	415	107	3.83	4.68	0.0106497738712094	0.0425990954848375	8.73	-57	-154	-40	1	MapMan1	uPLM
CAGGCCC	Protein biosynthesis	616	35	5.68	16.3	1.36718757650163e-08	3.82812521420457e-07	8.71	-69	-172	-40	1	MapMan1	tPLM
CAGGCCC	RNA processing	498	27	4.59	12.6	1.84145377761598e-06	2.57803528866237e-05	8.71	-69	-172	-40	1	MapMan1	tPLM
CAGGCCC	Cellular respiration	189	10	1.74	4.65	0.0043935259930928	0.0410062426021995	8.71	-69	-172	-40	1	MapMan1	tPLM
AAAAGCCC	Protein biosynthesis	616	54	5.68	18.9	2.02755744914549e-15	5.67716085760738e-14	8.64	-59	-147	-26	1	MapMan1	uPLM
AAAAGCCC	Protein translocation	180	13	1.66	4.56	0.000924645144480444	0.0129450320227262	8.64	-59	-147	-26	1	MapMan1	uPLM
AAAAGCCC	RNA processing	498	25	4.59	8.77	0.00143559732903878	0.013398908404362	8.64	-59	-147	-26	1	MapMan1	uPLM
AAAAGCCC	Cellular respiration	189	12	1.74	4.21	0.00419616995036965	0.0293731896525876	8.64	-59	-147	-26	1	MapMan1	uPLM
TTAATGGG	Protein biosynthesis	616	62	5.68	23	3.88735502411058e-22	1.08845940675096e-20	8.61	-74	-128	-32	1	MapMan1	uPLM
TTAATGGG	RNA processing	498	40	4.59	14.9	3.41102627703531e-11	4.77543678784944e-10	8.61	-74	-128	-32	1	MapMan1	uPLM
TTAATGGG	Cellular respiration	189	19	1.74	7.06	2.18351934079443e-07	2.03795138474147e-06	8.61	-74	-128	-32	1	MapMan1	uPLM
TTAATGGG	Protein translocation	180	13	1.66	4.83	0.000539900405739551	0.00377930284017685	8.61	-74	-128	-32	1	MapMan1	uPLM
CACGTGGC	Photosynthesis	232	24	2.14	11.3	2.10705476042733e-11	5.89975332919653e-10	8.6	-63	-177	-41	1	MapMan1	tPLM
CACGTGGC	Carbohydrate metabolism	232	15	2.14	7.08	4.92664992728652e-05	0.000689730989820113	8.6	-63	-177	-41	1	MapMan1	tPLM
TGGGCCG	Protein biosynthesis	616	63	5.68	20.7	6.58803016695928e-20	1.8446484467486e-18	8.57	-84	-135	-40	1	MapMan1	uPLM
TGGGCCG	RNA processing	498	44	4.59	14.5	8.59309170730849e-12	1.20303283902319e-10	8.57	-84	-135	-40	1	MapMan1	uPLM
TGGGCCG	Protein translocation	180	14	1.66	4.61	0.000536312360194865	0.00500558202848541	8.57	-84	-135	-40	1	MapMan1	uPLM
TGGGCCG	Cellular respiration	189	12	1.74	3.95	0.00694706281937836	0.0486294397356485	8.57	-84	-135	-40	1	MapMan1	uPLM
ACACGTG	Photosynthesis	232	29	2.14	5.63	1.66134859033963e-06	4.65177605295096e-05	8.52	-82	-167	-27	1	MapMan1	tPLM
ACACGTG	Carbohydrate metabolism	232	22	2.14	4.27	0.00154385334845195	0.0216139468783273	8.52	-82	-167	-27	1	MapMan1	tPLM
ACACGTG	DNA damage response	89	11	0.821	2.14	0.00316201583007171	0.029512147747336	8.52	-82	-167	-27	1	MapMan1	tPLM
TGGGCTTA	Protein biosynthesis	616	58	5.68	20.4	4.45186735915233e-18	1.24652286056265e-16	8.49	-84	-157	-41	1	MapMan1	uPLM
TGGGCTTA	RNA processing	498	30	4.59	10.6	1.7302092396701e-05	0.000242229293553814	8.49	-84	-157	-41	1	MapMan1	uPLM
ACCCGACC	Protein biosynthesis	616	12	5.68	17.4	0.000452109601712064	0.0126590688479378	8.47	-60	-123	-41	1	MapMan1	uPLM
ATTGGGCT	Protein biosynthesis	616	68	5.68	21.6	1.74745803460313e-22	4.89288249688876e-21	8.42	-90	-175	-40	1	MapMan1	uPLM
ATTGGGCT	DNA damage response	89	10	0.821	3.17	0.000246473976139144	0.00259063709536655	8.42	-90	-175	-40	1	MapMan1	uPLM
ATTGGGCT	RNA processing	498	29	4.59	9.21	0.000277568260217845	0.00259063709536655	8.42	-90	-175	-40	1	MapMan1	uPLM
ATTGGGCT	Nucleotide metabolism	91	8	0.839	2.54	0.00486675834706355	0.0340673084294449	8.42	-90	-175	-40	1	MapMan1	uPLM
GGGCCGAT	RNA processing	498	10	4.59	23.3	1.85375221764731e-05	0.000519050620941246	8.29	-105	-160	-53	1	MapMan1	uPLM
TATGGGC	Protein biosynthesis	616	89	5.68	20.8	3.85535175029521e-28	1.07949849008266e-26	8.28	-79	-137	-39	1	MapMan1	uPLM
TATGGGC	RNA processing	498	44	4.59	10.3	3.6730641228488e-07	5.14228977198832e-06	8.28	-79	-137	-39	1	MapMan1	uPLM
TATGGGC	Cellular respiration	189	20	1.74	4.68	5.39801775219889e-05	0.00050381499020523	8.28	-79	-137	-39	1	MapMan1	uPLM
TATGGGC	Protein translocation	180	17	1.66	3.98	0.00073614210550283	0.00515299473851981	8.28	-79	-137	-39	1	MapMan1	uPLM
CCCATTA	Protein biosynthesis	616	108	5.68	19.3	3.57399051610067e-31	1.00071734450819e-29	8.26	-61	-135	-36	1	MapMan1	uPLM
CCCATTA	RNA processing	498	73	4.59	13.1	1.72039913562624e-16	2.40855878987674e-15	8.26	-61	-135	-36	1	MapMan1	uPLM
CCCATTA	Cellular respiration	189	27	1.74	4.83	1.32931611274343e-06	1.24069503856053e-05	8.26	-61	-135	-36	1	MapMan1	uPLM
CCCATTA	Protein translocation	180	22	1.66	3.94	0.000141505877872417	0.000990541145106923	8.26	-61	-135	-36	1	MapMan1	uPLM
CCCGACCC	Protein biosynthesis	616	10	5.68	16.9	0.00162955656398638	0.0414993518061642	8.26	-58	-123	-44	1	MapMan1	uPLM
CCCGACCC	Protein homeostasis	903	12	8.32	20.3	0.00296423941472601	0.0414993518061642	8.26	-58	-123	-44	1	MapMan1	uPLM
AAATGGGC	Protein biosynthesis	616	62	5.68	18.1	1.36730828739526e-16	3.82846320470671e-15	8.23	-86	-177	-36	1	MapMan1	uPLM
AAATGGGC	RNA processing	498	40	4.59	11.7	4.36598946128341e-08	6.11238524579678e-07	8.23	-86	-177	-36	1	MapMan1	uPLM
AAATGGGC	Protein translocation	180	16	1.66	4.68	0.000179576066516824	0.00167604328749036	8.23	-86	-177	-36	1	MapMan1	uPLM
AAATGGGC	Cellular respiration	189	15	1.74	4.39	0.000940375016907481	0.00658262511835236	8.23	-86	-177	-36	1	MapMan1	uPLM
ATATGGGC	Protein biosynthesis	616	41	5.68	18.8	7.13513276676898e-12	1.99783717469531e-10	8.16	-81	-159	-28	1	MapMan1	uPLM
ATATGGGC	RNA processing	498	26	4.59	11.9	7.44282400301916e-06	0.000104199536042268	8.16	-81	-159	-28	1	MapMan1	uPLM
ATCGGCCC	RNA processing	498	9	4.59	20.5	0.000141824761455385	0.00397109332075077	8.16	-100	-155	-51	1	MapMan1	uPLM
ATATGGGC	Protein translocation	180	10	1.66	4.59	0.00342893112385131	0.0320033571559456	8.16	-81	-159	-28	1	MapMan1	uPLM
ATCGGCCC	Protein biosynthesis	616	8	5.68	18.2	0.00297567938931917	0.0416595114504684	8.16	-100	-155	-51	1	MapMan1	uPLM
AATTGGGC	Protein biosynthesis	616	39	5.68	17	5.89807786762063e-10	1.65146180293378e-08	8.15	-64	-173	-39	1	MapMan1	uPLM
AATTGGGC	RNA processing	498	29	4.59	12.6	7.01146516534162e-07	9.81605123147827e-06	8.15	-64	-173	-39	1	MapMan1	uPLM
TAAGCCCA	Protein biosynthesis	616	58	5.68	20.2	7.49382178291189e-18	2.09827009921533e-16	8.11	-92	-164	-43	1	MapMan1	uPLM
CTGGGCC	RNA processing	498	22	4.59	14	2.74357298716318e-06	7.68200436405689e-05	8.11	-89	-175	-39	1	MapMan1	tPLM
TAAGCCCA	RNA processing	498	31	4.59	10.8	7.98037240693114e-06	0.000111725213697036	8.11	-92	-164	-43	1	MapMan1	uPLM
CTGGGCC	Protein translocation	180	10	1.66	6.37	0.000281534784698335	0.00394148698577669	8.11	-89	-175	-39	1	MapMan1	tPLM
CTGGGCC	Protein biosynthesis	616	19	5.68	12.1	0.00143573435792023	0.0134001873405888	8.11	-89	-175	-39	1	MapMan1	tPLM
CCCA	Protein biosynthesis	616	478	5.68	8.09	1.37420105917826e-34	3.84776296569913e-33	8.1	-78	-185	-36	1	MapMan1	tPLM
CCCA	RNA processing	498	331	4.59	5.6	1.81057393374891e-08	2.53480350724848e-07	8.1	-78	-185	-36	1	MapMan1	tPLM
CCCA	Protein translocation	180	120	1.66	2.03	0.000543029884643865	0.00506827892334274	8.1	-78	-185	-36	1	MapMan1	tPLM
AGCCCAT	Protein biosynthesis	616	127	5.68	21.1	4.58082739264012e-41	1.28263166993923e-39	8.09	-78	-142	-38	1	MapMan1	tPLM
AGCCCAT	RNA processing	498	70	4.59	11.6	3.15195949100956e-13	4.41274328741338e-12	8.09	-78	-142	-38	1	MapMan1	tPLM
AGCCCAT	Cellular respiration	189	31	1.74	5.14	4.79975726939751e-08	4.47977345143767e-07	8.09	-78	-142	-38	1	MapMan1	tPLM
AGCCCAT	Protein translocation	180	20	1.66	3.32	0.00238545444718387	0.0166981811302871	8.09	-78	-142	-38	1	MapMan1	tPLM
TTGGGCTT	Protein biosynthesis	616	90	5.68	18.8	4.619200705138e-25	1.29337619743864e-23	8.08	-88	-171	-39	1	MapMan1	uPLM
TTATGGGC	Protein biosynthesis	616	41	5.68	24.8	3.28162095515831e-16	9.18853867444326e-15	8.08	-85	-127	-42	1	MapMan1	uPLM
TTGGGCTT	RNA processing	498	48	4.59	10	2.29387350549787e-07	3.21142290769702e-06	8.08	-88	-171	-39	1	MapMan1	uPLM
TTGGGCTT	Protein translocation	180	21	1.66	4.39	4.27558223203236e-05	0.000399054341656353	8.08	-88	-171	-39	1	MapMan1	uPLM
TTATGGGC	Cellular respiration	189	10	1.74	6.06	0.000614819293076909	0.00860747010307673	8.08	-85	-127	-42	1	MapMan1	uPLM
TTGGGCTT	DNA damage response	89	11	0.821	2.3	0.00176900033287579	0.0123830023301305	8.08	-88	-171	-39	1	MapMan1	uPLM
TTGGGC	Protein biosynthesis	616	244	5.68	16.8	8.82536726518247e-64	2.47110283425109e-62	8.06	-53	-173	-37	1	MapMan1	uPLM
TTGGGC	RNA processing	498	142	4.59	9.79	6.09160656380187e-20	8.52824918932262e-19	8.06	-53	-173	-37	1	MapMan1	uPLM
TTGGGC	Protein translocation	180	54	1.66	3.72	3.62932706711039e-09	3.38737192930303e-08	8.06	-53	-173	-37	1	MapMan1	uPLM
TTGGGC	Cellular respiration	189	48	1.74	3.31	5.81197692472137e-06	4.06838384730496e-05	8.06	-53	-173	-37	1	MapMan1	uPLM
TTGGGC	DNA damage response	89	21	0.821	1.45	0.00600370098932756	0.0336207255402343	8.06	-53	-173	-37	1	MapMan1	uPLM
CCACGTGT	Photosynthesis	232	16	2.14	9.09	1.10230131191973e-06	3.08644367337523e-05	8.05	-68	-133	-39	1	MapMan1	tPLM
CTAGGCCC	Protein biosynthesis	616	11	5.68	26.2	1.54130404303354e-05	0.000431565132049392	8.05	-93	-141	-53	1	MapMan1	uPLM
TGGGC	Protein biosynthesis	616	370	5.68	16.2	2.93151821895204e-105	8.20825101306571e-104	8.04	-86	-150	-36	1	MapMan1	uPLM
TGGGC	RNA processing	498	219	4.59	9.58	4.12092631143667e-32	5.76929683601134e-31	8.04	-86	-150	-36	1	MapMan1	uPLM
TGGGC	Cellular respiration	189	84	1.74	3.68	3.01367719853625e-13	2.8127653853005e-12	8.04	-86	-150	-36	1	MapMan1	uPLM
TGGGC	Protein translocation	180	72	1.66	3.15	4.65948941370384e-09	3.26164258959269e-08	8.04	-86	-150	-36	1	MapMan1	uPLM
TGGGC	DNA damage response	89	32	0.821	1.4	0.00083771637414035	0.00469121169518596	8.04	-86	-150	-36	1	MapMan1	uPLM
TGGGC	Cell cycle organisation	415	108	3.83	4.73	0.00786780932864253	0.0367164435336651	8.04	-86	-150	-36	1	MapMan1	uPLM
CACGTGT	Photosynthesis	232	27	2.14	5.6	4.31261737541345e-06	0.000120753286511576	7.93	-81	-161	-37	1	MapMan1	tPLM
CACGTGT	Carbohydrate metabolism	232	22	2.14	4.56	0.000652510627644596	0.00913514878702434	7.93	-81	-161	-37	1	MapMan1	tPLM
TTGGCCCA	Protein biosynthesis	616	23	5.68	17.8	8.38320483484276e-07	2.34729735375597e-05	7.86	-85	-131	-39	1	MapMan1	miPLM
TTGGCCCA	RNA processing	498	19	4.59	14.7	6.26222138779701e-06	8.76710994291581e-05	7.86	-85	-131	-39	1	MapMan1	miPLM
AAGCCCAA	Protein biosynthesis	616	88	5.68	19.8	3.68045528927699e-26	1.03052748099756e-24	7.82	-63	-150	-44	1	MapMan1	uPLM
AAGCCCAA	RNA processing	498	45	4.59	10.1	4.30952699638025e-07	6.03333779493235e-06	7.82	-63	-150	-44	1	MapMan1	uPLM
AAGCCCAA	Protein translocation	180	21	1.66	4.73	1.43184717391552e-05	0.000133639069565448	7.82	-63	-150	-44	1	MapMan1	uPLM
TCCACGTG	Photosynthesis	232	13	2.14	9.42	7.77124281717545e-06	0.000217594798880913	7.8	-98	-176	-48	1	MapMan1	tPLM
GCCCATTT	Protein biosynthesis	616	63	5.68	18.1	8.18525314948544e-17	2.29187088185592e-15	7.73	-66	-183	-38	1	MapMan1	uPLM
GCCCATTT	RNA processing	498	41	4.59	11.8	2.38470850558549e-08	3.33859190781968e-07	7.73	-66	-183	-38	1	MapMan1	uPLM
GCCCATTT	Protein translocation	180	16	1.66	4.6	0.000218862598519002	0.00204271758617735	7.73	-66	-183	-38	1	MapMan1	uPLM
GCCCATTT	Cellular respiration	189	15	1.74	4.31	0.00112045905025497	0.00784321335178482	7.73	-66	-183	-38	1	MapMan1	uPLM
GGCCCATC	Protein biosynthesis	616	27	5.68	23.5	1.68876233311782e-10	4.72853453272991e-09	7.69	-77	-189	-47	1	MapMan1	miPLM
TATGGCCC	Protein translocation	180	6	1.66	9.84	0.000500547047024986	0.0140153173166996	7.67	-73	-190	-54	1	MapMan1	uPLM
TATGGCCC	Protein biosynthesis	616	10	5.68	16.4	0.0021122841206068	0.0295719776884952	7.67	-73	-190	-54	1	MapMan1	uPLM
TGGCCCAG	RNA processing	498	8	4.59	21.1	0.00026957989345153	0.00754823701664284	7.66	-86	-184	-42	1	MapMan1	uPLM
TTGGGCCG	Protein biosynthesis	616	27	5.68	21.1	2.17297419057598e-09	6.08432773361273e-08	7.65	-79	-166	-41	1	MapMan1	uPLM
TTGGGCCG	RNA processing	498	18	4.59	14.1	2.09699125392887e-05	0.000293578775550042	7.65	-79	-166	-41	1	MapMan1	uPLM
TTGGGCCG	Cell cycle organisation	415	12	3.83	9.38	0.00361951083718222	0.0337821011470341	7.65	-79	-166	-41	1	MapMan1	uPLM
GGGC	Protein biosynthesis	616	420	5.68	12.7	7.5925345934759e-88	2.12590968617325e-86	7.61	-80	-166	-33	1	MapMan1	uPLM
GGGC	RNA processing	498	262	4.59	7.92	5.5713601623294e-26	7.79990422726117e-25	7.61	-80	-166	-33	1	MapMan1	uPLM
GGGC	Cellular respiration	189	107	1.74	3.24	5.38889347398199e-14	5.02963390904986e-13	7.61	-80	-166	-33	1	MapMan1	uPLM
GGGC	Protein translocation	180	89	1.66	2.69	6.39399327799589e-08	4.47579529459712e-07	7.61	-80	-166	-33	1	MapMan1	uPLM
GGGC	Cell cycle organisation	415	163	3.83	4.93	6.32269187967932e-05	0.000354070745262042	7.61	-80	-166	-33	1	MapMan1	uPLM
GGGC	DNA damage response	89	44	0.821	1.33	0.000132786946979003	0.000619672419235346	7.61	-80	-166	-33	1	MapMan1	uPLM
GGCCTATA	Protein biosynthesis	616	15	5.68	15.6	0.000312073052506271	0.00591971896599782	7.6	-78	-170	-35	1	MapMan1	uPLM
GGCCTATA	RNA processing	498	13	4.59	13.5	0.000422837068999844	0.00591971896599782	7.6	-78	-170	-35	1	MapMan1	uPLM
CGGGTCG	Protein biosynthesis	616	16	5.68	14.4	0.000507769645335626	0.0142175500693975	7.54	-64	-118	-8	1	MapMan1	uPLM
TGGCCCAT	Protein biosynthesis	616	26	5.68	17.9	1.44040131120261e-07	4.03312367136731e-06	7.49	-65	-128	-39	1	MapMan1	miPLM
CATGGGCC	Protein biosynthesis	616	18	5.68	21.7	6.83798838800837e-07	1.91463674864234e-05	7.49	-73	-158	-49	1	MapMan1	uPLM
AGCCCA	Protein biosynthesis	616	248	5.68	18.7	2.90523085605765e-75	8.13464639696141e-74	7.48	-59	-156	-36	1	MapMan1	uPLM
AGCCCA	RNA processing	498	127	4.59	9.59	6.11604937235753e-17	8.56246912130054e-16	7.48	-59	-156	-36	1	MapMan1	uPLM
AGCCCA	Cellular respiration	189	52	1.74	3.93	7.74558517089911e-09	7.22921282617251e-08	7.48	-59	-156	-36	1	MapMan1	uPLM
AGCCCA	Protein translocation	180	44	1.66	3.32	3.75541337066426e-06	2.62878935946498e-05	7.48	-59	-156	-36	1	MapMan1	uPLM
GGGCCCT	Protein biosynthesis	616	12	5.68	16.4	0.000766404456256245	0.0214593247751749	7.48	-88	-159	-37	1	MapMan1	tPLM
TTAAGGCC	Protein biosynthesis	616	27	5.68	26.2	1.07449107932941e-11	3.00857502212235e-10	7.47	-90	-140	-29	1	MapMan1	uPLM
CGGTTTA	Protein biosynthesis	616	55	5.68	10.3	9.96003138917291e-06	0.000278880878896841	7.44	-93	-147	-36	1	MapMan1	uPLM
CGGTTTA	Vesicle trafficking	439	41	4.05	7.71	5.16955929965206e-05	0.000723738301951288	7.44	-93	-147	-36	1	MapMan1	uPLM
CGGTTTA	Coenzyme metabolism	209	23	1.93	4.32	0.000235125632074663	0.00219450589936352	7.44	-93	-147	-36	1	MapMan1	uPLM
CGGTTTA	Cellular respiration	189	19	1.74	3.57	0.00233619298629084	0.0163533509040359	7.44	-93	-147	-36	1	MapMan1	uPLM
ATGGGCCA	Protein biosynthesis	616	26	5.68	17.7	1.91161239066418e-07	5.35251469385972e-06	7.35	-87	-137	-44	1	MapMan1	miPLM
ATGGGCT	Protein biosynthesis	616	132	5.68	20.3	5.31245087645215e-41	1.4874862454066e-39	7.34	-82	-164	-37	1	MapMan1	uPLM
ATGGGCT	RNA processing	498	69	4.59	10.6	2.98478456113596e-11	4.17869838559035e-10	7.34	-82	-164	-37	1	MapMan1	uPLM
ATGGGCT	Cellular respiration	189	30	1.74	4.62	8.04870904890683e-07	7.51212844564638e-06	7.34	-82	-164	-37	1	MapMan1	uPLM
ATGGGCT	Protein translocation	180	24	1.66	3.7	0.000179414829793624	0.00125590380855537	7.34	-82	-164	-37	1	MapMan1	uPLM
GCCC	Protein biosynthesis	616	412	5.68	13.1	5.66566028184432e-90	1.58638487891641e-88	7.3	-57	-154	-35	1	MapMan1	uPLM
GCCC	RNA processing	498	256	4.59	8.15	3.84354806597193e-27	5.38096729236071e-26	7.3	-57	-154	-35	1	MapMan1	uPLM
GCCC	Cellular respiration	189	103	1.74	3.28	1.16076668082609e-13	1.08338223543768e-12	7.3	-57	-154	-35	1	MapMan1	uPLM
GCCC	Protein translocation	180	87	1.66	2.77	2.5075857698635e-08	1.75531003890445e-07	7.3	-57	-154	-35	1	MapMan1	uPLM
GCCC	DNA damage response	89	43	0.821	1.37	8.4042106991253e-05	0.000470635799151017	7.3	-57	-154	-35	1	MapMan1	uPLM
GCCC	Cell cycle organisation	415	155	3.83	4.93	0.000104714427339456	0.000488667327584126	7.3	-57	-154	-35	1	MapMan1	uPLM
GAGGCCCA	Protein biosynthesis	616	16	5.68	14.4	0.000507769645335626	0.0142175500693975	7.29	-74	-180	-42	1	MapMan1	uPLM
CGACCCG	Protein biosynthesis	616	14	5.68	16.1	0.000359683257635037	0.010071131213781	7.24	-62	-99	-43	1	MapMan1	uPLM
ATAAGCCC	Protein biosynthesis	616	26	5.68	22	1.61012505704172e-09	4.5083501597168e-08	7.23	-75	-149	-49	1	MapMan1	uPLM
ATAAGCCC	RNA processing	498	15	4.59	12.7	0.000316598368228729	0.00443237715520221	7.23	-75	-149	-49	1	MapMan1	uPLM
ATAAGCCC	Vesicle trafficking	439	12	4.05	10.2	0.002915443096143	0.027210802230668	7.23	-75	-149	-49	1	MapMan1	uPLM
CGTGGCA	Photosynthesis	232	24	2.14	9.2	1.59962443686626e-09	4.47894842322552e-08	7.22	-54	-167	-38	1	MapMan1	tPLM
GGCCTTA	Protein biosynthesis	616	57	5.68	22.2	1.45200559768148e-19	4.06561567350815e-18	7.18	-82	-134	-33	1	MapMan1	uPLM
TATGGGCT	Protein biosynthesis	616	35	5.68	24	1.6312982543821e-13	4.56763511226989e-12	7.18	-77	-125	-41	1	MapMan1	uPLM
GGCCTTA	RNA processing	498	30	4.59	11.7	2.3190978668575e-06	3.2467370136005e-05	7.18	-82	-134	-33	1	MapMan1	uPLM
GGCCTTA	Cellular respiration	189	15	1.74	5.84	4.24083622086629e-05	0.000395811380614187	7.18	-82	-134	-33	1	MapMan1	uPLM
TATGGGCT	RNA processing	498	17	4.59	11.6	0.000373422894745429	0.00522792052643601	7.18	-77	-125	-41	1	MapMan1	uPLM
GGCCTTA	Protein translocation	180	12	1.66	4.67	0.00118746321215135	0.00831224248505945	7.18	-82	-134	-33	1	MapMan1	uPLM
GGGCTT	Protein biosynthesis	616	206	5.68	18.4	6.8078622646409e-59	1.90620143409945e-57	7.15	-78	-154	-34	1	MapMan1	uPLM
GGGCTT	RNA processing	498	109	4.59	9.72	7.62145081156058e-15	1.06700311361848e-13	7.15	-78	-154	-34	1	MapMan1	uPLM
TGCCACG	Photosynthesis	232	21	2.14	8.64	5.25530034766122e-08	1.47148409734514e-06	7.15	-61	-156	-42	1	MapMan1	tPLM
GGGCTT	Protein translocation	180	39	1.66	3.48	5.28133161725562e-06	4.92924284277191e-05	7.15	-78	-154	-34	1	MapMan1	uPLM
GGGCTT	Cellular respiration	189	36	1.74	3.21	0.000205100865631296	0.00143570605941907	7.15	-78	-154	-34	1	MapMan1	uPLM
GGGCTT	DNA damage response	89	17	0.821	1.52	0.00892654842844275	0.0499886711992794	7.15	-78	-154	-34	1	MapMan1	uPLM
ACCCGAC	Protein biosynthesis	616	13	5.68	13.7	0.00266788710147773	0.0373504194206882	7.14	-60	-119	-43	1	MapMan1	uPLM
ACCCGAC	Protein homeostasis	903	17	8.32	17.9	0.00198285494284732	0.0373504194206882	7.14	-60	-119	-43	1	MapMan1	uPLM
TAAGGCC	Protein biosynthesis	616	63	5.68	22.2	1.53129020749596e-21	4.2876125809887e-20	7.1	-73	-149	-27	1	MapMan1	uPLM
TAAGGCC	RNA processing	498	32	4.59	11.3	2.30817237292817e-06	3.23144132209943e-05	7.1	-73	-149	-27	1	MapMan1	uPLM
TAAGGCC	Cellular respiration	189	16	1.74	5.63	3.60068134465592e-05	0.000336063592167886	7.1	-73	-149	-27	1	MapMan1	uPLM
TAAGGCC	Protein translocation	180	13	1.66	4.58	0.000895233907799078	0.00626663735459354	7.1	-73	-149	-27	1	MapMan1	uPLM
ATAAGGCC	Protein biosynthesis	616	23	5.68	19.7	1.34415148830936e-07	3.76362416726621e-06	7.07	-79	-174	-31	1	MapMan1	uPLM
ATAAGGCC	RNA processing	498	16	4.59	13.7	8.4273792243433e-05	0.00117983309140806	7.07	-79	-174	-31	1	MapMan1	uPLM
ATAAGGCC	Cellular respiration	189	7	1.74	5.98	0.00432076997146065	0.0403271864002994	7.07	-79	-174	-31	1	MapMan1	uPLM
TTATTGGG	Protein biosynthesis	616	58	5.68	22.1	9.15160313786186e-20	2.56244887860132e-18	7.04	-78	-148	-37	1	MapMan1	uPLM
TTATTGGG	RNA processing	498	25	4.59	9.51	0.000449231741638479	0.00628924438293871	7.04	-78	-148	-37	1	MapMan1	uPLM
TTATTGGG	Protein translocation	180	11	1.66	4.18	0.00441105906519684	0.0411698846085039	7.04	-78	-148	-37	1	MapMan1	uPLM
GGCCTTAA	Protein biosynthesis	616	27	5.68	25.7	1.75380908639657e-11	4.91066544191039e-10	7	-81	-140	-32	1	MapMan1	uPLM
TGGGCCTC	Protein biosynthesis	616	16	5.68	14.4	0.000507769645335626	0.0142175500693975	6.95	-65	-182	-42	1	MapMan1	uPLM
TAATGGG	Protein biosynthesis	616	105	5.68	20.1	7.3071016800702e-32	2.04598847041966e-30	6.94	-74	-127	-35	1	MapMan1	uPLM
TAATGGG	RNA processing	498	70	4.59	13.4	1.91557704189568e-16	2.68180785865395e-15	6.94	-74	-127	-35	1	MapMan1	uPLM
TAATGGG	Cellular respiration	189	26	1.74	4.98	1.20315903379262e-06	1.12294843153978e-05	6.94	-74	-127	-35	1	MapMan1	uPLM
TAATGGG	Protein translocation	180	20	1.66	3.83	0.000409077694822112	0.00286354386375478	6.94	-74	-127	-35	1	MapMan1	uPLM
CACGTGG	Photosynthesis	232	33	2.14	8.51	8.88893087156396e-12	2.48890064403791e-10	6.87	-63	-173	-41	1	MapMan1	tPLM
GGCCTTAT	Protein biosynthesis	616	24	5.68	21.1	1.77911830697446e-08	4.9815312595285e-07	6.87	-74	-172	-32	1	MapMan1	uPLM
GGCCTTAT	RNA processing	498	15	4.59	13.2	0.000215865850899699	0.00302212191259578	6.87	-74	-172	-32	1	MapMan1	uPLM
CACGTGG	Carbohydrate metabolism	232	19	2.14	4.9	0.000663478262989669	0.00928869568185536	6.87	-63	-173	-41	1	MapMan1	tPLM
GGCCTTAT	Cellular respiration	189	7	1.74	6.14	0.00374397670380559	0.0349437825688522	6.87	-74	-172	-32	1	MapMan1	uPLM
GGCCTTT	Protein biosynthesis	616	65	5.68	21.3	3.34060231649014e-21	9.35368648617238e-20	6.86	-57	-131	-42	1	MapMan1	uPLM
GGCCTTT	RNA processing	498	31	4.59	10.2	2.68797526658823e-05	0.000376316537322353	6.86	-57	-131	-42	1	MapMan1	uPLM
TGGGCT	Protein biosynthesis	616	249	5.68	17.9	4.58788502453153e-71	1.28460780686883e-69	6.81	-86	-171	-37	1	MapMan1	uPLM
TGGGCT	RNA processing	498	128	4.59	9.18	1.50396732660671e-15	2.10555425724939e-14	6.81	-86	-171	-37	1	MapMan1	uPLM
TGGGCT	Cellular respiration	189	54	1.74	3.87	5.81792672636261e-09	5.4300649446051e-08	6.81	-86	-171	-37	1	MapMan1	uPLM
TGGGCT	Protein translocation	180	47	1.66	3.37	1.03085481122911e-06	7.21598367860377e-06	6.81	-86	-171	-37	1	MapMan1	uPLM
TGGGCT	DNA damage response	89	20	0.821	1.43	0.00816857214706556	0.0457440040235671	6.81	-86	-171	-37	1	MapMan1	uPLM
CCCATTAG	Protein biosynthesis	616	24	5.68	25	4.43713381795427e-10	1.2423974690272e-08	6.79	-70	-139	-43	1	MapMan1	uPLM
CCCATTAG	RNA processing	498	16	4.59	16.7	6.75125743262296e-06	9.45176040567214e-05	6.79	-70	-139	-43	1	MapMan1	uPLM
CACGTG	Photosynthesis	232	42	2.14	5.52	9.6762251394486e-09	2.70934303904561e-07	6.77	-67	-172	-40	1	MapMan1	tPLM
CACGTG	Carbohydrate metabolism	232	34	2.14	4.47	3.16519363361411e-05	0.000443127108705975	6.77	-67	-172	-40	1	MapMan1	tPLM
AACCGGT	Coenzyme metabolism	209	19	1.93	6.25	6.31975674074248e-06	0.000176953188740789	6.75	-70	-137	-27	1	MapMan1	uPLM
AACCGGT	Protein biosynthesis	616	34	5.68	11.2	0.000114654080731044	0.00160515713023462	6.75	-70	-137	-27	1	MapMan1	uPLM
GGCCTT	Protein biosynthesis	616	135	5.68	19.6	4.45339044265862e-40	1.24694932394441e-38	6.69	-82	-141	-41	1	MapMan1	uPLM
GGCCTT	RNA processing	498	72	4.59	10.4	2.35708135058882e-11	3.29991389082434e-10	6.69	-82	-141	-41	1	MapMan1	uPLM
GGCCTT	Cellular respiration	189	31	1.74	4.5	9.18599221143523e-07	8.57359273067288e-06	6.69	-82	-141	-41	1	MapMan1	uPLM
GGCCTT	Protein translocation	180	23	1.66	3.34	0.00102902760647125	0.00720319324529872	6.69	-82	-141	-41	1	MapMan1	uPLM
CCCGGTT	Coenzyme metabolism	209	11	1.93	7.64	0.00010409342435217	0.00291461588186075	6.63	-103	-155	-38	1	MapMan1	uPLM
GGCCCAAC	Protein biosynthesis	616	19	5.68	18.1	5.99681047323668e-06	0.000167910693250627	6.62	-73	-189	-46	1	MapMan1	uPLM
CCGGTTT	Protein biosynthesis	616	48	5.68	10.6	1.75358696763842e-05	0.000491004350938758	6.62	-74	-143	-37	1	MapMan1	uPLM
CCGGTTT	Coenzyme metabolism	209	22	1.93	4.88	5.70890010073853e-05	0.000799246014103395	6.62	-74	-143	-37	1	MapMan1	uPLM
GCCCAGT	RNA processing	498	18	4.59	12.7	8.52175388835628e-05	0.00238609108873976	6.62	-83	-170	-45	1	MapMan1	uPLM
AACCGGA	Amino acid metabolism	202	18	1.86	4.93	0.000158133365285313	0.00299925133693994	6.62	-60	-150	-41	1	MapMan1	tPLM
AACCGGA	Cellular respiration	189	17	1.74	4.66	0.000214232238352853	0.00299925133693994	6.62	-60	-150	-41	1	MapMan1	tPLM
AACCGGA	Protein biosynthesis	616	37	5.68	10.1	0.000425192890754614	0.0039684669803764	6.62	-60	-150	-41	1	MapMan1	tPLM
GCCCAGT	Protein biosynthesis	616	19	5.68	13.4	0.000415954392346646	0.00582336149285305	6.62	-83	-170	-45	1	MapMan1	uPLM
CCGGTTT	Amino acid metabolism	202	18	1.86	3.99	0.00189509003127286	0.01326563021891	6.62	-74	-143	-37	1	MapMan1	uPLM
CCGGTTT	RNA processing	498	35	4.59	7.76	0.0016124790232475	0.01326563021891	6.62	-74	-143	-37	1	MapMan1	uPLM
AACCGGA	RNA processing	498	29	4.59	7.95	0.00281440411919035	0.0197008288343324	6.62	-60	-150	-41	1	MapMan1	tPLM
AACCGGA	Coenzyme metabolism	209	15	1.93	4.11	0.00469021040244011	0.0262651782536646	6.62	-60	-150	-41	1	MapMan1	tPLM
CCGGTTT	Vesicle trafficking	439	30	4.05	6.65	0.00510095113837684	0.0285653263749103	6.62	-74	-143	-37	1	MapMan1	uPLM
TTGGGCT	Protein biosynthesis	616	124	5.68	18.1	5.87208325393094e-33	1.64418331110066e-31	6.59	-53	-170	-38	1	MapMan1	uPLM
TTGGGCT	RNA processing	498	68	4.59	9.91	9.11363270348627e-10	1.27590857848808e-08	6.59	-53	-170	-38	1	MapMan1	uPLM
TTGGGCT	Protein translocation	180	28	1.66	4.08	8.10623190724807e-06	7.56581644676486e-05	6.59	-53	-170	-38	1	MapMan1	uPLM
TTGGGCT	DNA damage response	89	14	0.821	2.04	0.00131224287398129	0.00918570011786901	6.59	-53	-170	-38	1	MapMan1	uPLM
CACGTGGA	Photosynthesis	232	13	2.14	9.35	8.41272023404653e-06	0.000235556166553303	6.56	-91	-171	-46	1	MapMan1	tPLM
TAAAGCC	Protein biosynthesis	616	56	5.68	15.5	4.31583456354873e-12	1.20843367779365e-10	6.53	-76	-148	-28	1	MapMan1	uPLM
TAAAGCC	RNA processing	498	30	4.59	8.29	0.00125272767406534	0.0175381874369148	6.53	-76	-148	-28	1	MapMan1	uPLM
CCCAAT	Protein biosynthesis	616	174	5.68	16	7.81344758105553e-40	2.18776532269555e-38	6.52	-69	-144	-44	1	MapMan1	uPLM
CCCAAT	RNA processing	498	93	4.59	8.54	1.54725847840678e-09	2.1661618697695e-08	6.52	-69	-144	-44	1	MapMan1	uPLM
CCCAAT	Protein translocation	180	30	1.66	2.75	0.00370252574105976	0.0345569069165578	6.52	-69	-144	-44	1	MapMan1	uPLM
CCCAA	Protein biosynthesis	616	327	5.68	10.2	3.82864163046826e-36	1.07201965653111e-34	6.51	-71	-168	-37	1	MapMan1	uPLM
CCCAA	RNA processing	498	209	4.59	6.51	1.30608073108052e-09	1.82851302351273e-08	6.51	-71	-168	-37	1	MapMan1	uPLM
CCCAA	Protein translocation	180	91	1.66	2.83	2.33893398744978e-09	2.18300505495313e-08	6.51	-71	-168	-37	1	MapMan1	uPLM
GTGGGCCT	Protein biosynthesis	616	12	5.68	17.4	0.000452109601712064	0.0126590688479378	6.5	-90	-168	-41	1	MapMan1	uPLM
ACTGGGC	RNA processing	498	18	4.59	12.6	9.34335749091169e-05	0.00261614009745527	6.47	-87	-171	-42	1	MapMan1	uPLM
ACTGGGC	Protein biosynthesis	616	19	5.68	13.3	0.00045490354242131	0.00636864959389834	6.47	-87	-171	-42	1	MapMan1	uPLM
CCCAGCCC	Protein biosynthesis	616	7	5.68	29.2	0.000272460686964781	0.00762889923501387	6.47	-118	-162	-48	1	MapMan1	uPLM
CCACGT	Photosynthesis	232	47	2.14	5.44	1.68531502048634e-09	4.71888205736175e-08	6.46	-68	-162	-39	1	MapMan1	tPLM
CCACGT	Carbohydrate metabolism	232	31	2.14	3.59	0.00298179817674081	0.0318504326096777	6.46	-68	-162	-39	1	MapMan1	tPLM
CCACGT	Coenzyme metabolism	209	28	1.93	3.24	0.00446033218854166	0.0318504326096777	6.46	-68	-162	-39	1	MapMan1	tPLM
CCACGT	Multi-process regulation	219	29	2.02	3.36	0.00455006180138253	0.0318504326096777	6.46	-68	-162	-39	1	MapMan1	tPLM
AGCCCAA	Protein biosynthesis	616	124	5.68	18.5	4.36009152246191e-34	1.22082562628933e-32	6.45	-59	-165	-43	1	MapMan1	tPLM
CCACGTG	Photosynthesis	232	32	2.14	8.14	5.960802029594e-11	1.66902456828632e-09	6.45	-81	-173	-40	1	MapMan1	tPLM
AGCCCAA	RNA processing	498	66	4.59	9.87	2.02727780300351e-09	2.83818892420491e-08	6.45	-59	-165	-43	1	MapMan1	tPLM
AGCCCAA	Protein translocation	180	28	1.66	4.19	5.04331903436897e-06	4.70709776541104e-05	6.45	-59	-165	-43	1	MapMan1	tPLM
CACGTCA	Photosynthesis	232	14	2.14	6.19	0.000353454482690598	0.00989672551533674	6.45	-68	-121	-40	1	MapMan1	tPLM
CCACGTG	Carbohydrate metabolism	232	19	2.14	4.83	0.000774081323849587	0.0108371385338942	6.45	-81	-173	-40	1	MapMan1	tPLM
AGCCCAA	DNA damage response	89	13	0.821	1.94	0.0030386947212659	0.0212708630488613	6.45	-59	-165	-43	1	MapMan1	tPLM
TAAAGGCC	Protein biosynthesis	616	27	5.68	24.5	5.64520701923878e-11	1.58065796538686e-09	6.41	-79	-159	-29	1	MapMan1	uPLM
GACGTGG	Multi-process regulation	219	15	2.02	6.98	2.97362549737836e-05	0.00083261513926594	6.41	-90	-150	-42	1	MapMan1	tPLM
GACGTGG	Photosynthesis	232	13	2.14	6.05	0.000718625264945251	0.0100607537092335	6.41	-90	-150	-42	1	MapMan1	tPLM
TCGGTTTA	Protein biosynthesis	616	26	5.68	11.9	0.000263237757405708	0.00737065720735981	6.38	-98	-161	-37	1	MapMan1	uPLM
TCGGTTTA	Vesicle trafficking	439	18	4.05	8.26	0.00325357876789585	0.0455501027505418	6.38	-98	-161	-37	1	MapMan1	uPLM
GGGCTTA	Protein biosynthesis	616	63	5.68	19.3	3.2618734092258e-18	9.13324554583225e-17	6.34	-63	-154	-37	1	MapMan1	uPLM
GGGCTTA	RNA processing	498	32	4.59	9.79	4.23232476290553e-05	0.000592525466806774	6.34	-63	-154	-37	1	MapMan1	uPLM
GGGCTTA	DNA damage response	89	8	0.821	2.45	0.00531219281716554	0.0495804662935451	6.34	-63	-154	-37	1	MapMan1	uPLM
AGCCC	Protein biosynthesis	616	269	5.68	16.3	6.93624609876503e-69	1.94214890765421e-67	6.33	-59	-156	-35	1	MapMan1	uPLM
AGCCC	RNA processing	498	142	4.59	8.61	5.83690446359831e-15	8.17166624903763e-14	6.33	-59	-156	-35	1	MapMan1	uPLM
AGCCC	Cellular respiration	189	61	1.74	3.7	2.44999204439031e-09	2.28665924143096e-08	6.33	-59	-156	-35	1	MapMan1	uPLM
AGCCC	Protein translocation	180	52	1.66	3.15	1.80081420177184e-06	1.26056994124029e-05	6.33	-59	-156	-35	1	MapMan1	uPLM
AGCCC	DNA damage response	89	26	0.821	1.58	0.000547508441585729	0.00306604727288008	6.33	-59	-156	-35	1	MapMan1	uPLM
GAACCGG	Amino acid metabolism	202	12	1.86	4.82	0.00241369698449758	0.0297959774871658	6.33	-84	-152	-37	1	MapMan1	uPLM
GAACCGG	Cellular respiration	189	12	1.74	4.82	0.00137834134898723	0.0297959774871658	6.33	-84	-152	-37	1	MapMan1	uPLM
GAACCGG	Coenzyme metabolism	209	12	1.93	4.82	0.00319242615933919	0.0297959774871658	6.33	-84	-152	-37	1	MapMan1	uPLM
GAACCGG	RNA processing	498	21	4.59	8.43	0.0052832186083582	0.0369825302585074	6.33	-84	-152	-37	1	MapMan1	uPLM
GGGCT	Protein biosynthesis	616	268	5.68	16.3	2.99380939481977e-68	8.38266630549535e-67	6.3	-87	-152	-33	1	MapMan1	uPLM
GGGCT	RNA processing	498	143	4.59	8.67	2.33545513603337e-15	3.26963719044672e-14	6.3	-87	-152	-33	1	MapMan1	uPLM
ACGTGG	Photosynthesis	232	51	2.14	6.04	6.35674474487613e-12	1.77988852856532e-10	6.3	-83	-157	-39	1	MapMan1	tPLM
GGGCT	Cellular respiration	189	60	1.74	3.64	6.54450801594897e-09	6.10820748155237e-08	6.3	-87	-152	-33	1	MapMan1	uPLM
GGGCT	Protein translocation	180	52	1.66	3.15	1.76776791151729e-06	1.2374375380621e-05	6.3	-87	-152	-33	1	MapMan1	uPLM
GGGCT	DNA damage response	89	25	0.821	1.52	0.00128429223981009	0.00719203654293649	6.3	-87	-152	-33	1	MapMan1	uPLM
ACGTGG	Carbohydrate metabolism	232	31	2.14	3.67	0.00212194849096779	0.0297072788735491	6.3	-83	-157	-39	1	MapMan1	tPLM
ACGTGG	Multi-process regulation	219	29	2.02	3.43	0.00331839095296615	0.0309716488943507	6.3	-83	-157	-39	1	MapMan1	tPLM
ACGTGG	Coenzyme metabolism	209	27	1.93	3.2	0.00629286514943075	0.0440500560460152	6.3	-83	-157	-39	1	MapMan1	tPLM
GTTGGGCC	Protein biosynthesis	616	18	5.68	20.2	2.01427258681673e-06	5.63996324308684e-05	6.29	-77	-151	-44	1	MapMan1	uPLM
AAGCCC	Protein biosynthesis	616	193	5.68	19.2	1.01859862722541e-57	2.85207615623114e-56	6.27	-80	-141	-44	1	MapMan1	uPLM
AAGCCC	RNA processing	498	102	4.59	10.1	4.82412749080663e-15	6.75377848712928e-14	6.27	-80	-141	-44	1	MapMan1	uPLM
AAGCCC	Protein translocation	180	36	1.66	3.57	7.223018660085e-06	6.741484082746e-05	6.27	-80	-141	-44	1	MapMan1	uPLM
AAGCCC	Cellular respiration	189	34	1.74	3.38	0.000122660855742414	0.000858625990196897	6.27	-80	-141	-44	1	MapMan1	uPLM
CCGGTT	Coenzyme metabolism	209	35	1.93	4.81	3.93700615058914e-07	1.10236172216496e-05	6.25	-77	-142	-35	1	MapMan1	uPLM
CCGGTT	Protein biosynthesis	616	70	5.68	9.63	7.27848940859897e-06	0.000101898851720386	6.25	-77	-142	-35	1	MapMan1	uPLM
CCGGTT	Amino acid metabolism	202	30	1.86	4.13	3.05114280420304e-05	0.000284773328392283	6.25	-77	-142	-35	1	MapMan1	uPLM
CCGGTT	RNA processing	498	57	4.59	7.84	4.33630544280422e-05	0.000303541380996295	6.25	-77	-142	-35	1	MapMan1	uPLM
CCGGTT	Vesicle trafficking	439	49	4.05	6.74	0.00027306635222424	0.00152917157245574	6.25	-77	-142	-35	1	MapMan1	uPLM
CCGGTT	Cellular respiration	189	22	1.74	3.03	0.00789698362931751	0.0368525902701484	6.25	-77	-142	-35	1	MapMan1	uPLM
TGGGCCA	Protein biosynthesis	616	59	5.68	19.1	6.3973648400955e-17	1.79126215522674e-15	6.23	-65	-124	-42	1	MapMan1	uPLM
TGGGCCA	RNA processing	498	32	4.59	10.4	1.36404350625748e-05	0.000190966090876047	6.23	-65	-124	-42	1	MapMan1	uPLM
TTAGCCCA	Protein biosynthesis	616	17	5.68	16.5	6.27964407581459e-05	0.00175830034122809	6.22	-97	-177	-40	1	MapMan1	uPLM
ACAGGCCC	RNA processing	498	12	4.59	17.1	7.17276801167813e-05	0.00200837504326988	6.22	-97	-183	-49	1	MapMan1	uPLM
TCCGGTT	Cellular respiration	189	16	1.74	4.95	0.000164307391809797	0.00460060697067432	6.22	-69	-132	-38	1	MapMan1	uPLM
TCCGGTT	Amino acid metabolism	202	16	1.86	4.95	0.000350852089855306	0.00478047856349912	6.22	-69	-132	-38	1	MapMan1	uPLM
TCCGGTT	Coenzyme metabolism	209	16	1.93	4.95	0.000512194131803477	0.00478047856349912	6.22	-69	-132	-38	1	MapMan1	uPLM
TCCGGTT	Protein biosynthesis	616	33	5.68	10.2	0.000748843955363575	0.00524190768754503	6.22	-69	-132	-38	1	MapMan1	uPLM
TCCGGTT	Vesicle trafficking	439	23	4.05	7.12	0.00612912255623356	0.0343230863149079	6.22	-69	-132	-38	1	MapMan1	uPLM
TCCGGTT	Photosynthesis	232	14	2.14	4.33	0.00961034927365902	0.0448482966104088	6.22	-69	-132	-38	1	MapMan1	uPLM
TGGGCTTC	Protein biosynthesis	616	28	5.68	17.7	6.19374287018795e-08	1.73424800365263e-06	6.18	-92	-178	-36	1	MapMan1	uPLM
TGGGCTTC	RNA processing	498	19	4.59	12	0.000111972271803066	0.00156761180524292	6.18	-92	-178	-36	1	MapMan1	uPLM
CATTGGGC	Protein biosynthesis	616	17	5.68	17.5	2.83878738297499e-05	0.000794860467232998	6.17	-63	-175	-43	1	MapMan1	uPLM
TGGGCCAA	Protein biosynthesis	616	32	5.68	20	2.96554242301615e-10	8.30351878444523e-09	6.16	-73	-167	-42	1	MapMan1	miPLM
TTGCCACG	Photosynthesis	232	11	2.14	11.1	8.1432229497156e-06	0.000228010242592037	6.16	-73	-180	-45	1	MapMan1	tPLM
TGGGCCAA	RNA processing	498	19	4.59	11.9	0.000132534226597103	0.00185547917235945	6.16	-73	-167	-42	1	MapMan1	miPLM
TAAACCG	Protein biosynthesis	616	61	5.68	9.79	1.76952183986721e-05	0.000495466115162819	6.15	-87	-171	-27	1	MapMan1	uPLM
TAAACCG	Vesicle trafficking	439	44	4.05	7.06	0.000206641002783701	0.00289297403897182	6.15	-87	-171	-27	1	MapMan1	uPLM
TAAACCG	Coenzyme metabolism	209	24	1.93	3.85	0.000908928598788163	0.00636250019151714	6.15	-87	-171	-27	1	MapMan1	uPLM
TAAACCG	RNA processing	498	46	4.59	7.38	0.00090796972411885	0.00636250019151714	6.15	-87	-171	-27	1	MapMan1	uPLM
TAAACCG	DNA damage response	89	12	0.821	1.93	0.00474173777361956	0.0265537315322695	6.15	-87	-171	-27	1	MapMan1	uPLM
TAAACCG	Cellular respiration	189	20	1.74	3.21	0.00600168703371949	0.0280078728240243	6.15	-87	-171	-27	1	MapMan1	uPLM
TAAACCG	Amino acid metabolism	202	20	1.86	3.21	0.012174632668739	0.0486985306749561	6.15	-87	-171	-27	1	MapMan1	uPLM
CACGTCAG	Photosynthesis	232	8	2.14	9.76	0.00035433757155969	0.00992145200367133	6.14	-84	-157	-40	1	MapMan1	tPLM
CACGTCAG	Multi-process regulation	219	7	2.02	8.54	0.00130941482506943	0.018331807550972	6.14	-84	-157	-40	1	MapMan1	tPLM
GGCCTTTA	Protein biosynthesis	616	27	5.68	25.2	2.82551644696196e-11	7.91144605149349e-10	6.13	-58	-155	-31	1	MapMan1	uPLM
ACGACGT	Cell cycle organisation	415	20	3.83	8.13	0.00121750705194138	0.0170450987271793	6.12	-64	-131	1	1	MapMan1	uPLM
ACGACGT	DNA damage response	89	8	0.821	3.25	0.000905957631510785	0.0170450987271793	6.12	-64	-131	1	1	MapMan1	uPLM
CCCAATA	Protein biosynthesis	616	103	5.68	20.9	1.00890778863941e-32	2.82494180819034e-31	6.11	-82	-138	-44	1	MapMan1	uPLM
CCCAATA	RNA processing	498	40	4.59	8.11	0.00031450431325673	0.00440306038559422	6.11	-82	-138	-44	1	MapMan1	uPLM
GGCCTAAT	Protein biosynthesis	616	18	5.68	15.9	6.24523687959805e-05	0.00174866632628745	6.1	-85	-178	-47	1	MapMan1	uPLM
CGTGGCAA	Photosynthesis	232	10	2.14	10.5	3.39890622227463e-05	0.000951693742236896	6.07	-72	-175	-50	1	MapMan1	tPLM
AACGGCA	Cellular respiration	189	10	1.74	7.14	0.00016435282916199	0.00460187921653571	6.07	-81	-150	-13	1	MapMan1	tPLM
GGCCT	Protein biosynthesis	616	251	5.68	16.7	2.88767867146085e-65	8.08550028009038e-64	6.06	-60	-149	-34	1	MapMan1	uPLM
GGCCT	RNA processing	498	144	4.59	9.57	2.51290456508973e-19	3.51806639112562e-18	6.06	-60	-149	-34	1	MapMan1	uPLM
ATAGGCC	Protein biosynthesis	616	42	5.68	18.2	1.24303280457088e-11	3.48049185279846e-10	6.06	-65	-150	-28	1	MapMan1	uPLM
GGCCT	Cellular respiration	189	58	1.74	3.85	1.503558395259e-09	1.4033211689084e-08	6.06	-60	-149	-34	1	MapMan1	uPLM
ATAGGCC	RNA processing	498	25	4.59	10.8	5.82732376690301e-05	0.000815825327366422	6.06	-65	-150	-28	1	MapMan1	uPLM
GGCCT	Protein translocation	180	43	1.66	2.86	0.000193230534647022	0.00135261374252916	6.06	-60	-149	-34	1	MapMan1	uPLM
AACCGGTA	Coenzyme metabolism	209	8	1.93	8.99	0.000308035164493021	0.00862498460580458	6.06	-69	-132	-28	1	MapMan1	uPLM
CACGTGTA	Carbohydrate metabolism	232	9	2.14	7.03	0.00168521247706206	0.0471859493577377	6.05	-88	-138	-41	1	MapMan1	tPLM
CGTGTC	Coenzyme metabolism	209	24	1.93	3.61	0.00214913558761766	0.0300878982266472	6.04	-79	-185	-37	1	MapMan1	tPLM
CGTGTC	Photosynthesis	232	26	2.14	3.92	0.00202998835892629	0.0300878982266472	6.04	-79	-185	-37	1	MapMan1	tPLM
TTAGGCC	Protein biosynthesis	616	45	5.68	16.1	1.69550589552597e-10	4.74741650747271e-09	6.03	-76	-154	-44	1	MapMan1	uPLM
TTAGGCC	RNA processing	498	24	4.59	8.57	0.0024106835945802	0.0337495703241227	6.03	-76	-154	-44	1	MapMan1	uPLM
AACCGG	Coenzyme metabolism	209	34	1.93	4.57	1.93560912853273e-06	5.41970555989164e-05	6.01	-60	-147	-37	1	MapMan1	uPLM
AACCGG	Amino acid metabolism	202	32	1.86	4.3	6.8739789319561e-06	7.92526162000043e-05	6.01	-60	-147	-37	1	MapMan1	uPLM
AACCGG	Protein biosynthesis	616	71	5.68	9.54	8.49135173571475e-06	7.92526162000043e-05	6.01	-60	-147	-37	1	MapMan1	uPLM
AACCGG	RNA processing	498	60	4.59	8.06	1.14735168996499e-05	8.03146182975496e-05	6.01	-60	-147	-37	1	MapMan1	uPLM
AACCGG	Vesicle trafficking	439	49	4.05	6.59	0.000464830631134053	0.0026030515343507	6.01	-60	-147	-37	1	MapMan1	uPLM
AACCGG	Cellular respiration	189	22	1.74	2.96	0.0102056690574832	0.0476264556015882	6.01	-60	-147	-37	1	MapMan1	uPLM
AATAGGCC	Protein biosynthesis	616	12	5.68	17.4	0.000452109601712064	0.0126590688479378	5.99	-73	-135	-51	1	MapMan1	miPLM
CCAAGCCC	Protein biosynthesis	616	8	5.68	21.1	0.00110833189297269	0.0310332930032353	5.98	-93	-119	-49	1	MapMan1	uPLM
GCCCAATG	Protein biosynthesis	616	16	5.68	17	7.00658521535916e-05	0.00196184386030056	5.97	-74	-173	-47	1	MapMan1	uPLM
TATTGGG	Protein biosynthesis	616	98	5.68	20.8	5.97380502001366e-31	1.67266540560382e-29	5.96	-63	-132	-38	1	MapMan1	uPLM
CCACGTC	Multi-process regulation	219	15	2.02	7.08	2.52233372585489e-05	0.000706253443239368	5.96	-84	-139	-41	1	MapMan1	tPLM
ACCGGT	Coenzyme metabolism	209	20	1.93	5.24	4.75152778789811e-05	0.00133042778061147	5.96	-68	-167	-39	1	MapMan1	uPLM
CCACGTC	Photosynthesis	232	14	2.14	6.6	0.000182873187883474	0.00256022463036864	5.96	-84	-139	-41	1	MapMan1	tPLM
TATTGGG	RNA processing	498	37	4.59	7.86	0.000959459855936277	0.0134324379831079	5.96	-63	-132	-38	1	MapMan1	uPLM
ACCGGT	Protein biosynthesis	616	37	5.68	9.69	0.000999841255306779	0.0139977775742949	5.96	-68	-167	-39	1	MapMan1	uPLM
ACCGGT	Amino acid metabolism	202	16	1.86	4.19	0.00208124454362917	0.0194249490738722	5.96	-68	-167	-39	1	MapMan1	uPLM
ACCGGT	Vesicle trafficking	439	27	4.05	7.07	0.00344772424417392	0.0241340697092175	5.96	-68	-167	-39	1	MapMan1	uPLM
ACCGGT	Protein homeostasis	903	46	8.32	12	0.00680089064506937	0.0380849876123885	5.96	-68	-167	-39	1	MapMan1	uPLM
TATTGGG	Protein translocation	180	16	1.66	3.4	0.00515860978017134	0.0481470246149325	5.96	-63	-132	-38	1	MapMan1	uPLM
TGACGTG	Multi-process regulation	219	16	2.02	6.04	9.25433116741379e-05	0.00259121272687586	5.94	-55	-149	-43	1	MapMan1	tPLM
TGACGTG	Photosynthesis	232	14	2.14	5.28	0.00167524205012388	0.0234533887017344	5.94	-55	-149	-43	1	MapMan1	tPLM
GCCCAAA	Protein biosynthesis	616	104	5.68	17.5	2.67364024744646e-26	7.48619269285008e-25	5.9	-68	-166	-43	1	MapMan1	uPLM
GCCCAAA	RNA processing	498	58	4.59	9.76	3.1105798672471e-08	4.35481181414595e-07	5.9	-68	-166	-43	1	MapMan1	uPLM
GCCCAAA	Protein translocation	180	24	1.66	4.04	4.54340302846146e-05	0.00042405094932307	5.9	-68	-166	-43	1	MapMan1	uPLM
TTTGGGC	Protein biosynthesis	616	107	5.68	16.7	3.05494604583528e-25	8.55384892833878e-24	5.88	-53	-184	-40	1	MapMan1	uPLM
TTTGGGC	RNA processing	498	61	4.59	9.5	3.62673617648019e-08	5.07743064707226e-07	5.88	-53	-184	-40	1	MapMan1	uPLM
TTTGGGC	Protein translocation	180	26	1.66	4.05	2.03476006176722e-05	0.000189910939098273	5.88	-53	-184	-40	1	MapMan1	uPLM
AAACCGG	Coenzyme metabolism	209	22	1.93	4.62	0.000125824617860506	0.00176154465004708	5.88	-59	-154	-38	1	MapMan1	uPLM
AAACCGG	Protein biosynthesis	616	48	5.68	10.1	6.97309453966322e-05	0.00176154465004708	5.88	-59	-154	-38	1	MapMan1	uPLM
AAACCGG	RNA processing	498	39	4.59	8.19	0.000307029178185374	0.00286560566306349	5.88	-59	-154	-38	1	MapMan1	uPLM
ATTAGGCC	Protein biosynthesis	616	17	5.68	15	0.000203522861093729	0.0056986401106244	5.88	-95	-178	-43	1	MapMan1	uPLM
AAACCGG	Amino acid metabolism	202	18	1.86	3.78	0.00338710300359763	0.0189677768201467	5.88	-59	-154	-38	1	MapMan1	uPLM
AAACCGG	Vesicle trafficking	439	32	4.05	6.72	0.00330602683277869	0.0189677768201467	5.88	-59	-154	-38	1	MapMan1	uPLM
GGCCTAT	Protein biosynthesis	616	41	5.68	17.8	4.20802791079312e-11	1.17824781502207e-09	5.87	-84	-160	-36	1	MapMan1	uPLM
GGCCTAT	RNA processing	498	27	4.59	11.7	6.70409616897188e-06	9.38573463656063e-05	5.87	-84	-160	-36	1	MapMan1	uPLM
AAGCCCAC	Protein biosynthesis	616	18	5.68	20	2.38705402553074e-06	6.68375127148608e-05	5.86	-100	-154	-46	1	MapMan1	uPLM
GGCC	Protein biosynthesis	616	325	5.68	14.6	2.94671466061997e-75	8.25080104973592e-74	5.84	-68	-141	-39	1	MapMan1	uPLM
GGCC	RNA processing	498	201	4.59	9.06	2.06644537427696e-25	2.89302352398774e-24	5.84	-68	-141	-39	1	MapMan1	uPLM
GGCC	Cellular respiration	189	75	1.74	3.38	8.55639280049607e-10	7.98596661379633e-09	5.84	-68	-141	-39	1	MapMan1	uPLM
CGTGGC	Photosynthesis	232	33	2.14	6.85	2.64489152806828e-09	7.40569627859119e-08	5.84	-55	-138	-38	1	MapMan1	tPLM
GGCC	Protein translocation	180	63	1.66	2.84	3.49264654243793e-06	2.44485257970655e-05	5.84	-68	-141	-39	1	MapMan1	uPLM
GGCC	DNA damage response	89	29	0.821	1.31	0.00480828625471788	0.0269264030264201	5.84	-68	-141	-39	1	MapMan1	uPLM
GGCTTT	Protein biosynthesis	616	156	5.68	12.7	1.4005188804867e-23	3.92145286536275e-22	5.83	-79	-141	-6	1	MapMan1	uPLM
GGCTTT	RNA processing	498	87	4.59	7.06	2.27754545758828e-05	0.00031885636406236	5.83	-79	-141	-6	1	MapMan1	uPLM
CAACGGTC	Cell cycle organisation	415	10	3.83	12.8	0.000740149882240705	0.0207241967027397	5.83	-69	-165	-40	1	MapMan1	uPLM
TTGGG	Protein biosynthesis	616	336	5.68	9.98	1.02408269286353e-35	2.86743154001788e-34	5.82	-67	-182	-38	1	MapMan1	uPLM
TTGGG	RNA processing	498	217	4.59	6.45	1.10656642704451e-09	1.54919299786232e-08	5.82	-67	-182	-38	1	MapMan1	uPLM
TTGGG	Protein translocation	180	93	1.66	2.76	5.17935405954449e-09	4.8340637889082e-08	5.82	-67	-182	-38	1	MapMan1	uPLM
GCCACG	Photosynthesis	232	31	2.14	7.21	2.46786936612636e-09	6.9100342251538e-08	5.82	-61	-124	-41	1	MapMan1	tPLM
GATGGGCC	Protein biosynthesis	616	22	5.68	22.9	1.36051520344632e-08	3.80944256964969e-07	5.81	-74	-157	-45	1	MapMan1	miPLM
ATGACACG	Photosynthesis	232	9	2.14	9.38	0.000206636306810619	0.00578581659069732	5.81	-102	-163	-40	1	MapMan1	uPLM
GGGCTTAT	Protein biosynthesis	616	27	5.68	21.8	1.03188742212633e-09	2.88928478195372e-08	5.8	-86	-155	-39	1	MapMan1	uPLM
GAAGCCCA	Protein biosynthesis	616	26	5.68	18.4	8.03132160203953e-08	2.24877004857107e-06	5.8	-81	-147	-39	1	MapMan1	uPLM
GCCCAAAA	Protein biosynthesis	616	32	5.68	15.6	1.57417876660795e-07	4.40770054650227e-06	5.8	-66	-145	-35	1	MapMan1	uPLM
GAAGCCCA	RNA processing	498	17	4.59	12.1	0.000246180368766936	0.0034465251627371	5.8	-81	-147	-39	1	MapMan1	uPLM
GGGCTTAT	RNA processing	498	15	4.59	12.1	0.000542441857713423	0.00759418600798792	5.8	-86	-155	-39	1	MapMan1	uPLM
GCCCAAAA	Protein translocation	180	10	1.66	4.88	0.00219890035143797	0.0307846049201316	5.8	-66	-145	-35	1	MapMan1	uPLM
GGGCTTAT	Vesicle trafficking	439	12	4.05	9.68	0.00438004117940488	0.0408803843411122	5.8	-86	-155	-39	1	MapMan1	uPLM
AAAGCC	Protein biosynthesis	616	158	5.68	12.8	1.49331521792206e-24	4.18128261018176e-23	5.76	-73	-140	-7	1	MapMan1	uPLM
AAAGCC	RNA processing	498	86	4.59	6.98	3.81774773161823e-05	0.000534484682426552	5.76	-73	-140	-7	1	MapMan1	uPLM
GACACG	Coenzyme metabolism	209	24	1.93	3.66	0.00179454476872716	0.0251236267621802	5.72	-83	-180	-36	1	MapMan1	tPLM
GACACG	Photosynthesis	232	26	2.14	3.97	0.0016779364941259	0.0251236267621802	5.72	-83	-180	-36	1	MapMan1	tPLM
CTGACGTG	Multi-process regulation	219	7	2.02	8.54	0.00130941482506943	0.0255174766173689	5.72	-77	-161	-40	1	MapMan1	tPLM
CTGACGTG	Photosynthesis	232	7	2.14	8.54	0.00182267690124063	0.0255174766173689	5.72	-77	-161	-40	1	MapMan1	tPLM
GACCGTTG	Cell cycle organisation	415	9	3.83	13.2	0.00107169433880341	0.0300074414864956	5.67	-67	-151	-47	1	MapMan1	uPLM
CCGGTTAA	Protein biosynthesis	616	16	5.68	15.8	0.000168668999890906	0.00472273199694537	5.65	-69	-139	-44	1	MapMan1	uPLM
GAGGCCC	Protein biosynthesis	616	15	5.68	13.3	0.00177085170261096	0.0495838476731069	5.65	-73	-161	-43	1	MapMan1	uPLM
TCCGGTTT	Amino acid metabolism	202	12	1.86	6.09	0.000313050697437173	0.00876541952824083	5.64	-72	-145	-39	1	MapMan1	miPLM
GGGCCTC	Protein biosynthesis	616	14	5.68	14.7	0.000894576685305747	0.0250481471885609	5.64	-66	-135	-43	1	MapMan1	uPLM
TCTGGGCC	Protein translocation	180	5	1.66	11.9	0.00061563020251604	0.0172376456704491	5.63	-101	-174	-56	1	MapMan1	uPLM
GGCCTG	Protein biosynthesis	616	45	5.68	14.8	2.86111837746806e-09	8.01113145691057e-08	5.62	-81	-163	-39	1	MapMan1	uPLM
CACGT	Photosynthesis	232	78	2.14	3.57	7.92340978561172e-07	2.21855473997128e-05	5.62	-67	-171	-36	1	MapMan1	tPLM
CACGT	Carbohydrate metabolism	232	75	2.14	3.44	6.62884416271296e-06	6.18692121853209e-05	5.62	-67	-171	-36	1	MapMan1	tPLM
CACGT	Secondary metabolism	178	61	1.64	2.79	6.20453924578657e-06	6.18692121853209e-05	5.62	-67	-171	-36	1	MapMan1	tPLM
ACGTG	Photosynthesis	232	64	2.14	3.55	1.52247754013779e-05	0.00021314685561929	5.62	-62	-138	-37	1	MapMan1	tPLM
ACGTG	Secondary metabolism	178	53	1.64	2.94	7.90105458269607e-06	0.00021314685561929	5.62	-62	-138	-37	1	MapMan1	tPLM
GGCCTG	RNA processing	498	30	4.59	9.84	6.67779649115233e-05	0.000934891508761326	5.62	-81	-163	-39	1	MapMan1	uPLM
ACGTG	Carbohydrate metabolism	232	60	2.14	3.33	0.00020308626857733	0.00189547184005508	5.62	-62	-138	-37	1	MapMan1	tPLM
ACGTG	Enzyme classification	842	172	7.76	9.54	0.00147492755107388	0.00825959428601373	5.62	-62	-138	-37	1	MapMan1	tPLM
ACGTG	Lipid metabolism	402	90	3.71	4.99	0.00138439430236618	0.00825959428601373	5.62	-62	-138	-37	1	MapMan1	tPLM
GGCCTG	Cellular respiration	189	14	1.74	4.59	0.00089769134795133	0.00837845258087908	5.62	-81	-163	-39	1	MapMan1	uPLM
GGCCTG	Protein translocation	180	13	1.66	4.26	0.00170697873757586	0.011948851163031	5.62	-81	-163	-39	1	MapMan1	uPLM
CACGT	Lipid metabolism	402	105	3.71	4.81	0.00180604758128338	0.0126423330689837	5.62	-67	-171	-36	1	MapMan1	tPLM
GGCCTG	Cell cycle organisation	415	22	3.83	7.21	0.00324255544719632	0.0181583105042994	5.62	-81	-163	-39	1	MapMan1	uPLM
ACGTG	Multi-process regulation	219	51	2.02	2.83	0.00636049032568204	0.0296822881865162	5.62	-62	-138	-37	1	MapMan1	tPLM
CACGT	Enzyme classification	842	198	7.76	9.07	0.00669595064073756	0.0374973235881303	5.62	-67	-171	-36	1	MapMan1	tPLM
GGCCGTA	Protein biosynthesis	616	10	5.68	17.2	0.00142417205389639	0.0398768175090991	5.62	-86	-151	-47	1	MapMan1	uPLM
GGCCCAGA	Protein translocation	180	5	1.66	11.1	0.000849428711888459	0.0237840039328768	5.61	-105	-183	-60	1	MapMan1	uPLM
AAAGGCC	Protein biosynthesis	616	65	5.68	21.2	4.02415505529009e-21	1.12676341548123e-19	5.6	-78	-125	-36	1	MapMan1	uPLM
AAAGGCC	RNA processing	498	34	4.59	11.1	1.52827983758234e-06	2.13959177261527e-05	5.6	-78	-125	-36	1	MapMan1	uPLM
CGTGTCA	Photosynthesis	232	14	2.14	6.93	0.000109821111516108	0.00307499112245104	5.6	-80	-136	-46	1	MapMan1	tPLM
CGTGTCA	Carbohydrate metabolism	232	12	2.14	5.94	0.00133247298909577	0.0186546218473408	5.6	-80	-136	-46	1	MapMan1	tPLM
GCCCATTG	Protein biosynthesis	616	20	5.68	21.3	2.29751950559787e-07	6.43305461567404e-06	5.58	-66	-172	-48	1	MapMan1	uPLM
GGGCCTTG	Protein biosynthesis	616	12	5.68	15.4	0.00139783368562821	0.03913934319759	5.56	-95	-192	-60	1	MapMan1	uPLM
TACCGGT	Coenzyme metabolism	209	11	1.93	8.94	2.44056714811325e-05	0.000683358801471709	5.55	-81	-163	-41	1	MapMan1	uPLM
TACCGGT	Protein homeostasis	903	21	8.32	17.1	0.0011692960670166	0.0163701449382324	5.55	-81	-163	-41	1	MapMan1	uPLM
GATGACGT	Coenzyme metabolism	209	6	1.93	9.84	0.00109428454278248	0.0306399671979096	5.55	-61	-106	-42	1	MapMan1	tPLM
AAACCGGA	Amino acid metabolism	202	10	1.86	5.75	0.00153375552483566	0.0429451546953984	5.55	-62	-124	-42	1	MapMan1	miPLM
GGCCTATT	Protein biosynthesis	616	14	5.68	18.7	6.99728038210324e-05	0.00195923850698891	5.54	-88	-142	-45	1	MapMan1	miPLM
TTAACCGG	Protein biosynthesis	616	16	5.68	16	0.000149645365129064	0.00419007022361381	5.54	-71	-139	-49	1	MapMan1	uPLM
CCGGCCC	Protein biosynthesis	616	17	5.68	21	2.25903699912272e-06	4.76157235205585e-05	5.53	-77	-152	-45	1	MapMan1	uPLM
CCGGCCC	RNA processing	498	15	4.59	18.5	3.40112310861132e-06	4.76157235205585e-05	5.53	-77	-152	-45	1	MapMan1	uPLM
GACCCA	Vesicle trafficking	439	41	4.05	6.59	0.0013408445193563	0.0375436465419765	5.49	-97	-183	-46	1	MapMan1	uPLM
TTGGCCC	Protein biosynthesis	616	29	5.68	20.4	1.22479003646621e-09	3.42941210210539e-08	5.48	-80	-123	-52	1	MapMan1	uPLM
TTGGCCC	RNA processing	498	17	4.59	12	0.000268071313631074	0.00375299839083504	5.48	-80	-123	-52	1	MapMan1	uPLM
GTTTGGGC	Protein biosynthesis	616	25	5.68	21.4	6.50349413228152e-09	1.82097835703883e-07	5.47	-88	-163	-39	1	MapMan1	uPLM
CTTGGGCC	Protein biosynthesis	616	12	5.68	19	0.000186899334446701	0.00523318136450762	5.47	-92	-180	-53	1	MapMan1	uPLM
CTTGGGCC	RNA processing	498	9	4.59	14.3	0.00218570937642871	0.0305999312700019	5.47	-92	-180	-53	1	MapMan1	uPLM
TAAATGGG	Protein biosynthesis	616	46	5.68	19.8	4.72245069942568e-14	1.32228619583919e-12	5.46	-94	-157	-30	1	MapMan1	uPLM
TAAATGGG	RNA processing	498	30	4.59	12.9	2.58616612050198e-07	3.62063256870277e-06	5.46	-94	-157	-30	1	MapMan1	uPLM
GACCCGA	Protein biosynthesis	616	14	5.68	14	0.00148981753633135	0.0417148910172779	5.46	-63	-107	-47	1	MapMan1	uPLM
TTTGGGCT	Protein biosynthesis	616	45	5.68	16.4	8.09878920716877e-11	2.26766097800726e-09	5.43	-55	-172	-40	1	MapMan1	uPLM
TTTGGGCT	RNA processing	498	28	4.59	10.2	5.97417032960232e-05	0.000836383846144325	5.43	-55	-172	-40	1	MapMan1	uPLM
TTTGGGCT	Protein translocation	180	12	1.66	4.38	0.00204141211708693	0.019053179759478	5.43	-55	-172	-40	1	MapMan1	uPLM
GGGCCGG	Protein biosynthesis	616	17	5.68	19.5	6.32254156855711e-06	0.000119365461128858	5.4	-82	-161	-36	1	MapMan1	uPLM
GGGCCGG	RNA processing	498	15	4.59	17.2	8.52610436634703e-06	0.000119365461128858	5.4	-82	-161	-36	1	MapMan1	uPLM
TACCGGTT	Coenzyme metabolism	209	8	1.93	8.99	0.000308035164493021	0.00862498460580458	5.4	-66	-132	-32	1	MapMan1	uPLM
TGGGCTAA	Protein biosynthesis	616	13	5.68	15.7	0.000753941783917632	0.0193264320436132	5.39	-90	-168	-64	1	MapMan1	uPLM
TGGGCTAA	RNA processing	498	11	4.59	13.3	0.00138045943168666	0.0193264320436132	5.39	-90	-168	-64	1	MapMan1	uPLM
TGGGCTAA	Cytoskeleton organisation	276	7	2.54	8.43	0.00511581965058558	0.0477476500721321	5.39	-90	-168	-64	1	MapMan1	uPLM
ATGGCCC	Protein biosynthesis	616	23	5.68	13.3	0.000117981602247633	0.00330348486293372	5.38	-75	-180	-44	1	MapMan1	tPLM
ATGGCCC	Protein translocation	180	9	1.66	5.2	0.00235497284396704	0.0329696198155386	5.38	-75	-180	-44	1	MapMan1	tPLM
GGCCCAC	Protein biosynthesis	616	26	5.68	16.8	5.60561926390273e-07	1.56957339389276e-05	5.37	-94	-158	-40	1	MapMan1	tPLM
GGCCCAC	Redox homeostasis	117	8	1.08	5.16	0.000265299781847434	0.00371419694586407	5.37	-94	-158	-40	1	MapMan1	tPLM
ATGGG	Protein biosynthesis	616	292	5.68	13	4.4768890058419e-53	1.25352892163573e-51	5.36	-70	-149	-39	1	MapMan1	uPLM
ATGGG	RNA processing	498	186	4.59	8.3	1.2978640219705e-18	1.8170096307587e-17	5.36	-70	-149	-39	1	MapMan1	uPLM
ATGGG	Cellular respiration	189	69	1.74	3.08	3.01021144680744e-07	2.80953068368695e-06	5.36	-70	-149	-39	1	MapMan1	uPLM
ATGGG	Protein translocation	180	58	1.66	2.59	0.000168689930468763	0.00118082951328134	5.36	-70	-149	-39	1	MapMan1	uPLM
TACCCCT	Protein biosynthesis	616	22	5.68	19	4.83546625910354e-07	1.35393055254899e-05	5.34	-61	-103	-22	1	MapMan1	uPLM
GGCCCAAG	Protein biosynthesis	616	11	5.68	17.5	0.000747971292550279	0.0209431961914078	5.34	-86	-178	-56	1	MapMan1	uPLM
GGCCCAAG	RNA processing	498	9	4.59	14.3	0.00218570937642871	0.0305999312700019	5.34	-86	-178	-56	1	MapMan1	uPLM
CTGGGC	Protein biosynthesis	616	39	5.68	14.3	8.17134621907002e-08	2.28797694133961e-06	5.32	-81	-165	-43	1	MapMan1	uPLM
CTGGGC	RNA processing	498	27	4.59	9.89	0.000140213361099598	0.00196298705539437	5.32	-81	-165	-43	1	MapMan1	uPLM
CTGGGC	Cellular respiration	189	12	1.74	4.4	0.00296791319084756	0.0277005231145772	5.32	-81	-165	-43	1	MapMan1	uPLM
CTGGGC	Protein translocation	180	11	1.66	4.03	0.00581511225422631	0.0407057857795842	5.32	-81	-165	-43	1	MapMan1	uPLM
CCCATT	Protein biosynthesis	616	179	5.68	18.2	1.98985792443315e-49	5.57160218841283e-48	5.31	-61	-116	-36	1	MapMan1	uPLM
TGGCCC	Protein biosynthesis	616	66	5.68	17.8	3.5925069425369e-17	1.00590194391033e-15	5.31	-74	-122	-48	1	MapMan1	uPLM
CCCATT	RNA processing	498	98	4.59	9.95	5.93003241748092e-14	8.30204538447329e-13	5.31	-61	-116	-36	1	MapMan1	uPLM
CCCATT	Cellular respiration	189	42	1.74	4.26	3.26043918895958e-08	3.04307657636228e-07	5.31	-61	-116	-36	1	MapMan1	uPLM
CCCATT	Protein translocation	180	33	1.66	3.35	6.8783955838505e-05	0.000481487690869535	5.31	-61	-116	-36	1	MapMan1	uPLM
TGGCCC	RNA processing	498	34	4.59	9.16	9.19367156854897e-05	0.00128711401959686	5.31	-74	-122	-48	1	MapMan1	uPLM
TGGCCC	Protein translocation	180	15	1.66	4.04	0.0012970066738657	0.0121053956227465	5.31	-74	-122	-48	1	MapMan1	uPLM
TAGGCC	Protein biosynthesis	616	89	5.68	17.7	8.23885106087142e-23	2.306878297044e-21	5.3	-65	-131	-44	1	MapMan1	uPLM
TAGGCC	RNA processing	498	53	4.59	10.5	1.00503365650651e-08	1.40704711910911e-07	5.3	-65	-131	-44	1	MapMan1	uPLM
TCCACGT	Photosynthesis	232	21	2.14	7.05	1.59032537282005e-06	4.45291104389613e-05	5.3	-67	-176	-48	1	MapMan1	tPLM
TAGGCC	Protein homeostasis	903	61	8.32	12.1	0.00168989305689005	0.0157723351976404	5.3	-65	-131	-44	1	MapMan1	uPLM
GGCCTAA	Protein biosynthesis	616	50	5.68	16.1	1.53997294266419e-11	4.31192423945974e-10	5.29	-71	-171	-40	1	MapMan1	tPLM
GGCCTAA	RNA processing	498	28	4.59	9	0.000504864927221361	0.00706810898109905	5.29	-71	-171	-40	1	MapMan1	tPLM
GGCCTA	Protein biosynthesis	616	105	5.68	16.3	6.42166348031255e-24	1.79806577448751e-22	5.28	-71	-167	-37	1	MapMan1	uPLM
TAGCCCA	Protein biosynthesis	616	44	5.68	18.5	2.18909929280306e-12	6.12947801984856e-11	5.28	-101	-171	-48	1	MapMan1	uPLM
GGCCTA	RNA processing	498	66	4.59	10.2	4.40684544438629e-10	6.16958362214081e-09	5.28	-71	-167	-37	1	MapMan1	uPLM
GGCCTTTT	Protein biosynthesis	616	25	5.68	17.2	5.42754544977707e-07	1.51971272593758e-05	5.28	-88	-131	-42	1	MapMan1	uPLM
TAGCCCA	Cellular respiration	189	15	1.74	6.3	1.72941411577425e-05	0.000242117976208396	5.28	-101	-171	-48	1	MapMan1	uPLM
TAGCCCA	RNA processing	498	26	4.59	10.9	3.53898217536744e-05	0.000330305003034295	5.28	-101	-171	-48	1	MapMan1	uPLM
ACGT	Carbohydrate metabolism	232	105	2.14	2.85	0.000216268211182969	0.00417980268016679	5.26	-54	-172	-42	1	MapMan1	tPLM
ACGT	Secondary metabolism	178	83	1.64	2.25	0.000298557334297628	0.00417980268016679	5.26	-54	-172	-42	1	MapMan1	tPLM
ACGT	Enzyme classification	842	330	7.76	8.95	0.000601463492725796	0.00561365926544077	5.26	-54	-172	-42	1	MapMan1	tPLM
ACGT	DNA damage response	89	45	0.821	1.22	0.000901081943275866	0.00630757360293106	5.26	-54	-172	-42	1	MapMan1	tPLM
ACGT	Photosynthesis	232	100	2.14	2.71	0.00223806281083095	0.0125331517406533	5.26	-54	-172	-42	1	MapMan1	tPLM
ACGT	Lipid metabolism	402	161	3.71	4.36	0.00576981415237621	0.0269257993777556	5.26	-54	-172	-42	1	MapMan1	tPLM
GCCGTTT	Vesicle trafficking	439	20	4.05	9.9	0.000197818052710223	0.00553890547588625	5.24	-56	-155	-34	1	MapMan1	uPLM
GCCGTTT	Cellular respiration	189	10	1.74	4.95	0.00281811422571704	0.0394535991600386	5.24	-56	-155	-34	1	MapMan1	uPLM
GCCCAAAC	Protein biosynthesis	616	24	5.68	20.7	2.54548433820084e-08	7.12735614696236e-07	5.23	-84	-165	-45	1	MapMan1	uPLM
GACGT	Enzyme classification	842	120	7.76	9.69	0.00501191486207982	0.0467778720460783	5.23	-54	-147	-38	1	MapMan1	tPLM
GACGT	Lipid metabolism	402	64	3.71	5.17	0.00342530661919773	0.0467778720460783	5.23	-54	-147	-38	1	MapMan1	tPLM
GACGT	Multi-process regulation	219	40	2.02	3.23	0.00169025005679856	0.0467778720460783	5.23	-54	-147	-38	1	MapMan1	tPLM
GCCCATC	Protein biosynthesis	616	31	5.68	20.9	1.66859313725905e-10	4.67206078432534e-09	5.21	-82	-134	-46	1	MapMan1	uPLM
CAATGGGC	Protein biosynthesis	616	19	5.68	20.4	8.92016743832005e-07	2.49764688272962e-05	5.21	-66	-165	-47	1	MapMan1	uPLM
GTGGGCTT	Protein biosynthesis	616	14	5.68	17.3	0.000166057531304972	0.00464961087653921	5.21	-95	-134	-44	1	MapMan1	uPLM
AATGGG	Protein biosynthesis	616	187	5.68	16.6	1.02504354370116e-45	2.87012192236326e-44	5.2	-72	-139	-38	1	MapMan1	uPLM
AATGGG	RNA processing	498	114	4.59	10.1	8.01540287997494e-17	1.12215640319649e-15	5.2	-72	-139	-38	1	MapMan1	uPLM
AATGGG	Cellular respiration	189	42	1.74	3.73	1.32424668508377e-06	1.23596357274486e-05	5.2	-72	-139	-38	1	MapMan1	uPLM
AATGGG	Protein translocation	180	36	1.66	3.19	8.17841821728743e-05	0.00057248927521012	5.2	-72	-139	-38	1	MapMan1	uPLM
AAACCG	Protein biosynthesis	616	99	5.68	8.4	3.28520811889221e-05	0.000919858273289818	5.2	-61	-172	-39	1	MapMan1	uPLM
AAACCG	RNA processing	498	81	4.59	6.87	0.000114923254379882	0.00160892556131834	5.2	-61	-172	-39	1	MapMan1	uPLM
AAACCG	Coenzyme metabolism	209	40	1.93	3.39	0.000246654688520916	0.00230211042619522	5.2	-61	-172	-39	1	MapMan1	uPLM
AAACCG	Amino acid metabolism	202	37	1.86	3.14	0.000980405652009052	0.00686283956406336	5.2	-61	-172	-39	1	MapMan1	uPLM
AAACCG	Vesicle trafficking	439	68	4.05	5.77	0.00153327392467419	0.00858633397817549	5.2	-61	-172	-39	1	MapMan1	uPLM
ACTGGGCT	Protein biosynthesis	616	10	5.68	19.2	0.000586725721598625	0.0164283202047615	5.2	-91	-184	-55	1	MapMan1	uPLM
CCCAAA	Protein biosynthesis	616	148	5.68	9.52	3.01040122184265e-11	8.42912342115941e-10	5.18	-105	-170	-44	1	MapMan1	uPLM
CCCAAA	Protein translocation	180	51	1.66	3.28	7.03125591522435e-07	9.84375828131408e-06	5.18	-105	-170	-44	1	MapMan1	uPLM
CCCAAA	RNA processing	498	101	4.59	6.5	0.000131483722930071	0.001227181414014	5.18	-105	-170	-44	1	MapMan1	uPLM
CGGTTTAG	Protein biosynthesis	616	18	5.68	14	0.000349105127424256	0.00977494356787917	5.18	-76	-149	-42	1	MapMan1	uPLM
CGGTTTAG	Vesicle trafficking	439	13	4.05	10.1	0.00215177134158234	0.0301247987821528	5.18	-76	-149	-42	1	MapMan1	uPLM
CCCATTTA	Protein biosynthesis	616	46	5.68	20.5	1.20056616549126e-14	3.36158526337552e-13	5.11	-62	-150	-37	1	MapMan1	uPLM
CCCATTTA	RNA processing	498	30	4.59	13.4	1.18306895722731e-07	1.65629654011824e-06	5.11	-62	-150	-37	1	MapMan1	uPLM
AGGCC	Protein biosynthesis	616	221	5.68	18	3.44829574800288e-62	9.65522809440806e-61	5.1	-71	-122	-41	1	MapMan1	uPLM
AGGCC	RNA processing	498	120	4.59	9.77	1.42325647750932e-16	1.99255906851305e-15	5.1	-71	-122	-41	1	MapMan1	uPLM
AGGCC	Cellular respiration	189	46	1.74	3.75	3.05411479358819e-07	2.85050714068232e-06	5.1	-71	-122	-41	1	MapMan1	uPLM
AGGCC	Protein translocation	180	38	1.66	3.09	9.81117610251152e-05	0.000686782327175807	5.1	-71	-122	-41	1	MapMan1	uPLM
TAAGCCC	Protein biosynthesis	616	61	5.68	19.9	2.38853851775471e-18	6.68790784971318e-17	5.09	-87	-147	-45	1	MapMan1	uPLM
TAAGCCC	RNA processing	498	31	4.59	10.1	3.05277481129111e-05	0.000427388473580755	5.09	-87	-147	-45	1	MapMan1	uPLM
CGGCCCAC	Protein biosynthesis	616	8	5.68	22.9	0.000620068780773742	0.0173619258616648	5.09	-125	-176	-74	1	MapMan1	uPLM
AAGGGCC	Protein biosynthesis	616	11	5.68	17.2	0.000857887216345313	0.0240208420576688	5.09	-97	-147	-55	1	MapMan1	uPLM
AAGGGCC	Nucleotide metabolism	91	4	0.839	6.25	0.00200627270195439	0.0280878178273615	5.09	-97	-147	-55	1	MapMan1	uPLM
TAAGCCC	DNA damage response	89	8	0.821	2.61	0.00363952143792641	0.0339688667539798	5.09	-87	-147	-45	1	MapMan1	uPLM
ATTGGG	Protein biosynthesis	616	168	5.68	16.5	4.99561598568078e-40	1.39877247599062e-38	5.07	-65	-131	-39	1	MapMan1	uPLM
ATTGGG	RNA processing	498	83	4.59	8.13	1.28845912361678e-07	1.80384277306349e-06	5.07	-65	-131	-39	1	MapMan1	uPLM
ATTGGG	Protein translocation	180	30	1.66	2.94	0.00138960304539	0.01296962842364	5.07	-65	-131	-39	1	MapMan1	uPLM
CGTGGCAG	Photosynthesis	232	10	2.14	16.9	4.14071479106903e-07	1.15940014149933e-05	5.06	-97	-186	-37	1	MapMan1	tPLM
CAAAGCCC	Protein biosynthesis	616	20	5.68	19.6	9.20925129594921e-07	2.57859036286578e-05	5.06	-67	-178	-49	1	MapMan1	uPLM
CCCATTAT	Protein biosynthesis	616	22	5.68	15.1	2.42019482492266e-05	0.000677654550978345	5.05	-65	-121	-36	1	MapMan1	uPLM
AACCGGG	Coenzyme metabolism	209	10	1.93	7.19	0.000349230626047049	0.00977845752931737	5.05	-91	-148	-39	1	MapMan1	uPLM
CCCATTAT	RNA processing	498	16	4.59	11	0.00106938248015247	0.0149713547221346	5.05	-65	-121	-36	1	MapMan1	uPLM
TGACACG	Photosynthesis	232	15	2.14	6.55	0.000118050153070455	0.00330540428597275	5.04	-76	-151	-47	1	MapMan1	uPLM
GGGCCAC	Protein biosynthesis	616	12	5.68	17.4	0.000452109601712064	0.0126590688479378	5.04	-56	-114	-46	1	MapMan1	tPLM
AAACGGC	Vesicle trafficking	439	21	4.05	9.01	0.000499574270292497	0.0139880795681899	5.04	-65	-153	-12	1	MapMan1	tPLM
AAACGGC	Cellular respiration	189	11	1.74	4.72	0.00254684350891064	0.0356558091247489	5.04	-65	-153	-12	1	MapMan1	tPLM
GCCCATG	Protein biosynthesis	616	36	5.68	24.5	3.59491660814347e-14	1.00657665028017e-12	5.02	-85	-143	-49	1	MapMan1	uPLM
GCCCATG	Cellular respiration	189	9	1.74	6.12	0.00106765944433435	0.014947232220681	5.02	-85	-143	-49	1	MapMan1	uPLM
TTTTGGGC	Protein biosynthesis	616	36	5.68	15	7.46562225141373e-08	2.09037423039585e-06	5	-64	-179	-41	1	MapMan1	uPLM
TTTTGGGC	Protein translocation	180	11	1.66	4.58	0.00219020586188521	0.0306628820663929	5	-64	-179	-41	1	MapMan1	uPLM
TTTTGGGC	RNA processing	498	21	4.59	8.75	0.00345245683618198	0.0322229304710318	5	-64	-179	-41	1	MapMan1	uPLM
CCCAATT	Protein biosynthesis	616	56	5.68	14.7	3.85393260076554e-11	1.07910112821435e-09	4.99	-70	-144	-45	1	MapMan1	uPLM
CCCAATT	RNA processing	498	35	4.59	9.16	7.28808769147954e-05	0.00102033227680714	4.99	-70	-144	-45	1	MapMan1	uPLM
CCGTTAGA	Chromatin organisation	273	9	2.52	11.7	0.000128208463835219	0.00358983698738615	4.99	-91	-195	-57	1	MapMan1	tPLM
AGCCACGT	Photosynthesis	232	7	2.14	8.75	0.00157879236129681	0.0442061861163107	4.98	-110	-163	-49	1	MapMan1	tPLM
GGGCCA	Protein biosynthesis	616	88	5.68	15.5	1.06671973601816e-18	2.98681526085084e-17	4.97	-67	-182	-41	1	MapMan1	uPLM
GGGCCA	RNA processing	498	55	4.59	9.72	8.60892336890106e-08	1.20524927164615e-06	4.97	-67	-182	-41	1	MapMan1	uPLM
TGTGGGCC	Protein biosynthesis	616	12	5.68	21.1	6.77024499089097e-05	0.00189566859744947	4.97	-80	-145	-40	1	MapMan1	tPLM
TAAACCGA	Protein biosynthesis	616	27	5.68	12	0.000182237774732372	0.0051026576925064	4.97	-63	-173	-43	1	MapMan1	uPLM
TAACCGG	Coenzyme metabolism	209	12	1.93	6.12	0.000407495842097065	0.0114098835787178	4.97	-62	-126	-43	1	MapMan1	uPLM
TAACCGG	Protein biosynthesis	616	22	5.68	11.2	0.00170209085083889	0.0238292719117445	4.97	-62	-126	-43	1	MapMan1	uPLM
TAACCGG	Cell cycle organisation	415	16	3.83	8.16	0.00349975299895462	0.0326643613235765	4.97	-62	-126	-43	1	MapMan1	uPLM
TAAACCGA	Amino acid metabolism	202	11	1.86	4.89	0.00325162603256603	0.0423884486983872	4.97	-63	-173	-43	1	MapMan1	uPLM
TAAACCGA	Vesicle trafficking	439	18	4.05	8	0.00454161950339862	0.0423884486983872	4.97	-63	-173	-43	1	MapMan1	uPLM
CCCAATTA	Protein biosynthesis	616	30	5.68	17.2	3.99092500688631e-08	1.11745900192817e-06	4.96	-83	-163	-45	1	MapMan1	uPLM
CTAATGGG	Protein biosynthesis	616	24	5.68	25.3	3.51206706686154e-10	9.8337877872123e-09	4.94	-85	-138	-36	1	MapMan1	uPLM
CTAATGGG	RNA processing	498	16	4.59	16.8	5.87001088390394e-06	8.21801523746551e-05	4.94	-85	-138	-36	1	MapMan1	uPLM
CGGTTT	Coenzyme metabolism	209	37	1.93	3.67	9.06552527752264e-05	0.00126917353885317	4.93	-93	-144	-40	1	MapMan1	uPLM
CGGTTT	Protein biosynthesis	616	86	5.68	8.53	6.65086706519895e-05	0.00126917353885317	4.93	-93	-144	-40	1	MapMan1	uPLM
CGGTTT	Amino acid metabolism	202	35	1.86	3.47	0.000214722440680672	0.0020040761130196	4.93	-93	-144	-40	1	MapMan1	uPLM
CGGTTT	Cellular respiration	189	31	1.74	3.08	0.00123853925753694	0.00794233910024363	4.93	-93	-144	-40	1	MapMan1	uPLM
CGGTTT	Vesicle trafficking	439	60	4.05	5.95	0.00141827483932922	0.00794233910024363	4.93	-93	-144	-40	1	MapMan1	uPLM
CGGTTT	RNA processing	498	65	4.59	6.45	0.00290166040880404	0.0135410819077522	4.93	-93	-144	-40	1	MapMan1	uPLM
CCCAAAC	Protein biosynthesis	616	37	5.68	11.5	3.22025325219114e-05	0.000901670910613518	4.92	-83	-153	-10	1	MapMan1	uPLM
CTATGGGC	Protein biosynthesis	616	9	5.68	20.9	0.000573329316052531	0.0160532208494709	4.92	-96	-145	-53	1	MapMan1	uPLM
GGGCTTGG	Protein biosynthesis	616	8	5.68	20.5	0.00132621439942004	0.037134003183761	4.92	-68	-117	-52	1	MapMan1	uPLM
CGTGTCAT	Photosynthesis	232	9	2.14	9.38	0.000206636306810619	0.00578581659069732	4.9	-77	-168	-47	1	MapMan1	uPLM
GGCCCACA	Protein biosynthesis	616	13	5.68	21	3.54664127432081e-05	0.000993059556809826	4.89	-87	-154	-40	1	MapMan1	tPLM
GTGGGCCG	Protein biosynthesis	616	8	5.68	21.1	0.00110833189297269	0.0310332930032353	4.89	-115	-183	-69	1	MapMan1	uPLM
AACCGGAA	Protein biosynthesis	616	20	5.68	12.3	0.000846953453159511	0.0237146966884663	4.84	-66	-152	-42	1	MapMan1	uPLM
AGCCCAAA	Protein biosynthesis	616	45	5.68	17	2.23070525823245e-11	6.24597472305085e-10	4.82	-64	-164	-46	1	MapMan1	uPLM
GGGCTTAA	Protein biosynthesis	616	21	5.68	17.5	3.41990457213124e-06	9.57573280196748e-05	4.82	-62	-159	-44	1	MapMan1	uPLM
AGCCCAAA	RNA processing	498	28	4.59	10.6	3.06423083375895e-05	0.000428992316726253	4.82	-64	-164	-46	1	MapMan1	uPLM
AGCCCAAA	Protein translocation	180	12	1.66	4.55	0.00149351552396102	0.0139394782236361	4.82	-64	-164	-46	1	MapMan1	uPLM
ACGTCATC	Coenzyme metabolism	209	6	1.93	9.23	0.0015274763072119	0.0427693366019333	4.81	-59	-116	-44	1	MapMan1	tPLM
CCCAT	Protein biosynthesis	616	266	5.68	14.5	1.27533801118404e-56	3.57094643131532e-55	4.8	-78	-121	-42	1	MapMan1	uPLM
CCCAT	RNA processing	498	157	4.59	8.56	1.70414632422145e-16	2.38580485391003e-15	4.8	-78	-121	-42	1	MapMan1	uPLM
CCCAT	Cellular respiration	189	64	1.74	3.49	8.7990533372293e-09	8.21244978141402e-08	4.8	-78	-121	-42	1	MapMan1	uPLM
CCCAT	Protein translocation	180	49	1.66	2.67	0.000318099493948352	0.00222669645763846	4.8	-78	-121	-42	1	MapMan1	uPLM
GGCTTTA	Protein biosynthesis	616	56	5.68	15.8	1.91410909865008e-12	5.35950547622024e-11	4.78	-82	-137	-22	1	MapMan1	uPLM
GCCCATCT	Protein biosynthesis	616	14	5.68	25.5	1.55887825753802e-06	4.36485912110646e-05	4.78	-76	-138	-51	1	MapMan1	miPLM
GGCTTTA	RNA processing	498	29	4.59	8.17	0.00186666656139295	0.0261333318595013	4.78	-82	-137	-22	1	MapMan1	uPLM
GCGCGTGG	RNA biosynthesis	1716	13	15.8	37.1	0.00178039887849354	0.0498511685978192	4.78	-82	-127	-52	1	MapMan1	tPLM
AAGGCC	Protein biosynthesis	616	127	5.68	20.7	4.22948825410137e-40	1.18425671114838e-38	4.77	-77	-126	-46	1	MapMan1	uPLM
AAGGCC	RNA processing	498	64	4.59	10.4	4.17695990944933e-10	5.84774387322906e-09	4.77	-77	-126	-46	1	MapMan1	uPLM
AAGGCC	Cellular respiration	189	29	1.74	4.72	8.39947317216968e-07	7.83950829402503e-06	4.77	-77	-126	-46	1	MapMan1	uPLM
GCCCAACT	Protein biosynthesis	616	12	5.68	23.5	2.07822917826743e-05	0.00058190416991488	4.77	-76	-128	-48	1	MapMan1	uPLM
AAGGCC	Protein translocation	180	21	1.66	3.41	0.00129775420987074	0.00908427946909517	4.77	-77	-126	-46	1	MapMan1	uPLM
GGGCTTAC	Protein biosynthesis	616	7	5.68	23.3	0.00119019732087999	0.0333255249846398	4.77	-83	-114	-45	1	MapMan1	uPLM
GCCCACTA	Protein biosynthesis	616	13	5.68	23.2	1.10527040915646e-05	0.000309475714563808	4.76	-79	-144	-54	1	MapMan1	tPLM
TGAAGCCC	RNA processing	498	9	4.59	15.3	0.00136465949878465	0.0382104659659703	4.76	-100	-150	-45	1	MapMan1	uPLM
GGGCCAA	Protein biosynthesis	616	28	5.68	20.6	1.95565354542713e-09	5.47582992719597e-08	4.74	-86	-126	-58	1	MapMan1	uPLM
GGGCCAA	RNA processing	498	16	4.59	11.8	0.000490551412713256	0.00686771977798558	4.74	-86	-126	-58	1	MapMan1	uPLM
TGCCGTT	Cellular respiration	189	8	1.74	6.96	0.000884672893987079	0.0247708410316382	4.74	-57	-143	-43	1	MapMan1	uPLM
TGCCGTT	Vesicle trafficking	439	12	4.05	10.4	0.00234911638666907	0.032887629413367	4.74	-57	-143	-43	1	MapMan1	uPLM
ATCCGCGT	Chromatin organisation	273	14	2.52	70	9.95305462982959e-19	2.78685529635229e-17	4.73	-121	-206	-65	1	MapMan1	uPLM
CTCGGCCC	External stimuli response	274	4	2.53	20	0.00140204632922132	0.0392572972181968	4.73	-91	-131	-57	1	MapMan1	uPLM
CACGTC	Multi-process regulation	219	21	2.02	4.59	0.000381608683412558	0.0053425215677758	4.71	-69	-139	-39	1	MapMan1	tPLM
CACGTC	Photosynthesis	232	22	2.14	4.8	0.000326197768433172	0.0053425215677758	4.71	-69	-139	-39	1	MapMan1	tPLM
CGGTTAA	RNA processing	498	22	4.59	10.2	0.000356779507953655	0.00998982622270233	4.71	-65	-134	-47	1	MapMan1	uPLM
CCAATAA	Protein biosynthesis	616	71	5.68	13.1	2.18812721241516e-11	6.12675619476246e-10	4.69	-85	-147	-43	1	MapMan1	tPLM
GATGGGC	Protein biosynthesis	616	27	5.68	19.6	1.21550097722253e-08	3.40340273622309e-07	4.69	-79	-129	-43	1	MapMan1	tPLM
TCAGGCC	Protein biosynthesis	616	21	5.68	18.1	1.94172720745592e-06	5.43683618087659e-05	4.69	-73	-157	-23	1	MapMan1	uPLM
GCCCATAG	Protein biosynthesis	616	9	5.68	22	0.000394284878507343	0.0110399765982056	4.69	-99	-138	-55	1	MapMan1	uPLM
GCCCGGCC	Protein biosynthesis	616	5	5.68	38.5	0.000510459058654358	0.014292853642322	4.69	-129	-203	-69	1	MapMan1	uPLM
TTAAGCCC	Protein biosynthesis	616	20	5.68	17.9	4.2326518260003e-06	0.000118514251128008	4.68	-68	-162	-51	1	MapMan1	uPLM
CAGCCCA	Protein biosynthesis	616	31	5.68	18.5	4.43750201463645e-09	1.24250056409821e-07	4.67	-60	-177	-39	1	MapMan1	tPLM
GCCCAG	Protein biosynthesis	616	39	5.68	14.1	1.09960998595479e-07	3.0789079606734e-06	4.67	-81	-163	-39	1	MapMan1	uPLM
CAGCCCAT	Protein biosynthesis	616	16	5.68	25.8	2.27939289200087e-07	6.38230009760242e-06	4.67	-88	-185	-47	1	MapMan1	uPLM
TTTCGGCC	Protein biosynthesis	616	10	5.68	28.6	1.63193148094069e-05	0.000456940814663394	4.67	-82	-143	-58	1	MapMan1	uPLM
GCCCAG	RNA processing	498	28	4.59	10.1	6.79319427155163e-05	0.000951047198017228	4.67	-81	-163	-39	1	MapMan1	uPLM
GCCCAG	Cellular respiration	189	13	1.74	4.71	0.00108089247723383	0.0100883297875158	4.67	-81	-163	-39	1	MapMan1	uPLM
GTAAACCG	Protein biosynthesis	616	14	5.68	14.6	0.000994028525052003	0.0233965652422319	4.67	-120	-177	-43	1	MapMan1	uPLM
GTAAACCG	Vesicle trafficking	439	11	4.05	11.5	0.001671183231588	0.0233965652422319	4.67	-120	-177	-43	1	MapMan1	uPLM
GAAGGCCC	Protein biosynthesis	616	7	5.68	23.3	0.00119019732087999	0.0333255249846398	4.67	-83	-135	-55	1	MapMan1	uPLM
GCCCAG	Protein translocation	180	11	1.66	3.99	0.0062987475401409	0.0440912327809863	4.67	-81	-163	-39	1	MapMan1	uPLM
AGGCCCG	Protein biosynthesis	616	11	5.68	17.2	0.000857887216345313	0.0240208420576688	4.66	-94	-142	-45	1	MapMan1	uPLM
AGCCCAC	Protein biosynthesis	616	29	5.68	14.6	2.29610032706426e-06	6.42908091577994e-05	4.65	-92	-185	-49	1	MapMan1	tPLM
TTAAAGCC	Protein biosynthesis	616	21	5.68	14.8	4.89714634757901e-05	0.00137120097732212	4.65	-73	-145	-30	1	MapMan1	uPLM
CTGGCCCA	Protein biosynthesis	616	8	5.68	21.1	0.00110833189297269	0.0310332930032353	4.65	-72	-126	-52	1	MapMan1	miPLM
AGCCCAC	Cellular respiration	189	10	1.74	5.05	0.00243762973671528	0.0341268163140139	4.65	-92	-185	-49	1	MapMan1	tPLM
ACGTGT	Carbohydrate metabolism	232	30	2.14	3.6	0.00329946979282756	0.0461925770995859	4.65	-76	-134	-37	1	MapMan1	tPLM
ACGTGT	Photosynthesis	232	31	2.14	3.72	0.00169733390512336	0.0461925770995859	4.65	-76	-134	-37	1	MapMan1	tPLM
TTAAAGCC	Cellular respiration	189	8	1.74	5.63	0.0033733861693386	0.0472274063707404	4.65	-73	-145	-30	1	MapMan1	uPLM
CCGGTTA	Coenzyme metabolism	209	14	1.93	6.8	4.39606408967836e-05	0.00123089794510994	4.64	-65	-132	-38	1	MapMan1	uPLM
CCGGTTA	Protein biosynthesis	616	23	5.68	11.2	0.00144978054053141	0.0202969275674397	4.64	-65	-132	-38	1	MapMan1	uPLM
CCGGTTA	Cell cycle organisation	415	17	3.83	8.25	0.00236684309481561	0.0220905355516123	4.64	-65	-132	-38	1	MapMan1	uPLM
GGGCCGAG	External stimuli response	274	4	2.53	20	0.00140204632922132	0.0392572972181968	4.64	-113	-135	-65	1	MapMan1	uPLM
TAATTGGG	Protein biosynthesis	616	30	5.68	17.1	4.56364689713577e-08	1.27782113119801e-06	4.63	-71	-161	-38	1	MapMan1	uPLM
CGGTT	Coenzyme metabolism	209	59	1.93	3.3	1.22385930174199e-05	0.000207559054124952	4.63	-73	-152	-36	1	MapMan1	uPLM
CGGTT	RNA processing	498	118	4.59	6.59	1.48256467232109e-05	0.000207559054124952	4.63	-73	-152	-36	1	MapMan1	uPLM
ATAATGGG	Protein biosynthesis	616	23	5.68	14.6	2.80718112342397e-05	0.000786010714558713	4.63	-106	-136	-29	1	MapMan1	uPLM
CGGTT	Chromatin organisation	273	69	2.52	3.85	0.000119153592397635	0.00111210019571126	4.63	-73	-152	-36	1	MapMan1	uPLM
GGGCCAT	Protein biosynthesis	616	22	5.68	13.5	0.000131973157893218	0.00369524842101009	4.63	-65	-173	-45	1	MapMan1	uPLM
CGGTT	Vesicle trafficking	439	98	4.05	5.47	0.000749127442433909	0.00524389209703736	4.63	-73	-152	-36	1	MapMan1	uPLM
CGGTT	Protein biosynthesis	616	130	5.68	7.26	0.00123420389937808	0.00691154183651725	4.63	-73	-152	-36	1	MapMan1	uPLM
CGGTT	DNA damage response	89	26	0.821	1.45	0.00187504193815154	0.00861453493584881	4.63	-73	-152	-36	1	MapMan1	uPLM
CGGTT	Protein translocation	180	45	1.66	2.51	0.0021536337339622	0.00861453493584881	4.63	-73	-152	-36	1	MapMan1	uPLM
CGGTT	Amino acid metabolism	202	49	1.86	2.74	0.00275016905811648	0.00962559170340767	4.63	-73	-152	-36	1	MapMan1	uPLM
GGGCCAT	Protein translocation	180	9	1.66	5.52	0.00156562766393537	0.0219187872950952	4.63	-65	-173	-45	1	MapMan1	uPLM
CGGTT	Protein homeostasis	903	176	8.32	9.83	0.00737257844138419	0.0229369107065286	4.63	-73	-152	-36	1	MapMan1	uPLM
CTGGCCC	Protein biosynthesis	616	12	5.68	16.2	0.000868586686331245	0.0243204272172749	4.63	-79	-182	-54	1	MapMan1	tPLM
ATAATGGG	RNA processing	498	16	4.59	10.1	0.00244412449359438	0.0342177429103214	4.63	-106	-136	-29	1	MapMan1	uPLM
CGGTT	Cellular respiration	189	43	1.74	2.4	0.0152359970030504	0.0426607916085412	4.63	-73	-152	-36	1	MapMan1	uPLM
CAAGCCCA	Protein biosynthesis	616	30	5.68	23.6	1.36371575040716e-11	3.81840410114005e-10	4.62	-89	-149	-46	1	MapMan1	uPLM
TCAGCCCA	Protein biosynthesis	616	17	5.68	27	4.65097556960001e-08	1.302273159488e-06	4.62	-70	-173	-49	1	MapMan1	uPLM
GCCCATGA	Protein biosynthesis	616	12	5.68	21.1	6.77024499089097e-05	0.00189566859744947	4.62	-79	-169	-48	1	MapMan1	uPLM
GGGCTAAA	Protein biosynthesis	616	10	5.68	20.4	0.000355415729572939	0.00995164042804228	4.62	-94	-152	-56	1	MapMan1	uPLM
ACCGGTA	Coenzyme metabolism	209	11	1.93	9.82	9.99735232102721e-06	0.000279925864988762	4.61	-70	-139	-43	1	MapMan1	uPLM
TCTAACGG	Chromatin organisation	273	9	2.52	11.5	0.000141791530201579	0.00397016284564421	4.61	-93	-198	-61	1	MapMan1	tPLM
TGAACCG	Coenzyme metabolism	209	11	1.93	5.91	0.000942046943728604	0.0263773144244009	4.61	-61	-130	-40	1	MapMan1	uPLM
CACGTGC	Carbohydrate metabolism	232	8	2.14	7.55	0.00193531931109783	0.0270944703553696	4.61	-68	-116	-42	1	MapMan1	tPLM
CACGTGC	Nutrient uptake	127	6	1.17	5.66	0.00150244862141996	0.0270944703553696	4.61	-68	-116	-42	1	MapMan1	tPLM
GGGCTTG	Protein biosynthesis	616	31	5.68	18.8	2.81779771137189e-09	7.8898335918413e-08	4.6	-67	-164	-50	1	MapMan1	uPLM
AAAAGGCC	Protein biosynthesis	616	29	5.68	17.3	6.55059506086173e-08	1.83416661704129e-06	4.58	-79	-144	-29	1	MapMan1	uPLM
AAAAGGCC	RNA processing	498	17	4.59	10.1	0.00182900480106649	0.0256060672149308	4.58	-79	-144	-29	1	MapMan1	uPLM
GGCCGAAA	Protein biosynthesis	616	8	5.68	24.2	0.000404484335316148	0.0113255613888521	4.57	-93	-151	-61	1	MapMan1	uPLM
GGGCTA	Protein biosynthesis	616	57	5.68	15.7	1.45632521262904e-12	4.07771059536131e-11	4.56	-88	-170	-37	1	MapMan1	uPLM
GGGCTA	Cellular respiration	189	22	1.74	6.06	3.34983338098417e-07	4.68976673337783e-06	4.56	-88	-170	-37	1	MapMan1	uPLM
GGCCCGTT	Protein biosynthesis	616	10	5.68	23.8	9.11790866787683e-05	0.00255301442700551	4.56	-148	-212	-71	1	MapMan1	uPLM
GGGCTA	RNA processing	498	28	4.59	7.71	0.00497554168726024	0.0464383890810956	4.56	-88	-170	-37	1	MapMan1	uPLM
TGGGCTA	Protein biosynthesis	616	46	5.68	18.5	6.95858675007354e-13	1.94840429002059e-11	4.55	-90	-168	-37	1	MapMan1	uPLM
GGGCTTTG	Protein biosynthesis	616	19	5.68	20.2	1.05979049146096e-06	2.9674133760907e-05	4.55	-61	-158	-45	1	MapMan1	uPLM
TGGGCTA	Cellular respiration	189	15	1.74	6.02	2.94015785341938e-05	0.000411622099478713	4.55	-90	-168	-37	1	MapMan1	uPLM
TGGGCTA	RNA processing	498	26	4.59	10.4	7.62632085479296e-05	0.000711789946447343	4.55	-90	-168	-37	1	MapMan1	uPLM
TACCCTTA	Protein biosynthesis	616	11	5.68	22	8.88013246004336e-05	0.00248643708881214	4.55	-68	-105	-36	1	MapMan1	uPLM
TGTGGCCC	Protein biosynthesis	616	8	5.68	24.2	0.000404484335316148	0.0113255613888521	4.54	-84	-134	2	1	MapMan1	uPLM
ACGTGTAC	Photosynthesis	232	5	2.14	12.2	0.00171460435742985	0.0480089220080358	4.54	-89	-102	-43	1	MapMan1	tPLM
CTGGGCTT	Protein biosynthesis	616	14	5.68	21.5	1.28847221864287e-05	0.000360772221220004	4.52	-80	-182	-44	1	MapMan1	uPLM
GGGCCGGA	RNA processing	498	7	4.59	35	1.8958686697983e-05	0.000530843227543524	4.5	-106	-152	-61	1	MapMan1	uPLM
ACGTGGCT	Photosynthesis	232	7	2.14	9.46	0.000996410216849392	0.027899486071783	4.5	-62	-149	-50	1	MapMan1	tPLM
CCCAATTT	RNA processing	498	15	4.59	12.3	0.000455398663813762	0.0127511625867853	4.49	-70	-128	-49	1	MapMan1	uPLM
CGTGTA	Carbohydrate metabolism	232	22	2.14	4.56	0.000652510627644596	0.0182702975740487	4.47	-82	-153	-43	1	MapMan1	tPLM
CGTGTA	Solute transport	886	58	8.17	12	0.00168665784475536	0.0236132098265751	4.47	-82	-153	-43	1	MapMan1	tPLM
GGCCTGA	Protein biosynthesis	616	18	5.68	20	2.38705402553074e-06	6.68375127148608e-05	4.46	-64	-116	-36	1	MapMan1	uPLM
TAGTGGGC	Protein biosynthesis	616	13	5.68	22.4	1.66151684585048e-05	0.000465224716838136	4.46	-84	-150	-51	1	MapMan1	tPLM
GGCCTAC	Protein biosynthesis	616	10	5.68	18.2	0.000930451368649009	0.0260526383221722	4.46	-62	-126	-52	1	MapMan1	tPLM
CCCAATAT	Protein biosynthesis	616	33	5.68	19.6	2.56259192259904e-10	7.17525738327732e-09	4.45	-55	-159	-46	1	MapMan1	uPLM
ACGTGGAA	Photosynthesis	232	9	2.14	12.3	2.36813115786935e-05	0.000663076724203417	4.45	-85	-131	-51	1	MapMan1	tPLM
CACG	Carbohydrate metabolism	232	92	2.14	2.77	0.00183034857358601	0.0256248800302041	4.45	-81	-138	-39	1	MapMan1	tPLM
CACG	Lipid metabolism	402	151	3.71	4.55	0.00135885549718589	0.0256248800302041	4.45	-81	-138	-39	1	MapMan1	tPLM
ACACGT	Carbohydrate metabolism	232	29	2.14	3.61	0.00377894277652612	0.0352701325809105	4.45	-81	-132	-40	1	MapMan1	tPLM
ACACGT	Lipid metabolism	402	45	3.71	5.6	0.00343246706680864	0.0352701325809105	4.45	-81	-132	-40	1	MapMan1	tPLM
ACACGT	Photosynthesis	232	29	2.14	3.61	0.00377894277652612	0.0352701325809105	4.45	-81	-132	-40	1	MapMan1	tPLM
AACGGGC	Protein biosynthesis	616	9	5.68	15.5	0.00507473791775288	0.0473642205656936	4.45	-88	-121	-58	1	MapMan1	uPLM
AACGGGC	Protein modification	1134	14	10.5	24.1	0.00212469196949765	0.0473642205656936	4.45	-88	-121	-58	1	MapMan1	uPLM
AACGGGC	RNA processing	498	8	4.59	13.8	0.00473329977544275	0.0473642205656936	4.45	-88	-121	-58	1	MapMan1	uPLM
TTCCACGT	Photosynthesis	232	10	2.14	13	5.16322562530394e-06	0.00014457031750851	4.44	-98	-134	-51	1	MapMan1	tPLM
GGCCTGT	Protein biosynthesis	616	13	5.68	14.6	0.00146713218943749	0.0410797013042498	4.44	-83	-127	-45	1	MapMan1	uPLM
AAAACGGC	Vesicle trafficking	439	13	4.05	12.7	0.000229335864831152	0.00642140421527226	4.43	-95	-163	-25	1	MapMan1	uPLM
GCCTTAA	Protein biosynthesis	616	26	5.68	17.2	3.30945563559973e-07	9.26647577967923e-06	4.42	-67	-136	-46	1	MapMan1	uPLM
GACGTG	Multi-process regulation	219	24	2.02	5.07	2.94550546611695e-05	0.000824741530512747	4.4	-55	-146	-38	1	MapMan1	tPLM
GACGTG	Photosynthesis	232	23	2.14	4.86	0.000199336157132896	0.00279070619986055	4.4	-55	-146	-38	1	MapMan1	tPLM
CGGTTTG	Cellular respiration	189	14	1.74	5.07	0.000333145580384052	0.00932807625075346	4.4	-68	-147	-45	1	MapMan1	uPLM
CGGTTTG	Amino acid metabolism	202	13	1.86	4.71	0.00196979723050968	0.0275771612271355	4.4	-68	-147	-45	1	MapMan1	uPLM
CGGTTTG	RNA processing	498	23	4.59	8.33	0.00417527137830221	0.0389691995308206	4.4	-68	-147	-45	1	MapMan1	uPLM
CAGGCC	Protein biosynthesis	616	43	5.68	17.3	3.56111795885935e-11	9.97113028480619e-10	4.39	-72	-122	-36	1	MapMan1	uPLM
GTGGGCT	Protein biosynthesis	616	25	5.68	17.5	4.13375990605242e-07	1.15745277369468e-05	4.39	-94	-130	-41	1	MapMan1	uPLM
GCCTTAAT	Protein biosynthesis	616	14	5.68	25.5	1.55887825753802e-06	4.36485912110646e-05	4.39	-112	-140	-39	1	MapMan1	uPLM
GGCCTTAG	Protein biosynthesis	616	13	5.68	25	4.58240866553213e-06	0.0001283074426349	4.39	-84	-194	-59	1	MapMan1	uPLM
GCCGTTTT	Vesicle trafficking	439	13	4.05	13.8	9.90637311983555e-05	0.00277378447355396	4.39	-55	-159	-40	1	MapMan1	uPLM
CAGGCC	Cellular respiration	189	11	1.74	4.44	0.00410125764621965	0.0471033446122255	4.39	-72	-122	-36	1	MapMan1	uPLM
CAGGCC	RNA processing	498	21	4.59	8.47	0.00504678692273845	0.0471033446122255	4.39	-72	-122	-36	1	MapMan1	uPLM
GTGGGCT	Cellular respiration	189	8	1.74	5.59	0.00352128327601503	0.0492979658642104	4.39	-94	-130	-41	1	MapMan1	uPLM
ATTAAGGC	Protein biosynthesis	616	14	5.68	25	1.97155226472726e-06	5.52034634123632e-05	4.38	-113	-136	-42	1	MapMan1	uPLM
GGCTTA	Protein biosynthesis	616	88	5.68	13.4	1.58308446787369e-14	4.43263651004632e-13	4.37	-84	-153	-21	1	MapMan1	uPLM
CCAGGCC	Protein biosynthesis	616	13	5.68	19.4	8.33527324202777e-05	0.00233387650776778	4.37	-87	-176	-49	1	MapMan1	tPLM
GGCTTA	Cellular respiration	189	21	1.74	3.19	0.00532116367654003	0.0496641943143736	4.37	-84	-153	-21	1	MapMan1	uPLM
GGCTTA	RNA processing	498	45	4.59	6.83	0.00467664813161825	0.0496641943143736	4.37	-84	-153	-21	1	MapMan1	uPLM
CCATTAA	Protein biosynthesis	616	61	5.68	17.7	8.34351081379234e-16	2.33618302786186e-14	4.36	-80	-109	-46	1	MapMan1	tPLM
CCATTAA	RNA processing	498	38	4.59	11	4.55203414776253e-07	6.37284780686754e-06	4.36	-80	-109	-46	1	MapMan1	tPLM
CCATTAA	Protein translocation	180	16	1.66	4.64	0.000198373904774911	0.00185148977789917	4.36	-80	-109	-46	1	MapMan1	tPLM
CCATTAA	Cellular respiration	189	15	1.74	4.35	0.00102708015333238	0.00718956107332666	4.36	-80	-109	-46	1	MapMan1	tPLM
GTAAGCCC	Protein biosynthesis	616	8	5.68	23.5	0.00050299431454017	0.0140838408071248	4.36	-72	-121	-46	1	MapMan1	uPLM
GTCGTTTC	Cellular respiration	189	7	1.74	7.22	0.00149612384094471	0.041891467546452	4.36	-60	-124	10	1	MapMan1	uPLM
GGGTC	Protein biosynthesis	616	80	5.68	10.3	9.98435450510622e-08	2.79561926142974e-06	4.35	-67	-109	-41	1	MapMan1	uPLM
GGGTC	RNA processing	498	53	4.59	6.81	0.00230757067234371	0.0323059894128119	4.35	-67	-109	-41	1	MapMan1	uPLM
GGTTTAG	Protein biosynthesis	616	42	5.68	9.11	0.00157596384501308	0.0441269876603663	4.35	-82	-191	-44	1	MapMan1	tPLM
AATTGGG	Protein biosynthesis	616	60	5.68	13.6	1.67342437067343e-10	4.68558823788562e-09	4.34	-78	-161	-39	1	MapMan1	uPLM
AATTGGG	RNA processing	498	41	4.59	9.3	1.23496257179625e-05	0.000172894760051475	4.34	-78	-161	-39	1	MapMan1	uPLM
TCGGGTC	Protein biosynthesis	616	14	5.68	14	0.00148981753633135	0.0417148910172779	4.33	-64	-103	-45	1	MapMan1	uPLM
GGGTA	Protein biosynthesis	616	83	5.68	9.17	6.4756324028972e-06	0.000181317707281122	4.32	-67	-118	-35	1	MapMan1	uPLM
GCCTAAT	Protein biosynthesis	616	20	5.68	11.8	0.00143543409915259	0.0401921547762725	4.31	-90	-155	-54	1	MapMan1	uPLM
CCCATTT	Protein biosynthesis	616	79	5.68	15.9	1.86543594678357e-17	5.22322065099398e-16	4.3	-65	-147	-37	1	MapMan1	uPLM
CCCATTT	RNA processing	498	48	4.59	9.68	6.85418862448257e-07	9.5958640742756e-06	4.3	-65	-147	-37	1	MapMan1	uPLM
GGCCGAAT	Protein biosynthesis	616	11	5.68	33.3	1.11348466546265e-06	3.11775706329543e-05	4.3	-89	-117	-53	1	MapMan1	uPLM
ATCCGGT	Coenzyme metabolism	209	9	1.93	5.88	0.00280944804266769	0.0393322725973477	4.3	-71	-144	-47	1	MapMan1	uPLM
ATCCGGT	Protein biosynthesis	616	18	5.68	11.8	0.00259676096535946	0.0393322725973477	4.3	-71	-144	-47	1	MapMan1	uPLM
ATCCGGT	Cellular respiration	189	8	1.74	5.23	0.0052928983455793	0.0494003845587402	4.3	-71	-144	-47	1	MapMan1	uPLM
GCCCAAG	Protein biosynthesis	616	19	5.68	13.3	0.00045490354242131	0.0127372991877967	4.28	-93	-180	-50	1	MapMan1	uPLM
GCCCAAG	RNA processing	498	15	4.59	10.5	0.00234294063758717	0.0328011689262204	4.28	-93	-180	-50	1	MapMan1	uPLM
ACGTC	Enzyme classification	842	110	7.76	9.81	0.00494848109089503	0.0461858235150202	4.28	-59	-133	-40	1	MapMan1	tPLM
ACGTC	Lipid metabolism	402	59	3.71	5.26	0.00336525893563165	0.0461858235150202	4.28	-59	-133	-40	1	MapMan1	tPLM
ACGTC	Multi-process regulation	219	37	2.02	3.3	0.00177578755584618	0.0461858235150202	4.28	-59	-133	-40	1	MapMan1	tPLM
GCCCAC	Protein biosynthesis	616	49	5.68	14.3	1.68037836192416e-09	4.70505941338764e-08	4.27	-90	-142	-41	1	MapMan1	tPLM
GCCCAACA	Protein biosynthesis	616	16	5.68	19	1.65569200741586e-05	0.000463593762076442	4.27	-89	-152	-45	1	MapMan1	uPLM
TACCCC	Protein biosynthesis	616	28	5.68	13	3.2442196420944e-05	0.000908381499786431	4.27	-71	-113	-23	1	MapMan1	uPLM
GGGCTTCA	RNA processing	498	9	4.59	17.6	0.000457396873579881	0.0128071124602367	4.27	-89	-130	-40	1	MapMan1	uPLM
ATATTGGG	Protein biosynthesis	616	35	5.68	19.3	1.14747276730096e-10	3.21292374844269e-09	4.26	-83	-160	-32	1	MapMan1	uPLM
CCAAACCG	Cellular respiration	189	9	1.74	7.26	0.000309978196608508	0.00867938950503822	4.26	-63	-151	-46	1	MapMan1	uPLM
CCCATA	Protein biosynthesis	616	89	5.68	15.4	1.41138786059145e-18	3.95188600965606e-17	4.25	-80	-122	-45	1	MapMan1	uPLM
TAAGGC	Protein biosynthesis	616	72	5.68	15.8	9.25630754586031e-16	2.59176611284089e-14	4.25	-73	-138	-28	1	MapMan1	uPLM
TAAGGC	RNA processing	498	42	4.59	9.21	1.21236906691392e-05	0.000169731669367948	4.25	-73	-138	-28	1	MapMan1	uPLM
CCCATA	RNA processing	498	49	4.59	8.46	2.24302810068981e-05	0.000314023934096573	4.25	-80	-122	-45	1	MapMan1	uPLM
GGCTTTAT	Protein biosynthesis	616	21	5.68	16.2	1.25112757351363e-05	0.000350315720583817	4.25	-74	-145	-23	1	MapMan1	uPLM
GGTGGGG	RNA biosynthesis	1716	29	15.8	31.5	0.000124549827257569	0.00348739516321194	4.25	-80	-142	-10	1	MapMan1	uPLM
GCCCATGG	Protein biosynthesis	616	8	5.68	25	0.000322246733553246	0.00902290853949089	4.25	-100	-161	-67	1	MapMan1	uPLM
TAAGGC	Cellular respiration	189	18	1.74	3.95	0.00100786019689194	0.00940669517099142	4.25	-73	-138	-28	1	MapMan1	uPLM
CCCATA	Cellular respiration	189	20	1.74	3.45	0.00264954641461631	0.0247290998697522	4.25	-80	-122	-45	1	MapMan1	uPLM
AAATGGG	Protein biosynthesis	616	74	5.68	15	5.11559442353334e-15	1.43236643858933e-13	4.23	-84	-151	-40	1	MapMan1	uPLM
AAATGGG	RNA processing	498	46	4.59	9.35	3.06286377031869e-06	4.28800927844617e-05	4.23	-84	-151	-40	1	MapMan1	uPLM
AAATGGG	Protein translocation	180	17	1.66	3.46	0.0033423457470877	0.0311952269728185	4.23	-84	-151	-40	1	MapMan1	uPLM
TTAAGGC	Protein biosynthesis	616	32	5.68	17.9	5.62129569402668e-09	1.57396279432747e-07	4.22	-72	-138	-29	1	MapMan1	uPLM
GTAGGCC	Protein biosynthesis	616	10	5.68	17.2	0.00142417205389639	0.0398768175090991	4.22	-94	-127	-48	1	MapMan1	uPLM
TGGGCTTG	Protein biosynthesis	616	30	5.68	23.6	1.36371575040716e-11	3.81840410114005e-10	4.2	-82	-153	-51	1	MapMan1	uPLM
AGATGGGC	Protein biosynthesis	616	16	5.68	25	3.6625654246388e-07	1.02551831889886e-05	4.2	-70	-163	-52	1	MapMan1	miPLM
GTATTGGG	Protein biosynthesis	616	11	5.68	29.7	3.99334433457501e-06	0.0001118136413681	4.2	-87	-99	-41	1	MapMan1	uPLM
AACCG	RNA processing	498	108	4.59	6.67	2.37112261102544e-05	0.000663914331087122	4.2	-58	-137	-38	1	MapMan1	uPLM
AACCG	Coenzyme metabolism	209	52	1.93	3.21	9.86042681951789e-05	0.0013804597547325	4.2	-58	-137	-38	1	MapMan1	uPLM
AACCG	Chromatin organisation	273	62	2.52	3.83	0.000358358481575012	0.00334467916136678	4.2	-58	-137	-38	1	MapMan1	uPLM
AACCG	Amino acid metabolism	202	48	1.86	2.96	0.00055881005693122	0.0036932018880624	4.2	-58	-137	-38	1	MapMan1	uPLM
AACCG	Protein biosynthesis	616	121	5.68	7.47	0.000659500337154	0.0036932018880624	4.2	-58	-137	-38	1	MapMan1	uPLM
AACCG	Vesicle trafficking	439	88	4.05	5.43	0.00188338299336367	0.00878912063569712	4.2	-58	-137	-38	1	MapMan1	uPLM
AACCG	DNA damage response	89	24	0.821	1.48	0.00227382683188024	0.00909530732752096	4.2	-58	-137	-38	1	MapMan1	uPLM
AACCG	Protein translocation	180	41	1.66	2.53	0.00315002890063909	0.0110251011522368	4.2	-58	-137	-38	1	MapMan1	uPLM
AACCG	Cellular respiration	189	41	1.74	2.53	0.00769266124915131	0.0239327238862485	4.2	-58	-137	-38	1	MapMan1	uPLM
CTGCCACG	Photosynthesis	232	5	2.14	12.5	0.00153179870114898	0.0428903636321715	4.2	-88	-135	-43	1	MapMan1	tPLM
GGCTTTAA	Protein biosynthesis	616	16	5.68	13.9	0.000755501465299949	0.0211540410283986	4.18	-84	-134	-50	1	MapMan1	uPLM
CCATTAAG	Protein biosynthesis	616	19	5.68	18.3	5.18102675784717e-06	0.000145068749219721	4.17	-76	-155	-43	1	MapMan1	miPLM
CCATTAAG	Cellular respiration	189	10	1.74	9.62	1.28433102455124e-05	0.000179806343437174	4.17	-76	-155	-43	1	MapMan1	miPLM
TTAGCCC	Protein biosynthesis	616	21	5.68	16.2	1.25112757351363e-05	0.000350315720583817	4.17	-100	-147	-40	1	MapMan1	uPLM
CCATTAAG	Protein translocation	180	9	1.66	8.65	5.54343578825458e-05	0.000517387340237094	4.17	-76	-155	-43	1	MapMan1	miPLM
ATACCCCT	Protein biosynthesis	616	9	5.68	26.5	8.43269028380823e-05	0.0023611532794663	4.17	-78	-104	-31	1	MapMan1	uPLM
TATGGG	Protein biosynthesis	616	93	5.68	15	1.14597496222234e-18	3.20872989422255e-17	4.16	-77	-129	-41	1	MapMan1	uPLM
TAGCCC	Protein biosynthesis	616	60	5.68	15.6	4.48364726089914e-13	1.25542123305176e-11	4.16	-102	-175	-31	1	MapMan1	uPLM
CCCATAA	Protein biosynthesis	616	40	5.68	17.5	1.21509679107008e-10	3.40227101499623e-09	4.16	-78	-118	-49	1	MapMan1	uPLM
TAGCCC	Cellular respiration	189	23	1.74	5.99	2.18741937835514e-07	3.0623871296972e-06	4.16	-102	-175	-31	1	MapMan1	uPLM
TATGGG	RNA processing	498	52	4.59	8.39	1.59256369850658e-05	0.000222958917790921	4.16	-77	-129	-41	1	MapMan1	uPLM
GGCCTTTC	Protein biosynthesis	616	9	5.68	24.3	0.000171624186721981	0.00480547722821546	4.16	-73	-120	-51	1	MapMan1	uPLM
TATGGG	Cellular respiration	189	22	1.74	3.55	0.00115111764851186	0.0107437647194441	4.16	-77	-129	-41	1	MapMan1	uPLM
CTTGGGC	Protein biosynthesis	616	19	5.68	14.2	0.000195304751213074	0.00546853303396606	4.14	-87	-174	-52	1	MapMan1	uPLM
CTTGGGC	RNA processing	498	15	4.59	11.2	0.00122171084011214	0.0171039517615699	4.14	-87	-174	-52	1	MapMan1	uPLM
GCCTTA	Protein biosynthesis	616	68	5.68	16	3.18710001166966e-15	8.92388003267504e-14	4.13	-68	-132	-32	1	MapMan1	uPLM
GAAAGCCC	Protein biosynthesis	616	12	5.68	25.5	8.43081821704001e-06	0.00023606291007712	4.13	-85	-116	-46	1	MapMan1	uPLM
GCCTTA	RNA processing	498	39	4.59	9.18	2.72208468337911e-05	0.000381091855673076	4.13	-68	-132	-32	1	MapMan1	uPLM
GCCTTA	Cellular respiration	189	18	1.74	4.24	0.000443852725061229	0.0041426254339048	4.13	-68	-132	-32	1	MapMan1	uPLM
GCCTTTA	Protein biosynthesis	616	31	5.68	15.8	1.82029706394159e-07	5.09683177903645e-06	4.12	-53	-117	-19	1	MapMan1	uPLM
TTATTGG	Protein biosynthesis	616	68	5.68	12.1	1.93301102234677e-09	5.41243086257095e-08	4.11	-80	-157	-46	1	MapMan1	uPLM
GTTGGGC	Protein biosynthesis	616	32	5.68	16.6	3.6884762458867e-08	1.03277334884828e-06	4.11	-83	-154	-40	1	MapMan1	uPLM
GTCGGTT	RNA processing	498	24	4.59	14	9.40166978285591e-07	2.63246753919966e-05	4.11	-76	-170	-43	1	MapMan1	tPLM
GGGCTAA	Protein biosynthesis	616	19	5.68	15.4	6.06888700417741e-05	0.00169928836116967	4.11	-88	-145	-40	1	MapMan1	uPLM
GTCGGTT	Protein translocation	180	10	1.66	5.85	0.000555385330660937	0.00777539462925312	4.11	-76	-170	-43	1	MapMan1	tPLM
GTTGGGC	RNA processing	498	20	4.59	10.4	0.000555390074972567	0.00777546104961594	4.11	-83	-154	-40	1	MapMan1	uPLM
TTGACTTT	Protein modification	1134	45	10.5	18.4	0.00011341063904079	0.00317549789314213	4.1	-76	-140	-51	1	MapMan1	tPLM
TTGACTTT	Protein modification	1134	45	10.5	18.4	0.00011341063904079	0.00317549789314213	4.1	-76	-140	-51	1	MapMan1	miPLM
TGGGTC	Vesicle trafficking	439	38	4.05	6.92	0.000825382682532575	0.0231107151109121	4.1	-71	-157	-44	1	MapMan1	uPLM
GTGGCCC	Protein biosynthesis	616	12	5.68	17.1	0.000518072257112316	0.0145060231991448	4.09	-75	-118	-43	1	MapMan1	uPLM
TGGGCTGA	Protein biosynthesis	616	17	5.68	26.6	6.00405112015057e-08	1.68113431364216e-06	4.08	-73	-176	-42	1	MapMan1	uPLM
GCCCAAGC	Protein translocation	180	4	1.66	19	0.0003519323443096	0.0098541056406688	4.08	-81	-127	-57	1	MapMan1	uPLM
GGCCTAAG	Protein biosynthesis	616	9	5.68	20.5	0.00068508552716651	0.0191823947606623	4.08	-77	-187	-46	1	MapMan1	uPLM
TGGGCCAG	Protein biosynthesis	616	9	5.68	18.8	0.00132334174406142	0.0370535688337198	4.08	-82	-167	-55	1	MapMan1	miPLM
TTCGGCC	Protein biosynthesis	616	20	5.68	25	1.27357791383628e-08	3.5660181587416e-07	4.07	-64	-118	-54	1	MapMan1	uPLM
CTAAGGCC	Protein biosynthesis	616	13	5.68	24.5	5.76074569411753e-06	0.000161300879435291	4.07	-102	-197	-51	1	MapMan1	uPLM
AGTTGGGC	Protein biosynthesis	616	12	5.68	22.2	3.83933404713674e-05	0.00107501353319829	4.07	-79	-141	-53	1	MapMan1	uPLM
GGCCGGGC	Protein biosynthesis	616	5	5.68	38.5	0.000510459058654358	0.014292853642322	4.07	-148	-210	-76	1	MapMan1	uPLM
ATTAGGC	Protein biosynthesis	616	19	5.68	12.7	0.000827190286696522	0.0231613280275026	4.07	-93	-145	-60	1	MapMan1	uPLM
CGCGTTAA	Vesicle trafficking	439	5	4.05	22.7	0.00157835701814795	0.0441939965081426	4.06	-76	-154	-14	1	MapMan1	uPLM
TCAGCCC	Protein biosynthesis	616	17	5.68	21.2	1.88252368541357e-06	5.271066319158e-05	4.05	-81	-181	-53	1	MapMan1	uPLM
AGTGGGC	Protein biosynthesis	616	22	5.68	15.5	1.54853767073121e-05	0.000433590547804739	4.05	-84	-151	-41	1	MapMan1	tPLM
CAAAACG	Protein translocation	180	16	1.66	3.84	0.00154847269965612	0.0420192696568892	4.05	-67	-144	-9	1	MapMan1	tPLM
CAAAACG	RNA processing	498	32	4.59	7.67	0.00300137640406351	0.0420192696568892	4.05	-67	-144	-9	1	MapMan1	tPLM
ACGTGGA	Photosynthesis	232	19	2.14	6.6	1.31248809795223e-05	0.000367496667426623	4.03	-88	-163	-45	1	MapMan1	tPLM
ATACCGGT	Coenzyme metabolism	209	5	1.93	17.9	0.000173354349699603	0.00485392179158888	4.02	-84	-143	-54	1	MapMan1	uPLM
ACCGTTAG	Chromatin organisation	273	6	2.52	12.8	0.00108572806209221	0.0304003857385819	4.02	-92	-164	-62	1	MapMan1	tPLM
ACACG	Solute transport	886	162	8.17	10.9	5.04582532210564e-05	0.00141283109018958	4.01	-80	-137	-40	1	MapMan1	tPLM
ACACG	Carbohydrate metabolism	232	51	2.14	3.42	0.000378448643086348	0.00529828100320887	4.01	-80	-137	-40	1	MapMan1	tPLM
TTCGGTT	Protein biosynthesis	616	45	5.68	9.76	0.000247056265190608	0.00691757542533701	4.01	-69	-181	-45	1	MapMan1	uPLM
ACACG	Lipid metabolism	402	77	3.71	5.16	0.00134981734716794	0.0125982952402341	4.01	-80	-137	-40	1	MapMan1	tPLM
GGTCGGT	RNA processing	498	12	4.59	13	0.000979446740803251	0.027424508742491	4.01	-71	-134	-27	1	MapMan1	tPLM
GGGTAA	Protein biosynthesis	616	40	5.68	9.37	0.0012055930590425	0.03375660565319	4.01	-66	-120	-36	1	MapMan1	uPLM
CCCAATAG	Protein biosynthesis	616	13	5.68	18.6	0.000133290100610845	0.00373212281710367	4	-69	-134	-51	1	MapMan1	uPLM
CGTGT	Solute transport	886	161	8.17	10.7	0.000137901231334444	0.00386123447736445	4	-74	-137	-37	1	MapMan1	tPLM
GGCTTTTA	Protein biosynthesis	616	20	5.68	13.6	0.000236205889776287	0.00661376491373604	4	-91	-126	-24	1	MapMan1	miPLM
CGTGT	Carbohydrate metabolism	232	51	2.14	3.38	0.000503428821953519	0.00704800350734927	4	-74	-137	-37	1	MapMan1	tPLM
CGTGT	Lipid metabolism	402	79	3.71	5.23	0.000772747176806366	0.00721230698352609	4	-74	-137	-37	1	MapMan1	tPLM
CCCAATAG	Vesicle trafficking	439	9	4.05	12.9	0.00194900200586865	0.0272860280821611	4	-69	-134	-51	1	MapMan1	uPLM
ATTCGGCC	Protein biosynthesis	616	11	5.68	32.4	1.56237771783281e-06	4.37465760993186e-05	3.99	-73	-115	-51	1	MapMan1	uPLM
CCCATATT	DNA damage response	89	5	0.821	4.59	0.00198576297439301	0.0278006816415022	3.99	-63	-139	-39	1	MapMan1	uPLM
CCCATATT	Protein biosynthesis	616	15	5.68	13.8	0.0012247735841174	0.0278006816415022	3.99	-63	-139	-39	1	MapMan1	uPLM
GCCCAAC	Protein biosynthesis	616	34	5.68	18.6	6.49055217117507e-10	1.81735460792902e-08	3.98	-117	-148	-43	1	MapMan1	tPLM
GGCCCG	Protein biosynthesis	616	29	5.68	18.4	1.59321913973249e-08	4.46101359125096e-07	3.98	-85	-170	-48	1	MapMan1	uPLM
AACCGAC	RNA processing	498	23	4.59	13.6	2.71938518737905e-06	7.61427852466134e-05	3.98	-69	-170	-46	1	MapMan1	tPLM
AACCGAC	Protein homeostasis	903	25	8.32	14.8	0.00335141598180861	0.0469198237453205	3.98	-69	-170	-46	1	MapMan1	tPLM
GCCTTTAA	Protein biosynthesis	616	15	5.68	20	1.64542889560075e-05	0.00046072009076821	3.97	-53	-108	-19	1	MapMan1	uPLM
AAGCCCAG	Protein biosynthesis	616	12	5.68	19.4	0.000159376766383056	0.00446254945872556	3.97	-84	-184	-49	1	MapMan1	uPLM
GGGCTATT	Cellular respiration	189	5	1.74	11.1	0.00105740523671074	0.0148036733139504	3.96	-88	-154	-42	1	MapMan1	uPLM
GGGCTATT	Protein biosynthesis	616	9	5.68	20	0.000814001667885644	0.0148036733139504	3.96	-88	-154	-42	1	MapMan1	uPLM
AAAGGC	Protein biosynthesis	616	85	5.68	10.6	9.19809559902902e-09	2.57546676772812e-07	3.95	-78	-120	-6	1	MapMan1	uPLM
AAAGGC	RNA processing	498	60	4.59	7.48	0.000103428171629497	0.00144799440281295	3.95	-78	-120	-6	1	MapMan1	uPLM
CCACGTGA	Carbohydrate metabolism	232	6	2.14	14.6	0.000215597975926737	0.00603674332594863	3.95	-119	-140	-51	1	MapMan1	tPLM
AAAGGC	Cell cycle organisation	415	47	3.83	5.86	0.00212727689119482	0.0198545843178183	3.95	-78	-120	-6	1	MapMan1	uPLM
GGCCCTT	Nucleotide metabolism	91	4	0.839	7.41	0.00106425078660194	0.0297990220248543	3.95	-81	-130	-69	1	MapMan1	uPLM
GGCCCTT	Protein biosynthesis	616	9	5.68	16.7	0.00309930146389304	0.0433902204945025	3.95	-81	-130	-69	1	MapMan1	uPLM
AGGGGTA	Protein biosynthesis	616	21	5.68	20.8	1.74023002358856e-07	4.87264406604797e-06	3.93	-81	-103	-36	1	MapMan1	tPLM
CGGTTA	Cell cycle organisation	415	31	3.83	6.16	0.00593327888189147	0.0332263617385922	3.93	-57	-131	-37	1	MapMan1	tPLM
CGGTTA	Coenzyme metabolism	209	20	1.93	3.98	0.00169025931450005	0.0332263617385922	3.93	-57	-131	-37	1	MapMan1	tPLM
CGGTTA	Protein biosynthesis	616	43	5.68	8.55	0.00457182595231823	0.0332263617385922	3.93	-57	-131	-37	1	MapMan1	tPLM
CGGTTA	Protein homeostasis	903	59	8.32	11.7	0.00424162706783172	0.0332263617385922	3.93	-57	-131	-37	1	MapMan1	tPLM
CGGTTA	RNA processing	498	36	4.59	7.16	0.00533026307515834	0.0332263617385922	3.93	-57	-131	-37	1	MapMan1	tPLM
GAGCCCA	Cellular respiration	189	9	1.74	5.73	0.00169148209942897	0.0473614987840111	3.93	-82	-139	-43	1	MapMan1	tPLM
ATTGAACC	Vesicle trafficking	439	11	4.05	11.7	0.00140633413645249	0.0393773558206698	3.92	-82	-162	-46	1	MapMan1	miPLM
GACCGTT	Cytoskeleton organisation	276	14	2.54	8.24	0.000109840613284976	0.00307553717197933	3.91	-70	-171	-52	1	MapMan1	tPLM
GACCGTT	Chromatin organisation	273	13	2.52	7.65	0.000358986964103906	0.00502581749745468	3.91	-70	-171	-52	1	MapMan1	tPLM
GACCGTT	Cell cycle organisation	415	15	3.83	8.82	0.00220393160789789	0.0205700283403803	3.91	-70	-171	-52	1	MapMan1	tPLM
TTAATGG	Protein biosynthesis	616	63	5.68	16.7	4.44568312744945e-15	1.24479127568585e-13	3.9	-74	-114	-40	1	MapMan1	uPLM
TTAATGG	RNA processing	498	42	4.59	11.1	7.99949760455382e-08	1.11992966463753e-06	3.9	-74	-114	-40	1	MapMan1	uPLM
TTAATGG	Cellular respiration	189	17	1.74	4.51	0.000313076583342951	0.00292204811120088	3.9	-74	-114	-40	1	MapMan1	uPLM
TTAATGG	Protein translocation	180	16	1.66	4.24	0.000532525956530715	0.003727681695715	3.9	-74	-114	-40	1	MapMan1	uPLM
ATTAAACC	Protein homeostasis	903	36	8.32	15.2	0.000290404295278126	0.00813132026778753	3.89	-110	-177	-32	1	MapMan1	miPLM
GGACCC	Cytoskeleton organisation	276	15	2.54	6.73	0.000575904638557946	0.0161253298796225	3.89	-77	-138	-52	1	MapMan1	uPLM
GGGTCC	Cytoskeleton organisation	276	13	2.54	6.99	0.000932724457218081	0.0261162848021063	3.89	-87	-114	-47	1	MapMan1	uPLM
TGTTGGGC	Protein biosynthesis	616	15	5.68	16.9	0.000131581456447512	0.00368428078053035	3.88	-84	-169	-43	1	MapMan1	uPLM
CTTAATGG	Protein biosynthesis	616	19	5.68	20.4	8.92016743832005e-07	2.49764688272962e-05	3.87	-74	-134	-40	1	MapMan1	miPLM
ATGGGCTA	Cellular respiration	189	10	1.74	10.6	5.17153406720072e-06	7.240147694081e-05	3.87	-94	-157	-45	1	MapMan1	uPLM
ATGGGCTA	Protein biosynthesis	616	18	5.68	19.1	4.58398422950128e-06	7.240147694081e-05	3.87	-94	-157	-45	1	MapMan1	uPLM
CTTAATGG	Cellular respiration	189	8	1.74	8.6	0.000210776438775214	0.002950870142853	3.87	-74	-134	-40	1	MapMan1	miPLM
CTTAATGG	Protein translocation	180	7	1.66	7.53	0.000879436361254782	0.00820807270504463	3.87	-74	-134	-40	1	MapMan1	miPLM
CTTAATGG	RNA processing	498	11	4.59	11.8	0.00345679330756727	0.0241975531529709	3.87	-74	-134	-40	1	MapMan1	miPLM
ATGGGCTA	RNA processing	498	11	4.59	11.7	0.00375766588108028	0.035071548223416	3.87	-94	-157	-45	1	MapMan1	uPLM
GGGCTGA	Protein biosynthesis	616	19	5.68	22.6	1.65893758964791e-07	4.64502525101415e-06	3.86	-77	-179	-45	1	MapMan1	uPLM
TACCC	Protein biosynthesis	616	92	5.68	9.54	3.25486304526593e-07	9.11361652674459e-06	3.86	-65	-111	-25	1	MapMan1	uPLM
TATAAGGC	Protein biosynthesis	616	11	5.68	19.6	0.000259518636720521	0.00726652182817457	3.85	-116	-162	-28	1	MapMan1	uPLM
TTACCC	Protein biosynthesis	616	39	5.68	9.77	0.000617507081314264	0.0172901982767994	3.85	-66	-117	-41	1	MapMan1	uPLM
TTTGACC	Protein modification	1134	62	10.5	15.5	0.000924556098665225	0.0174434782954072	3.85	-89	-174	-50	1	MapMan1	tPLM
TTTGACC	Redox homeostasis	117	12	1.08	3	0.00124596273538623	0.0174434782954072	3.85	-89	-174	-50	1	MapMan1	tPLM
CCAATA	Protein biosynthesis	616	129	5.68	11.8	8.29495618538227e-17	2.32258773190703e-15	3.84	-86	-147	-46	1	MapMan1	uPLM
GGGCTTTC	Protein biosynthesis	616	15	5.68	23.4	2.06041137086268e-06	5.7691518384155e-05	3.84	-82	-142	-38	1	MapMan1	uPLM
TCGGTTC	Protein biosynthesis	616	24	5.68	11.5	0.000776575248850248	0.021744106967807	3.84	-86	-184	-53	1	MapMan1	uPLM
CCAATA	RNA processing	498	70	4.59	6.42	0.00221212461883219	0.0309697446636507	3.84	-86	-147	-46	1	MapMan1	uPLM
CCCCACC	RNA biosynthesis	1716	24	15.8	29.6	0.00124064656884162	0.0347381039275654	3.84	-75	-123	-14	1	MapMan1	uPLM
CCAATA	Protein translocation	180	30	1.66	2.75	0.0037526843747915	0.0350250541647206	3.84	-86	-147	-46	1	MapMan1	uPLM
TCGGTTC	RNA processing	498	19	4.59	9.09	0.00348016205688931	0.0487222687964504	3.84	-86	-184	-53	1	MapMan1	uPLM
ATGGGCTG	Protein biosynthesis	616	16	5.68	25.4	2.89702534648287e-07	8.11167097015202e-06	3.83	-89	-186	-41	1	MapMan1	uPLM
TCATGGGC	Protein biosynthesis	616	12	5.68	23.1	2.56422567178167e-05	0.000717983188098868	3.82	-74	-156	-49	1	MapMan1	uPLM
GGGCCAAA	RNA processing	498	9	4.59	18.4	0.000335110870213081	0.00938310436596627	3.82	-88	-124	-52	1	MapMan1	uPLM
GGGCCAAA	Protein biosynthesis	616	9	5.68	18.4	0.00154112509732133	0.0215757513624987	3.82	-88	-124	-52	1	MapMan1	uPLM
TGAGGCC	Cellular respiration	189	7	1.74	7.45	0.00124531031875889	0.034868688925249	3.82	-76	-180	-49	1	MapMan1	uPLM
GGGCTTC	Protein biosynthesis	616	31	5.68	17.9	9.21148478539986e-09	2.57921573991196e-07	3.8	-91	-147	-36	1	MapMan1	uPLM
GGGCTTGT	Protein biosynthesis	616	12	5.68	28.6	2.31807457606076e-06	6.49060881297013e-05	3.8	-76	-140	-50	1	MapMan1	uPLM
GGGCTTC	RNA processing	498	21	4.59	12.1	4.29730198405713e-05	0.000601622277767998	3.8	-91	-147	-36	1	MapMan1	uPLM
GGCCTGG	Protein biosynthesis	616	13	5.68	19.1	9.78004784040373e-05	0.00273841339531304	3.8	-67	-180	-48	1	MapMan1	uPLM
GAAAGGCC	Protein biosynthesis	616	8	5.68	22.2	0.000758182433826764	0.0212291081471494	3.8	-67	-110	-46	1	MapMan1	uPLM
TAATGG	Protein biosynthesis	616	115	5.68	12.3	3.21773014247211e-16	9.00964439892192e-15	3.79	-75	-127	-41	1	MapMan1	uPLM
TAATGG	RNA processing	498	86	4.59	9.21	1.75495711180969e-10	2.45693995653357e-09	3.79	-75	-127	-41	1	MapMan1	uPLM
GTCGGTTA	RNA processing	498	9	4.59	25	2.61347745335643e-05	0.0007317736869398	3.79	-88	-132	-52	1	MapMan1	tPLM
CCAGCCCA	Protein biosynthesis	616	10	5.68	20.8	0.000297769429455737	0.00833754402476065	3.79	-120	-184	-49	1	MapMan1	uPLM
TAATGG	Cellular respiration	189	28	1.74	3	0.00314212465497729	0.0219948725848411	3.79	-75	-127	-41	1	MapMan1	uPLM
TAATGG	Protein translocation	180	27	1.66	2.89	0.00309300148300845	0.0219948725848411	3.79	-75	-127	-41	1	MapMan1	uPLM
CCATTA	Protein biosynthesis	616	114	5.68	13.3	1.3228412070956e-18	3.70395537986768e-17	3.77	-79	-110	-35	1	MapMan1	uPLM
CCATTA	RNA processing	498	80	4.59	9.32	4.71999874096082e-10	6.60799823734514e-09	3.77	-79	-110	-35	1	MapMan1	uPLM
GGCTTTTT	Protein biosynthesis	616	28	5.68	13.7	1.33287259128523e-05	0.000373204325559864	3.77	-85	-140	-11	1	MapMan1	uPLM
CCATTA	Cellular respiration	189	31	1.74	3.61	7.48436498807016e-05	0.000698540732219882	3.77	-79	-110	-35	1	MapMan1	uPLM
TTGACC	Redox homeostasis	117	19	1.08	2.36	0.000928190042534548	0.0259893211909673	3.77	-86	-171	-51	1	MapMan1	tPLM
CCATTA	Protein translocation	180	25	1.66	2.91	0.00400122375323818	0.0280085662726673	3.77	-79	-110	-35	1	MapMan1	uPLM
AATAGCCC	Cellular respiration	189	5	1.74	10.9	0.00116981918569577	0.0327549371994815	3.77	-97	-143	-39	1	MapMan1	uPLM
CATGGGC	Protein biosynthesis	616	33	5.68	22.3	7.01714703126329e-12	1.96480116875372e-10	3.76	-78	-149	-52	1	MapMan1	uPLM
CGGGCC	Protein biosynthesis	616	30	5.68	18.4	8.41096693414892e-09	2.3550707415617e-07	3.76	-159	-180	-48	1	MapMan1	uPLM
TAGGGGTA	Protein biosynthesis	616	8	5.68	25	0.000322246733553246	0.00902290853949089	3.76	-89	-107	-36	1	MapMan1	uPLM
CATGGGC	Cellular respiration	189	9	1.74	6.08	0.00112003366094062	0.0156804712531687	3.76	-78	-149	-52	1	MapMan1	uPLM
CGGTTCA	Coenzyme metabolism	209	11	1.93	5.73	0.00122017696195839	0.0341649549348349	3.76	-84	-134	-39	1	MapMan1	uPLM
TGGGCTG	Protein biosynthesis	616	31	5.68	18.8	2.81779771137189e-09	7.8898335918413e-08	3.75	-94	-175	-42	1	MapMan1	uPLM
AAAGTCA	Protein modification	1134	68	10.5	16.5	8.2329163430896e-05	0.00230521657606509	3.75	-115	-141	-56	1	MapMan1	tPLM
TAAGCC	Protein biosynthesis	616	83	5.68	14.3	1.80465069580691e-15	5.05302194825934e-14	3.74	-92	-136	-26	1	MapMan1	uPLM
GCCCACT	Protein biosynthesis	616	23	5.68	16.7	2.81755177129985e-06	7.88914495963957e-05	3.74	-90	-155	-47	1	MapMan1	tPLM
TCGGTTT	Amino acid metabolism	202	19	1.86	4.09	0.00105382715821679	0.0147535802150351	3.74	-98	-167	-43	1	MapMan1	uPLM
TCGGTTT	Protein biosynthesis	616	43	5.68	9.27	0.000992852718005132	0.0147535802150351	3.74	-98	-167	-43	1	MapMan1	uPLM
TAAGCC	RNA processing	498	42	4.59	7.24	0.00218012646426613	0.0305217704997258	3.74	-92	-136	-26	1	MapMan1	uPLM
TCGGTTT	Protein translocation	180	16	1.66	3.45	0.00447291494682271	0.0417472061703453	3.74	-98	-167	-43	1	MapMan1	uPLM
AAAACGG	Vesicle trafficking	439	25	4.05	7.89	0.00110287904564953	0.030880613278187	3.73	-99	-167	-30	1	MapMan1	uPLM
GGCCGA	Protein biosynthesis	616	30	5.68	18.5	7.24342920561949e-09	2.02816017757346e-07	3.72	-88	-116	-48	1	MapMan1	uPLM
GGCCGA	RNA processing	498	25	4.59	15.4	8.63566595393457e-08	1.20899323355084e-06	3.72	-88	-116	-48	1	MapMan1	uPLM
AACGGCTA	Cell cycle organisation	415	15	3.83	19.5	1.71743298877147e-07	4.8088123685601e-06	3.72	-69	-181	-49	1	MapMan1	uPLM
CCCAATAC	Protein biosynthesis	616	9	5.68	30	2.82206329969332e-05	0.000790177723914129	3.72	-81	-91	-52	1	MapMan1	uPLM
GGCCGA	Cellular respiration	189	9	1.74	5.56	0.00209800218751433	0.0195813537501337	3.72	-88	-116	-48	1	MapMan1	uPLM
TCAAACCG	Coenzyme metabolism	209	8	1.93	7.02	0.00159407430127566	0.0446340804357185	3.72	-117	-170	-56	1	MapMan1	uPLM
TGCCAC	Photosynthesis	232	25	2.14	6.39	9.47284958046858e-07	2.6523978825312e-05	3.71	-94	-133	-45	1	MapMan1	uPLM
[truncated: 5,389 more rows]

## Sheet: Supplementary Table 7b
Supplementary Table 7b: Enriched MapMan terms for 3’-PLMs in A. thaliana
PLM	Term	Term_occurences_in_genome	Term_occurences_in_gene_containing_PLM	Percentage_of_genes_with_this_term_in_the_genome	Percentage_of_genes_with_this_term_in_the_gene_containing_PLM_list	pvalue	Adjusted_pvalue_FDR	Score	PP	Start	Stop	Group	MapMan_level	PLM_type
CACTGGGT	Solute transport.primary active transport.V-type ATPase complex.membrane V0 subcomplex.subunit a	3	3	0.0266	13	7.38197538588322e-09	3.11445541530413e-05	4.55	-393	-347	-441	1	MapMan	uPLM
CACTGGGT	Solute transport.channels.MIP family.tonoplast intrinsic protein (TIP)	9	3	0.0797	13	6.15158995133752e-07	0.00129767790023465	4.55	-393	-347	-441	1	MapMan	uPLM
AGGAGTG	Redox homeostasis.reactive oxygen generation.NADPH-oxidase (Rboh)	8	4	0.0708	1.79	9.91445111094449e-06	0.0418290692370748	4.31	-327	-236	-369	1	MapMan	uPLM
TCTCCCAT	Secondary metabolism.glucosinolates.glucosinolate degradation.nitrilespecifier protein	4	3	0.0354	3.37	1.88263546295959e-06	0.0079428390182265	4.19	-324	-266	-385	1	MapMan	uPLM
GAGGGCTC	Lipid metabolism.sphingolipid biosynthesis.glycosylinositol phosphorylceramide (GIPC) biosynthesis.inositol phosphorylceramide synthase (IPCS)	3	2	0.0266	9.52	9.87142257925699e-06	0.0416475318618852	4.1	-352	-286	-380	1	MapMan	uPLM
GAGGGCTC	Carbohydrate metabolism.sucrose metabolism.biosynthesis.cytosolic fructose-bisphosphate aldolase	5	2	0.0443	9.52	3.28309574554955e-05	0.0461712698349119	4.1	-352	-286	-380	1	MapMan	uPLM
GAGGGCTC	Cellular respiration.glycolysis.cytosolic glycolysis.aldolase	5	2	0.0443	9.52	3.28309574554955e-05	0.0461712698349119	4.1	-352	-286	-380	1	MapMan	uPLM
GTCCATCC	Secondary metabolism.glucosinolates.glucosinolate degradation.nitrilespecifier protein	4	3	0.0354	7.5	1.64324414822154e-07	0.000693284706134667	4.05	-296	-219	-349	1	MapMan	uPLM
GTCCATCC	Protein homeostasis.ubiquitin-proteasome system.26S proteasome.20S core particle.beta-type components.component beta type-5	2	2	0.0177	5	1.22354887338914e-05	0.0258107634841439	4.05	-296	-219	-349	1	MapMan	uPLM
CTTGCGG	Protein biosynthesis.ribosome biogenesis.large ribosomal subunit (LSU).LSU proteome.component RPL36	3	3	0.0266	2.54	1.11257331569645e-06	0.00469394681892332	3.97	-386	-311	-438	1	MapMan	uPLM
ATGGGAGA	Secondary metabolism.glucosinolates.glucosinolate degradation.nitrilespecifier protein	4	3	0.0354	3.23	2.15065318467397e-06	0.00907360578613946	3.87	-326	-263	-395	1	MapMan	uPLM
CGCAAGGA	RNA processing.pre-mRNA splicing.U2-type-intron-specific major spliceosome.U2 small nuclear ribonucleoprotein particle (snRNP).splicing factor 3B complex.component SF3B3	2	2	0.0177	14.3	1.42747368562066e-06	0.00602251147963357	3.86	-216	-200	-235	1	MapMan	uPLM
TCCTTGCG	RNA processing.pre-mRNA splicing.U2-type-intron-specific major spliceosome.U2 small nuclear ribonucleoprotein particle (snRNP).splicing factor 3B complex.component SF3B3	2	2	0.0177	11.1	2.40003817472485e-06	0.0101257610591641	3.78	-205	-177	-235	1	MapMan	uPLM
TCCCTCCG	Cell cycle organisation.mitosis and meiosis.sister chromatid separation.cohesin establishment.cohesin cofactor (WAPL)	2	2	0.0177	5.13	1.16237142971968e-05	0.0490404506198734	3.78	-265	-233	-376	1	MapMan	uPLM
CTGCAACG	Lipid metabolism.fatty acid biosynthesis.fatty acid desaturation.delta 3-trans-hexadecenoic acid phosphatidylglycerol desaturase (FAD4)	3	2	0.0266	11.8	6.39443297570624e-06	0.0269781127245046	3.77	-371	-363	-382	1	MapMan	uPLM
CTGCAGAG	Protein biosynthesis.ribosome biogenesis.small ribosomal subunit (SSU).SSU proteome.component RPS17	4	3	0.0354	3.37	1.88263546295959e-06	0.0079428390182265	3.75	-261	-200	-334	1	MapMan	uPLM
GCCCTAGC	RNA processing.pre-mRNA splicing.spliceosome-associated non-snRNP factor activities.splicing factor (SR30|34)	4	2	0.0354	18.2	5.17105229457792e-06	0.0218166696308243	3.74	-368	-307	-411	1	MapMan	uPLM
CTGTCCCA	Protein biosynthesis.ribosome biogenesis.small ribosomal subunit (SSU).SSU proteome.component RPS20	3	2	0.0266	13.3	4.9374619557279e-06	0.020831151991216	3.71	-304	-298	-318	1	MapMan	uPLM
TGGCCT	Protein modification.glycosylation.N-linked glycosylation.dolichol-phosphate biosynthesis.dehydro-dolichyl diphosphate synthase (DPS)	4	4	0.0354	0.742	5.13638328967733e-06	0.0216704010991487	3.55	-251	-189	-338	1	MapMan	uPLM
GCCACAAC	External stimuli response.pathogen.defense mechanisms.defensin activities.defensin (PDF2)	6	3	0.0531	10.3	3.03040166028366e-07	0.00127852646047367	3.53	-290	-265	-311	1	MapMan	uPLM
CGCGAC	Solute transport.primary active transport.V-type ATPase complex.peripheral V1 subcomplex.subunit B	3	3	0.0266	2.27	1.56167752573405e-06	0.00658871748107197	3.47	-298	-249	-391	1	MapMan	uPLM
TCCGCAAG	Protein biosynthesis.ribosome biogenesis.large ribosomal subunit (LSU).LSU proteome.component RPL36	3	3	0.0266	8.82	2.49428236641024e-08	0.000105233773038848	3.42	-358	-325	-441	1	MapMan	uPLM
ACTGAGCA	Chromatin organisation.histones.histone (H4)	8	3	0.0708	9.68	1.03951081981715e-06	0.00438569614880856	3.42	-291	-265	-354	1	MapMan	uPLM
GCTAGGGC	RNA processing.pre-mRNA splicing.spliceosome-associated non-snRNP factor activities.splicing factor (SR30|34)	4	2	0.0354	18.2	5.17105229457792e-06	0.0218166696308243	3.38	-359	-305	-410	1	MapMan	uPLM
TGTACCCG	Solute transport.carrier-mediated transport.APC superfamily.AAAP family.proline transporter (ProT)	3	2	0.0266	15.4	3.66826237967011e-06	0.0154763989798282	3.36	-365	-317	-409	1	MapMan	uPLM
CAGACCGC	Protein translocation.endoplasmic reticulum.co-translational insertion system.SRP (signal recognition particle) complex.component SRP54	2	2	0.0177	25	4.39222672498665e-07	0.00185308045527187	3.35	-212	-190	-260	1	MapMan	uPLM
GCGTTGGC	External stimuli response.temperature.cold response.ICE-CBF cold acclimation transcriptional cascade.transcription factor (CBF/DREB1)	3	2	0.0266	9.52	9.87142257925699e-06	0.0416475318618852	3.34	-349	-275	-399	1	MapMan	uPLM
GACTGGTC	Protein biosynthesis.ribosome biogenesis.small ribosomal subunit (SSU).SSU proteome.component RPS17	4	3	0.0354	8.11	1.29256660749366e-07	0.000545333851701576	3.31	-361	-334	-454	1	MapMan	uPLM
GCTCAGGC	Phytohormone action.signalling peptides.CRP (cysteine-rich-peptide) category.RALF/RALFL-peptide activity.RALF/RALFL-precursor polypeptide	17	4	0.151	11.4	1.78862311741431e-07	0.000754620093237096	3.31	-265	-194	-310	1	MapMan	uPLM
CTTGGTGC	Protein biosynthesis.ribosome biogenesis.large ribosomal subunit (LSU).LSU proteome.component RPL21	4	3	0.0354	6.38	2.6956256940232e-07	0.00113728448030839	3.3	-373	-274	-418	1	MapMan	miPLM
CGGGTG	Photosynthesis.calvin cycle.ribulose-1,5-bisphosphat carboxylase/oxygenase (RuBisCo) activity.RuBisCo heterodimer.small subunit	4	3	0.0354	1.57	1.88214479881409e-05	0.0397038445309831	3.27	-367	-300	-410	1	MapMan	uPLM
CGGGTG	RNA biosynthesis.transcriptional regulation.transcription factor (WRKY)	64	8	0.567	4.19	1.13930501977185e-05	0.0397038445309831	3.27	-367	-300	-410	1	MapMan	uPLM
AGGGCAAG	Protein biosynthesis.ribosome biogenesis.small ribosomal subunit (SSU).SSU proteome.component RPS8	2	2	0.0177	6.06	8.28248468140341e-06	0.034943802870841	3.26	-222	-186	-272	1	MapMan	uPLM
GGGACAG	Protein biosynthesis.ribosome biogenesis.small ribosomal subunit (SSU).SSU proteome.component RPS20	3	3	0.0266	3.3	5.06380169256931e-07	0.00213641793409499	3.24	-298	-269	-357	1	MapMan	uPLM
CTCCTAGC	Protein homeostasis.ubiquitin-proteasome system.26S proteasome.19S regulatory particle.ATPase components.regulatory component RPT1	2	2	0.0177	11.8	2.13336726642209e-06	0.00900067649703479	3.24	-307	-292	-357	1	MapMan	uPLM
GTCTTCA	Protein biosynthesis.ribosome biogenesis.small ribosomal subunit (SSU).SSU proteome.component RPS2	6	5	0.0531	1.15	4.7655214159755e-07	0.00201057348540006	3.23	-232	-158	-302	1	MapMan	uPLM
GTCTTCA	Secondary metabolism.phenolics.flavonoid biosynthesis.flavonol glycosides.flavonol-3-O-rhamnosyltransferase	4	4	0.0354	0.922	2.15320783282014e-06	0.00454219192333409	3.23	-232	-158	-302	1	MapMan	uPLM
ACCCAGTG	Solute transport.primary active transport.V-type ATPase complex.membrane V0 subcomplex.subunit a	3	3	0.0266	12	9.58698102062759e-09	4.04474729260278e-05	3.21	-386	-321	-434	1	MapMan	uPLM
ACCCAGTG	Solute transport.channels.MIP family.tonoplast intrinsic protein (TIP)	9	3	0.0797	12	7.98270416867176e-07	0.00168395144438131	3.21	-386	-321	-434	1	MapMan	uPLM
ACCCAGTG	Solute transport.carrier-mediated transport.MFS superfamily.SP family.hexose transporter (SGB/GlcT)	4	2	0.0354	8	2.81591034332098e-05	0.039601085794904	3.21	-386	-321	-434	1	MapMan	uPLM
GCTCACCC	Nucleotide metabolism.purines.catabolism.xanthine dehydrogenase	2	2	0.0177	18.2	8.62758820979521e-07	0.0018199897328563	3.18	-357	-313	-380	1	MapMan	uPLM
GCTCACCC	Redox homeostasis.reactive oxygen generation.xanthine dehydrogenase	2	2	0.0177	18.2	8.62758820979521e-07	0.0018199897328563	3.18	-357	-313	-380	1	MapMan	uPLM
CTTCTTAG	Chromatin organisation.histones.histone (H2A)	13	4	0.115	3.23	9.1744480951431e-06	0.0387069965134088	3.18	-217	-142	-280	1	MapMan	uPLM
AAGAAGGC	Protein homeostasis.protein quality control.smallHsp holdase chaperone activities.class-C-I protein	6	3	0.0531	3.26	1.02844348498362e-05	0.0433900306314591	3.18	-225	-170	-266	1	MapMan	uPLM
GTTCCAGT	External stimuli response.pathogen.defense mechanisms.pathogen polygalacturonase inhibitor (PGIP)	3	2	0.0266	15.4	3.66826237967011e-06	0.0154763989798282	3.16	-387	-376	-398	1	MapMan	uPLM
ACACTCCT	Protein homeostasis.ubiquitin-proteasome system.ubiquitin-fold protein conjugation.ubiquitin conjugation (ubiquitylation).ubiquitin-ligase E3 activities.RBR-type E3 ligase activities.E3 ubiquitin ligase (RBR-Helicase)	2	2	0.0177	5.13	1.16237142971968e-05	0.0490404506198734	3.12	-308	-286	-347	1	MapMan	miPLM
ACTCTCT	Chromatin organisation.histones.histone (H4)	8	5	0.0708	1.05	6.70618956105059e-06	0.0282934137580724	3.11	-220	-127	-245	1	MapMan	uPLM
CTTCAGTG	Cellular respiration.oxidative phosphorylation.cytochrome c oxidase complex.accessory assembly components.component COX19	2	2	0.0177	6.25	7.78051591283351e-06	0.0328259966362446	3.1	-266	-256	-287	1	MapMan	miPLM
CACCCG	Photosynthesis.calvin cycle.ribulose-1,5-bisphosphat carboxylase/oxygenase (RuBisCo) activity.RuBisCo heterodimer.small subunit	4	3	0.0354	1.55	1.97231766598289e-05	0.0416060411639091	3.1	-363	-304	-417	1	MapMan	uPLM
CACCCG	RNA biosynthesis.transcriptional regulation.transcription factor (WRKY)	64	8	0.567	4.12	1.27648893653178e-05	0.0416060411639091	3.1	-363	-304	-417	1	MapMan	uPLM
CTTCAGTG	Protein modification.S-glutathionylation.glutathione S-transferase activities.class theta glutathione S-transferase	3	2	0.0266	6.25	2.33001986725332e-05	0.0491517690997089	3.1	-266	-256	-287	1	MapMan	miPLM
GTTGTGGC	External stimuli response.pathogen.defense mechanisms.defensin activities.defensin (PDF2)	6	3	0.0531	8.33	5.91320422669392e-07	0.00249478086324216	3.09	-289	-246	-310	1	MapMan	uPLM
TTCAATGC	Secondary metabolism.glucosinolates.glucosinolate biosynthesis.secondary modifications.cytochrome P450 monooxygenase	4	3	0.0354	3.66	1.46881211403293e-06	0.00619691830910495	3.09	-260	-204	-341	1	MapMan	miPLM
CAGTGCCT	Photosynthesis.photorespiration.phosphoglycolate phosphatase	3	2	0.0266	8	1.40986976539873e-05	0.0198274684673907	3.06	-234	-177	-285	1	MapMan	uPLM
CAGTGCCT	Protein biosynthesis.ribosome biogenesis.large ribosomal subunit (LSU).LSU proteome.component RPL39	3	2	0.0266	8	1.40986976539873e-05	0.0198274684673907	3.06	-234	-177	-285	1	MapMan	uPLM
CAGTGCCT	Protein modification.phosphorylation.aspartate-based protein phosphatase superfamily.phosphatase (CIN)	3	2	0.0266	8	1.40986976539873e-05	0.0198274684673907	3.06	-234	-177	-285	1	MapMan	uPLM
CTAAGAAG	Chromatin organisation.histones.histone (H2A)	13	4	0.115	3.23	9.1744480951431e-06	0.0387069965134088	3.06	-233	-150	-281	1	MapMan	uPLM
CAGTGCCT	Nutrient uptake.nitrogen assimilation.aspartate aminotransferase	5	2	0.0443	8	4.68681125405734e-05	0.0494341417021698	3.06	-234	-177	-285	1	MapMan	uPLM
CTGTCCC	Protein biosynthesis.ribosome biogenesis.small ribosomal subunit (SSU).SSU proteome.component RPS20	3	3	0.0266	3	6.74006448276297e-07	0.0028436332052777	3.05	-279	-248	-353	1	MapMan	uPLM
ATGGGCGG	Protein translocation.endoplasmic reticulum.co-translational insertion system.SRP (signal recognition particle) complex.component SRP54	2	2	0.0177	15.4	1.22354887338914e-06	0.00516215269682878	3.05	-295	-217	-326	1	MapMan	miPLM
GAAGACGG	Chromatin organisation.histones.histone (H4)	8	5	0.0708	5.88	1.1805270415934e-09	4.98064358848253e-06	3.03	-248	-201	-329	1	MapMan	uPLM
GAAGACGG	Protein homeostasis.autophagy.ATG8/ATG12 conjugation system.ubiquitin-fold protein (ATG8)	9	4	0.0797	4.71	3.66109257239498e-07	0.000772307478146722	3.03	-248	-201	-329	1	MapMan	uPLM
TCAACGGC	RNA biosynthesis.transcriptional regulation.transcription factor (MADS/AGL)	53	5	0.469	9.09	5.46928610626832e-06	0.023074918082346	3.02	-236	-185	-301	1	MapMan	tPLM
CGGAGTGT	Photosynthesis.photophosphorylation.photosystem II.PS-II complex.oxygen-evolving center (OEC) extrinsic proteins.component OEC33/PsbO	2	2	0.0177	18.2	8.62758820979521e-07	0.0036399794657126	2.99	-261	-219	-272	1	MapMan	uPLM
CTCTCGGG	Enzyme classification.EC_1 oxidoreductases.EC_1.14 oxidoreductase acting on paired donor with incorporation or reduction of molecular oxygen	164	7	1.45	15.6	3.42098744110414e-06	0.0144331460140184	2.99	-400	-325	-440	1	MapMan	uPLM
ACCGGGG	Photosynthesis.photophosphorylation.photosystem II.LHC-II complex.component LHCb1/2/3	9	3	0.0797	8.82	2.06944372363934e-06	0.00873098307003438	2.98	-380	-349	-442	1	MapMan	uPLM
GCACAAGC	Amino acid metabolism.biosynthesis.shikimate family.shikimate pathway.5-enolpyruvyl-shikimate 3-phosphate (EPSP) synthase	2	2	0.0177	4	1.92159919218166e-05	0.0405361349590721	2.98	-284	-235	-340	1	MapMan	uPLM
GCACAAGC	Cell cycle organisation.cytokinesis.cell-plate formation.protein kinase (alpha-AURORA/AUR)	2	2	0.0177	4	1.92159919218166e-05	0.0405361349590721	2.98	-284	-235	-340	1	MapMan	uPLM
GCACAAGC	Chromatin organisation.histone modifications.histone phosphorylation.protein kinase (AURORA)	3	2	0.0266	4	5.74845802628373e-05	0.0485054888257821	2.98	-284	-235	-340	1	MapMan	uPLM
GCACAAGC	Protein biosynthesis.ribosome biogenesis.small ribosomal subunit (SSU).SSU proteome.associated component RACK1	3	2	0.0266	4	5.74845802628373e-05	0.0485054888257821	2.98	-284	-235	-340	1	MapMan	uPLM
GCACAAGC	Protein modification.phosphorylation.protein kinase (Aurora)	3	2	0.0266	4	5.74845802628373e-05	0.0485054888257821	2.98	-284	-235	-340	1	MapMan	uPLM
CCGGCTTG	Multi-process regulation.Target Of Rapamycin (TOR) signalling.TOR kinase substrates.TOR-dependent ribosomal protein S6 kinase (S6K)	2	2	0.0177	5.26	1.10276263845201e-05	0.0155085185720967	2.97	-232	-194	-342	1	MapMan	uPLM
CCGGCTTG	Phytohormone action.jasmonic acid.conjugation and degradation.jasmonoyl-amino acid hydroxylase	2	2	0.0177	5.26	1.10276263845201e-05	0.0155085185720967	2.97	-232	-194	-342	1	MapMan	uPLM
CCGGCTTG	Protein modification.phosphorylation.AGC protein kinase superfamily.protein kinase (AGC-VI/PKA)	2	2	0.0177	5.26	1.10276263845201e-05	0.0155085185720967	2.97	-232	-194	-342	1	MapMan	uPLM
ACGCCACG	Chromatin organisation.histones.histone (H4)	8	4	0.0708	19	6.15781196783946e-10	2.59798086923147e-06	2.96	-291	-236	-381	1	MapMan	uPLM
CCCCGGT	Photosynthesis.photophosphorylation.photosystem II.LHC-II complex.component LHCb1/2/3	9	3	0.0797	8.82	2.06944372363934e-06	0.00873098307003438	2.96	-392	-352	-436	1	MapMan	uPLM
AGCGGAAG	Enzyme classification.EC_1 oxidoreductases.EC_1.14 oxidoreductase acting on paired donor with incorporation or reduction of molecular oxygen	164	8	1.45	16.3	4.53626850649099e-07	0.00191385168288855	2.94	-347	-247	-387	1	MapMan	uPLM
TGGGAGCT	Nutrient uptake.nitrogen assimilation.glutamate deamination.glutamate dehydrogenase	4	3	0.0354	7.69	1.52010206926191e-07	0.000641331063021601	2.93	-244	-209	-312	1	MapMan	uPLM
CTCTGCAG	Protein biosynthesis.ribosome biogenesis.small ribosomal subunit (SSU).SSU proteome.component RPS17	4	3	0.0354	3.66	1.46881211403293e-06	0.00619691830910495	2.93	-260	-201	-326	1	MapMan	uPLM
TGGGAGCT	Cell wall organisation.hemicellulose.xylan.biosynthesis.xylosyltransferase activities.xylosyltransferase (IRX14)	2	2	0.0177	5.13	1.16237142971968e-05	0.0245202253099367	2.93	-244	-209	-312	1	MapMan	uPLM
ACGGTTT	Cell wall organisation.hemicellulose.xyloglucan.biosynthesis.UDP-xylose-dependent 1,6-alpha-xylosyltransferase	5	4	0.0443	2.07	4.082312418547e-07	0.00172232760938498	2.92	-393	-354	-459	1	MapMan	uPLM
CCGTCTTC	Chromatin organisation.histones.histone (H4)	8	5	0.0708	5.95	1.11133178804994e-09	4.68870881378271e-06	2.91	-254	-188	-321	1	MapMan	uPLM
CCGTCTTC	Protein homeostasis.autophagy.ATG8/ATG12 conjugation system.ubiquitin-fold protein (ATG8)	9	4	0.0797	4.76	3.49004845205329e-07	0.000736225720960641	2.91	-254	-188	-321	1	MapMan	uPLM
CAGGTGCT	Cell wall organisation.cellulose.cellulose synthase complex (CSC).CSC assembly.regulatory protein (STELLO)	2	2	0.0177	10.5	2.68239560704542e-06	0.0113170270661246	2.91	-273	-247	-294	1	MapMan	uPLM
CATCCAGA	Chromatin organisation.histones.histone (H2B)	8	3	0.0708	10.3	8.45584105739374e-07	0.00356751934211442	2.9	-396	-375	-433	1	MapMan	miPLM
GGCGCAGA	Vesicle trafficking.Coat protein I (COPI) coatomer machinery.coat protein complex.subunit alpha	2	2	0.0177	6.45	7.2942336682814e-06	0.0307743718464792	2.89	-340	-234	-372	1	MapMan	uPLM
GCCACTCC	Nucleotide metabolism.purines.catabolism.xanthine dehydrogenase	2	2	0.0177	8.7	3.9686905765058e-06	0.00837195277113897	2.88	-227	-193	-286	1	MapMan	miPLM
GCCACTCC	Redox homeostasis.reactive oxygen generation.xanthine dehydrogenase	2	2	0.0177	8.7	3.9686905765058e-06	0.00837195277113897	2.88	-227	-193	-286	1	MapMan	miPLM
AAGATCCA	Phytohormone action.abscisic acid.conjugation and degradation.abscisic acid UDP-glycosyltransferase	5	3	0.0443	2.56	1.06792908673819e-05	0.0450559281694843	2.87	-248	-191	-316	1	MapMan	miPLM
TATCGATG	Cellular respiration.oxidative phosphorylation.ATP synthase complex.peripheral MF1 subcomplex.subunit beta	3	3	0.0266	4.92	1.50015411709733e-07	0.000632915022003365	2.86	-364	-289	-429	1	MapMan	uPLM
AGGCCA	Protein modification.glycosylation.N-linked glycosylation.dolichol-phosphate biosynthesis.dehydro-dolichyl diphosphate synthase (DPS)	4	4	0.0354	0.778	4.24540036954536e-06	0.0179113441591119	2.86	-255	-190	-333	1	MapMan	uPLM
ACGCCGT	Chromatin organisation.histones.histone (H4)	8	4	0.0708	5.19	1.37035703421289e-07	0.000578153632734419	2.84	-303	-256	-381	1	MapMan	uPLM
GCTTGTGC	Protein biosynthesis.ribosome biogenesis.small ribosomal subunit (SSU).SSU proteome.associated component RACK1	3	3	0.0266	5.36	1.15543962561651e-07	0.000487479978047604	2.83	-273	-206	-346	1	MapMan	uPLM
GCTTGTGC	Amino acid metabolism.biosynthesis.shikimate family.shikimate pathway.5-enolpyruvyl-shikimate 3-phosphate (EPSP) synthase	2	2	0.0177	3.57	2.41572469874266e-05	0.0339731416799843	2.83	-273	-206	-346	1	MapMan	uPLM
GCTTGTGC	Cell cycle organisation.cytokinesis.cell-plate formation.protein kinase (alpha-AURORA/AUR)	2	2	0.0177	3.57	2.41572469874266e-05	0.0339731416799843	2.83	-273	-206	-346	1	MapMan	uPLM
CTCGCCGA	Lipid metabolism.fatty acid biosynthesis.fatty acid desaturation.delta-7/delta-9 fatty acid desaturase (FAD5/ADS)	8	3	0.0708	21.4	8.46556366477457e-08	0.000357162131016839	2.8	-319	-296	-358	1	MapMan	uPLM
CCTCCTGC	Protein homeostasis.protein quality control.cytosolic Hsp70 chaperone system.chaperone (Hsp70)	6	3	0.0531	9.68	3.72638693834179e-07	0.0015721626492864	2.8	-288	-255	-312	1	MapMan	uPLM
GGAGGATC	Cytoskeleton organisation.microtubular network.microtubule dynamics.microtubule (MT) plus-end-tracking.MT plus-end-tracking protein (SPR1)	5	3	0.0443	5.17	1.27677478658684e-06	0.00538671282460988	2.8	-284	-224	-314	1	MapMan	uPLM
TCTCTGCA	RNA biosynthesis.transcriptional regulation.C2C2 transcription factor superfamily.transcription factor (BBX-CO)	19	5	0.168	3.12	5.31338011826136e-06	0.0224171507189447	2.8	-324	-245	-339	1	MapMan	miPLM
ATGCCGC	Protein translocation.endoplasmic reticulum.co-translational insertion system.SRP (signal recognition particle) complex.component SRP54	2	2	0.0177	5.13	1.16237142971968e-05	0.0490404506198734	2.8	-258	-229	-298	1	MapMan	uPLM
CGGGAATC	Protein modification.S-glutathionylation.glutathione S-transferase activities.class theta glutathione S-transferase	3	2	0.0266	22.2	1.69344432748365e-06	0.00714464161765353	2.78	-296	-282	-303	1	MapMan	miPLM
GGCGGGAG	Cell wall organisation.pectin.rhamnogalacturonan I.modification and degradation.alpha-L-arabinofuranosidase activities.bifunctional alpha-L-arabinofuranosidase and beta-D-xylosidase (ASD)	2	2	0.0177	9.09	3.62358704811399e-06	0.0152879137559929	2.78	-303	-192	-335	1	MapMan	uPLM
ACGCCGTT	Chromatin organisation.histones.histone (H4)	8	4	0.0708	18.2	7.52407879326181e-10	3.17440884287716e-06	2.77	-297	-252	-339	1	MapMan	uPLM
CCATATCG	Protein modification.phosphorylation.TKL protein kinase superfamily.protein kinase (DUF26)	22	5	0.195	10.9	2.24288530587784e-08	9.46273310549861e-05	2.77	-398	-328	-465	1	MapMan	uPLM
CCATATCG	Protein modification.phosphorylation.TKL protein kinase superfamily.G-Lectin protein kinase families.protein kinase (SD-1)	35	5	0.31	10.9	2.65809120235326e-07	0.000560724339136419	2.77	-398	-328	-465	1	MapMan	uPLM
TCTGGATG	Chromatin organisation.histones.histone (H2B)	8	3	0.0708	12	5.32959146280945e-07	0.00224855463815931	2.77	-395	-378	-426	1	MapMan	miPLM
GCAGAAGA	Protein biosynthesis.ribosome biogenesis.large ribosomal subunit (LSU).LSU proteome.component RPP1	4	3	0.0354	2.61	4.08601818860264e-06	0.0172389107377145	2.76	-260	-226	-301	1	MapMan	uPLM
ATCTGGAC	Cell cycle organisation.mitosis and meiosis.metaphase to anaphase transition.Anaphase-Promoting Complex/Cyclosome (APC/C)-dependent ubiquitination.activator protein (CDC20)	2	2	0.0177	6.25	7.78051591283351e-06	0.0328259966362446	2.76	-301	-243	-333	1	MapMan	uPLM
TCTTCTGC	Multi-process regulation.Rop-GTPase regulatory system.small GTPase (ROP)	11	4	0.0974	2.33	1.57817529728268e-05	0.0332916078961781	2.76	-237	-169	-288	1	MapMan	uPLM
TCTTCTGC	Protein biosynthesis.ribosome biogenesis.large ribosomal subunit (LSU).LSU proteome.component RPP1	4	3	0.0354	1.74	1.37382850557015e-05	0.0332916078961781	2.76	-237	-169	-288	1	MapMan	uPLM
GTCGAGCC	Protein biosynthesis.ribosome biogenesis.small ribosomal subunit (SSU).SSU proteome.component RPS17	4	2	0.0354	12.5	1.12756315851082e-05	0.0475718896575716	2.76	-276	-226	-315	1	MapMan	uPLM
CCTTGAAC	Protein biosynthesis.ribosome biogenesis.large ribosomal subunit (LSU).LSU proteome.component RPL13	2	2	0.0177	4.35	1.62355523584328e-05	0.034248897700114	2.75	-388	-351	-418	1	MapMan	miPLM
CCTTGAAC	Protein homeostasis.ubiquitin-proteasome system.ubiquitin-fold protein conjugation.ubiquitin conjugation (ubiquitylation).ubiquitin-ligase E3 activities.RBR-type E3 ligase activities.E3 ubiquitin ligase (RBR-Helicase)	2	2	0.0177	4.35	1.62355523584328e-05	0.034248897700114	2.75	-388	-351	-418	1	MapMan	miPLM
GGGTGAGC	Nucleotide metabolism.purines.catabolism.xanthine dehydrogenase	2	2	0.0177	20	7.05893580801426e-07	0.00148908250870061	2.74	-355	-316	-385	1	MapMan	uPLM
GGGTGAGC	Redox homeostasis.reactive oxygen generation.xanthine dehydrogenase	2	2	0.0177	20	7.05893580801426e-07	0.00148908250870061	2.74	-355	-316	-385	1	MapMan	uPLM
GACAGCCT	Protein biosynthesis.ribosome biogenesis.large ribosomal subunit (LSU).LSU proteome.component RPL21	4	3	0.0354	11.5	4.32835871209868e-08	0.000182613454063443	2.73	-272	-191	-305	1	MapMan	uPLM
CCGAGAAG	Protein biosynthesis.ribosome biogenesis.large ribosomal subunit (LSU).LSU proteome.component RPL13a	4	3	0.0354	5.66	3.89284501273626e-07	0.00164239131087343	2.73	-290	-236	-348	1	MapMan	uPLM
GACAGCCT	Cell cycle organisation.DNA replication.initiation.GINS DNA replication fork maintenance complex.component PSF3	2	2	0.0177	7.69	5.09812030578808e-06	0.0107544847850599	2.73	-272	-191	-305	1	MapMan	uPLM
GACAGCCT	Cell cycle organisation.cell cycle control.cyclin-dependent regulation.cyclin-dependent protein kinase complex.catalytic component CDKB	4	2	0.0354	7.69	3.05020884203838e-05	0.0257376622091198	2.73	-272	-191	-305	1	MapMan	uPLM
GACAGCCT	Nucleotide metabolism.pyrimidines.phosphotransfers.uridylate kinase	4	2	0.0354	7.69	3.05020884203838e-05	0.0257376622091198	2.73	-272	-191	-305	1	MapMan	uPLM
GACAGCCT	Protein modification.phosphorylation.CMGC protein kinase superfamily.CDK protein kinase families.protein kinase (CDKB)	4	2	0.0354	7.69	3.05020884203838e-05	0.0257376622091198	2.73	-272	-191	-305	1	MapMan	uPLM
CAACATCT	Nutrient uptake.sulfur assimilation.sulfate assimilation.(P)APS reductase	3	3	0.0266	3.33	4.89686317523185e-07	0.00206598657363032	2.72	-290	-244	-331	1	MapMan	miPLM
GCTGAAGG	Cytoskeleton organisation.microtubular network.alpha-beta-Tubulin heterodimer.component alpha-Tubulin	6	3	0.0531	8.11	6.43367255507103e-07	0.00271436645098447	2.72	-270	-241	-313	1	MapMan	uPLM
GCGAAAAG	Vesicle trafficking.SNARE target membrane recognition and fusion complexes.Qc-type SNARE components.SFT12-group component	2	2	0.0177	6.9	6.36872875123066e-06	0.0268696666014421	2.72	-292	-236	-316	1	MapMan	uPLM
ATCCGAGC	Amino acid metabolism.biosynthesis.glutamate family.histidine.histidinol-phosphate aminotransferase	2	2	0.0177	6.06	8.28248468140341e-06	0.034943802870841	2.72	-352	-270	-394	1	MapMan	uPLM
GCTGATGA	Cytoskeleton organisation.microtubular network.alpha-beta-Tubulin heterodimer.component beta-Tubulin	9	5	0.0797	4.42	1.12056053084961e-08	4.72764487965451e-05	2.7	-318	-250	-354	1	MapMan	uPLM
GATGAGGT	Cellular respiration.oxidative phosphorylation.ATP synthase complex.peripheral MF1 subcomplex.subunit beta	3	3	0.0266	5.08	1.35505724347644e-07	0.000571698651022712	2.7	-343	-316	-423	1	MapMan	uPLM
TCCAATCG	Enzyme classification.EC_1 oxidoreductases.EC_1.14 oxidoreductase acting on paired donor with incorporation or reduction of molecular oxygen	164	9	1.45	20	1.3067518376072e-08	5.51318600286476e-05	2.69	-226	-197	-328	1	MapMan	uPLM
AGGCCGA	Protein biosynthesis.ribosome biogenesis.large ribosomal subunit (LSU).LSU proteome.component RPL13a	4	3	0.0354	3.85	1.26209577476482e-06	0.00532478207373279	2.69	-210	-189	-318	1	MapMan	uPLM
ATGACCCT	Cytoskeleton organisation.cytoskeleton-plasma membrane-cell wall interface.microtubule - plasma membrane linkage regulator (IQD13)	2	2	0.0177	11.1	2.40003817472485e-06	0.0101257610591641	2.69	-400	-352	-438	1	MapMan	uPLM
ACCCCATG	Lipid metabolism.lipid trafficking.endoplasmic reticulum-plasma membrane lipid transfer.lipid transfer protein (ORP3a)	3	2	0.0266	10	8.93181507418314e-06	0.0376833277979787	2.69	-363	-302	-428	1	MapMan	miPLM
AGGCCGA	Chromatin organisation.chromatin remodeling complexes.NuA4 histone acetyltransferase complex.acetyltransferase component HAM	2	2	0.0177	2.56	4.71066316254818e-05	0.049685719706977	2.69	-210	-189	-318	1	MapMan	uPLM
AGGCCGA	Chromatin organisation.histone modifications.histone acetylation.histone acetyltransferase (HAM/HAG5|6)	2	2	0.0177	2.56	4.71066316254818e-05	0.049685719706977	2.69	-210	-189	-318	1	MapMan	uPLM
AGGCCGA	Protein homeostasis.ubiquitin-proteasome system.26S proteasome.20S core particle.alpha-type components.component alpha type-6	2	2	0.0177	2.56	4.71066316254818e-05	0.049685719706977	2.69	-210	-189	-318	1	MapMan	uPLM
GAGAGGAG	Protein modification.phosphorylation.serine/threonine protein phosphatase superfamily.PPM/PP2C Mn/Mg-dependent phosphatase families.clade D phosphatase	9	4	0.0797	3.45	1.28044492367114e-06	0.00540219713296856	2.68	-259	-199	-316	1	MapMan	uPLM
GCGGTCTG	Protein translocation.endoplasmic reticulum.co-translational insertion system.SRP (signal recognition particle) complex.component SRP54	2	2	0.0177	22.2	5.64714864641141e-07	0.00238253201392097	2.66	-219	-195	-267	1	MapMan	uPLM
TACGGAGG	RNA processing.RNA chaperone activities.RNA chaperone (RZ1|GR-RBP)	7	3	0.062	13	2.56998701432616e-07	0.00108427752134421	2.65	-308	-233	-336	1	MapMan	tPLM
GTAGGGAA	Protein modification.phosphorylation.TKL protein kinase superfamily.protein kinase (RKF3)	2	2	0.0177	25	4.39222672498665e-07	0.00185308045527187	2.65	-291	-282	-298	1	MapMan	uPLM
TGGAGCCG	RNA biosynthesis.RNA polymerase II-dependent transcription.SAGA transcription co-activator complex.SPT recruitment module.component TRA1	2	2	0.0177	7.69	5.09812030578808e-06	0.0215089695701199	2.65	-242	-177	-280	1	MapMan	uPLM
TTCTCGCT	Protein biosynthesis.ribosome biogenesis.large ribosomal subunit (LSU).LSU proteome.component RPL9	3	3	0.0266	5.26	1.21963071592854e-07	0.000514562199050249	2.64	-362	-247	-394	1	MapMan	uPLM
GATCCCGT	Protein modification.S-glutathionylation.glutathione S-transferase activities.class tau glutathione S-transferase	25	3	0.221	17.6	6.38703261073954e-06	0.0269468905847101	2.64	-331	-305	-417	1	MapMan	uPLM
CCGGGGT	Photosynthesis.photophosphorylation.photosystem II.LHC-II complex.component LHCb1/2/3	9	3	0.0797	9.68	1.55636643193811e-06	0.00656630997634687	2.63	-368	-328	-420	1	MapMan	uPLM
ATCCGTCA	Protein biosynthesis.ribosome biogenesis.small ribosomal subunit (SSU).SSU proteome.component RPS16	3	2	0.0266	9.09	1.08579229262796e-05	0.0458095768259735	2.63	-339	-305	-378	1	MapMan	miPLM
ACTCTCCA	Secondary metabolism.phenolics.flavonoid biosynthesis.flavonol glycosides.flavonol-3-O-rhamnosyltransferase	4	3	0.0354	4.92	5.97749424176386e-07	0.00252190482060017	2.62	-333	-301	-371	1	MapMan	uPLM
CGCAGTAG	Polyamine metabolism.putrescine biosynthesis.plastidial/nuclear pathway.arginine decarboxylase	2	2	0.0177	12.5	1.88238288213714e-06	0.00794177337973658	2.62	-219	-162	-306	1	MapMan	uPLM
AGGAGTC	Protein homeostasis.ubiquitin-proteasome system.ubiquitin-fold protein conjugation.ubiquitin conjugation (ubiquitylation).ubiquitin-fold protein (UBQ)	6	4	0.0531	3.12	2.32202544787835e-07	0.000979662536459876	2.61	-244	-197	-318	1	MapMan	uPLM
GTGCTGAC	External stimuli response.gravity.sensing and signalling.ubiquitin protein ligase (WAV3)	4	2	0.0354	12.5	1.12756315851082e-05	0.0475718896575716	2.61	-432	-403	-447	1	MapMan	tPLM
CCCCGGTG	Photosynthesis.photophosphorylation.photosystem II.LHC-II complex.component LHCb1/2/3	9	2	0.0797	28.6	1.18345223648717e-05	0.0499298498573936	2.6	-353	-341	-412	1	MapMan	uPLM
CCCAACCG	Cell wall organisation.cutin and suberin.alkyl-hydrocinnamate biosynthesis.feruroyl-coenzyme A transferase	3	3	0.0266	8.11	3.23873228392505e-08	0.000136642115058798	2.58	-353	-277	-417	1	MapMan	uPLM
ATGCCGCC	Protein translocation.endoplasmic reticulum.co-translational insertion system.SRP (signal recognition particle) complex.component SRP54	2	2	0.0177	15.4	1.22354887338914e-06	0.00516215269682878	2.58	-259	-221	-279	1	MapMan	uPLM
ATGCCGCC	Vesicle trafficking.Coat protein II (COPII) coatomer machinery.guanyl-nucleotide exchange factor (Sec12)	3	2	0.0266	15.4	3.66826237967011e-06	0.0077381994899141	2.58	-259	-221	-279	1	MapMan	uPLM
CGGTTGGG	Cell wall organisation.cutin and suberin.alkyl-hydrocinnamate biosynthesis.feruroyl-coenzyme A transferase	3	3	0.0266	8.57	2.7281213382612e-08	0.00011509943926124	2.57	-353	-276	-409	1	MapMan	uPLM
CCTCCGTA	RNA processing.RNA chaperone activities.RNA chaperone (RZ1|GR-RBP)	7	3	0.062	13	2.56998701432616e-07	0.00108427752134421	2.57	-256	-233	-330	1	MapMan	tPLM
CCTGCTTG	Protein homeostasis.protein quality control.ribosome-associated chaperone activities.NAC chaperone heterodimer.subunit alpha	5	3	0.0443	7.69	3.79116687869279e-07	0.00159949330612049	2.57	-262	-195	-331	1	MapMan	uPLM
GTCACCAC	Cytoskeleton organisation.microtubular network.alpha-beta-Tubulin heterodimer.component alpha-Tubulin	6	3	0.0531	6.12	1.52188095867771e-06	0.00642081576466127	2.57	-299	-209	-349	1	MapMan	tPLM
GAGCATCA	Protein modification.phosphorylation.TKL protein kinase superfamily.G-Lectin protein kinase families.protein kinase (SD-1)	35	5	0.31	6.76	2.93556600475011e-06	0.0123851529740407	2.57	-262	-179	-301	1	MapMan	uPLM
GAGCATCA	Protein modification.phosphorylation.TKL protein kinase superfamily.protein kinase (DUF26)	22	4	0.195	5.41	1.13677277118324e-05	0.0239802216081105	2.57	-262	-179	-301	1	MapMan	uPLM
AGGCACTG	Photosynthesis.photorespiration.phosphoglycolate phosphatase	3	2	0.0266	7.41	1.649352551294e-05	0.0192126373413946	2.56	-267	-187	-296	1	MapMan	uPLM
AGGCACTG	Protein biosynthesis.ribosome biogenesis.large ribosomal subunit (LSU).LSU proteome.component RPL39	3	2	0.0266	7.41	1.649352551294e-05	0.0192126373413946	2.56	-267	-187	-296	1	MapMan	uPLM
AGGCACTG	Protein modification.phosphorylation.aspartate-based protein phosphatase superfamily.phosphatase (CIN)	3	2	0.0266	7.41	1.649352551294e-05	0.0192126373413946	2.56	-267	-187	-296	1	MapMan	uPLM
AGGCACTG	Protein modification.phosphorylation.TKL protein kinase superfamily.protein kinase (DUF26)	22	3	0.195	11.1	1.82153470883096e-05	0.0192126373413946	2.56	-267	-187	-296	1	MapMan	uPLM
AGGCACTG	Nutrient uptake.nitrogen assimilation.aspartate aminotransferase	5	2	0.0443	7.41	5.48162451137261e-05	0.0462539476269621	2.56	-267	-187	-296	1	MapMan	uPLM
GATCCTCC	Cytoskeleton organisation.microtubular network.microtubule dynamics.microtubule (MT) plus-end-tracking.MT plus-end-tracking protein (SPR1)	5	3	0.0443	4.92	1.48861635543091e-06	0.00628047240356299	2.55	-265	-220	-314	1	MapMan	uPLM
CCTTCACT	Phytohormone action.abscisic acid.conjugation and degradation.abscisic acid UDP-glycosyltransferase	5	3	0.0443	4.05	2.67660047622874e-06	0.0112925774092091	2.55	-251	-200	-318	1	MapMan	uPLM
GGCTACCG	Solute transport.primary active transport.P-type ATPase superfamily.P2 family.P2A-type calcium cation-transporting ATPase (ECA)	4	2	0.0354	16.7	6.20452957967963e-06	0.0261769102966684	2.55	-264	-208	-335	1	MapMan	uPLM
CTGGATAC	Lipid metabolism.lipid degradation.phospholipase activities.phospholipase D activities.phospholipase D (PLD-beta|gamma)	4	4	0.0354	12.5	5.3110236205582e-11	2.2407208655135e-07	2.54	-320	-240	-366	1	MapMan	miPLM
GGTCCAAC	Solute transport.channels.MIP family.plasma membrane intrinsic protein (PIP)	13	4	0.115	11.1	6.09456938028885e-08	0.000257129882154387	2.54	-305	-272	-368	1	MapMan	uPLM
GGTCCAAC	Solute transport.channels.MIP family.tonoplast intrinsic protein (TIP)	9	3	0.0797	8.33	2.46725172012868e-06	0.00520466750361144	2.54	-305	-272	-368	1	MapMan	uPLM
CTGGATAC	Cell wall organisation.cellulose.cellulose degradation.endo-1,4-beta-glucanase	2	2	0.0177	6.25	7.78051591283351e-06	0.0109419988787482	2.54	-320	-240	-366	1	MapMan	miPLM
CTGGATAC	Protein homeostasis.protein quality control.mitochondrial Hsp70 chaperone system.nucleotide exchange factor (MGE)	2	2	0.0177	6.25	7.78051591283351e-06	0.0109419988787482	2.54	-320	-240	-366	1	MapMan	miPLM
GCGGAAG	Enzyme classification.EC_1 oxidoreductases.EC_1.14 oxidoreductase acting on paired donor with incorporation or reduction of molecular oxygen	164	11	1.45	8.03	4.74095471528139e-06	0.0200020879437722	2.54	-333	-258	-401	1	MapMan	uPLM
CTGGATAC	Amino acid metabolism.biosynthesis.shikimate family.tryptophan.phosphoribosyanthranilate isomerase	3	2	0.0266	6.25	2.33001986725332e-05	0.0245758845498544	2.54	-320	-240	-366	1	MapMan	miPLM
CATGGGGT	Lipid metabolism.lipid trafficking.endoplasmic reticulum-plasma membrane lipid transfer.lipid transfer protein (ORP3a)	3	2	0.0266	11.1	7.19331193590252e-06	0.0303485830575727	2.54	-383	-313	-426	1	MapMan	miPLM
CTTCCGCT	Enzyme classification.EC_1 oxidoreductases.EC_1.14 oxidoreductase acting on paired donor with incorporation or reduction of molecular oxygen	164	8	1.45	16	5.33418315527125e-07	0.00225049187320894	2.53	-335	-242	-379	1	MapMan	uPLM
CCTCCCTC	Coenzyme metabolism.iron-sulfur cluster assembly machinery.mitochondrial ISC system.transfer phase.chaperone (HSCA)	2	2	0.0177	4.88	1.28629496946038e-05	0.0180895949205111	2.53	-258	-183	-294	1	MapMan	uPLM
CCTCCCTC	Protein homeostasis.protein quality control.mitochondrial Hsp70 chaperone system.chaperone (mtHsc70)	2	2	0.0177	4.88	1.28629496946038e-05	0.0180895949205111	2.53	-258	-183	-294	1	MapMan	uPLM
CCTCCCTC	Protein homeostasis.ubiquitin-proteasome system.ubiquitin-fold protein conjugation.RUB/NEDD8 conjugation (neddylation).ubiquitin-fold protein (RUB)	2	2	0.0177	4.88	1.28629496946038e-05	0.0180895949205111	2.53	-258	-183	-294	1	MapMan	uPLM
TTAGCTGG	RNA biosynthesis.organelle machinery.RNA polymerase activities.plastid-encoded RNA polymerase (PEP) complex.regulatory co-factor components.component TAC18	2	2	0.0177	11.1	2.40003817472485e-06	0.0101257610591641	2.52	-236	-172	-264	1	MapMan	uPLM
CTGAGCCA	Amino acid metabolism.biosynthesis.aspartate family.aspartate-derived amino acids.lysine.hydroxy-tetrahydrodihydrodipicolinate synthase	2	2	0.0177	6.9	6.36872875123066e-06	0.0134348333007211	2.52	-310	-289	-329	1	MapMan	uPLM
CTGAGCCA	Protein homeostasis.ubiquitin-proteasome system.ER-associated protein degradation (ERAD).substrate extraction.NPL4-UFD1 CDC48-cofactor heterodimer.component NPL4	2	2	0.0177	6.9	6.36872875123066e-06	0.0134348333007211	2.52	-310	-289	-329	1	MapMan	uPLM
GGAAGGCC	RNA processing.pre-mRNA splicing.U2-type-intron-specific major spliceosome.U2 small nuclear ribonucleoprotein particle (snRNP).splicing factor 3B complex.component SF3B5	2	2	0.0177	8.33	4.32948062891542e-06	0.0182660787733941	2.51	-215	-176	-273	1	MapMan	uPLM
CACTGCAC	Lipid metabolism.lipid A biosynthesis.UDP-3-O-acyl N-acetylglucosamine deacetylase (LpxC)	4	4	0.0354	20	7.15570340422815e-12	3.01899126624386e-08	2.5	-270	-260	-297	1	MapMan	uPLM
GTTGGACC	Solute transport.channels.MIP family.plasma membrane intrinsic protein (PIP)	13	4	0.115	7.84	2.56090196792522e-07	0.00108044454026765	2.5	-318	-249	-397	1	MapMan	uPLM
TCTCCTTC	Enzyme classification.EC_1 oxidoreductases.EC_1.14 oxidoreductase acting on paired donor with incorporation or reduction of molecular oxygen	164	18	1.45	5.42	1.50659422467206e-06	0.00635632103389142	2.5	-260	-226	-360	1	MapMan	uPLM
TCTCCTTC	Cell wall organisation.cell wall proteins.hydroxyproline-rich glycoprotein activities.extensin activities.classical extensin	5	4	0.0443	1.2	3.58573722341022e-06	0.00756411267278387	2.5	-260	-226	-360	1	MapMan	uPLM
CAAGCCGG	Multi-process regulation.Target Of Rapamycin (TOR) signalling.TOR kinase substrates.TOR-dependent ribosomal protein S6 kinase (S6K)	2	2	0.0177	5.88	8.80013997399111e-06	0.0123759301834228	2.5	-288	-214	-336	1	MapMan	uPLM
CAAGCCGG	Phytohormone action.jasmonic acid.conjugation and degradation.jasmonoyl-amino acid hydroxylase	2	2	0.0177	5.88	8.80013997399111e-06	0.0123759301834228	2.5	-288	-214	-336	1	MapMan	uPLM
CAAGCCGG	Protein modification.phosphorylation.AGC protein kinase superfamily.protein kinase (AGC-VI/PKA)	2	2	0.0177	5.88	8.80013997399111e-06	0.0123759301834228	2.5	-288	-214	-336	1	MapMan	uPLM
TCTCCTTC	Cytoskeleton organisation.microtubular network.alpha-beta-Tubulin heterodimer.component alpha-Tubulin	6	4	0.0531	1.2	1.05073799520956e-05	0.0147768786726305	2.5	-260	-226	-360	1	MapMan	uPLM
GTTGGACC	Solute transport.channels.MIP family.tonoplast intrinsic protein (TIP)	9	3	0.0797	5.88	7.15316722670221e-06	0.0150896062647283	2.5	-318	-249	-397	1	MapMan	uPLM
TCTCCTTC	Protein biosynthesis.ribosome biogenesis.small ribosomal subunit (SSU).SSU proteome.component RPS16	3	3	0.0266	0.904	2.51931689163193e-05	0.0265724949144878	2.5	-260	-226	-360	1	MapMan	uPLM
ATCGGT	Solute transport.channels.MIP family.tonoplast intrinsic protein (TIP)	9	5	0.0797	1.12	1.04986332237326e-05	0.0442937335709278	2.5	-283	-261	-365	1	MapMan	uPLM
CATTGTGG	Enzyme classification.EC_2 transferases.EC_2.4 glycosyltransferase	113	9	1	11	1.16172401704661e-07	0.000490131362791964	2.49	-389	-309	-427	1	MapMan	uPLM
GTCGATAC	Protein biosynthesis.ribosome biogenesis.rRNA biosynthesis.post-transcriptional rRNA modification.methylation.C/D small nucleolar ribonucleoprotein (snoRNP) rRNA methylation complex.methyltransferase component Nop1/fibrillarin	2	2	0.0177	9.52	3.29417004373999e-06	0.013898103414539	2.49	-332	-296	-395	1	MapMan	uPLM
TCGGCCT	Protein biosynthesis.ribosome biogenesis.large ribosomal subunit (LSU).LSU proteome.component RPL13a	4	3	0.0354	3.9	1.21363465739952e-06	0.00512032461956858	2.48	-252	-183	-312	1	MapMan	uPLM
AAACCGGT	Secondary metabolism.glucosinolates.glucosinolate degradation.nitrilespecifier protein	4	3	0.0354	2.91	2.9290488951371e-06	0.0123576572885834	2.48	-278	-193	-322	1	MapMan	uPLM
GAAGTACG	Protein biosynthesis.ribosome biogenesis.large ribosomal subunit (LSU).LSU proteome.component RPL35	4	2	0.0354	12.5	1.12756315851082e-05	0.0475718896575716	2.48	-271	-205	-316	1	MapMan	uPLM
TCGGCCT	Chromatin organisation.chromatin remodeling complexes.NuA4 histone acetyltransferase complex.acetyltransferase component HAM	2	2	0.0177	2.6	4.58987692761106e-05	0.0484117268939776	2.48	-252	-183	-312	1	MapMan	uPLM
TCGGCCT	Chromatin organisation.histone modifications.histone acetylation.histone acetyltransferase (HAM/HAG5|6)	2	2	0.0177	2.6	4.58987692761106e-05	0.0484117268939776	2.48	-252	-183	-312	1	MapMan	uPLM
TCGGCCT	Protein homeostasis.ubiquitin-proteasome system.26S proteasome.20S core particle.alpha-type components.component alpha type-6	2	2	0.0177	2.6	4.58987692761106e-05	0.0484117268939776	2.48	-252	-183	-312	1	MapMan	uPLM
ACGGCAGT	External stimuli response.pathogen.defense mechanisms.defensin activities.defensin (PDF2)	6	2	0.0531	15.4	1.83055957907607e-05	0.0386156543206097	2.47	-279	-215	-328	1	MapMan	uPLM
ACGGCAGT	RNA biosynthesis.transcriptional regulation.transcriptional repression.transcriptional co-repressor (AFP/NINJA)	5	2	0.0443	15.4	1.22116621655751e-05	0.0386156543206097	2.47	-279	-215	-328	1	MapMan	uPLM
GCCGTT	Chromatin organisation.histones.histone (H4)	8	5	0.0708	1.08	5.79485002753371e-06	0.0244484722661647	2.46	-221	-194	-339	1	MapMan	uPLM
GCCGTT	Cell wall organisation.cutin and suberin.cuticular lipid formation.fatty acyl omega-hydroxylase	5	4	0.0443	0.862	1.36196147348062e-05	0.0287305772830736	2.46	-221	-194	-339	1	MapMan	uPLM
GGCGGGT	Vesicle trafficking.Coat protein II (COPII) coatomer machinery.coat protein complex.scaffolding component Sec13	2	2	0.0177	5.56	9.88251013121997e-06	0.0416943102436171	2.45	-357	-331	-405	1	MapMan	uPLM
CCCTCCGG	Protein homeostasis.proteolysis.threonine-type peptidase activities.T3-class gamma-glutamyl transpeptidase (GGT)	4	2	0.0354	9.09	2.16902018275615e-05	0.0457554807552411	2.45	-206	-150	-295	1	MapMan	uPLM
CCCTCCGG	Secondary metabolism.glucosinolates.glucosinolate degradation.myrosinase	4	2	0.0354	9.09	2.16902018275615e-05	0.0457554807552411	2.45	-206	-150	-295	1	MapMan	uPLM
ATGAAGAT	Protein biosynthesis.ribosome biogenesis.large ribosomal subunit (LSU).LSU proteome.component RPL31	3	2	0.0266	9.09	1.08579229262796e-05	0.0458095768259735	2.45	-278	-273	-282	1	MapMan	miPLM
ACACTGTC	Protein biosynthesis.ribosome biogenesis.small ribosomal subunit (SSU).SSU proteome.component RPS29	3	2	0.0266	9.09	1.08579229262796e-05	0.0458095768259735	2.45	-299	-268	-342	1	MapMan	uPLM
CCGCTGCA	Phytohormone action.signalling peptides.CRP (cysteine-rich-peptide) category.GASA/GAST-peptide activity.GASA-precursor polypeptide	13	3	0.115	7.5	1.14919253729784e-05	0.0484844331485959	2.45	-291	-238	-354	1	MapMan	uPLM
GTGGTGAC	Cytoskeleton organisation.microtubular network.alpha-beta-Tubulin heterodimer.component alpha-Tubulin	6	3	0.0531	7.5	8.17588271397125e-07	0.00344940491702447	2.44	-281	-239	-350	1	MapMan	tPLM
GGACGTC	Protein homeostasis.ubiquitin-proteasome system.ER-associated protein degradation (ERAD).substrate extraction.NPL4-UFD1 CDC48-cofactor heterodimer.component NPL4	2	2	0.0177	6.9	6.36872875123066e-06	0.0268696666014421	2.44	-251	-231	-303	1	MapMan	tPLM
CAGTCCAT	Lipid metabolism.lipid A biosynthesis.UDP-3-O-acyl N-acetylglucosamine deacetylase (LpxC)	4	4	0.0354	8.51	2.63431793125934e-10	1.11141873519832e-06	2.43	-293	-189	-328	1	MapMan	uPLM
CTTCTCCC	Enzyme classification.EC_1 oxidoreductases.EC_1.14 oxidoreductase acting on paired donor with incorporation or reduction of molecular oxygen	164	12	1.45	11.1	4.91902735104504e-08	0.00020753376394059	2.43	-239	-212	-345	1	MapMan	miPLM
ACCTCATC	Cellular respiration.oxidative phosphorylation.ATP synthase complex.peripheral MF1 subcomplex.subunit beta	3	3	0.0266	6	8.16977513062176e-08	0.000344682812760932	2.43	-334	-318	-405	1	MapMan	uPLM
CATGGGAT	DNA damage response.nucleotide excision repair (NER).multi-functional TFIIh complex.core module.subunit SSL2/XPB	2	2	0.0177	3.64	2.32944881664471e-05	0.0327598151914134	2.43	-276	-219	-356	1	MapMan	uPLM
CATGGGAT	RNA biosynthesis.organelle machinery.RNA polymerase activities.plastid-encoded RNA polymerase (PEP) complex.regulatory co-factor components.component TAC18	2	2	0.0177	3.64	2.32944881664471e-05	0.0327598151914134	2.43	-276	-219	-356	1	MapMan	uPLM
CATGGGAT	RNA biosynthesis.RNA polymerase II-dependent transcription.transcription initiation.TFIIh basal transcription factor complex.core module.component SSL2/XPB	2	2	0.0177	3.64	2.32944881664471e-05	0.0327598151914134	2.43	-276	-219	-356	1	MapMan	uPLM
CAGTCCAT	Cellular respiration.tricarboxylic acid cycle.citrate synthase	2	2	0.0177	4.26	1.6957132463252e-05	0.0357710709312302	2.43	-293	-189	-328	1	MapMan	uPLM
CCCTCGGT	Cytoskeleton organisation.microtubular network.microtubule dynamics.cortical microtubule organisation.Exocyst complex recruiting factor (VETH)	2	2	0.0177	16.7	1.03531058517543e-06	0.00436797535885512	2.42	-225	-163	-297	1	MapMan	uPLM
GTGGCGGG	Vesicle trafficking.Coat protein II (COPII) coatomer machinery.coat protein complex.scaffolding component Sec13	2	2	0.0177	10.5	2.68239560704542e-06	0.0113170270661246	2.42	-347	-276	-415	1	MapMan	uPLM
AGGAGGTT	Enzyme classification.EC_2 transferases.EC_2.4 glycosyltransferase	113	6	1	11.1	1.53528680897736e-05	0.0473528237766794	2.42	-245	-214	-318	1	MapMan	uPLM
AGGAGGTT	RNA processing.RNA 5'-end cap adding.mRNA capping enzyme	2	2	0.0177	3.7	2.24474158694854e-05	0.0473528237766794	2.42	-245	-214	-318	1	MapMan	uPLM
CACACCGG	Protein homeostasis.ubiquitin-proteasome system.ubiquitin-fold protein conjugation.ubiquitin conjugation (ubiquitylation).ubiquitin-ligase E3 activities.RBR-type E3 ligase activities.E3 ubiquitin ligase (RBR-Helicase)	2	2	0.0177	8.33	4.32948062891542e-06	0.0182660787733941	2.41	-251	-228	-357	1	MapMan	uPLM
CCTTTGAC	Protein modification.lipidation.glycophosphatidylinositol (GPI) anchor addition.GPI pre-assembly.N-acetylglucosaminyl-phosphatidylinositol de-N-acetylase (PIG-L)	2	2	0.0177	6.9	6.36872875123066e-06	0.0268696666014421	2.41	-229	-198	-270	1	MapMan	tPLM
CGCAACTG	Photosynthesis.photorespiration.phosphoglycolate phosphatase	3	2	0.0266	20	2.11668036177604e-06	0.00446513722316655	2.4	-386	-344	-407	1	MapMan	uPLM
CGCAACTG	Protein modification.phosphorylation.aspartate-based protein phosphatase superfamily.phosphatase (CIN)	3	2	0.0266	20	2.11668036177604e-06	0.00446513722316655	2.4	-386	-344	-407	1	MapMan	uPLM
GCTGACAA	Protein biosynthesis.ribosome biogenesis.small ribosomal subunit (SSU).SSU proteome.component RPS6	2	2	0.0177	7.14	5.92950607873198e-06	0.0250165861461702	2.4	-396	-353	-440	1	MapMan	uPLM
GGCTCGAC	Protein biosynthesis.ribosome biogenesis.small ribosomal subunit (SSU).SSU proteome.component RPS17	4	2	0.0354	12.5	1.12756315851082e-05	0.0475718896575716	2.4	-283	-236	-322	1	MapMan	uPLM
CGCGGTAT	Solute transport.primary active transport.V-type ATPase complex.membrane V0 subcomplex.subunit d	2	2	0.0177	15.4	1.22354887338914e-06	0.00516215269682878	2.39	-345	-282	-414	1	MapMan	uPLM
TGCTCGTA	Carbohydrate metabolism.fermentation.alcoholic fermentation.pyruvate decarboxylase	4	2	0.0354	20	4.23136089275859e-06	0.0178521116065485	2.39	-284	-269	-297	1	MapMan	uPLM
GGTAGTGA	Enzyme classification.EC_2 transferases.EC_2.1 transferase transferring one-carbon group	32	4	0.283	9.52	5.5125055133296e-06	0.0232572607607376	2.39	-335	-258	-368	1	MapMan	miPLM
GTGATCGC	Solute transport.primary active transport.ABC superfamily.ABC1 family.subfamily ABCB transporter	17	3	0.151	11.5	7.21340705910166e-06	0.0304333643823499	2.39	-320	-222	-371	1	MapMan	uPLM
GTCTTCCT	Chromatin organisation.histones.histone (H4)	8	5	0.0708	6.58	6.66243640355426e-10	2.81088191865954e-06	2.38	-220	-181	-255	1	MapMan	uPLM
CTCTCAGG	Enzyme classification.EC_1 oxidoreductases.EC_1.14 oxidoreductase acting on paired donor with incorporation or reduction of molecular oxygen	164	7	1.45	24.1	1.43029603331264e-07	0.000603441896454603	2.38	-423	-397	-436	1	MapMan	uPLM
TCCATCT	Protein homeostasis.protein quality control.smallHsp holdase chaperone activities.class-C-I protein	6	5	0.0531	1.06	7.24306952513641e-07	0.00305585103265505	2.38	-271	-203	-340	1	MapMan	uPLM
AGTGAAGG	Phytohormone action.abscisic acid.conjugation and degradation.abscisic acid UDP-glycosyltransferase	5	3	0.0443	4.29	2.26143620750201e-06	0.00954099935945099	2.38	-255	-204	-323	1	MapMan	uPLM
CTCTCAGG	RNA biosynthesis.RNA polymerase III-dependent transcription.TFIIIc transcription factor complex.component TFC7/Tau55	2	2	0.0177	6.9	6.36872875123066e-06	0.0134348333007211	2.38	-423	-397	-436	1	MapMan	uPLM
CCGTGCAA	Protein biosynthesis.translation initiation.Pre-Initiation Complex (PIC) module.eIF2 Met-tRNA binding factor activity.eIF2-GDP recycling complex (eIF2B).component eIF2B-alpha	3	2	0.0266	10	8.93181507418314e-06	0.0376833277979787	2.38	-414	-364	-448	1	MapMan	uPLM
CACAGAAG	External stimuli response.pathogen.defense mechanisms.defensin activities.defensin (PDF1)	5	4	0.0443	3.92	3.11635674364437e-08	0.000131479091014356	2.37	-311	-227	-364	1	MapMan	uPLM
TCGATACC	Cellular respiration.oxidative phosphorylation.ATP synthase complex.peripheral MF1 subcomplex.subunit beta	3	3	0.0266	7.69	3.80936606728328e-08	0.000160717154378682	2.37	-268	-235	-376	1	MapMan	uPLM
TGCCGTGG	External stimuli response.pathogen.defense mechanisms.defensin activities.defensin (PDF2)	6	3	0.0531	16.7	6.78227118198053e-08	0.000286144021167759	2.37	-286	-238	-313	1	MapMan	uPLM
AGCCTTCC	Solute transport.primary active transport.ABC superfamily.ABC1 family.subfamily ABCC transporter	12	2	0.106	40	1.03347765043349e-05	0.0436024220717889	2.37	-282	-269	-297	1	MapMan	uPLM
AGAAGGAG	Enzyme classification.EC_2 transferases.EC_2.4 glycosyltransferase	113	16	1	8.21	8.62924197230391e-11	3.64067718811502e-07	2.36	-258	-221	-332	1	MapMan	miPLM
GGACGAGA	Cytoskeleton organisation.microtubular network.alpha-beta-Tubulin heterodimer.component beta-Tubulin	9	3	0.0797	33.3	2.93409097609346e-08	0.000123789298281383	2.36	-371	-363	-374	1	MapMan	miPLM
CCACGGCA	External stimuli response.pathogen.defense mechanisms.defensin activities.defensin (PDF2)	6	3	0.0531	18.8	4.65635719742954e-08	0.000196451710159552	2.36	-263	-238	-307	1	MapMan	uPLM
AGAAGGAG	Protein homeostasis.ubiquitin-proteasome system.ubiquitin-fold protein conjugation.ubiquitin conjugation (ubiquitylation).ubiquitin-fold protein (UBQ)	6	4	0.0531	2.05	1.25921085045737e-06	0.00265630528903982	2.36	-258	-221	-332	1	MapMan	miPLM
AGAAGGAG	Protein biosynthesis.ribosome biogenesis.small ribosomal subunit (SSU).SSU proteome.component RPS16	3	3	0.0266	1.54	5.0722007215939e-06	0.00713320494813489	2.36	-258	-221	-332	1	MapMan	miPLM
TTGCACGG	Protein biosynthesis.translation initiation.Pre-Initiation Complex (PIC) module.eIF2 Met-tRNA binding factor activity.eIF2-GDP recycling complex (eIF2B).component eIF2B-alpha	3	2	0.0266	22.2	1.69344432748365e-06	0.00714464161765353	2.36	-421	-415	-438	1	MapMan	uPLM
CCACGGCA	Secondary metabolism.phenolics.flavonoid biosynthesis.flavonol glycosides.flavonol 3-O-glycosyltransferase	5	2	0.0443	12.5	1.87771847006858e-05	0.0396104711260968	2.36	-263	-238	-307	1	MapMan	uPLM
ACGGTTGG	RNA biosynthesis.organelle machinery.RNA polymerase activities.plastid-encoded RNA polymerase (PEP) complex.regulatory co-factor components.component TAC18	2	2	0.0177	5.41	1.04472249958611e-05	0.0440768422575381	2.36	-317	-286	-426	1	MapMan	uPLM
AGCTATCT	Protein homeostasis.ubiquitin-proteasome system.ubiquitin-fold protein conjugation.MUB conjugation.conjugation E2 protein	7	3	0.062	7.32	1.53953205033376e-06	0.00649528572035815	2.35	-271	-241	-332	1	MapMan	uPLM
GCCTCCTC	Photosynthesis.photophosphorylation.photosystem I.PS-I complex.component PsaH	2	2	0.0177	5.88	8.80013997399111e-06	0.0371277905502685	2.35	-252	-231	-291	1	MapMan	uPLM
GAGCGT	Chromatin organisation.histones.histone (H4)	8	5	0.0708	2.54	8.24592267146759e-08	0.000347895477509218	2.34	-273	-207	-302	1	MapMan	uPLM
CCAGGCAA	Chromatin organisation.histones.histone (H2B)	8	3	0.0708	13.6	3.57207108105198e-07	0.00150705678909583	2.34	-191	-144	-241	1	MapMan	uPLM
GACGTCC	Protein homeostasis.ubiquitin-proteasome system.ER-associated protein degradation (ERAD).substrate extraction.NPL4-UFD1 CDC48-cofactor heterodimer.component NPL4	2	2	0.0177	10	2.9804395633838e-06	0.0125744745179163	2.34	-269	-255	-302	1	MapMan	tPLM
AAGCACG	Cytoskeleton organisation.microtubular network.alpha-beta-Tubulin heterodimer.component alpha-Tubulin	6	3	0.0531	3.9	6.00867719852002e-06	0.025350609100556	2.34	-369	-336	-436	1	MapMan	uPLM
AACCTCCT	RNA processing.RNA 5'-end cap adding.mRNA capping enzyme	2	2	0.0177	6.06	8.28248468140341e-06	0.034943802870841	2.34	-243	-227	-285	1	MapMan	uPLM
TAACGGC	RNA biosynthesis.transcriptional regulation.AP2/ERF transcription factor superfamily.transcription factor (ERF)	46	5	0.407	7.25	8.30133839325515e-06	0.0350233466811435	2.34	-208	-155	-264	1	MapMan	uPLM
GAGCGT	Protein modification.phosphorylation.TKL protein kinase superfamily.protein kinase (L-lectin)	21	5	0.186	2.54	2.4902224945785e-05	0.0378880831050031	2.34	-273	-207	-302	1	MapMan	uPLM
GAGCGT	Protein modification.S-glutathionylation.glutathione S-transferase activities.class phi glutathione S-transferase	11	4	0.0974	2.03	2.69410403685729e-05	0.0378880831050031	2.34	-273	-207	-302	1	MapMan	uPLM
CCAGGCAA	Cell wall organisation.hemicellulose.heteromannan.modification and degradation.mannan O-acetyltransferase (MOAT)	4	2	0.0354	9.09	2.16902018275615e-05	0.0457554807552411	2.34	-191	-144	-241	1	MapMan	uPLM
AGAACCGT	Protein homeostasis.proteolysis.serine-type peptidase activities.S8-class protease (subtilisin) families.protease (SBT4)	8	3	0.0708	18.8	1.30152880572682e-07	0.000549115003136145	2.33	-350	-335	-373	1	MapMan	uPLM
GACCTGCT	Protein homeostasis.ubiquitin-proteasome system.ubiquitin-fold protein conjugation.ubiquitin conjugation (ubiquitylation).ubiquitin-ligase E3 activities.RBR-type E3 ligase activities.E3 ubiquitin ligase (RBR-Helicase)	2	2	0.0177	6.45	7.2942336682814e-06	0.0307743718464792	2.33	-192	-166	-313	1	MapMan	uPLM
CCGACGAT	Chromatin organisation.histones.histone (H2B)	8	3	0.0708	15.8	2.24986455202974e-07	0.000949217854501348	2.32	-275	-248	-311	1	MapMan	uPLM
GTCTGCGC	Vesicle trafficking.Coat protein I (COPI) coatomer machinery.coat protein complex.subunit alpha	2	2	0.0177	25	4.39222672498665e-07	0.00185308045527187	2.32	-335	-325	-382	1	MapMan	uPLM
GCAATGGG	Secondary metabolism.glucosinolates.glucosinolate degradation.nitrilespecifier protein	4	3	0.0354	13	2.94886670211524e-08	0.000124412686162242	2.31	-379	-341	-403	1	MapMan	uPLM
TGGATCC	Protein modification.phosphorylation.TKL protein kinase superfamily.G-Lectin protein kinase families.protein kinase (SD-1)	35	7	0.31	4.09	7.59761330723856e-07	0.00320543305432395	2.31	-372	-300	-422	1	MapMan	uPLM
GCAATGGG	Vesicle trafficking.Coat protein II (COPII) coatomer machinery.coat protein complex.scaffolding component Sec13	2	2	0.0177	8.7	3.9686905765058e-06	0.00837195277113897	2.31	-379	-341	-403	1	MapMan	uPLM
CCGGTGTG	Protein homeostasis.ubiquitin-proteasome system.ubiquitin-fold protein conjugation.ubiquitin conjugation (ubiquitylation).ubiquitin-ligase E3 activities.RBR-type E3 ligase activities.E3 ubiquitin ligase (RBR-Helicase)	2	2	0.0177	10	2.9804395633838e-06	0.0125744745179163	2.31	-316	-220	-334	1	MapMan	uPLM
GCCTGCGG	RNA processing.RNA 3'-end processing.mRNA polyadenylation.Cleavage Factor II (CF-IIm) complex.component Pcf11	4	2	0.0354	18.2	5.17105229457792e-06	0.0218166696308243	2.31	-347	-301	-418	1	MapMan	uPLM
TGGATCC	Protein modification.phosphorylation.TKL protein kinase superfamily.protein kinase (DUF26)	22	5	0.195	2.92	1.60534188110155e-05	0.0338646869818372	2.31	-372	-300	-422	1	MapMan	uPLM
ATCGTCGG	Chromatin organisation.histones.histone (H2B)	8	4	0.0708	18.2	7.52407879326181e-10	3.17440884287716e-06	2.3	-269	-246	-320	1	MapMan	uPLM
GGCCACCA	Protein homeostasis.ubiquitin-proteasome system.N-degron pathways.Pro/N-degron pathway.ubiquitin protein ligase complex.component GID1	4	2	0.0354	33.3	1.41112030764567e-06	0.00595351657795708	2.3	-207	-194	-220	1	MapMan	uPLM
ACCCGCAA	Protein biosynthesis.translation initiation.Pre-Initiation Complex (PIC) module.eIF3 mRNA-to-PIC binding complex.component eIF3l	2	2	0.0177	10.5	2.68239560704542e-06	0.0113170270661246	2.3	-449	-436	-470	1	MapMan	uPLM
GAATGACT	Protein translocation.endoplasmic reticulum.co-translational insertion system.SRP (signal recognition particle) receptor complex.component SR-beta	2	2	0.0177	5.88	8.80013997399111e-06	0.0371277905502685	2.3	-355	-299	-382	1	MapMan	uPLM
GAGAGCCG	Protein homeostasis.ubiquitin-proteasome system.ubiquitin-fold protein conjugation.SUMO conjugation (sumoylation).SUMO activating E1 heterodimer.small component SAE1	3	2	0.0266	50	2.82324086299629e-07	0.00119112532009814	2.29	-297	-286	-316	1	MapMan	uPLM
GACGGGTT	Protein homeostasis.autophagy.ATG8/ATG12 conjugation system.ubiquitin-fold protein (ATG8)	9	3	0.0797	10.3	1.26618572452634e-06	0.00534203757177663	2.29	-269	-216	-351	1	MapMan	uPLM
ATACGAGC	Carbohydrate metabolism.fermentation.alcoholic fermentation.pyruvate decarboxylase	4	2	0.0354	12.5	1.12756315851082e-05	0.0475718896575716	2.29	-259	-240	-326	1	MapMan	uPLM
TCCATGGC	Chromatin organisation.histones.histone (H4)	8	4	0.0708	4.82	1.8576380838684e-07	0.000783737507584079	2.28	-257	-168	-296	1	MapMan	uPLM
CCACAATG	Enzyme classification.EC_2 transferases.EC_2.4 glycosyltransferase	113	8	1	10.3	1.02635827700955e-06	0.00433020557070327	2.28	-330	-294	-417	1	MapMan	uPLM
CAGTTGCG	Photosynthesis.photorespiration.phosphoglycolate phosphatase	3	2	0.0266	18.2	2.58690093957473e-06	0.0054570675320329	2.28	-373	-337	-423	1	MapMan	uPLM
CAGTTGCG	Protein modification.phosphorylation.aspartate-based protein phosphatase superfamily.phosphatase (CIN)	3	2	0.0266	18.2	2.58690093957473e-06	0.0054570675320329	2.28	-373	-337	-423	1	MapMan	uPLM
AATCGTCG	Chromatin organisation.histones.histone (H2B)	8	2	0.0708	33.3	6.57900785305213e-06	0.0277568341320269	2.28	-313	-311	-321	1	MapMan	uPLM
GGTAATCC	Protein biosynthesis.organelle machinery.plastidial ribosome.large ribosomal subunit proteome.component psRPL12	3	2	0.0266	10.5	8.03910874756323e-06	0.0339169998059693	2.28	-357	-290	-377	1	MapMan	miPLM
GCCTGAAC	Amino acid metabolism.biosynthesis.glutamate family.histidine.histidinol-phosphate aminotransferase	2	2	0.0177	5.26	1.10276263845201e-05	0.0465255557162901	2.28	-262	-169	-313	1	MapMan	uPLM
ACCTGATA	Lipid metabolism.fatty acid biosynthesis.fatty acid desaturation.delta-7/delta-9 fatty acid desaturase (FAD5/ADS)	8	3	0.0708	5.66	5.37795482406467e-06	0.0226895914027288	2.27	-322	-295	-419	1	MapMan	uPLM
GTTCTGG	Protein biosynthesis.ribosome biogenesis.small ribosomal subunit (SSU).SSU proteome.component RPS2	6	4	0.0531	2.31	7.79460743878295e-07	0.00328854487842253	2.26	-333	-306	-430	1	MapMan	uPLM
AGATGGA	Protein homeostasis.protein quality control.smallHsp holdase chaperone activities.class-C-I protein	6	5	0.0531	1.02	8.55231461973525e-07	0.0036082215380663	2.26	-247	-208	-349	1	MapMan	tPLM
ACACGAT	RNA biosynthesis.RNA polymerase III-dependent transcription.TFIIIc transcription factor complex.component TFC7/Tau55	2	2	0.0177	6.06	8.28248468140341e-06	0.034943802870841	2.26	-442	-432	-450	1	MapMan	uPLM
AACCCTGG	Protein modification.phosphorylation.TKL protein kinase superfamily.protein kinase (DUF26)	22	3	0.195	14.3	8.3455238030555e-06	0.0352097649250912	2.26	-274	-205	-315	1	MapMan	uPLM
CTGCGTC	Protein homeostasis.ubiquitin-proteasome system.26S proteasome.19S regulatory particle.ATPase components.regulatory component RPT1	2	2	0.0177	5.41	1.04472249958611e-05	0.0440768422575381	2.26	-258	-255	-285	1	MapMan	uPLM
AGGTACGG	Protein biosynthesis.aminoacyl-tRNA synthetase activities.aspartate-tRNA ligase	3	2	0.0266	25	1.31720117320282e-06	0.00555727174974268	2.25	-365	-347	-402	1	MapMan	tPLM
GAGGGAGG	Protein homeostasis.ubiquitin-proteasome system.ubiquitin-fold protein conjugation.RUB/NEDD8 conjugation (neddylation).ubiquitin-fold protein (RUB)	2	2	0.0177	6.25	7.78051591283351e-06	0.0328259966362446	2.25	-224	-200	-294	1	MapMan	uPLM
AGGAGGAA	Chromatin organisation.histones.histone (H4)	8	4	0.0708	1.79	9.74020645786107e-06	0.0205469655228579	2.24	-291	-223	-365	1	MapMan	uPLM
AGGAGGAA	External stimuli response.damage.elicitor peptide precursor (proPEP)	8	4	0.0708	1.79	9.74020645786107e-06	0.0205469655228579	2.24	-291	-223	-365	1	MapMan	uPLM
TGTATCCG	Phytohormone action.jasmonic acid.biosynthesis.allene oxidase cyclase (AOC)	4	3	0.0354	12	3.8291874764824e-08	0.000161553419632792	2.23	-308	-269	-341	1	MapMan	uPLM
CCCATTCG	Protein homeostasis.protein quality control.Hsp90 chaperone system.Hsp90-co-chaperone (SGT1)	2	2	0.0177	13.3	1.64708502187e-06	0.00694905170726952	2.23	-318	-293	-340	1	MapMan	uPLM
AGAGAGT	Chromatin organisation.histones.histone (H4)	8	5	0.0708	1.23	3.0025305969761e-06	0.0126676765886422	2.23	-214	-143	-243	1	MapMan	uPLM
AGAGCCGT	Protein homeostasis.ubiquitin-proteasome system.ubiquitin-fold protein conjugation.SUMO conjugation (sumoylation).SUMO activating E1 heterodimer.small component SAE1	3	2	0.0266	9.09	1.08579229262796e-05	0.0458095768259735	2.23	-269	-250	-303	1	MapMan	uPLM
GCCTTCCT	RNA processing.pre-mRNA splicing.U2-type-intron-specific major spliceosome.U2 small nuclear ribonucleoprotein particle (snRNP).splicing factor 3B complex.component SF3B5	2	2	0.0177	5.26	1.10276263845201e-05	0.0465255557162901	2.23	-229	-197	-272	1	MapMan	uPLM
AAGGCCGA	Protein biosynthesis.ribosome biogenesis.large ribosomal subunit (LSU).LSU proteome.component RPL13a	4	3	0.0354	10.7	5.45300621611892e-08	0.000230062332258057	2.22	-254	-196	-318	1	MapMan	uPLM
ACAGGACG	Protein biosynthesis.organelle machinery.mitochondrial ribosome.large ribosomal subunit proteome.component mtRPL27	2	2	0.0177	11.1	2.40003817472485e-06	0.00506288052958207	2.22	-290	-268	-337	1	MapMan	uPLM
ACAGGACG	RNA processing.pre-mRNA splicing.U2-type-intron-specific major spliceosome.U2 small nuclear ribonucleoprotein particle (snRNP).splicing factor 3B complex.component SF3B3	2	2	0.0177	11.1	2.40003817472485e-06	0.00506288052958207	2.22	-290	-268	-337	1	MapMan	uPLM
AGCCTTT	Protein biosynthesis.aminoacyl-tRNA synthetase activities.aspartate-tRNA ligase	3	3	0.0266	1.51	5.39246424321951e-06	0.0227508066421431	2.22	-227	-168	-269	1	MapMan	uPLM
AGCCTTT	Protein homeostasis.proteolysis.serine-type peptidase activities.S10-class serine carboxypeptidase (SCPL)	33	6	0.292	3.02	2.06916752577637e-05	0.0436490889562525	2.22	-227	-168	-269	1	MapMan	uPLM
TGCGGTAC	Amino acid metabolism.biosynthesis.shikimate family.tryptophan.phosphoribosyanthranilate isomerase	3	2	0.0266	14.3	4.27938656895633e-06	0.0180547319344267	2.21	-369	-318	-424	1	MapMan	uPLM
AAGAAGGA	Enzyme classification.EC_2 transferases.EC_2.4 glycosyltransferase	113	11	1	7.43	2.49898012746139e-07	0.00105431971577596	2.2	-253	-220	-289	1	MapMan	miPLM
TCTGCAAC	Protein biosynthesis.ribosome biogenesis.small ribosomal subunit (SSU).SSU proteome.component RPS2	6	4	0.0531	2.34	7.43943965907188e-07	0.00313869959216242	2.2	-280	-199	-335	1	MapMan	miPLM
GGCCTTCC	RNA processing.pre-mRNA splicing.U2-type-intron-specific major spliceosome.U2 small nuclear ribonucleoprotein particle (snRNP).splicing factor 3B complex.component SF3B5	2	2	0.0177	8.7	3.9686905765058e-06	0.0167439055422779	2.2	-207	-189	-276	1	MapMan	uPLM
TCTGCAAC	Coenzyme metabolism.tetrapyrrol biosynthesis.heme biosynthesis and modification.heme oxygenase	4	3	0.0354	1.75	1.34995707901364e-05	0.0284773445817927	2.2	-280	-199	-335	1	MapMan	miPLM
CGGTCCAG	Cell wall organisation.cutin and suberin.alkyl-hydrocinnamate biosynthesis.feruroyl-coenzyme A transferase	3	3	0.0266	10	1.69231056277166e-08	7.13985826433361e-05	2.19	-310	-223	-358	1	MapMan	uPLM
TGTCCTCC	Protein homeostasis.proteolysis.serine-type peptidase activities.S10-class serine carboxypeptidase (SCPL)	33	4	0.292	12.5	2.05163296646541e-06	0.00865583948551757	2.19	-254	-223	-328	1	MapMan	uPLM
CGGTCCAG	Chromatin organisation.chromatin remodeling complexes.NuA4 histone acetyltransferase complex.acetyltransferase component HAM	2	2	0.0177	6.67	6.82363794774713e-06	0.00959630950051504	2.19	-310	-223	-358	1	MapMan	uPLM
CGGTCCAG	Chromatin organisation.histone modifications.histone acetylation.histone acetyltransferase (HAM/HAG5|6)	2	2	0.0177	6.67	6.82363794774713e-06	0.00959630950051504	2.19	-310	-223	-358	1	MapMan	uPLM
ATAGCGGC	Cellular respiration.tricarboxylic acid cycle.succinate dehydrogenase complex.components.membrane-anchor component SDH3	2	2	0.0177	10.5	2.68239560704542e-06	0.0113170270661246	2.19	-360	-294	-424	1	MapMan	miPLM
CACCGGGG	Photosynthesis.photophosphorylation.photosystem II.LHC-II complex.component LHCb1/2/3	9	2	0.0797	28.6	1.18345223648717e-05	0.0499298498573936	2.19	-359	-345	-407	1	MapMan	uPLM
ACGCTC	Chromatin organisation.histones.histone (H4)	8	5	0.0708	2.37	1.16262408314195e-07	0.000490511100677589	2.18	-279	-214	-314	1	MapMan	uPLM
CTACAGGC	Lipid metabolism.fatty acid biosynthesis.acetyl-CoA carboxylation.acetyl-CoA carboxylase regulator (BADC)	3	2	0.0266	28.6	9.8795923543876e-07	0.00416820001431613	2.18	-251	-225	-258	1	MapMan	uPLM
GGGGAAGT	RNA processing.pre-mRNA splicing.U2-type-intron-specific major spliceosome.U4/U6 U5 small nuclear ribonucleoprotein particle (snRNP).protein factor (USP39)	2	2	0.0177	6.9	6.36872875123066e-06	0.0268696666014421	2.18	-335	-278	-370	1	MapMan	uPLM
ACGCTC	Protein modification.phosphorylation.TKL protein kinase superfamily.protein kinase (L-lectin)	21	5	0.186	2.37	3.46384571482279e-05	0.0496142237187854	2.18	-279	-214	-314	1	MapMan	uPLM
ACGCTC	Protein modification.S-glutathionylation.glutathione S-transferase activities.class phi glutathione S-transferase	11	4	0.0974	1.9	3.5279135140165e-05	0.0496142237187854	2.18	-279	-214	-314	1	MapMan	uPLM
ACGCTCC	Multi-process regulation.Programmed Cell Death (PCD) system.metacaspase-like regulator (MCP2)	4	3	0.0354	3.9	1.21363465739952e-06	0.00512032461956858	2.17	-269	-198	-340	1	MapMan	uPLM
CTTAAGC	Protein biosynthesis.ribosome biogenesis.small ribosomal subunit (SSU).SSU proteome.component RPS2	6	4	0.0531	1.9	1.69381828970831e-06	0.00714621936427934	2.17	-223	-133	-267	1	MapMan	uPLM
GCCGCTAT	Cellular respiration.tricarboxylic acid cycle.succinate dehydrogenase complex.components.membrane-anchor component SDH3	2	2	0.0177	12.5	1.88238288213714e-06	0.00794177337973658	2.17	-361	-283	-415	1	MapMan	miPLM
AGCTCTC	Enzyme classification.EC_2 transferases.EC_2.4 glycosyltransferase	113	14	1	4.09	7.62481440775736e-06	0.0321690919863283	2.17	-274	-159	-300	1	MapMan	uPLM
TACTAGGC	Nutrient uptake.phosphorus assimilation.phosphate signalling.transcription factor (PHR1)	5	2	0.0443	16.7	1.03347765043349e-05	0.0436024220717888	2.16	-275	-179	-317	1	MapMan	uPLM
TGGAGAGT	Secondary metabolism.phenolics.flavonoid biosynthesis.flavonol glycosides.flavonol-3-O-rhamnosyltransferase	4	3	0.0354	5.66	3.89284501273626e-07	0.00164239131087343	2.15	-338	-310	-370	1	MapMan	uPLM
ATCCACTT	Phytohormone action.cytokinin.perception and signal transduction.signal transducer (AHP)	6	3	0.0531	5.26	2.41310690424176e-06	0.010180898028996	2.15	-243	-222	-303	1	MapMan	miPLM
AAGGCTCT	Redox homeostasis.hydrogen peroxide removal.peroxiredoxin activities.type-2 peroxiredoxin (PrxII)	5	3	0.0443	4.05	2.67660047622874e-06	0.0112925774092091	2.15	-213	-140	-276	1	MapMan	uPLM
TTCCTCCT	Chromatin organisation.histones.histone (H4)	8	4	0.0708	1.82	9.23108648990841e-06	0.0194729769504618	2.15	-245	-223	-357	1	MapMan	uPLM
TTCCTCCT	External stimuli response.damage.elicitor peptide precursor (proPEP)	8	4	0.0708	1.82	9.23108648990841e-06	0.0194729769504618	2.15	-245	-223	-357	1	MapMan	uPLM
CACCTGTG	Cytoskeleton organisation.microtubular network.alpha-beta-Tubulin heterodimer.component beta-Tubulin	9	3	0.0797	12	7.98270416867176e-07	0.00336790288876262	2.14	-371	-338	-384	1	MapMan	uPLM
GGCAGAAC	Secondary metabolism.phenolics.flavonoid biosynthesis.flavonol glycosides.flavonol 3-O-glycosyltransferase	5	2	0.0443	22.2	5.64014877307296e-06	0.0237957876735948	2.14	-372	-347	-382	1	MapMan	uPLM
GGTAAGGT	Lipid metabolism.lipid A biosynthesis.UDP-3-O-acyl N-acetylglucosamine deacetylase (LpxC)	4	4	0.0354	21.1	5.7245627233825e-12	2.41519301299508e-08	2.13	-236	-179	-280	1	MapMan	uPLM
CACAGGTG	Cytoskeleton organisation.microtubular network.alpha-beta-Tubulin heterodimer.component beta-Tubulin	9	3	0.0797	9.68	1.55636643193811e-06	0.00656630997634687	2.13	-378	-338	-391	1	MapMan	uPLM
CACAGGTG	RNA biosynthesis.DNA-dependent RNA polymerase (Pol) complexes.Pol I-V shared regulatory components.subunit 3	2	2	0.0177	6.45	7.2942336682814e-06	0.0153871859232396	2.13	-378	-338	-391	1	MapMan	uPLM
GTACGAG	Protein homeostasis.ubiquitin-proteasome system.ubiquitin-fold protein conjugation.MUB conjugation.conjugation E2 protein	7	3	0.062	3.75	1.17429345859885e-05	0.0495434410182856	2.13	-267	-218	-329	1	MapMan	tPLM
CGGGGT	Photosynthesis.photophosphorylation.photosystem II.LHC-II complex.component LHCb1/2/3	9	5	0.0797	5.15	5.16940271769537e-09	2.18097100659567e-05	2.12	-361	-323	-416	1	MapMan	uPLM
GCAAGAA	Protein biosynthesis.ribosome biogenesis.large ribosomal subunit (LSU).LSU proteome.component RPL13a	4	4	0.0354	0.891	2.46782321301011e-06	0.0104117461356896	2.12	-227	-161	-298	1	MapMan	uPLM
CGGCTCCA	RNA biosynthesis.RNA polymerase II-dependent transcription.SAGA transcription co-activator complex.SPT recruitment module.component TRA1	2	2	0.0177	8	4.70595720534284e-06	0.0198544334493415	2.12	-195	-180	-277	1	MapMan	uPLM
GCAAGAA	External stimuli response.pathogen.defense mechanisms.defensin activities.defensin (PDF1)	5	4	0.0443	0.891	1.19499660544944e-05	0.0252084533919559	2.12	-227	-161	-298	1	MapMan	uPLM
GAAGAGTC	Enzyme classification.EC_1 oxidoreductases.EC_1.3 oxidoreductase acting on CH-CH group of donor	33	5	0.292	14.7	4.06865056599437e-08	0.000171656367379302	2.11	-193	-172	-208	1	MapMan	uPLM
CTGCGCTT	Chromatin organisation.histone modifications.histone ubiquitination.BAH-EMF1 Polycomb gene silencing complex.component BAH	2	2	0.0177	11.1	2.40003817472485e-06	0.0101257610591641	2.11	-357	-331	-413	1	MapMan	uPLM
CAGGTCAA	RNA biosynthesis.transcriptional regulation.transcription factor (bHLH)	147	6	1.3	28.6	2.0296749141225e-07	0.000856319846268283	2.1	-405	-392	-441	1	MapMan	tPLM
CAGGTCAA	Secondary metabolism.glucosinolates.glucosinolate degradation.nitrilespecifier protein	4	2	0.0354	9.52	1.9720696572783e-05	0.0416008094202857	2.1	-405	-392	-441	1	MapMan	tPLM
GAGGAAGA	Chromatin organisation.histones.histone (H4)	8	6	0.0708	1.4	7.73186624171993e-08	0.000326207436738164	2.09	-254	-197	-342	1	MapMan	uPLM
GAACAGCT	Coenzyme metabolism.tetrahydrofolate biosynthesis.tetrahydrofolate (THF) interconversions.5,10-methylene-THF reductase	2	2	0.0177	6.67	6.82363794774713e-06	0.0287889285015451	2.09	-220	-199	-246	1	MapMan	uPLM
TCGGCCTT	Protein biosynthesis.ribosome biogenesis.large ribosomal subunit (LSU).LSU proteome.component RPL13a	4	3	0.0354	11.1	4.86907955060859e-08	0.000205426466240177	2.08	-228	-199	-323	1	MapMan	uPLM
GGATCTGC	Multi-process regulation.SnRK1-kinase regulatory system.SnRK1-activating protein kinase (GRIK)	2	2	0.0177	5.88	8.80013997399111e-06	0.0185638952751343	2.08	-392	-353	-438	1	MapMan	uPLM
GGATCTGC	Protein modification.phosphorylation.CAMK protein kinase superfamily.protein kinase (GRIK)	2	2	0.0177	5.88	8.80013997399111e-06	0.0185638952751343	2.08	-392	-353	-438	1	MapMan	uPLM
GCTCGTAT	Carbohydrate metabolism.fermentation.alcoholic fermentation.pyruvate decarboxylase	4	2	0.0354	16.7	6.20452957967963e-06	0.0261769102966684	2.08	-258	-234	-297	1	MapMan	uPLM
TGAGGAGG	Enzyme classification.EC_2 transferases.EC_2.4 glycosyltransferase	113	5	1	18.5	6.21784270364692e-06	0.0262330783666864	2.08	-273	-263	-294	1	MapMan	uPLM
TGAGATGA	Protein modification.glycosylation.O-linked glycosylation.hydroxyproline O-linked glycosylation.hydroxyproline-O-galactosyltransferase (GALT)	4	3	0.0354	2.08	8.04937586157703e-06	0.0339603167599935	2.08	-187	-159	-307	1	MapMan	miPLM
ACCGAT	Solute transport.channels.MIP family.tonoplast intrinsic protein (TIP)	9	5	0.0797	1.18	8.10833998270992e-06	0.0342090863870531	2.08	-279	-265	-363	1	MapMan	uPLM
GCTCGGAT	Amino acid metabolism.biosynthesis.glutamate family.histidine.histidinol-phosphate aminotransferase	2	2	0.0177	6.06	8.28248468140341e-06	0.034943802870841	2.08	-351	-279	-398	1	MapMan	uPLM
TGAGATGA	Cell wall organisation.cell wall proteins.hydroxyproline-rich glycoprotein activities.arabinogalactan-protein (AGP) activities.AGP glycosylation.AGP hydroxyproline O-galactosyltransferase	5	3	0.0443	2.08	1.99350383299368e-05	0.0420529633570016	2.08	-187	-159	-307	1	MapMan	miPLM
AAGTGGAT	Phytohormone action.cytokinin.perception and signal transduction.signal transducer (AHP)	6	3	0.0531	4.55	3.76709472130224e-06	0.0158933726291741	2.07	-305	-232	-320	1	MapMan	miPLM
CCTGAGAG	Enzyme classification.EC_1 oxidoreductases.EC_1.14 oxidoreductase acting on paired donor with incorporation or reduction of molecular oxygen	164	9	1.45	25	1.55245574765851e-09	6.54981079937124e-06	2.06	-423	-394	-452	1	MapMan	uPLM
GCCATGGA	Chromatin organisation.histones.histone (H4)	8	4	0.0708	5	1.60017593543597e-07	0.000675114227160435	2.06	-256	-160	-293	1	MapMan	uPLM
CGAATGGG	Protein homeostasis.protein quality control.Hsp90 chaperone system.Hsp90-co-chaperone (SGT1)	2	2	0.0177	13.3	1.64708502187e-06	0.00694905170726952	2.06	-315	-294	-340	1	MapMan	uPLM
CCTGAGAG	RNA biosynthesis.RNA polymerase III-dependent transcription.TFIIIc transcription factor complex.component TFC7/Tau55	2	2	0.0177	5.56	9.88251013121997e-06	0.0208471551218085	2.06	-423	-394	-452	1	MapMan	uPLM
AAGCCTT	Lipid metabolism.lipid A biosynthesis.UDP-3-O-acyl N-acetylglucosamine deacetylase (LpxC)	4	4	0.0354	1.42	3.7554385375026e-07	0.00158441951897235	2.05	-178	-163	-294	1	MapMan	uPLM
CCTCTACG	Chromatin organisation.histones.histone (H4)	8	5	0.0708	17.9	3.58220417952081e-12	1.51133194333983e-08	2.04	-319	-234	-371	1	MapMan	uPLM
CCTCTACG	Protein biosynthesis.ribosome biogenesis.large ribosomal subunit (LSU).LSU proteome.component RPL9	3	2	0.0266	7.14	1.7761207845045e-05	0.0374672679491224	2.04	-319	-234	-371	1	MapMan	uPLM
CTTGTTGC	Protein biosynthesis.ribosome biogenesis.small ribosomal subunit (SSU).SSU proteome.component RPS16	3	3	0.0266	2.63	1.002314697454e-06	0.00422876570855841	2.02	-259	-242	-389	1	MapMan	miPLM
AGAGTTGC	Carbohydrate metabolism.fermentation.alcoholic fermentation.pyruvate decarboxylase	4	2	0.0354	33.3	1.41112030764567e-06	0.00595351657795708	2.02	-285	-279	-295	1	MapMan	miPLM
CTTCTGTG	External stimuli response.pathogen.defense mechanisms.defensin activities.defensin (PDF1)	5	4	0.0443	4.44	1.87541179325241e-08	7.91236235573192e-05	2.01	-293	-224	-346	1	MapMan	uPLM
TTCTTGC	Protein biosynthesis.ribosome biogenesis.large ribosomal subunit (LSU).LSU proteome.component RPL13a	4	4	0.0354	1	1.53634576854375e-06	0.00648184279748608	2.01	-191	-162	-284	1	MapMan	uPLM
TTCTTGC	External stimuli response.pathogen.defense mechanisms.defensin activities.defensin (PDF1)	5	4	0.0443	1	7.4666839885108e-06	0.0157509698737635	2.01	-191	-162	-284	1	MapMan	uPLM
CCTGTTTA	Protein biosynthesis.ribosome biogenesis.small ribosomal subunit (SSU).SSU proteome.component RPS20	3	2	0.0266	10.5	8.03910874756323e-06	0.0339169998059693	2.01	-351	-305	-371	1	MapMan	uPLM
GTTACAAA	Lipid metabolism.lipid A biosynthesis.UDP-3-O-acyl N-acetylglucosamine deacetylase (LpxC)	4	4	0.0354	1.4	3.97508163503197e-07	0.00167708694181999	7.58	-37	-19	-150	2	MapMan	uPLM
TTTGTAAC	Lipid metabolism.lipid A biosynthesis.UDP-3-O-acyl N-acetylglucosamine deacetylase (LpxC)	4	4	0.0354	1.48	3.19822790111386e-07	0.00134933235147994	6.87	-42	-19	-142	2	MapMan	uPLM
ATACA	Protein modification.phosphorylation.TKL protein kinase superfamily.protein kinase (L-lectin)	21	20	0.186	0.379	2.86729027778325e-06	0.0120970976819675	6.58	-43	-16	-133	2	MapMan	uPLM
GTTACAA	Lipid metabolism.lipid A biosynthesis.UDP-3-O-acyl N-acetylglucosamine deacetylase (LpxC)	4	4	0.0354	0.726	5.61066707599233e-06	0.0236714043936117	6.26	-38	-23	-124	2	MapMan	uPLM
ATACAT	Protein modification.phosphorylation.TKL protein kinase superfamily.protein kinase (L-lectin)	21	14	0.186	0.64	2.9288818798361e-06	0.0123569526510285	5.89	-41	-9	-137	2	MapMan	uPLM
TGTAT	Protein modification.phosphorylation.TKL protein kinase superfamily.protein kinase (L-lectin)	21	20	0.186	0.398	1.08806496223028e-06	0.00459054607564954	5.8	-48	-28	-137	2	MapMan	uPLM
TTGTAAC	Lipid metabolism.lipid A biosynthesis.UDP-3-O-acyl N-acetylglucosamine deacetylase (LpxC)	4	4	0.0354	0.707	6.24884404593769e-06	0.0263638730298111	5.79	-45	-29	-132	2	MapMan	uPLM
TTGTAATA	Phytohormone action.abscisic acid.perception and signalling.PYR/PYL-receptor.cytoplasm-localized receptor complex.regulatory phosphatase component	4	4	0.0354	1.47	3.29459129977786e-07	0.00138998806937628	5.62	-51	-19	-109	2	MapMan	uPLM
TTGTAATA	Solute transport.carrier-mediated transport.MOP superfamily.MATE family.metabolite transporter (DTX)	36	7	0.319	2.57	1.99833321533233e-05	0.0421548391774356	5.62	-51	-19	-109	2	MapMan	uPLM
ATTTGTAA	Lipid metabolism.lipid A biosynthesis.UDP-3-O-acyl N-acetylglucosamine deacetylase (LpxC)	4	4	0.0354	1.2	7.34214950258574e-07	0.00309765287514092	5.48	-48	-16	-125	2	MapMan	uPLM
TGTTACAA	Lipid metabolism.lipid A biosynthesis.UDP-3-O-acyl N-acetylglucosamine deacetylase (LpxC)	4	4	0.0354	1.67	1.95786397395686e-07	0.000826022810612401	5.31	-36	-20	-122	2	MapMan	uPLM
ATTACAAC	Phytohormone action.abscisic acid.perception and signalling.PYR/PYL-receptor.cytoplasm-localized receptor complex.regulatory phosphatase component	4	3	0.0354	2.14	7.39458393466641e-06	0.0311977496203576	5.28	-43	-33	-105	2	MapMan	uPLM
TATAC	Solute transport.carrier-mediated transport.MFS superfamily.SP family.monosaccharide transporter (ERD6)	17	14	0.151	0.449	4.0645966707573e-06	0.017148533353925	5.07	-40	-10	-129	2	MapMan	uPLM
TTACAAC	Phytohormone action.abscisic acid.perception and signalling.PYR/PYL-receptor.cytoplasm-localized receptor complex.regulatory phosphatase component	4	4	0.0354	1.01	1.47543215137572e-06	0.00622484824665417	4.87	-48	-33	-111	2	MapMan	uPLM
TACAAAC	RNA biosynthesis.transcriptional regulation.Homeobox transcription factor superfamily.transcription factor (HD-ZIP I/II)	22	8	0.195	1.38	7.67786103892494e-06	0.0323928957232243	4.81	-40	-31	-136	2	MapMan	uPLM
ATGTAT	Protein modification.phosphorylation.TKL protein kinase superfamily.protein kinase (L-lectin)	21	13	0.186	0.715	2.6743546142964e-06	0.0112831021177165	4.79	-45	-30	-130	2	MapMan	uPLM
TGTTACA	Lipid metabolism.lipid A biosynthesis.UDP-3-O-acyl N-acetylglucosamine deacetylase (LpxC)	4	4	0.0354	0.826	3.33527705050108e-06	0.0140715338760641	4.76	-32	-25	-102	2	MapMan	uPLM
CTTACAA	Cell wall organisation.cutin and suberin.cuticular lipid formation.fatty acyl omega-hydroxylase	5	4	0.0443	1.17	3.9899599899374e-06	0.0168336411975459	4.76	-39	-24	-111	2	MapMan	uPLM
TTGTAACA	Lipid metabolism.lipid A biosynthesis.UDP-3-O-acyl N-acetylglucosamine deacetylase (LpxC)	4	4	0.0354	1.62	2.23529722633369e-07	0.000943071899790184	4.72	-44	-27	-130	2	MapMan	uPLM
ATTTACA	Protein homeostasis.ubiquitin-proteasome system.ubiquitin-fold protein conjugation.ubiquitin conjugation (ubiquitylation).ubiquitin-ligase E3 activities.RING-domain E3 ligase activities.RING-v-class E3 ligase	13	7	0.115	0.966	5.33029697807976e-06	0.0224885229505185	4.7	-33	-6	-120	2	MapMan	uPLM
TTACAAAT	Lipid metabolism.lipid A biosynthesis.UDP-3-O-acyl N-acetylglucosamine deacetylase (LpxC)	4	4	0.0354	1.48	3.19822790111386e-07	0.00134933235147994	4.66	-37	-23	-100	2	MapMan	uPLM
ATTTGTA	Lipid metabolism.lipid A biosynthesis.UDP-3-O-acyl N-acetylglucosamine deacetylase (LpxC)	4	4	0.0354	0.668	7.84324724112799e-06	0.033090660110319	4.5	-57	-35	-104	2	MapMan	uPLM
TATAATAA	External stimuli response.pathogen.defense mechanisms.defensin activities.defensin (PDF1)	5	3	0.0443	2.63	9.87589311053649e-06	0.0416663930333534	4.49	-31	-20	-33	2	MapMan	uPLM
ATGTTACA	Lipid metabolism.lipid A biosynthesis.UDP-3-O-acyl N-acetylglucosamine deacetylase (LpxC)	4	4	0.0354	1.86	1.27854201959152e-07	0.000539416878065663	4.4	-35	-16	-130	2	MapMan	uPLM
TACAAAAA	Solute transport.carrier-mediated transport.MOP superfamily.MATE family.metabolite transporter (DTX)	36	9	0.319	1.98	9.2204481363501e-06	0.0389010706872611	4.16	-37	-5	-117	2	MapMan	uPLM
TAAACAT	Secondary metabolism.phenolics.flavonoid biosynthesis.flavonol glycosides.flavonol-3-O-rhamnosyltransferase	4	4	0.0354	0.675	7.53291732087593e-06	0.0317813781767756	4.14	-37	7	-86	2	MapMan	uPLM
TACAAGTA	Nutrient uptake.copper uptake.regulation.bHLH-Ib-class iron/copper homeostasis regulator	3	3	0.0266	2.14	1.86562650661413e-06	0.0039355391157025	4.13	-30	-7	-125	2	MapMan	uPLM
TACAAGTA	Nutrient uptake.iron uptake.regulation.bHLH-Ib-class iron/copper homeostasis regulator	3	3	0.0266	2.14	1.86562650661413e-06	0.0039355391157025	4.13	-30	-7	-125	2	MapMan	uPLM
AGTTTACA	Vesicle trafficking.Coat protein II (COPII) coatomer machinery.guanyl-nucleotide exchange factor (Sec12)	3	3	0.0266	1.9	2.68833953527821e-06	0.0113421044993388	4.11	-32	-7	-117	2	MapMan	uPLM
TGTAACAT	Lipid metabolism.lipid A biosynthesis.UDP-3-O-acyl N-acetylglucosamine deacetylase (LpxC)	4	4	0.0354	2.52	3.78639371165945e-08	0.000159747950694912	4.05	-35	-27	-103	2	MapMan	uPLM
ATGTTAC	Lipid metabolism.lipid A biosynthesis.UDP-3-O-acyl N-acetylglucosamine deacetylase (LpxC)	4	4	0.0354	1.05	1.27640027842411e-06	0.00538513277467134	3.94	-33	-18	-129	2	MapMan	tPLM
TTTTTGTA	Solute transport.carrier-mediated transport.MOP superfamily.MATE family.metabolite transporter (DTX)	36	9	0.319	2.13	5.00499732467274e-06	0.0211160837127943	3.93	-42	-25	-122	2	MapMan	uPLM
AACAATAT	Protein biosynthesis.ribosome biogenesis.small ribosomal subunit (SSU).SSU proteome.component RPS2	6	4	0.0531	1.56	3.79380853064767e-06	0.0160060781908025	3.91	-26	33	-103	2	MapMan	uPLM
GAATACA	Lipid metabolism.lipid A biosynthesis.UDP-3-O-acyl N-acetylglucosamine deacetylase (LpxC)	4	4	0.0354	1.15	8.97341085314833e-07	0.00378588203894328	3.83	-32	-13	-128	2	MapMan	uPLM
AATACAG	Lipid metabolism.lipid A biosynthesis.UDP-3-O-acyl N-acetylglucosamine deacetylase (LpxC)	4	4	0.0354	1.35	4.69207358996701e-07	0.00197958584760708	3.78	-31	-4	-131	2	MapMan	tPLM
TGTATTC	Lipid metabolism.lipid A biosynthesis.UDP-3-O-acyl N-acetylglucosamine deacetylase (LpxC)	4	4	0.0354	1.27	5.94410457767794e-07	0.00250781772132232	3.78	-38	-26	-130	2	MapMan	uPLM
TAACATT	Lipid metabolism.lipid A biosynthesis.UDP-3-O-acyl N-acetylglucosamine deacetylase (LpxC)	4	4	0.0354	0.618	1.06838969099513e-05	0.0450753610630847	3.76	-37	4	-100	2	MapMan	uPLM
TACTTGTA	Nutrient uptake.copper uptake.regulation.bHLH-Ib-class iron/copper homeostasis regulator	3	3	0.0266	1.99	2.34453789112065e-06	0.00494580268131902	3.75	-42	-1	-132	2	MapMan	uPLM
TACTTGTA	Nutrient uptake.iron uptake.regulation.bHLH-Ib-class iron/copper homeostasis regulator	3	3	0.0266	1.99	2.34453789112065e-06	0.00494580268131902	3.75	-42	-1	-132	2	MapMan	uPLM
GTAACAT	Lipid metabolism.lipid A biosynthesis.UDP-3-O-acyl N-acetylglucosamine deacetylase (LpxC)	4	4	0.0354	0.99	1.61511758300495e-06	0.00681418108269786	3.62	-36	-20	-137	2	MapMan	uPLM
AATGTTAC	Lipid metabolism.lipid A biosynthesis.UDP-3-O-acyl N-acetylglucosamine deacetylase (LpxC)	4	4	0.0354	3.05	1.73046028346988e-08	7.30081193595943e-05	3.49	-32	-21	-102	2	MapMan	miPLM
AATTGTAA	Phytohormone action.abscisic acid.perception and signalling.PYR/PYL-receptor.cytoplasm-localized receptor complex.regulatory phosphatase component	4	3	0.0354	2.38	5.38271671634992e-06	0.0227096818262803	3.4	-47	-32	-84	2	MapMan	uPLM
GTATTC	Lipid metabolism.lipid A biosynthesis.UDP-3-O-acyl N-acetylglucosamine deacetylase (LpxC)	4	4	0.0354	0.731	5.44907366602061e-06	0.0229896417969409	3.38	-40	-23	-132	2	MapMan	uPLM
TACAAACT	Protein homeostasis.proteolysis.serine-type peptidase activities.S8-class protease (subtilisin) families.protease (SBT2)	6	3	0.0531	3.26	1.02844348498362e-05	0.0433900306314591	3.31	-37	-27	-90	2	MapMan	uPLM
ACTGTATT	Lipid metabolism.lipid A biosynthesis.UDP-3-O-acyl N-acetylglucosamine deacetylase (LpxC)	4	4	0.0354	4.21	4.70185836821744e-09	1.98371404555094e-05	3.27	-46	3	-124	2	MapMan	uPLM
GTAACATT	Lipid metabolism.lipid A biosynthesis.UDP-3-O-acyl N-acetylglucosamine deacetylase (LpxC)	4	3	0.0354	2.68	3.77259379364417e-06	0.0159165732153848	3.21	-38	-29	-97	2	MapMan	miPLM
GAATAC	Lipid metabolism.lipid A biosynthesis.UDP-3-O-acyl N-acetylglucosamine deacetylase (LpxC)	4	4	0.0354	0.742	5.13638328967733e-06	0.0216704010991487	3.06	-35	-11	-117	2	MapMan	uPLM
CACATAAC	Protein biosynthesis.ribosome biogenesis.small ribosomal subunit (SSU).SSU proteome.component RPS17	4	3	0.0354	8.11	1.29256660749366e-07	0.000545333851701576	2.98	-53	-21	-69	2	MapMan	miPLM
AAACTGT	Lipid metabolism.lipid A biosynthesis.UDP-3-O-acyl N-acetylglucosamine deacetylase (LpxC)	4	4	0.0354	1.3	5.36019430603921e-07	0.00226146597771794	2.98	-57	-18	-99	2	MapMan	uPLM
[truncated: 1,612 more rows]

## Sheet: Supplementary Table 7c
Supplementary Table 7c: Enriched MapMan terms for 5’-PLMs in Z. mays
[truncated: 6,361 more rows]

## Sheet: Supplementary Table 7d
Supplementary Table 7d: Enriched MapMan terms for 3’-PLMs in Z. mays
[truncated: 9,829 more rows]
