# Supplementary material for: A comprehensive map of preferentially located motifs reveals distinct proximal cis-regulatory sequences in plants
Source: Front Plant Sci. 2022 Oct 12;13:976371. doi: 10.3389/fpls.2022.976371 (PMC9597372; doi:10.3389/fpls.2022.976371)
Supplement: Supplementary file 3 [file DataSheet_3.zip › Supplementary_Table11_LBM_modules.xlsx]

## Sheet: Supplementary Table 11a
Supplementary Table 11a: HOM04M002476 genes in each gene LBM group
G1	G2	G3
Zm00001d025760	Zm00001d022150	Zm00001d046511
Zm00001d047809	Zm00001d044865	Zm00001d044180
Zm00001d045306	Zm00001d047811	Zm00001d023747
Zm00001d021068		Zm00001d029709
Zm00001d047810		Zm00001d051755
Zm00001d035511		Zm00001d018952
Zm00001d048184		Zm00001d015683
		Zm00001d027784
		Zm00001d025309
		Zm00001d007289
		Zm00001d010145
		Zm00001d040577
		Zm00001d015622
		Zm00001d005744
		Zm00001d024459
		Zm00001d006869
		Zm00001d045424
		Zm00001d043688
		Zm00001d033203
		Zm00001d007332
		Zm00001d026637
		Zm00001d030764
		Zm00001d023497
		Zm00001d024209
		Zm00001d050217
		Zm00001d039890
		Zm00001d015244
		Zm00001d052980
		Zm00001d005419
		Zm00001d052674
		Zm00001d037853
		Zm00001d026482
		Zm00001d031411
		Zm00001d009242
		Zm00001d032534
		Zm00001d019105
		Zm00001d034544
		Zm00001d048386
		Zm00001d024278
		Zm00001d020806
		Zm00001d036682
		Zm00001d030703
		Zm00001d046638
		Zm00001d051510
		Zm00001d010923
		Zm00001d005024
		Zm00001d052830
		Zm00001d034222
		Zm00001d008765
		Zm00001d047605
		Zm00001d024910
		Zm00001d015500
		Zm00001d003100
		Zm00001d050934

## Sheet: Supplementary Table 11b
Supplementary Table 11b: TFs from our reference (JASPAR plus 104 maize leaf TF) in each TF LBM group
TF1	TF2	TF3
BEH2	EPR1	KAN2
BEH4	AtLHY1	MYR_2
BZR2	RVE5	PHL12
BEH3	LCL1	PHL11
BZR1	AT3G10113	HHO3
FHY3	CCA1	AT2G40260
	RVE1	PHL7
	RVE7	EFM
	RVE6	PHL1
	At3g09600	AT3G24120
	WRKY22	AT1G13300
	dof4.5	HHO5
	OBP4	HSFC1
	CDF_3	HSFB2A
	COG1	HHO6
	AT2G28810	HHO2
	AT3G52440	TCX3
	OBP3	C3H40
	MNB1A	SPL5
	WRKY50	SPL3
	AT5G66940	SPL14
	WRKY17	TSO1
	WRKY7	SPL1
	CDF_2	SPL15
	DAG2	POPTR_0002s00440g
	Dof3	SPL11
	AT3G45610	SPL13
	AT1G69570	HSFB2B
	AT1G47655	HSFA6B
	WRKY70	FAR1
	PBF
	WRKY71
	Adof1
	WRKY11
	DOF2.5
	WRKY27
	DOF17
	DOF22
	DOF21
	DOF30
	GLK2
	GLK1
	COL7
	Orphan
	WRKY65
	WRKY26
	WRKY33
	WRKY14
	WRKY3
	WRKY24
	WRKY29
	WRKY46
	ATHB53
	ATHB20
	ALF2
	PCO135758
	HMG1
	HB84
	EREB98
	EREB211
	ABF3
	REF6
	MYBR32
	MYB56
	AGL42
	bHLH136
	MYB37
	MYB62
	MYB88
	MYB38
	MYBR87
	bHLH163
	COL8
	NAC23
	bZIP910
	TGA2
	AGL55
	GLK9
	NAC078
	KAN4
	ARR11
	GLK53
	ARR14
	GLK25
	UIF1
	ARR2
	NTL9
	HB66
	HB34
	MYBST1
	MYBR26
	WRKY94
	HB70
	GRAS49
	MYBR17
	ATHB23
	MYB27
	WRKY95
	WRKY82
	bHLH130
	bHLH80
	bZIP104
	NAC109
	bHLH172
	bHLH162
	NAC080
	NAC028
	bHLH43
	CCHH133
	EREB147
	HB38
	GRAS23
	ARALYDRAFT_496250
	TCP4
	COL18
	MYB6
	MYB31
	ERF018
	RAP21
	DEAR3
	ERF035
	PHYPADRAFT_64121
	DREB26
	DREB1B
	PHYPADRAFT_182268
	ERF017
	AT1G36060
	AT2G44940
	ARF18
	RAP2-1
	ARF5
	CEJ1
	DREB19
	ERF38
	AT4G16750
	DREB1C
	RAX3
	DEAR5
	DREB1E
	ERF043
	DRE1C
	DREB1A
	RAP2-10
	CBF1
	AT1G01250
	ERF015
	AT1G44830
	DREB2
	CBF4
	PHYPADRAFT_173530
	MYB15
	PHYPADRAFT_28324
	ARF3
	ERF019
	ERF037
	AT1G77640
	AT3G16280
	ARF35
	RAP210
	ERF039
	DREB1G
	AT4G32800
	CBF2
	ERF027
	ARF1
	DREB2C
	TINY
	ARF4
	AT1G14580
	MGP
	NUC
	IDD5
	IDD4
	IDD7
	IDD2
	JKD
	NAC083
	NAC029
	ZIM28
	HB33
	ZIM18
	MAB16
	bZIP38
	LG2
	EREB198
	EREB18
	GATA12
	NAC49
	bHLH91
	ZIM3
	bHLH145
	WRKY53
	GLK11
	GLK52
	MYBR40
	bZIP9
	bZIP40
	TCP23
	TCP24
	PTF1
	TCP17
	TCP5
	TCP3
	EREB97
	ALF7
	EREB172
	EREB71
	ZIM27
	WRKY25
	EREB54
	ATHB18
	ATHB13
	ZHD3
	ATHB40
	ATHB-51
	ATHB4
	ATHB-16
	ATHB7
	HAT5
	MYBR43
	MYB81
	COL2
	bHLH118
	EREB34
	HAG7
	ZmLHY1
	ZIM1
	EREB102
	MYBR64
	MYBR41
	COL13
	EREB209
	bHLH129
	EREB109
	ARALYDRAFT_484486
	TCP14
	ARALYDRAFT_495258
	TCP7
	GATA20
	ATHB-9
	HAT2
	ATHB-5
	HAT22
	ATHB-12
	HAT1
	MYBR96
	ZIM16
	bHLH47
	ARF27
	ARF14
	ARF8
	ERF021
	ARF29
	GATA11
	GATA10
	bHLH108
	COL3
	bZIP113
	KNOX6
	EREB17
	AT1G22810
	TCP10
	ARALYDRAFT_493022
	bZIP42
	GBF6
	bZIP48
	O2
	bZIP44
	bZIP911
	bZIP53
	bZIP43
	AT1G72740
	AT4G12670
	TRP1
	TRP2
	TBP3
	ARF2
	ARF7
	MYB57
	SMZ
	EmBP-1
	MYB33
	SIG6
	ARALYDRAFT_897773
	TCP16
	MYB118
	MYB98
	MYB119
	WRKY2
	WRKY15
	WRKY47
	WRKY23
	WRKY45
	WRKY55
	WRKY12
	WRKY63
	WRKY20
	WRKY31
	WRKY38
	WRKY42
	WRKY30
	WRKY60
	WRKY62
	WRKY28
	MYB3R5
	WRKY75
	WRKY6
	ZHD1
	SGR5
	DPBF3
	bZIP50
	TGA1
	TGA4
	bZIP28
	HYH
	bZIP68
	BZIP60
	TGA6
	bZIP3
	TGA5
	TGA3
	TGA10
	TGA1A
	ABF4
	bZIP16
	bZIP14
	GBF3
	TGA9
	GATA6
	GATA9
	GATA14
	MYB4
	OsI_08196
	AT5G47660
	GT-1
	ZHD6
	ZHD5
	ATHB34
	TSAR1
	DYT1
	ABF2
	BHLH34
	SPT
	BHLH13
	PIF3
	PHYPADRAFT_143875
	ABF1
	NAC055
	PIF7
	MYC3
	BIM3
	bHLH69
	PIF5
	MYC4
	AIB
	PIF1
	bHLH74
	UNE10
	bHLH18
	PIF4
	HBI1
	BHLH3
	AREB3
	bHLH77
	OJ1058_F05.8
	MYC2
	HY5
	GBF2
	NAC025
	bHLH31
	BHLH104
	BIM2
	ABI5
	PHYPADRAFT_48267
	BHLH78
	GT-A3
	Glyma19g26560.1
	TCP21
	At1g72010
	TSAR2

## Sheet: Supplementary Table 11c
Supplementary Table 11c: TF families from our reference (JASPAR plus 104 maize leaf TF) in each TF LBM group
TF1	TF2	TF3
BZR	Alfin-like	C3H Zinc Figer
SWIM-type zinc finger	AP2/ERF domain	CPP
	B3 domain	CXC
	Basic helix-loop-helix factors (bHLH)	G2-like
	Basic leucine zipper factors (bZIP)	HSF factors
	C2C2-COL	SBP-type zinc finger
	C2H2 zinc finger factors
	Dof-type
	ELF3
	EREB
	GATA-type zinc fingers
	GLK
	GNAT
	GRAS
	HB
	HD-ZIP factors
	HMG
	Homeo domain factors
	LHY
	MADS box factors
	Myb
	Myb-related
	NAC/NAM
	Orphan
	Sigma-like
	TCP domain
	Trihelix
	WRKY
	ZIM

## Sheet: Supplementary Table 11d
Supplementary Table 11d: Interactions between TF and targeted gene from HOM04M002476 family
TF_from_JASPAR_and_104_maize_leaf_ChIP	Family	Targeted_ HOM04M002476_gene	Targeted_ HOM04M002476_gene_LBM_group	TF_LBM_group
BEH2	BZR	Zm00001d021068	1	1
BEH2	BZR	Zm00001d025760	1	1
BEH2	BZR	Zm00001d035511	1	1
BEH3	BZR	Zm00001d021068	1	1
BEH3	BZR	Zm00001d025760	1	1
BEH3	BZR	Zm00001d035511	1	1
BEH4	BZR	Zm00001d021068	1	1
BEH4	BZR	Zm00001d025760	1	1
BEH4	BZR	Zm00001d035511	1	1
BZR1	BZR	Zm00001d021068	1	1
BZR1	BZR	Zm00001d025760	1	1
BZR1	BZR	Zm00001d035511	1	1
BZR2	BZR	Zm00001d021068	1	1
BZR2	BZR	Zm00001d025760	1	1
BZR2	BZR	Zm00001d035511	1	1
FHY3	SWIM-type zinc finger	Zm00001d021068	1	1
DRE1C	AP2/ERF domain	Zm00001d047809	1	2
DRE1C	AP2/ERF domain	Zm00001d047810	1	2
DREB1E	AP2/ERF domain	Zm00001d047809	1	2
DREB1E	AP2/ERF domain	Zm00001d047810	1	2
AIB	Basic helix-loop-helix factors (bHLH)	Zm00001d021068	1	2
AIB	Basic helix-loop-helix factors (bHLH)	Zm00001d025760	1	2
AIB	Basic helix-loop-helix factors (bHLH)	Zm00001d035511	1	2
BHLH104	Basic helix-loop-helix factors (bHLH)	Zm00001d021068	1	2
BHLH104	Basic helix-loop-helix factors (bHLH)	Zm00001d025760	1	2
BHLH104	Basic helix-loop-helix factors (bHLH)	Zm00001d035511	1	2
BHLH13	Basic helix-loop-helix factors (bHLH)	Zm00001d021068	1	2
BHLH13	Basic helix-loop-helix factors (bHLH)	Zm00001d025760	1	2
BHLH13	Basic helix-loop-helix factors (bHLH)	Zm00001d035511	1	2
bHLH163	Basic helix-loop-helix factors (bHLH)	Zm00001d047809	1	2
bHLH163	Basic helix-loop-helix factors (bHLH)	Zm00001d047810	1	2
bHLH18	Basic helix-loop-helix factors (bHLH)	Zm00001d021068	1	2
bHLH18	Basic helix-loop-helix factors (bHLH)	Zm00001d025760	1	2
bHLH18	Basic helix-loop-helix factors (bHLH)	Zm00001d035511	1	2
BHLH3	Basic helix-loop-helix factors (bHLH)	Zm00001d021068	1	2
BHLH3	Basic helix-loop-helix factors (bHLH)	Zm00001d025760	1	2
BHLH3	Basic helix-loop-helix factors (bHLH)	Zm00001d035511	1	2
bHLH31	Basic helix-loop-helix factors (bHLH)	Zm00001d021068	1	2
bHLH31	Basic helix-loop-helix factors (bHLH)	Zm00001d025760	1	2
bHLH31	Basic helix-loop-helix factors (bHLH)	Zm00001d035511	1	2
BHLH34	Basic helix-loop-helix factors (bHLH)	Zm00001d021068	1	2
BHLH34	Basic helix-loop-helix factors (bHLH)	Zm00001d025760	1	2
BHLH34	Basic helix-loop-helix factors (bHLH)	Zm00001d035511	1	2
bHLH43	Basic helix-loop-helix factors (bHLH)	Zm00001d047809	1	2
bHLH43	Basic helix-loop-helix factors (bHLH)	Zm00001d047810	1	2
bHLH69	Basic helix-loop-helix factors (bHLH)	Zm00001d021068	1	2
bHLH69	Basic helix-loop-helix factors (bHLH)	Zm00001d025760	1	2
bHLH69	Basic helix-loop-helix factors (bHLH)	Zm00001d035511	1	2
bHLH74	Basic helix-loop-helix factors (bHLH)	Zm00001d021068	1	2
bHLH74	Basic helix-loop-helix factors (bHLH)	Zm00001d025760	1	2
bHLH74	Basic helix-loop-helix factors (bHLH)	Zm00001d035511	1	2
bHLH77	Basic helix-loop-helix factors (bHLH)	Zm00001d021068	1	2
bHLH77	Basic helix-loop-helix factors (bHLH)	Zm00001d025760	1	2
bHLH77	Basic helix-loop-helix factors (bHLH)	Zm00001d035511	1	2
BHLH78	Basic helix-loop-helix factors (bHLH)	Zm00001d021068	1	2
BHLH78	Basic helix-loop-helix factors (bHLH)	Zm00001d025760	1	2
BHLH78	Basic helix-loop-helix factors (bHLH)	Zm00001d035511	1	2
BIM2	Basic helix-loop-helix factors (bHLH)	Zm00001d021068	1	2
BIM2	Basic helix-loop-helix factors (bHLH)	Zm00001d025760	1	2
BIM2	Basic helix-loop-helix factors (bHLH)	Zm00001d035511	1	2
BIM3	Basic helix-loop-helix factors (bHLH)	Zm00001d021068	1	2
BIM3	Basic helix-loop-helix factors (bHLH)	Zm00001d025760	1	2
BIM3	Basic helix-loop-helix factors (bHLH)	Zm00001d035511	1	2
DYT1	Basic helix-loop-helix factors (bHLH)	Zm00001d021068	1	2
DYT1	Basic helix-loop-helix factors (bHLH)	Zm00001d025760	1	2
DYT1	Basic helix-loop-helix factors (bHLH)	Zm00001d035511	1	2
HBI1	Basic helix-loop-helix factors (bHLH)	Zm00001d021068	1	2
HBI1	Basic helix-loop-helix factors (bHLH)	Zm00001d025760	1	2
HBI1	Basic helix-loop-helix factors (bHLH)	Zm00001d035511	1	2
MYC2	Basic helix-loop-helix factors (bHLH)	Zm00001d021068	1	2
MYC2	Basic helix-loop-helix factors (bHLH)	Zm00001d025760	1	2
MYC2	Basic helix-loop-helix factors (bHLH)	Zm00001d035511	1	2
MYC3	Basic helix-loop-helix factors (bHLH)	Zm00001d021068	1	2
MYC3	Basic helix-loop-helix factors (bHLH)	Zm00001d025760	1	2
MYC3	Basic helix-loop-helix factors (bHLH)	Zm00001d035511	1	2
MYC4	Basic helix-loop-helix factors (bHLH)	Zm00001d021068	1	2
MYC4	Basic helix-loop-helix factors (bHLH)	Zm00001d025760	1	2
MYC4	Basic helix-loop-helix factors (bHLH)	Zm00001d035511	1	2
PHYPADRAFT_143875	Basic helix-loop-helix factors (bHLH)	Zm00001d021068	1	2
PHYPADRAFT_143875	Basic helix-loop-helix factors (bHLH)	Zm00001d025760	1	2
PHYPADRAFT_143875	Basic helix-loop-helix factors (bHLH)	Zm00001d035511	1	2
PHYPADRAFT_48267	Basic helix-loop-helix factors (bHLH)	Zm00001d021068	1	2
PHYPADRAFT_48267	Basic helix-loop-helix factors (bHLH)	Zm00001d025760	1	2
PHYPADRAFT_48267	Basic helix-loop-helix factors (bHLH)	Zm00001d035511	1	2
PIF1	Basic helix-loop-helix factors (bHLH)	Zm00001d021068	1	2
PIF1	Basic helix-loop-helix factors (bHLH)	Zm00001d025760	1	2
PIF1	Basic helix-loop-helix factors (bHLH)	Zm00001d035511	1	2
PIF3	Basic helix-loop-helix factors (bHLH)	Zm00001d021068	1	2
PIF3	Basic helix-loop-helix factors (bHLH)	Zm00001d025760	1	2
PIF3	Basic helix-loop-helix factors (bHLH)	Zm00001d035511	1	2
PIF4	Basic helix-loop-helix factors (bHLH)	Zm00001d021068	1	2
PIF4	Basic helix-loop-helix factors (bHLH)	Zm00001d025760	1	2
PIF4	Basic helix-loop-helix factors (bHLH)	Zm00001d035511	1	2
PIF5	Basic helix-loop-helix factors (bHLH)	Zm00001d021068	1	2
PIF5	Basic helix-loop-helix factors (bHLH)	Zm00001d025760	1	2
PIF5	Basic helix-loop-helix factors (bHLH)	Zm00001d035511	1	2
PIF7	Basic helix-loop-helix factors (bHLH)	Zm00001d021068	1	2
PIF7	Basic helix-loop-helix factors (bHLH)	Zm00001d025760	1	2
PIF7	Basic helix-loop-helix factors (bHLH)	Zm00001d035511	1	2
SPT	Basic helix-loop-helix factors (bHLH)	Zm00001d021068	1	2
SPT	Basic helix-loop-helix factors (bHLH)	Zm00001d025760	1	2
SPT	Basic helix-loop-helix factors (bHLH)	Zm00001d035511	1	2
TSAR1	Basic helix-loop-helix factors (bHLH)	Zm00001d021068	1	2
TSAR1	Basic helix-loop-helix factors (bHLH)	Zm00001d025760	1	2
TSAR1	Basic helix-loop-helix factors (bHLH)	Zm00001d035511	1	2
TSAR2	Basic helix-loop-helix factors (bHLH)	Zm00001d021068	1	2
UNE10	Basic helix-loop-helix factors (bHLH)	Zm00001d021068	1	2
UNE10	Basic helix-loop-helix factors (bHLH)	Zm00001d025760	1	2
UNE10	Basic helix-loop-helix factors (bHLH)	Zm00001d035511	1	2
ABF1	Basic leucine zipper factors (bZIP)	Zm00001d021068	1	2
ABF1	Basic leucine zipper factors (bZIP)	Zm00001d025760	1	2
ABF1	Basic leucine zipper factors (bZIP)	Zm00001d035511	1	2
ABF2	Basic leucine zipper factors (bZIP)	Zm00001d021068	1	2
ABF2	Basic leucine zipper factors (bZIP)	Zm00001d025760	1	2
ABF2	Basic leucine zipper factors (bZIP)	Zm00001d035511	1	2
ABF3	Basic leucine zipper factors (bZIP)	Zm00001d021068	1	2
ABF3	Basic leucine zipper factors (bZIP)	Zm00001d025760	1	2
ABF3	Basic leucine zipper factors (bZIP)	Zm00001d035511	1	2
ABF4	Basic leucine zipper factors (bZIP)	Zm00001d021068	1	2
ABF4	Basic leucine zipper factors (bZIP)	Zm00001d025760	1	2
ABF4	Basic leucine zipper factors (bZIP)	Zm00001d035511	1	2
ABI5	Basic leucine zipper factors (bZIP)	Zm00001d021068	1	2
ABI5	Basic leucine zipper factors (bZIP)	Zm00001d025760	1	2
ABI5	Basic leucine zipper factors (bZIP)	Zm00001d035511	1	2
AREB3	Basic leucine zipper factors (bZIP)	Zm00001d021068	1	2
AREB3	Basic leucine zipper factors (bZIP)	Zm00001d025760	1	2
AREB3	Basic leucine zipper factors (bZIP)	Zm00001d035511	1	2
bZIP104	Basic leucine zipper factors (bZIP)	Zm00001d045306	1	2
bZIP104	Basic leucine zipper factors (bZIP)	Zm00001d048184	1	2
bZIP14	Basic leucine zipper factors (bZIP)	Zm00001d025760	1	2
bZIP14	Basic leucine zipper factors (bZIP)	Zm00001d035511	1	2
bZIP16	Basic leucine zipper factors (bZIP)	Zm00001d021068	1	2
bZIP16	Basic leucine zipper factors (bZIP)	Zm00001d025760	1	2
bZIP16	Basic leucine zipper factors (bZIP)	Zm00001d035511	1	2
bZIP28	Basic leucine zipper factors (bZIP)	Zm00001d021068	1	2
bZIP28	Basic leucine zipper factors (bZIP)	Zm00001d025760	1	2
bZIP28	Basic leucine zipper factors (bZIP)	Zm00001d035511	1	2
bZIP3	Basic leucine zipper factors (bZIP)	Zm00001d021068	1	2
bZIP3	Basic leucine zipper factors (bZIP)	Zm00001d025760	1	2
bZIP3	Basic leucine zipper factors (bZIP)	Zm00001d035511	1	2
bZIP38	Basic leucine zipper factors (bZIP)	Zm00001d045306	1	2
bZIP38	Basic leucine zipper factors (bZIP)	Zm00001d048184	1	2
bZIP42	Basic leucine zipper factors (bZIP)	Zm00001d021068	1	2
bZIP42	Basic leucine zipper factors (bZIP)	Zm00001d025760	1	2
bZIP42	Basic leucine zipper factors (bZIP)	Zm00001d035511	1	2
bZIP43	Basic leucine zipper factors (bZIP)	Zm00001d021068	1	2
bZIP43	Basic leucine zipper factors (bZIP)	Zm00001d025760	1	2
bZIP43	Basic leucine zipper factors (bZIP)	Zm00001d035511	1	2
bZIP44	Basic leucine zipper factors (bZIP)	Zm00001d021068	1	2
bZIP44	Basic leucine zipper factors (bZIP)	Zm00001d025760	1	2
bZIP44	Basic leucine zipper factors (bZIP)	Zm00001d035511	1	2
bZIP48	Basic leucine zipper factors (bZIP)	Zm00001d021068	1	2
bZIP48	Basic leucine zipper factors (bZIP)	Zm00001d025760	1	2
bZIP48	Basic leucine zipper factors (bZIP)	Zm00001d035511	1	2
bZIP50	Basic leucine zipper factors (bZIP)	Zm00001d025760	1	2
bZIP50	Basic leucine zipper factors (bZIP)	Zm00001d035511	1	2
bZIP53	Basic leucine zipper factors (bZIP)	Zm00001d021068	1	2
bZIP53	Basic leucine zipper factors (bZIP)	Zm00001d025760	1	2
bZIP53	Basic leucine zipper factors (bZIP)	Zm00001d035511	1	2
BZIP60	Basic leucine zipper factors (bZIP)	Zm00001d025760	1	2
BZIP60	Basic leucine zipper factors (bZIP)	Zm00001d035511	1	2
bZIP68	Basic leucine zipper factors (bZIP)	Zm00001d021068	1	2
bZIP68	Basic leucine zipper factors (bZIP)	Zm00001d025760	1	2
bZIP68	Basic leucine zipper factors (bZIP)	Zm00001d035511	1	2
bZIP910	Basic leucine zipper factors (bZIP)	Zm00001d021068	1	2
bZIP910	Basic leucine zipper factors (bZIP)	Zm00001d025760	1	2
bZIP910	Basic leucine zipper factors (bZIP)	Zm00001d035511	1	2
bZIP910	Basic leucine zipper factors (bZIP)	Zm00001d048184	1	2
bZIP911	Basic leucine zipper factors (bZIP)	Zm00001d021068	1	2
bZIP911	Basic leucine zipper factors (bZIP)	Zm00001d025760	1	2
bZIP911	Basic leucine zipper factors (bZIP)	Zm00001d035511	1	2
DPBF3	Basic leucine zipper factors (bZIP)	Zm00001d021068	1	2
DPBF3	Basic leucine zipper factors (bZIP)	Zm00001d025760	1	2
DPBF3	Basic leucine zipper factors (bZIP)	Zm00001d035511	1	2
EmBP-1	Basic leucine zipper factors (bZIP)	Zm00001d021068	1	2
EmBP-1	Basic leucine zipper factors (bZIP)	Zm00001d025760	1	2
EmBP-1	Basic leucine zipper factors (bZIP)	Zm00001d035511	1	2
GBF2	Basic leucine zipper factors (bZIP)	Zm00001d021068	1	2
GBF2	Basic leucine zipper factors (bZIP)	Zm00001d025760	1	2
GBF2	Basic leucine zipper factors (bZIP)	Zm00001d035511	1	2
GBF3	Basic leucine zipper factors (bZIP)	Zm00001d021068	1	2
GBF3	Basic leucine zipper factors (bZIP)	Zm00001d025760	1	2
GBF3	Basic leucine zipper factors (bZIP)	Zm00001d035511	1	2
GBF6	Basic leucine zipper factors (bZIP)	Zm00001d021068	1	2
GBF6	Basic leucine zipper factors (bZIP)	Zm00001d025760	1	2
GBF6	Basic leucine zipper factors (bZIP)	Zm00001d035511	1	2
HY5	Basic leucine zipper factors (bZIP)	Zm00001d021068	1	2
HY5	Basic leucine zipper factors (bZIP)	Zm00001d025760	1	2
HY5	Basic leucine zipper factors (bZIP)	Zm00001d035511	1	2
HYH	Basic leucine zipper factors (bZIP)	Zm00001d021068	1	2
HYH	Basic leucine zipper factors (bZIP)	Zm00001d025760	1	2
HYH	Basic leucine zipper factors (bZIP)	Zm00001d035511	1	2
LG2	Basic leucine zipper factors (bZIP)	Zm00001d045306	1	2
LG2	Basic leucine zipper factors (bZIP)	Zm00001d048184	1	2
OJ1058_F05.8	Basic leucine zipper factors (bZIP)	Zm00001d021068	1	2
OJ1058_F05.8	Basic leucine zipper factors (bZIP)	Zm00001d025760	1	2
OJ1058_F05.8	Basic leucine zipper factors (bZIP)	Zm00001d035511	1	2
TGA1	Basic leucine zipper factors (bZIP)	Zm00001d025760	1	2
TGA1	Basic leucine zipper factors (bZIP)	Zm00001d035511	1	2
TGA10	Basic leucine zipper factors (bZIP)	Zm00001d025760	1	2
TGA10	Basic leucine zipper factors (bZIP)	Zm00001d035511	1	2
TGA1A	Basic leucine zipper factors (bZIP)	Zm00001d025760	1	2
TGA1A	Basic leucine zipper factors (bZIP)	Zm00001d035511	1	2
TGA2	Basic leucine zipper factors (bZIP)	Zm00001d021068	1	2
TGA2	Basic leucine zipper factors (bZIP)	Zm00001d025760	1	2
TGA2	Basic leucine zipper factors (bZIP)	Zm00001d035511	1	2
TGA2	Basic leucine zipper factors (bZIP)	Zm00001d048184	1	2
TGA3	Basic leucine zipper factors (bZIP)	Zm00001d025760	1	2
TGA3	Basic leucine zipper factors (bZIP)	Zm00001d035511	1	2
TGA4	Basic leucine zipper factors (bZIP)	Zm00001d025760	1	2
TGA4	Basic leucine zipper factors (bZIP)	Zm00001d035511	1	2
TGA5	Basic leucine zipper factors (bZIP)	Zm00001d025760	1	2
TGA5	Basic leucine zipper factors (bZIP)	Zm00001d035511	1	2
TGA6	Basic leucine zipper factors (bZIP)	Zm00001d025760	1	2
TGA6	Basic leucine zipper factors (bZIP)	Zm00001d035511	1	2
TGA9	Basic leucine zipper factors (bZIP)	Zm00001d025760	1	2
TGA9	Basic leucine zipper factors (bZIP)	Zm00001d035511	1	2
COL18	C2C2-COL	Zm00001d025760	1	2
COL3	C2C2-COL	Zm00001d025760	1	2
COL7	C2C2-COL	Zm00001d047809	1	2
COL7	C2C2-COL	Zm00001d047810	1	2
COL8	C2C2-COL	Zm00001d025760	1	2
DOF17	Dof-type	Zm00001d047809	1	2
DOF17	Dof-type	Zm00001d047810	1	2
DOF21	Dof-type	Zm00001d047809	1	2
DOF21	Dof-type	Zm00001d047810	1	2
DOF22	Dof-type	Zm00001d047809	1	2
DOF22	Dof-type	Zm00001d047810	1	2
DOF30	Dof-type	Zm00001d047809	1	2
DOF30	Dof-type	Zm00001d047810	1	2
PCO135758	ELF3	Zm00001d045306	1	2
PCO135758	ELF3	Zm00001d048184	1	2
EREB109	EREB	Zm00001d047809	1	2
EREB109	EREB	Zm00001d047810	1	2
EREB17	EREB	Zm00001d047809	1	2
EREB17	EREB	Zm00001d047810	1	2
EREB172	EREB	Zm00001d047809	1	2
EREB172	EREB	Zm00001d047810	1	2
EREB18	EREB	Zm00001d045306	1	2
EREB18	EREB	Zm00001d047809	1	2
EREB18	EREB	Zm00001d047810	1	2
EREB18	EREB	Zm00001d048184	1	2
EREB198	EREB	Zm00001d045306	1	2
EREB198	EREB	Zm00001d048184	1	2
EREB34	EREB	Zm00001d047809	1	2
EREB34	EREB	Zm00001d047810	1	2
EREB71	EREB	Zm00001d047809	1	2
EREB71	EREB	Zm00001d047810	1	2
EREB98	EREB	Zm00001d047809	1	2
EREB98	EREB	Zm00001d047810	1	2
GLK1	GLK	Zm00001d047809	1	2
GLK1	GLK	Zm00001d047810	1	2
HB33	HB	Zm00001d045306	1	2
HB33	HB	Zm00001d048184	1	2
HB70	HB	Zm00001d047809	1	2
HB70	HB	Zm00001d047810	1	2
MYB31	Myb	Zm00001d047809	1	2
MYB31	Myb	Zm00001d047810	1	2
MYB6	Myb	Zm00001d047809	1	2
MYB6	Myb	Zm00001d047810	1	2
MYB62	Myb	Zm00001d047809	1	2
MYB62	Myb	Zm00001d047810	1	2
MYB88	Myb	Zm00001d047809	1	2
MYB88	Myb	Zm00001d047810	1	2
MYBR40	Myb-related	Zm00001d047809	1	2
MYBR40	Myb-related	Zm00001d047810	1	2
NAC025	NAC/NAM	Zm00001d025760	1	2
NAC025	NAC/NAM	Zm00001d035511	1	2
NAC028	NAC/NAM	Zm00001d045306	1	2
NAC028	NAC/NAM	Zm00001d048184	1	2
NAC029	NAC/NAM	Zm00001d045306	1	2
NAC029	NAC/NAM	Zm00001d048184	1	2
NAC055	NAC/NAM	Zm00001d021068	1	2
NAC055	NAC/NAM	Zm00001d025760	1	2
NAC055	NAC/NAM	Zm00001d035511	1	2
NAC080	NAC/NAM	Zm00001d021068	1	2
NAC080	NAC/NAM	Zm00001d045306	1	2
NAC080	NAC/NAM	Zm00001d048184	1	2
NAC083	NAC/NAM	Zm00001d045306	1	2
NAC083	NAC/NAM	Zm00001d048184	1	2
NAC109	NAC/NAM	Zm00001d045306	1	2
NAC109	NAC/NAM	Zm00001d048184	1	2
NAC23	NAC/NAM	Zm00001d045306	1	2
NAC23	NAC/NAM	Zm00001d048184	1	2
NAC49	NAC/NAM	Zm00001d047809	1	2
NAC49	NAC/NAM	Zm00001d047810	1	2
MAB16	Orphan	Zm00001d045306	1	2
MAB16	Orphan	Zm00001d048184	1	2
ARALYDRAFT_484486	TCP domain	Zm00001d025760	1	2
ARALYDRAFT_484486	TCP domain	Zm00001d047809	1	2
ARALYDRAFT_484486	TCP domain	Zm00001d047810	1	2
ARALYDRAFT_493022	TCP domain	Zm00001d025760	1	2
ARALYDRAFT_493022	TCP domain	Zm00001d047809	1	2
ARALYDRAFT_493022	TCP domain	Zm00001d047810	1	2
ARALYDRAFT_495258	TCP domain	Zm00001d025760	1	2
ARALYDRAFT_495258	TCP domain	Zm00001d047809	1	2
ARALYDRAFT_495258	TCP domain	Zm00001d047810	1	2
ARALYDRAFT_496250	TCP domain	Zm00001d025760	1	2
ARALYDRAFT_496250	TCP domain	Zm00001d047809	1	2
ARALYDRAFT_496250	TCP domain	Zm00001d047810	1	2
At1g72010	TCP domain	Zm00001d025760	1	2
Glyma19g26560.1	TCP domain	Zm00001d025760	1	2
OsI_08196	TCP domain	Zm00001d025760	1	2
TCP14	TCP domain	Zm00001d025760	1	2
TCP21	TCP domain	Zm00001d025760	1	2
TCP23	TCP domain	Zm00001d025760	1	2
TCP4	TCP domain	Zm00001d025760	1	2
TCP4	TCP domain	Zm00001d047809	1	2
TCP4	TCP domain	Zm00001d047810	1	2
TCP7	TCP domain	Zm00001d025760	1	2
GT-A3	Trihelix	Zm00001d021068	1	2
GT-A3	Trihelix	Zm00001d025760	1	2
GT-A3	Trihelix	Zm00001d035511	1	2
ZIM18	ZIM	Zm00001d045306	1	2
ZIM18	ZIM	Zm00001d048184	1	2
ZIM28	ZIM	Zm00001d045306	1	2
ZIM28	ZIM	Zm00001d048184	1	2
ZIM3	ZIM	Zm00001d047809	1	2
ZIM3	ZIM	Zm00001d047810	1	2
FAR1	C3H Zinc Figer	Zm00001d021068	1	3
BEH2	BZR	Zm00001d047811	2	1
BEH3	BZR	Zm00001d047811	2	1
BEH4	BZR	Zm00001d047811	2	1
BZR1	BZR	Zm00001d047811	2	1
BZR2	BZR	Zm00001d047811	2	1
ALF2	Alfin-like	Zm00001d022150	2	2
ALF2	Alfin-like	Zm00001d044865	2	2
ALF2	Alfin-like	Zm00001d047811	2	2
ALF7	Alfin-like	Zm00001d022150	2	2
ALF7	Alfin-like	Zm00001d044865	2	2
ALF7	Alfin-like	Zm00001d047811	2	2
AT1G01250	AP2/ERF domain	Zm00001d022150	2	2
AT1G01250	AP2/ERF domain	Zm00001d044865	2	2
AT1G01250	AP2/ERF domain	Zm00001d047811	2	2
AT1G22810	AP2/ERF domain	Zm00001d022150	2	2
AT1G22810	AP2/ERF domain	Zm00001d044865	2	2
AT1G22810	AP2/ERF domain	Zm00001d047811	2	2
AT1G36060	AP2/ERF domain	Zm00001d022150	2	2
AT1G36060	AP2/ERF domain	Zm00001d044865	2	2
AT1G36060	AP2/ERF domain	Zm00001d047811	2	2
AT1G44830	AP2/ERF domain	Zm00001d022150	2	2
AT1G44830	AP2/ERF domain	Zm00001d044865	2	2
AT1G44830	AP2/ERF domain	Zm00001d047811	2	2
AT1G77640	AP2/ERF domain	Zm00001d022150	2	2
AT1G77640	AP2/ERF domain	Zm00001d044865	2	2
AT1G77640	AP2/ERF domain	Zm00001d047811	2	2
AT2G44940	AP2/ERF domain	Zm00001d022150	2	2
AT2G44940	AP2/ERF domain	Zm00001d044865	2	2
AT2G44940	AP2/ERF domain	Zm00001d047811	2	2
AT3G16280	AP2/ERF domain	Zm00001d022150	2	2
AT3G16280	AP2/ERF domain	Zm00001d044865	2	2
AT3G16280	AP2/ERF domain	Zm00001d047811	2	2
AT4G16750	AP2/ERF domain	Zm00001d022150	2	2
AT4G16750	AP2/ERF domain	Zm00001d044865	2	2
AT4G16750	AP2/ERF domain	Zm00001d047811	2	2
AT4G32800	AP2/ERF domain	Zm00001d022150	2	2
AT4G32800	AP2/ERF domain	Zm00001d044865	2	2
AT4G32800	AP2/ERF domain	Zm00001d047811	2	2
CBF1	AP2/ERF domain	Zm00001d022150	2	2
CBF1	AP2/ERF domain	Zm00001d044865	2	2
CBF1	AP2/ERF domain	Zm00001d047811	2	2
CBF2	AP2/ERF domain	Zm00001d022150	2	2
CBF2	AP2/ERF domain	Zm00001d044865	2	2
CBF2	AP2/ERF domain	Zm00001d047811	2	2
CBF4	AP2/ERF domain	Zm00001d022150	2	2
CBF4	AP2/ERF domain	Zm00001d044865	2	2
CBF4	AP2/ERF domain	Zm00001d047811	2	2
CEJ1	AP2/ERF domain	Zm00001d022150	2	2
CEJ1	AP2/ERF domain	Zm00001d044865	2	2
CEJ1	AP2/ERF domain	Zm00001d047811	2	2
DEAR3	AP2/ERF domain	Zm00001d022150	2	2
DEAR3	AP2/ERF domain	Zm00001d044865	2	2
DEAR3	AP2/ERF domain	Zm00001d047811	2	2
DEAR5	AP2/ERF domain	Zm00001d022150	2	2
DEAR5	AP2/ERF domain	Zm00001d044865	2	2
DEAR5	AP2/ERF domain	Zm00001d047811	2	2
DRE1C	AP2/ERF domain	Zm00001d022150	2	2
DRE1C	AP2/ERF domain	Zm00001d044865	2	2
DRE1C	AP2/ERF domain	Zm00001d047811	2	2
DREB19	AP2/ERF domain	Zm00001d022150	2	2
DREB19	AP2/ERF domain	Zm00001d044865	2	2
DREB19	AP2/ERF domain	Zm00001d047811	2	2
DREB1A	AP2/ERF domain	Zm00001d022150	2	2
DREB1A	AP2/ERF domain	Zm00001d044865	2	2
DREB1A	AP2/ERF domain	Zm00001d047811	2	2
DREB1B	AP2/ERF domain	Zm00001d022150	2	2
DREB1B	AP2/ERF domain	Zm00001d044865	2	2
DREB1B	AP2/ERF domain	Zm00001d047811	2	2
DREB1C	AP2/ERF domain	Zm00001d022150	2	2
DREB1C	AP2/ERF domain	Zm00001d044865	2	2
DREB1C	AP2/ERF domain	Zm00001d047811	2	2
DREB1E	AP2/ERF domain	Zm00001d022150	2	2
DREB1E	AP2/ERF domain	Zm00001d044865	2	2
DREB1E	AP2/ERF domain	Zm00001d047811	2	2
DREB1G	AP2/ERF domain	Zm00001d022150	2	2
DREB1G	AP2/ERF domain	Zm00001d044865	2	2
DREB1G	AP2/ERF domain	Zm00001d047811	2	2
DREB2	AP2/ERF domain	Zm00001d022150	2	2
DREB2	AP2/ERF domain	Zm00001d044865	2	2
DREB2	AP2/ERF domain	Zm00001d047811	2	2
DREB26	AP2/ERF domain	Zm00001d022150	2	2
DREB26	AP2/ERF domain	Zm00001d044865	2	2
DREB26	AP2/ERF domain	Zm00001d047811	2	2
DREB2C	AP2/ERF domain	Zm00001d022150	2	2
DREB2C	AP2/ERF domain	Zm00001d044865	2	2
DREB2C	AP2/ERF domain	Zm00001d047811	2	2
ERF015	AP2/ERF domain	Zm00001d022150	2	2
ERF015	AP2/ERF domain	Zm00001d044865	2	2
ERF015	AP2/ERF domain	Zm00001d047811	2	2
ERF017	AP2/ERF domain	Zm00001d022150	2	2
ERF017	AP2/ERF domain	Zm00001d044865	2	2
ERF017	AP2/ERF domain	Zm00001d047811	2	2
ERF018	AP2/ERF domain	Zm00001d022150	2	2
ERF018	AP2/ERF domain	Zm00001d044865	2	2
ERF018	AP2/ERF domain	Zm00001d047811	2	2
ERF019	AP2/ERF domain	Zm00001d022150	2	2
ERF019	AP2/ERF domain	Zm00001d044865	2	2
ERF019	AP2/ERF domain	Zm00001d047811	2	2
ERF021	AP2/ERF domain	Zm00001d022150	2	2
ERF021	AP2/ERF domain	Zm00001d044865	2	2
ERF021	AP2/ERF domain	Zm00001d047811	2	2
ERF027	AP2/ERF domain	Zm00001d022150	2	2
ERF027	AP2/ERF domain	Zm00001d044865	2	2
ERF027	AP2/ERF domain	Zm00001d047811	2	2
ERF035	AP2/ERF domain	Zm00001d022150	2	2
ERF035	AP2/ERF domain	Zm00001d044865	2	2
ERF035	AP2/ERF domain	Zm00001d047811	2	2
ERF037	AP2/ERF domain	Zm00001d022150	2	2
ERF037	AP2/ERF domain	Zm00001d044865	2	2
ERF037	AP2/ERF domain	Zm00001d047811	2	2
ERF039	AP2/ERF domain	Zm00001d022150	2	2
ERF039	AP2/ERF domain	Zm00001d044865	2	2
ERF039	AP2/ERF domain	Zm00001d047811	2	2
ERF043	AP2/ERF domain	Zm00001d022150	2	2
ERF043	AP2/ERF domain	Zm00001d044865	2	2
ERF043	AP2/ERF domain	Zm00001d047811	2	2
ERF38	AP2/ERF domain	Zm00001d022150	2	2
ERF38	AP2/ERF domain	Zm00001d044865	2	2
ERF38	AP2/ERF domain	Zm00001d047811	2	2
PHYPADRAFT_173530	AP2/ERF domain	Zm00001d022150	2	2
PHYPADRAFT_173530	AP2/ERF domain	Zm00001d044865	2	2
PHYPADRAFT_173530	AP2/ERF domain	Zm00001d047811	2	2
PHYPADRAFT_182268	AP2/ERF domain	Zm00001d022150	2	2
PHYPADRAFT_182268	AP2/ERF domain	Zm00001d044865	2	2
PHYPADRAFT_182268	AP2/ERF domain	Zm00001d047811	2	2
PHYPADRAFT_28324	AP2/ERF domain	Zm00001d022150	2	2
PHYPADRAFT_28324	AP2/ERF domain	Zm00001d044865	2	2
PHYPADRAFT_28324	AP2/ERF domain	Zm00001d047811	2	2
PHYPADRAFT_64121	AP2/ERF domain	Zm00001d022150	2	2
PHYPADRAFT_64121	AP2/ERF domain	Zm00001d044865	2	2
PHYPADRAFT_64121	AP2/ERF domain	Zm00001d047811	2	2
RAP2-1	AP2/ERF domain	Zm00001d022150	2	2
RAP2-1	AP2/ERF domain	Zm00001d044865	2	2
RAP2-1	AP2/ERF domain	Zm00001d047811	2	2
RAP2-10	AP2/ERF domain	Zm00001d022150	2	2
RAP2-10	AP2/ERF domain	Zm00001d044865	2	2
RAP2-10	AP2/ERF domain	Zm00001d047811	2	2
RAP21	AP2/ERF domain	Zm00001d022150	2	2
RAP21	AP2/ERF domain	Zm00001d044865	2	2
RAP21	AP2/ERF domain	Zm00001d047811	2	2
RAP210	AP2/ERF domain	Zm00001d022150	2	2
RAP210	AP2/ERF domain	Zm00001d044865	2	2
RAP210	AP2/ERF domain	Zm00001d047811	2	2
SMZ	AP2/ERF domain	Zm00001d022150	2	2
SMZ	AP2/ERF domain	Zm00001d047811	2	2
TINY	AP2/ERF domain	Zm00001d022150	2	2
TINY	AP2/ERF domain	Zm00001d044865	2	2
TINY	AP2/ERF domain	Zm00001d047811	2	2
ARF1	B3 domain	Zm00001d022150	2	2
ARF1	B3 domain	Zm00001d044865	2	2
ARF1	B3 domain	Zm00001d047811	2	2
ARF14	B3 domain	Zm00001d022150	2	2
ARF14	B3 domain	Zm00001d044865	2	2
ARF18	B3 domain	Zm00001d022150	2	2
ARF18	B3 domain	Zm00001d044865	2	2
ARF18	B3 domain	Zm00001d047811	2	2
ARF2	B3 domain	Zm00001d022150	2	2
ARF2	B3 domain	Zm00001d044865	2	2
ARF2	B3 domain	Zm00001d047811	2	2
ARF27	B3 domain	Zm00001d022150	2	2
ARF27	B3 domain	Zm00001d044865	2	2
ARF29	B3 domain	Zm00001d022150	2	2
ARF29	B3 domain	Zm00001d044865	2	2
ARF29	B3 domain	Zm00001d047811	2	2
ARF3	B3 domain	Zm00001d022150	2	2
ARF3	B3 domain	Zm00001d044865	2	2
ARF3	B3 domain	Zm00001d047811	2	2
ARF35	B3 domain	Zm00001d022150	2	2
ARF35	B3 domain	Zm00001d044865	2	2
ARF35	B3 domain	Zm00001d047811	2	2
ARF4	B3 domain	Zm00001d022150	2	2
ARF4	B3 domain	Zm00001d044865	2	2
ARF4	B3 domain	Zm00001d047811	2	2
ARF5	B3 domain	Zm00001d022150	2	2
ARF5	B3 domain	Zm00001d044865	2	2
ARF5	B3 domain	Zm00001d047811	2	2
ARF7	B3 domain	Zm00001d022150	2	2
ARF7	B3 domain	Zm00001d044865	2	2
ARF7	B3 domain	Zm00001d047811	2	2
ARF8	B3 domain	Zm00001d022150	2	2
ARF8	B3 domain	Zm00001d044865	2	2
ARF8	B3 domain	Zm00001d047811	2	2
AIB	Basic helix-loop-helix factors (bHLH)	Zm00001d047811	2	2
BHLH104	Basic helix-loop-helix factors (bHLH)	Zm00001d047811	2	2
bHLH108	Basic helix-loop-helix factors (bHLH)	Zm00001d022150	2	2
bHLH108	Basic helix-loop-helix factors (bHLH)	Zm00001d044865	2	2
bHLH108	Basic helix-loop-helix factors (bHLH)	Zm00001d047811	2	2
bHLH118	Basic helix-loop-helix factors (bHLH)	Zm00001d022150	2	2
bHLH118	Basic helix-loop-helix factors (bHLH)	Zm00001d044865	2	2
bHLH118	Basic helix-loop-helix factors (bHLH)	Zm00001d047811	2	2
bHLH129	Basic helix-loop-helix factors (bHLH)	Zm00001d022150	2	2
bHLH129	Basic helix-loop-helix factors (bHLH)	Zm00001d044865	2	2
bHLH129	Basic helix-loop-helix factors (bHLH)	Zm00001d047811	2	2
BHLH13	Basic helix-loop-helix factors (bHLH)	Zm00001d047811	2	2
bHLH136	Basic helix-loop-helix factors (bHLH)	Zm00001d022150	2	2
bHLH136	Basic helix-loop-helix factors (bHLH)	Zm00001d044865	2	2
bHLH136	Basic helix-loop-helix factors (bHLH)	Zm00001d047811	2	2
bHLH145	Basic helix-loop-helix factors (bHLH)	Zm00001d022150	2	2
bHLH145	Basic helix-loop-helix factors (bHLH)	Zm00001d044865	2	2
bHLH145	Basic helix-loop-helix factors (bHLH)	Zm00001d047811	2	2
bHLH162	Basic helix-loop-helix factors (bHLH)	Zm00001d022150	2	2
bHLH162	Basic helix-loop-helix factors (bHLH)	Zm00001d044865	2	2
bHLH162	Basic helix-loop-helix factors (bHLH)	Zm00001d047811	2	2
bHLH163	Basic helix-loop-helix factors (bHLH)	Zm00001d022150	2	2
bHLH163	Basic helix-loop-helix factors (bHLH)	Zm00001d044865	2	2
bHLH163	Basic helix-loop-helix factors (bHLH)	Zm00001d047811	2	2
bHLH172	Basic helix-loop-helix factors (bHLH)	Zm00001d022150	2	2
bHLH172	Basic helix-loop-helix factors (bHLH)	Zm00001d044865	2	2
bHLH172	Basic helix-loop-helix factors (bHLH)	Zm00001d047811	2	2
bHLH18	Basic helix-loop-helix factors (bHLH)	Zm00001d047811	2	2
BHLH3	Basic helix-loop-helix factors (bHLH)	Zm00001d047811	2	2
bHLH31	Basic helix-loop-helix factors (bHLH)	Zm00001d047811	2	2
BHLH34	Basic helix-loop-helix factors (bHLH)	Zm00001d047811	2	2
bHLH43	Basic helix-loop-helix factors (bHLH)	Zm00001d022150	2	2
bHLH43	Basic helix-loop-helix factors (bHLH)	Zm00001d044865	2	2
bHLH43	Basic helix-loop-helix factors (bHLH)	Zm00001d047811	2	2
bHLH47	Basic helix-loop-helix factors (bHLH)	Zm00001d022150	2	2
bHLH47	Basic helix-loop-helix factors (bHLH)	Zm00001d044865	2	2
bHLH47	Basic helix-loop-helix factors (bHLH)	Zm00001d047811	2	2
bHLH69	Basic helix-loop-helix factors (bHLH)	Zm00001d047811	2	2
bHLH74	Basic helix-loop-helix factors (bHLH)	Zm00001d047811	2	2
bHLH77	Basic helix-loop-helix factors (bHLH)	Zm00001d047811	2	2
BHLH78	Basic helix-loop-helix factors (bHLH)	Zm00001d047811	2	2
bHLH91	Basic helix-loop-helix factors (bHLH)	Zm00001d022150	2	2
bHLH91	Basic helix-loop-helix factors (bHLH)	Zm00001d044865	2	2
bHLH91	Basic helix-loop-helix factors (bHLH)	Zm00001d047811	2	2
BIM2	Basic helix-loop-helix factors (bHLH)	Zm00001d047811	2	2
BIM3	Basic helix-loop-helix factors (bHLH)	Zm00001d047811	2	2
DYT1	Basic helix-loop-helix factors (bHLH)	Zm00001d047811	2	2
HBI1	Basic helix-loop-helix factors (bHLH)	Zm00001d047811	2	2
MYC2	Basic helix-loop-helix factors (bHLH)	Zm00001d047811	2	2
MYC3	Basic helix-loop-helix factors (bHLH)	Zm00001d047811	2	2
MYC4	Basic helix-loop-helix factors (bHLH)	Zm00001d047811	2	2
PHYPADRAFT_143875	Basic helix-loop-helix factors (bHLH)	Zm00001d047811	2	2
PHYPADRAFT_48267	Basic helix-loop-helix factors (bHLH)	Zm00001d047811	2	2
PIF1	Basic helix-loop-helix factors (bHLH)	Zm00001d047811	2	2
PIF3	Basic helix-loop-helix factors (bHLH)	Zm00001d047811	2	2
PIF4	Basic helix-loop-helix factors (bHLH)	Zm00001d047811	2	2
PIF5	Basic helix-loop-helix factors (bHLH)	Zm00001d047811	2	2
PIF7	Basic helix-loop-helix factors (bHLH)	Zm00001d047811	2	2
SPT	Basic helix-loop-helix factors (bHLH)	Zm00001d047811	2	2
TSAR1	Basic helix-loop-helix factors (bHLH)	Zm00001d047811	2	2
UNE10	Basic helix-loop-helix factors (bHLH)	Zm00001d047811	2	2
ABF1	Basic leucine zipper factors (bZIP)	Zm00001d047811	2	2
ABF2	Basic leucine zipper factors (bZIP)	Zm00001d047811	2	2
ABF3	Basic leucine zipper factors (bZIP)	Zm00001d022150	2	2
ABF3	Basic leucine zipper factors (bZIP)	Zm00001d044865	2	2
ABF3	Basic leucine zipper factors (bZIP)	Zm00001d047811	2	2
ABF4	Basic leucine zipper factors (bZIP)	Zm00001d022150	2	2
ABF4	Basic leucine zipper factors (bZIP)	Zm00001d044865	2	2
ABF4	Basic leucine zipper factors (bZIP)	Zm00001d047811	2	2
ABI5	Basic leucine zipper factors (bZIP)	Zm00001d047811	2	2
AREB3	Basic leucine zipper factors (bZIP)	Zm00001d047811	2	2
bZIP104	Basic leucine zipper factors (bZIP)	Zm00001d022150	2	2
bZIP104	Basic leucine zipper factors (bZIP)	Zm00001d044865	2	2
bZIP104	Basic leucine zipper factors (bZIP)	Zm00001d047811	2	2
bZIP113	Basic leucine zipper factors (bZIP)	Zm00001d022150	2	2
bZIP113	Basic leucine zipper factors (bZIP)	Zm00001d044865	2	2
bZIP14	Basic leucine zipper factors (bZIP)	Zm00001d022150	2	2
bZIP14	Basic leucine zipper factors (bZIP)	Zm00001d044865	2	2
bZIP14	Basic leucine zipper factors (bZIP)	Zm00001d047811	2	2
bZIP16	Basic leucine zipper factors (bZIP)	Zm00001d022150	2	2
bZIP16	Basic leucine zipper factors (bZIP)	Zm00001d044865	2	2
bZIP16	Basic leucine zipper factors (bZIP)	Zm00001d047811	2	2
bZIP28	Basic leucine zipper factors (bZIP)	Zm00001d022150	2	2
bZIP28	Basic leucine zipper factors (bZIP)	Zm00001d044865	2	2
bZIP28	Basic leucine zipper factors (bZIP)	Zm00001d047811	2	2
bZIP3	Basic leucine zipper factors (bZIP)	Zm00001d022150	2	2
bZIP3	Basic leucine zipper factors (bZIP)	Zm00001d044865	2	2
bZIP3	Basic leucine zipper factors (bZIP)	Zm00001d047811	2	2
bZIP38	Basic leucine zipper factors (bZIP)	Zm00001d022150	2	2
bZIP38	Basic leucine zipper factors (bZIP)	Zm00001d044865	2	2
bZIP38	Basic leucine zipper factors (bZIP)	Zm00001d047811	2	2
bZIP40	Basic leucine zipper factors (bZIP)	Zm00001d022150	2	2
bZIP40	Basic leucine zipper factors (bZIP)	Zm00001d044865	2	2
bZIP40	Basic leucine zipper factors (bZIP)	Zm00001d047811	2	2
bZIP42	Basic leucine zipper factors (bZIP)	Zm00001d022150	2	2
bZIP42	Basic leucine zipper factors (bZIP)	Zm00001d044865	2	2
bZIP42	Basic leucine zipper factors (bZIP)	Zm00001d047811	2	2
bZIP43	Basic leucine zipper factors (bZIP)	Zm00001d022150	2	2
bZIP43	Basic leucine zipper factors (bZIP)	Zm00001d044865	2	2
bZIP43	Basic leucine zipper factors (bZIP)	Zm00001d047811	2	2
bZIP44	Basic leucine zipper factors (bZIP)	Zm00001d022150	2	2
bZIP44	Basic leucine zipper factors (bZIP)	Zm00001d044865	2	2
bZIP44	Basic leucine zipper factors (bZIP)	Zm00001d047811	2	2
bZIP48	Basic leucine zipper factors (bZIP)	Zm00001d022150	2	2
bZIP48	Basic leucine zipper factors (bZIP)	Zm00001d044865	2	2
bZIP48	Basic leucine zipper factors (bZIP)	Zm00001d047811	2	2
bZIP50	Basic leucine zipper factors (bZIP)	Zm00001d022150	2	2
bZIP50	Basic leucine zipper factors (bZIP)	Zm00001d044865	2	2
bZIP50	Basic leucine zipper factors (bZIP)	Zm00001d047811	2	2
bZIP53	Basic leucine zipper factors (bZIP)	Zm00001d022150	2	2
bZIP53	Basic leucine zipper factors (bZIP)	Zm00001d044865	2	2
bZIP53	Basic leucine zipper factors (bZIP)	Zm00001d047811	2	2
BZIP60	Basic leucine zipper factors (bZIP)	Zm00001d022150	2	2
BZIP60	Basic leucine zipper factors (bZIP)	Zm00001d044865	2	2
BZIP60	Basic leucine zipper factors (bZIP)	Zm00001d047811	2	2
bZIP68	Basic leucine zipper factors (bZIP)	Zm00001d022150	2	2
bZIP68	Basic leucine zipper factors (bZIP)	Zm00001d044865	2	2
bZIP68	Basic leucine zipper factors (bZIP)	Zm00001d047811	2	2
bZIP9	Basic leucine zipper factors (bZIP)	Zm00001d022150	2	2
bZIP9	Basic leucine zipper factors (bZIP)	Zm00001d044865	2	2
bZIP9	Basic leucine zipper factors (bZIP)	Zm00001d047811	2	2
bZIP910	Basic leucine zipper factors (bZIP)	Zm00001d022150	2	2
bZIP910	Basic leucine zipper factors (bZIP)	Zm00001d044865	2	2
bZIP910	Basic leucine zipper factors (bZIP)	Zm00001d047811	2	2
bZIP911	Basic leucine zipper factors (bZIP)	Zm00001d022150	2	2
bZIP911	Basic leucine zipper factors (bZIP)	Zm00001d044865	2	2
bZIP911	Basic leucine zipper factors (bZIP)	Zm00001d047811	2	2
DPBF3	Basic leucine zipper factors (bZIP)	Zm00001d022150	2	2
DPBF3	Basic leucine zipper factors (bZIP)	Zm00001d044865	2	2
DPBF3	Basic leucine zipper factors (bZIP)	Zm00001d047811	2	2
EmBP-1	Basic leucine zipper factors (bZIP)	Zm00001d022150	2	2
EmBP-1	Basic leucine zipper factors (bZIP)	Zm00001d044865	2	2
EmBP-1	Basic leucine zipper factors (bZIP)	Zm00001d047811	2	2
GBF2	Basic leucine zipper factors (bZIP)	Zm00001d047811	2	2
GBF3	Basic leucine zipper factors (bZIP)	Zm00001d022150	2	2
GBF3	Basic leucine zipper factors (bZIP)	Zm00001d044865	2	2
GBF3	Basic leucine zipper factors (bZIP)	Zm00001d047811	2	2
GBF6	Basic leucine zipper factors (bZIP)	Zm00001d022150	2	2
GBF6	Basic leucine zipper factors (bZIP)	Zm00001d044865	2	2
GBF6	Basic leucine zipper factors (bZIP)	Zm00001d047811	2	2
HY5	Basic leucine zipper factors (bZIP)	Zm00001d047811	2	2
HYH	Basic leucine zipper factors (bZIP)	Zm00001d022150	2	2
HYH	Basic leucine zipper factors (bZIP)	Zm00001d044865	2	2
HYH	Basic leucine zipper factors (bZIP)	Zm00001d047811	2	2
LG2	Basic leucine zipper factors (bZIP)	Zm00001d022150	2	2
LG2	Basic leucine zipper factors (bZIP)	Zm00001d044865	2	2
LG2	Basic leucine zipper factors (bZIP)	Zm00001d047811	2	2
O2	Basic leucine zipper factors (bZIP)	Zm00001d022150	2	2
O2	Basic leucine zipper factors (bZIP)	Zm00001d044865	2	2
O2	Basic leucine zipper factors (bZIP)	Zm00001d047811	2	2
OJ1058_F05.8	Basic leucine zipper factors (bZIP)	Zm00001d047811	2	2
TGA1	Basic leucine zipper factors (bZIP)	Zm00001d022150	2	2
TGA1	Basic leucine zipper factors (bZIP)	Zm00001d044865	2	2
TGA1	Basic leucine zipper factors (bZIP)	Zm00001d047811	2	2
TGA10	Basic leucine zipper factors (bZIP)	Zm00001d022150	2	2
TGA10	Basic leucine zipper factors (bZIP)	Zm00001d044865	2	2
TGA10	Basic leucine zipper factors (bZIP)	Zm00001d047811	2	2
TGA1A	Basic leucine zipper factors (bZIP)	Zm00001d022150	2	2
TGA1A	Basic leucine zipper factors (bZIP)	Zm00001d044865	2	2
TGA1A	Basic leucine zipper factors (bZIP)	Zm00001d047811	2	2
TGA2	Basic leucine zipper factors (bZIP)	Zm00001d022150	2	2
TGA2	Basic leucine zipper factors (bZIP)	Zm00001d044865	2	2
TGA2	Basic leucine zipper factors (bZIP)	Zm00001d047811	2	2
TGA3	Basic leucine zipper factors (bZIP)	Zm00001d022150	2	2
TGA3	Basic leucine zipper factors (bZIP)	Zm00001d044865	2	2
TGA3	Basic leucine zipper factors (bZIP)	Zm00001d047811	2	2
TGA4	Basic leucine zipper factors (bZIP)	Zm00001d022150	2	2
TGA4	Basic leucine zipper factors (bZIP)	Zm00001d044865	2	2
TGA4	Basic leucine zipper factors (bZIP)	Zm00001d047811	2	2
TGA5	Basic leucine zipper factors (bZIP)	Zm00001d022150	2	2
TGA5	Basic leucine zipper factors (bZIP)	Zm00001d044865	2	2
TGA5	Basic leucine zipper factors (bZIP)	Zm00001d047811	2	2
TGA6	Basic leucine zipper factors (bZIP)	Zm00001d022150	2	2
TGA6	Basic leucine zipper factors (bZIP)	Zm00001d044865	2	2
TGA6	Basic leucine zipper factors (bZIP)	Zm00001d047811	2	2
TGA9	Basic leucine zipper factors (bZIP)	Zm00001d022150	2	2
TGA9	Basic leucine zipper factors (bZIP)	Zm00001d044865	2	2
TGA9	Basic leucine zipper factors (bZIP)	Zm00001d047811	2	2
COL13	C2C2-COL	Zm00001d022150	2	2
COL13	C2C2-COL	Zm00001d044865	2	2
COL13	C2C2-COL	Zm00001d047811	2	2
COL18	C2C2-COL	Zm00001d022150	2	2
COL18	C2C2-COL	Zm00001d044865	2	2
COL18	C2C2-COL	Zm00001d047811	2	2
COL2	C2C2-COL	Zm00001d022150	2	2
COL2	C2C2-COL	Zm00001d044865	2	2
COL2	C2C2-COL	Zm00001d047811	2	2
COL3	C2C2-COL	Zm00001d022150	2	2
COL3	C2C2-COL	Zm00001d044865	2	2
COL7	C2C2-COL	Zm00001d022150	2	2
COL7	C2C2-COL	Zm00001d044865	2	2
COL7	C2C2-COL	Zm00001d047811	2	2
COL8	C2C2-COL	Zm00001d022150	2	2
COL8	C2C2-COL	Zm00001d044865	2	2
COL8	C2C2-COL	Zm00001d047811	2	2
AT1G14580	C2H2 zinc finger factors	Zm00001d022150	2	2
AT1G14580	C2H2 zinc finger factors	Zm00001d044865	2	2
AT1G14580	C2H2 zinc finger factors	Zm00001d047811	2	2
CCHH133	C2H2 zinc finger factors	Zm00001d022150	2	2
CCHH133	C2H2 zinc finger factors	Zm00001d044865	2	2
CCHH133	C2H2 zinc finger factors	Zm00001d047811	2	2
IDD2	C2H2 zinc finger factors	Zm00001d022150	2	2
IDD2	C2H2 zinc finger factors	Zm00001d044865	2	2
IDD2	C2H2 zinc finger factors	Zm00001d047811	2	2
IDD4	C2H2 zinc finger factors	Zm00001d022150	2	2
IDD4	C2H2 zinc finger factors	Zm00001d044865	2	2
IDD4	C2H2 zinc finger factors	Zm00001d047811	2	2
IDD5	C2H2 zinc finger factors	Zm00001d022150	2	2
IDD5	C2H2 zinc finger factors	Zm00001d044865	2	2
IDD5	C2H2 zinc finger factors	Zm00001d047811	2	2
IDD7	C2H2 zinc finger factors	Zm00001d022150	2	2
IDD7	C2H2 zinc finger factors	Zm00001d044865	2	2
IDD7	C2H2 zinc finger factors	Zm00001d047811	2	2
JKD	C2H2 zinc finger factors	Zm00001d022150	2	2
JKD	C2H2 zinc finger factors	Zm00001d044865	2	2
JKD	C2H2 zinc finger factors	Zm00001d047811	2	2
MGP	C2H2 zinc finger factors	Zm00001d022150	2	2
MGP	C2H2 zinc finger factors	Zm00001d044865	2	2
MGP	C2H2 zinc finger factors	Zm00001d047811	2	2
NUC	C2H2 zinc finger factors	Zm00001d022150	2	2
NUC	C2H2 zinc finger factors	Zm00001d044865	2	2
NUC	C2H2 zinc finger factors	Zm00001d047811	2	2
SGR5	C2H2 zinc finger factors	Zm00001d022150	2	2
SGR5	C2H2 zinc finger factors	Zm00001d044865	2	2
DOF17	Dof-type	Zm00001d022150	2	2
DOF17	Dof-type	Zm00001d044865	2	2
DOF17	Dof-type	Zm00001d047811	2	2
DOF21	Dof-type	Zm00001d022150	2	2
DOF21	Dof-type	Zm00001d044865	2	2
DOF21	Dof-type	Zm00001d047811	2	2
DOF22	Dof-type	Zm00001d022150	2	2
DOF22	Dof-type	Zm00001d044865	2	2
DOF22	Dof-type	Zm00001d047811	2	2
DOF30	Dof-type	Zm00001d022150	2	2
DOF30	Dof-type	Zm00001d044865	2	2
DOF30	Dof-type	Zm00001d047811	2	2
PBF	Dof-type	Zm00001d022150	2	2
PBF	Dof-type	Zm00001d044865	2	2
PCO135758	ELF3	Zm00001d022150	2	2
PCO135758	ELF3	Zm00001d044865	2	2
PCO135758	ELF3	Zm00001d047811	2	2
EREB102	EREB	Zm00001d022150	2	2
EREB102	EREB	Zm00001d044865	2	2
EREB102	EREB	Zm00001d047811	2	2
EREB109	EREB	Zm00001d022150	2	2
EREB109	EREB	Zm00001d044865	2	2
EREB109	EREB	Zm00001d047811	2	2
EREB147	EREB	Zm00001d022150	2	2
EREB147	EREB	Zm00001d044865	2	2
EREB147	EREB	Zm00001d047811	2	2
EREB17	EREB	Zm00001d022150	2	2
EREB17	EREB	Zm00001d044865	2	2
EREB17	EREB	Zm00001d047811	2	2
EREB172	EREB	Zm00001d022150	2	2
EREB172	EREB	Zm00001d044865	2	2
EREB172	EREB	Zm00001d047811	2	2
EREB18	EREB	Zm00001d022150	2	2
EREB18	EREB	Zm00001d044865	2	2
EREB18	EREB	Zm00001d047811	2	2
EREB198	EREB	Zm00001d022150	2	2
EREB198	EREB	Zm00001d044865	2	2
EREB198	EREB	Zm00001d047811	2	2
EREB209	EREB	Zm00001d022150	2	2
EREB209	EREB	Zm00001d044865	2	2
EREB209	EREB	Zm00001d047811	2	2
EREB211	EREB	Zm00001d022150	2	2
EREB211	EREB	Zm00001d044865	2	2
EREB211	EREB	Zm00001d047811	2	2
EREB34	EREB	Zm00001d022150	2	2
EREB34	EREB	Zm00001d044865	2	2
EREB34	EREB	Zm00001d047811	2	2
EREB54	EREB	Zm00001d022150	2	2
EREB54	EREB	Zm00001d044865	2	2
EREB54	EREB	Zm00001d047811	2	2
EREB71	EREB	Zm00001d022150	2	2
EREB71	EREB	Zm00001d044865	2	2
EREB71	EREB	Zm00001d047811	2	2
EREB97	EREB	Zm00001d022150	2	2
EREB97	EREB	Zm00001d044865	2	2
EREB97	EREB	Zm00001d047811	2	2
EREB98	EREB	Zm00001d022150	2	2
EREB98	EREB	Zm00001d044865	2	2
EREB98	EREB	Zm00001d047811	2	2
GATA10	GATA-type zinc fingers	Zm00001d022150	2	2
GATA10	GATA-type zinc fingers	Zm00001d044865	2	2
GATA10	GATA-type zinc fingers	Zm00001d047811	2	2
GATA11	GATA-type zinc fingers	Zm00001d022150	2	2
GATA11	GATA-type zinc fingers	Zm00001d044865	2	2
GATA11	GATA-type zinc fingers	Zm00001d047811	2	2
GATA12	GATA-type zinc fingers	Zm00001d022150	2	2
GATA12	GATA-type zinc fingers	Zm00001d044865	2	2
GATA12	GATA-type zinc fingers	Zm00001d047811	2	2
GATA14	GATA-type zinc fingers	Zm00001d022150	2	2
GATA14	GATA-type zinc fingers	Zm00001d044865	2	2
GATA14	GATA-type zinc fingers	Zm00001d047811	2	2
GATA6	GATA-type zinc fingers	Zm00001d022150	2	2
GATA6	GATA-type zinc fingers	Zm00001d044865	2	2
GATA6	GATA-type zinc fingers	Zm00001d047811	2	2
GATA9	GATA-type zinc fingers	Zm00001d022150	2	2
GATA9	GATA-type zinc fingers	Zm00001d044865	2	2
GATA9	GATA-type zinc fingers	Zm00001d047811	2	2
GLK1	GLK	Zm00001d022150	2	2
GLK1	GLK	Zm00001d044865	2	2
GLK1	GLK	Zm00001d047811	2	2
GLK11	GLK	Zm00001d022150	2	2
GLK11	GLK	Zm00001d044865	2	2
GLK11	GLK	Zm00001d047811	2	2
GLK2	GLK	Zm00001d022150	2	2
GLK2	GLK	Zm00001d044865	2	2
GLK2	GLK	Zm00001d047811	2	2
GLK25	GLK	Zm00001d022150	2	2
GLK25	GLK	Zm00001d044865	2	2
GLK25	GLK	Zm00001d047811	2	2
GLK52	GLK	Zm00001d022150	2	2
GLK52	GLK	Zm00001d044865	2	2
GLK53	GLK	Zm00001d022150	2	2
GLK53	GLK	Zm00001d044865	2	2
GLK53	GLK	Zm00001d047811	2	2
GLK9	GLK	Zm00001d022150	2	2
GLK9	GLK	Zm00001d044865	2	2
GLK9	GLK	Zm00001d047811	2	2
HAG7	GNAT	Zm00001d022150	2	2
HAG7	GNAT	Zm00001d044865	2	2
HAG7	GNAT	Zm00001d047811	2	2
GRAS23	GRAS	Zm00001d022150	2	2
GRAS23	GRAS	Zm00001d044865	2	2
GRAS23	GRAS	Zm00001d047811	2	2
GRAS49	GRAS	Zm00001d022150	2	2
GRAS49	GRAS	Zm00001d044865	2	2
GRAS49	GRAS	Zm00001d047811	2	2
HB33	HB	Zm00001d022150	2	2
HB33	HB	Zm00001d044865	2	2
HB33	HB	Zm00001d047811	2	2
HB34	HB	Zm00001d022150	2	2
HB34	HB	Zm00001d044865	2	2
HB34	HB	Zm00001d047811	2	2
HB38	HB	Zm00001d022150	2	2
HB38	HB	Zm00001d044865	2	2
HB38	HB	Zm00001d047811	2	2
HB66	HB	Zm00001d022150	2	2
HB66	HB	Zm00001d044865	2	2
HB66	HB	Zm00001d047811	2	2
HB70	HB	Zm00001d022150	2	2
HB70	HB	Zm00001d044865	2	2
HB70	HB	Zm00001d047811	2	2
HB84	HB	Zm00001d022150	2	2
HB84	HB	Zm00001d044865	2	2
HB84	HB	Zm00001d047811	2	2
KNOX6	HB	Zm00001d022150	2	2
KNOX6	HB	Zm00001d044865	2	2
KNOX6	HB	Zm00001d047811	2	2
ATHB-12	HD-ZIP factors	Zm00001d022150	2	2
ATHB-12	HD-ZIP factors	Zm00001d044865	2	2
ATHB-12	HD-ZIP factors	Zm00001d047811	2	2
ATHB-16	HD-ZIP factors	Zm00001d022150	2	2
ATHB-16	HD-ZIP factors	Zm00001d044865	2	2
ATHB-16	HD-ZIP factors	Zm00001d047811	2	2
ATHB-51	HD-ZIP factors	Zm00001d022150	2	2
ATHB-51	HD-ZIP factors	Zm00001d044865	2	2
ATHB-51	HD-ZIP factors	Zm00001d047811	2	2
ATHB4	HD-ZIP factors	Zm00001d022150	2	2
ATHB4	HD-ZIP factors	Zm00001d044865	2	2
ATHB4	HD-ZIP factors	Zm00001d047811	2	2
ATHB40	HD-ZIP factors	Zm00001d022150	2	2
ATHB40	HD-ZIP factors	Zm00001d044865	2	2
ATHB40	HD-ZIP factors	Zm00001d047811	2	2
ATHB53	HD-ZIP factors	Zm00001d022150	2	2
ATHB53	HD-ZIP factors	Zm00001d044865	2	2
ATHB53	HD-ZIP factors	Zm00001d047811	2	2
HAT1	HD-ZIP factors	Zm00001d022150	2	2
HAT1	HD-ZIP factors	Zm00001d044865	2	2
HAT1	HD-ZIP factors	Zm00001d047811	2	2
ZHD3	HD-ZIP factors	Zm00001d022150	2	2
ZHD3	HD-ZIP factors	Zm00001d044865	2	2
ZHD3	HD-ZIP factors	Zm00001d047811	2	2
HMG1	HMG	Zm00001d022150	2	2
HMG1	HMG	Zm00001d044865	2	2
HMG1	HMG	Zm00001d047811	2	2
ATHB-5	Homeo domain factors	Zm00001d022150	2	2
ATHB-5	Homeo domain factors	Zm00001d044865	2	2
ATHB-5	Homeo domain factors	Zm00001d047811	2	2
ATHB-9	Homeo domain factors	Zm00001d022150	2	2
ATHB-9	Homeo domain factors	Zm00001d044865	2	2
ATHB-9	Homeo domain factors	Zm00001d047811	2	2
ATHB13	Homeo domain factors	Zm00001d022150	2	2
ATHB13	Homeo domain factors	Zm00001d044865	2	2
ATHB13	Homeo domain factors	Zm00001d047811	2	2
ATHB18	Homeo domain factors	Zm00001d022150	2	2
ATHB18	Homeo domain factors	Zm00001d044865	2	2
ATHB18	Homeo domain factors	Zm00001d047811	2	2
ATHB20	Homeo domain factors	Zm00001d022150	2	2
ATHB20	Homeo domain factors	Zm00001d044865	2	2
ATHB20	Homeo domain factors	Zm00001d047811	2	2
ATHB23	Homeo domain factors	Zm00001d022150	2	2
ATHB23	Homeo domain factors	Zm00001d044865	2	2
ATHB23	Homeo domain factors	Zm00001d047811	2	2
ATHB34	Homeo domain factors	Zm00001d022150	2	2
ATHB34	Homeo domain factors	Zm00001d044865	2	2
ATHB34	Homeo domain factors	Zm00001d047811	2	2
ATHB7	Homeo domain factors	Zm00001d022150	2	2
ATHB7	Homeo domain factors	Zm00001d044865	2	2
ATHB7	Homeo domain factors	Zm00001d047811	2	2
HAT2	Homeo domain factors	Zm00001d022150	2	2
HAT2	Homeo domain factors	Zm00001d044865	2	2
HAT2	Homeo domain factors	Zm00001d047811	2	2
HAT22	Homeo domain factors	Zm00001d022150	2	2
HAT22	Homeo domain factors	Zm00001d044865	2	2
HAT22	Homeo domain factors	Zm00001d047811	2	2
HAT5	Homeo domain factors	Zm00001d022150	2	2
HAT5	Homeo domain factors	Zm00001d044865	2	2
HAT5	Homeo domain factors	Zm00001d047811	2	2
ZHD1	Homeo domain factors	Zm00001d022150	2	2
ZHD1	Homeo domain factors	Zm00001d044865	2	2
ZHD1	Homeo domain factors	Zm00001d047811	2	2
ZHD5	Homeo domain factors	Zm00001d022150	2	2
ZHD5	Homeo domain factors	Zm00001d044865	2	2
ZHD5	Homeo domain factors	Zm00001d047811	2	2
ZHD6	Homeo domain factors	Zm00001d022150	2	2
ZHD6	Homeo domain factors	Zm00001d044865	2	2
ZHD6	Homeo domain factors	Zm00001d047811	2	2
ZmLHY1	LHY	Zm00001d022150	2	2
ZmLHY1	LHY	Zm00001d044865	2	2
ZmLHY1	LHY	Zm00001d047811	2	2
AGL42	MADS box factors	Zm00001d022150	2	2
AGL42	MADS box factors	Zm00001d044865	2	2
AGL42	MADS box factors	Zm00001d047811	2	2
AGL55	MADS box factors	Zm00001d022150	2	2
AGL55	MADS box factors	Zm00001d044865	2	2
AGL55	MADS box factors	Zm00001d047811	2	2
ARR11	Myb	Zm00001d022150	2	2
ARR14	Myb	Zm00001d022150	2	2
ARR2	Myb	Zm00001d022150	2	2
CCA1	Myb	Zm00001d022150	2	2
CCA1	Myb	Zm00001d044865	2	2
CCA1	Myb	Zm00001d047811	2	2
KAN4	Myb	Zm00001d022150	2	2
MYB15	Myb	Zm00001d022150	2	2
MYB15	Myb	Zm00001d044865	2	2
MYB15	Myb	Zm00001d047811	2	2
MYB31	Myb	Zm00001d022150	2	2
MYB31	Myb	Zm00001d044865	2	2
MYB31	Myb	Zm00001d047811	2	2
MYB37	Myb	Zm00001d022150	2	2
MYB38	Myb	Zm00001d022150	2	2
MYB38	Myb	Zm00001d044865	2	2
MYB38	Myb	Zm00001d047811	2	2
MYB4	Myb	Zm00001d022150	2	2
MYB4	Myb	Zm00001d044865	2	2
MYB4	Myb	Zm00001d047811	2	2
MYB56	Myb	Zm00001d022150	2	2
MYB56	Myb	Zm00001d044865	2	2
MYB56	Myb	Zm00001d047811	2	2
MYB6	Myb	Zm00001d022150	2	2
MYB6	Myb	Zm00001d044865	2	2
MYB6	Myb	Zm00001d047811	2	2
MYB62	Myb	Zm00001d022150	2	2
MYB62	Myb	Zm00001d044865	2	2
MYB62	Myb	Zm00001d047811	2	2
MYB81	Myb	Zm00001d022150	2	2
MYB81	Myb	Zm00001d044865	2	2
MYB81	Myb	Zm00001d047811	2	2
MYB88	Myb	Zm00001d022150	2	2
MYB88	Myb	Zm00001d044865	2	2
MYB88	Myb	Zm00001d047811	2	2
RAX3	Myb	Zm00001d022150	2	2
RAX3	Myb	Zm00001d044865	2	2
RAX3	Myb	Zm00001d047811	2	2
RVE7	Myb	Zm00001d022150	2	2
RVE7	Myb	Zm00001d044865	2	2
RVE7	Myb	Zm00001d047811	2	2
AT1G72740	Myb-related	Zm00001d022150	2	2
AT1G72740	Myb-related	Zm00001d044865	2	2
AT1G72740	Myb-related	Zm00001d047811	2	2
At3g09600	Myb-related	Zm00001d022150	2	2
At3g09600	Myb-related	Zm00001d044865	2	2
At3g09600	Myb-related	Zm00001d047811	2	2
AT3G10113	Myb-related	Zm00001d022150	2	2
AT3G10113	Myb-related	Zm00001d044865	2	2
AT3G10113	Myb-related	Zm00001d047811	2	2
AtLHY1	Myb-related	Zm00001d022150	2	2
AtLHY1	Myb-related	Zm00001d044865	2	2
AtLHY1	Myb-related	Zm00001d047811	2	2
EPR1	Myb-related	Zm00001d022150	2	2
EPR1	Myb-related	Zm00001d044865	2	2
EPR1	Myb-related	Zm00001d047811	2	2
LCL1	Myb-related	Zm00001d022150	2	2
LCL1	Myb-related	Zm00001d044865	2	2
LCL1	Myb-related	Zm00001d047811	2	2
MYBR17	Myb-related	Zm00001d022150	2	2
MYBR17	Myb-related	Zm00001d044865	2	2
MYBR17	Myb-related	Zm00001d047811	2	2
MYBR26	Myb-related	Zm00001d022150	2	2
MYBR26	Myb-related	Zm00001d044865	2	2
MYBR26	Myb-related	Zm00001d047811	2	2
MYBR32	Myb-related	Zm00001d022150	2	2
MYBR32	Myb-related	Zm00001d044865	2	2
MYBR32	Myb-related	Zm00001d047811	2	2
MYBR40	Myb-related	Zm00001d022150	2	2
MYBR40	Myb-related	Zm00001d044865	2	2
MYBR40	Myb-related	Zm00001d047811	2	2
MYBR41	Myb-related	Zm00001d022150	2	2
MYBR41	Myb-related	Zm00001d044865	2	2
MYBR41	Myb-related	Zm00001d047811	2	2
MYBR43	Myb-related	Zm00001d022150	2	2
MYBR43	Myb-related	Zm00001d044865	2	2
MYBR43	Myb-related	Zm00001d047811	2	2
MYBR64	Myb-related	Zm00001d022150	2	2
MYBR64	Myb-related	Zm00001d044865	2	2
MYBR87	Myb-related	Zm00001d022150	2	2
MYBR87	Myb-related	Zm00001d044865	2	2
MYBR87	Myb-related	Zm00001d047811	2	2
MYBR96	Myb-related	Zm00001d022150	2	2
MYBR96	Myb-related	Zm00001d044865	2	2
MYBR96	Myb-related	Zm00001d047811	2	2
MYBST1	Myb-related	Zm00001d022150	2	2
MYBST1	Myb-related	Zm00001d044865	2	2
MYBST1	Myb-related	Zm00001d047811	2	2
RVE1	Myb-related	Zm00001d022150	2	2
RVE1	Myb-related	Zm00001d044865	2	2
RVE1	Myb-related	Zm00001d047811	2	2
RVE5	Myb-related	Zm00001d022150	2	2
RVE5	Myb-related	Zm00001d044865	2	2
RVE5	Myb-related	Zm00001d047811	2	2
RVE6	Myb-related	Zm00001d022150	2	2
RVE6	Myb-related	Zm00001d044865	2	2
RVE6	Myb-related	Zm00001d047811	2	2
TBP3	Myb-related	Zm00001d022150	2	2
TBP3	Myb-related	Zm00001d044865	2	2
TBP3	Myb-related	Zm00001d047811	2	2
UIF1	Myb-related	Zm00001d022150	2	2
NAC025	NAC/NAM	Zm00001d047811	2	2
NAC028	NAC/NAM	Zm00001d022150	2	2
NAC028	NAC/NAM	Zm00001d044865	2	2
NAC028	NAC/NAM	Zm00001d047811	2	2
NAC029	NAC/NAM	Zm00001d022150	2	2
NAC029	NAC/NAM	Zm00001d044865	2	2
NAC029	NAC/NAM	Zm00001d047811	2	2
NAC055	NAC/NAM	Zm00001d047811	2	2
NAC078	NAC/NAM	Zm00001d022150	2	2
NAC080	NAC/NAM	Zm00001d022150	2	2
NAC080	NAC/NAM	Zm00001d044865	2	2
NAC080	NAC/NAM	Zm00001d047811	2	2
NAC083	NAC/NAM	Zm00001d022150	2	2
NAC083	NAC/NAM	Zm00001d044865	2	2
NAC083	NAC/NAM	Zm00001d047811	2	2
NAC109	NAC/NAM	Zm00001d022150	2	2
NAC109	NAC/NAM	Zm00001d044865	2	2
NAC109	NAC/NAM	Zm00001d047811	2	2
NAC23	NAC/NAM	Zm00001d022150	2	2
NAC23	NAC/NAM	Zm00001d044865	2	2
NAC23	NAC/NAM	Zm00001d047811	2	2
NAC49	NAC/NAM	Zm00001d022150	2	2
NAC49	NAC/NAM	Zm00001d044865	2	2
NAC49	NAC/NAM	Zm00001d047811	2	2
NTL9	NAC/NAM	Zm00001d022150	2	2
NTL9	NAC/NAM	Zm00001d044865	2	2
NTL9	NAC/NAM	Zm00001d047811	2	2
MAB16	Orphan	Zm00001d022150	2	2
MAB16	Orphan	Zm00001d044865	2	2
MAB16	Orphan	Zm00001d047811	2	2
SIG6	Sigma-like	Zm00001d022150	2	2
SIG6	Sigma-like	Zm00001d044865	2	2
ARALYDRAFT_484486	TCP domain	Zm00001d022150	2	2
ARALYDRAFT_484486	TCP domain	Zm00001d044865	2	2
ARALYDRAFT_484486	TCP domain	Zm00001d047811	2	2
ARALYDRAFT_493022	TCP domain	Zm00001d022150	2	2
ARALYDRAFT_493022	TCP domain	Zm00001d044865	2	2
ARALYDRAFT_493022	TCP domain	Zm00001d047811	2	2
ARALYDRAFT_495258	TCP domain	Zm00001d022150	2	2
ARALYDRAFT_495258	TCP domain	Zm00001d044865	2	2
ARALYDRAFT_495258	TCP domain	Zm00001d047811	2	2
ARALYDRAFT_496250	TCP domain	Zm00001d022150	2	2
ARALYDRAFT_496250	TCP domain	Zm00001d044865	2	2
ARALYDRAFT_496250	TCP domain	Zm00001d047811	2	2
ARALYDRAFT_897773	TCP domain	Zm00001d022150	2	2
ARALYDRAFT_897773	TCP domain	Zm00001d044865	2	2
ARALYDRAFT_897773	TCP domain	Zm00001d047811	2	2
MYB27	TCP domain	Zm00001d022150	2	2
MYB27	TCP domain	Zm00001d044865	2	2
MYB27	TCP domain	Zm00001d047811	2	2
MYB57	TCP domain	Zm00001d022150	2	2
MYB57	TCP domain	Zm00001d044865	2	2
MYB57	TCP domain	Zm00001d047811	2	2
OsI_08196	TCP domain	Zm00001d022150	2	2
PTF1	TCP domain	Zm00001d022150	2	2
PTF1	TCP domain	Zm00001d044865	2	2
PTF1	TCP domain	Zm00001d047811	2	2
TCP10	TCP domain	Zm00001d022150	2	2
TCP10	TCP domain	Zm00001d044865	2	2
TCP10	TCP domain	Zm00001d047811	2	2
TCP14	TCP domain	Zm00001d022150	2	2
TCP16	TCP domain	Zm00001d022150	2	2
TCP16	TCP domain	Zm00001d044865	2	2
TCP16	TCP domain	Zm00001d047811	2	2
TCP17	TCP domain	Zm00001d022150	2	2
TCP17	TCP domain	Zm00001d044865	2	2
TCP17	TCP domain	Zm00001d047811	2	2
TCP23	TCP domain	Zm00001d022150	2	2
TCP23	TCP domain	Zm00001d044865	2	2
TCP23	TCP domain	Zm00001d047811	2	2
TCP24	TCP domain	Zm00001d022150	2	2
TCP24	TCP domain	Zm00001d044865	2	2
TCP24	TCP domain	Zm00001d047811	2	2
TCP3	TCP domain	Zm00001d022150	2	2
TCP3	TCP domain	Zm00001d044865	2	2
TCP3	TCP domain	Zm00001d047811	2	2
TCP4	TCP domain	Zm00001d022150	2	2
TCP4	TCP domain	Zm00001d044865	2	2
TCP4	TCP domain	Zm00001d047811	2	2
TCP5	TCP domain	Zm00001d022150	2	2
TCP5	TCP domain	Zm00001d044865	2	2
TCP5	TCP domain	Zm00001d047811	2	2
TCP7	TCP domain	Zm00001d022150	2	2
AT5G47660	Trihelix	Zm00001d022150	2	2
GT-A3	Trihelix	Zm00001d047811	2	2
WRKY11	WRKY	Zm00001d022150	2	2
WRKY11	WRKY	Zm00001d044865	2	2
WRKY14	WRKY	Zm00001d022150	2	2
WRKY14	WRKY	Zm00001d044865	2	2
WRKY17	WRKY	Zm00001d022150	2	2
WRKY17	WRKY	Zm00001d044865	2	2
WRKY22	WRKY	Zm00001d022150	2	2
WRKY22	WRKY	Zm00001d044865	2	2
WRKY24	WRKY	Zm00001d022150	2	2
WRKY24	WRKY	Zm00001d044865	2	2
WRKY25	WRKY	Zm00001d022150	2	2
WRKY25	WRKY	Zm00001d044865	2	2
WRKY25	WRKY	Zm00001d047811	2	2
WRKY26	WRKY	Zm00001d022150	2	2
WRKY26	WRKY	Zm00001d044865	2	2
WRKY27	WRKY	Zm00001d022150	2	2
WRKY27	WRKY	Zm00001d044865	2	2
WRKY29	WRKY	Zm00001d022150	2	2
WRKY29	WRKY	Zm00001d044865	2	2
WRKY3	WRKY	Zm00001d022150	2	2
WRKY3	WRKY	Zm00001d044865	2	2
WRKY33	WRKY	Zm00001d022150	2	2
WRKY33	WRKY	Zm00001d044865	2	2
WRKY46	WRKY	Zm00001d022150	2	2
WRKY46	WRKY	Zm00001d044865	2	2
WRKY50	WRKY	Zm00001d022150	2	2
WRKY50	WRKY	Zm00001d044865	2	2
WRKY53	WRKY	Zm00001d022150	2	2
WRKY53	WRKY	Zm00001d044865	2	2
WRKY53	WRKY	Zm00001d047811	2	2
WRKY65	WRKY	Zm00001d022150	2	2
WRKY65	WRKY	Zm00001d044865	2	2
WRKY7	WRKY	Zm00001d022150	2	2
WRKY7	WRKY	Zm00001d044865	2	2
WRKY70	WRKY	Zm00001d022150	2	2
WRKY70	WRKY	Zm00001d044865	2	2
WRKY71	WRKY	Zm00001d022150	2	2
WRKY71	WRKY	Zm00001d044865	2	2
WRKY82	WRKY	Zm00001d022150	2	2
WRKY82	WRKY	Zm00001d044865	2	2
WRKY82	WRKY	Zm00001d047811	2	2
WRKY94	WRKY	Zm00001d022150	2	2
WRKY94	WRKY	Zm00001d044865	2	2
WRKY94	WRKY	Zm00001d047811	2	2
WRKY95	WRKY	Zm00001d022150	2	2
WRKY95	WRKY	Zm00001d044865	2	2
WRKY95	WRKY	Zm00001d047811	2	2
ZIM1	ZIM	Zm00001d022150	2	2
ZIM1	ZIM	Zm00001d044865	2	2
ZIM1	ZIM	Zm00001d047811	2	2
ZIM16	ZIM	Zm00001d022150	2	2
ZIM18	ZIM	Zm00001d022150	2	2
ZIM18	ZIM	Zm00001d044865	2	2
ZIM18	ZIM	Zm00001d047811	2	2
ZIM27	ZIM	Zm00001d022150	2	2
ZIM27	ZIM	Zm00001d044865	2	2
ZIM27	ZIM	Zm00001d047811	2	2
ZIM28	ZIM	Zm00001d022150	2	2
ZIM28	ZIM	Zm00001d044865	2	2
ZIM28	ZIM	Zm00001d047811	2	2
AT1G13300	G2-like	Zm00001d022150	2	3
AT3G24120	G2-like	Zm00001d022150	2	3
EFM	G2-like	Zm00001d022150	2	3
HHO2	G2-like	Zm00001d022150	2	3
HHO3	G2-like	Zm00001d022150	2	3
HHO5	G2-like	Zm00001d022150	2	3
HHO6	G2-like	Zm00001d022150	2	3
2	G2-like	Zm00001d022150	2	3
PHL1	G2-like	Zm00001d022150	2	3
PHL11	G2-like	Zm00001d022150	2	3
PHL12	G2-like	Zm00001d022150	2	3
PHL7	G2-like	Zm00001d022150	2	3
HSFA6B	HSF factors	Zm00001d022150	2	3
HSFB2A	HSF factors	Zm00001d022150	2	3
HSFB2B	HSF factors	Zm00001d022150	2	3
HSFC1	HSF factors	Zm00001d022150	2	3
ALF2	Alfin-like	Zm00001d003100	3	2
ALF2	Alfin-like	Zm00001d005024	3	2
ALF2	Alfin-like	Zm00001d005419	3	2
ALF2	Alfin-like	Zm00001d005744	3	2
ALF2	Alfin-like	Zm00001d006869	3	2
ALF2	Alfin-like	Zm00001d007289	3	2
ALF2	Alfin-like	Zm00001d007332	3	2
ALF2	Alfin-like	Zm00001d008765	3	2
ALF2	Alfin-like	Zm00001d009242	3	2
ALF2	Alfin-like	Zm00001d010145	3	2
ALF2	Alfin-like	Zm00001d010923	3	2
ALF2	Alfin-like	Zm00001d015244	3	2
ALF2	Alfin-like	Zm00001d015500	3	2
ALF2	Alfin-like	Zm00001d015622	3	2
ALF2	Alfin-like	Zm00001d015683	3	2
ALF2	Alfin-like	Zm00001d018952	3	2
ALF2	Alfin-like	Zm00001d019105	3	2
ALF2	Alfin-like	Zm00001d020806	3	2
ALF2	Alfin-like	Zm00001d023497	3	2
ALF2	Alfin-like	Zm00001d023747	3	2
ALF2	Alfin-like	Zm00001d024209	3	2
ALF2	Alfin-like	Zm00001d024278	3	2
ALF2	Alfin-like	Zm00001d024459	3	2
ALF2	Alfin-like	Zm00001d024910	3	2
ALF2	Alfin-like	Zm00001d025309	3	2
ALF2	Alfin-like	Zm00001d026482	3	2
ALF2	Alfin-like	Zm00001d026637	3	2
ALF2	Alfin-like	Zm00001d027784	3	2
ALF2	Alfin-like	Zm00001d029709	3	2
ALF2	Alfin-like	Zm00001d030703	3	2
ALF2	Alfin-like	Zm00001d030764	3	2
ALF2	Alfin-like	Zm00001d031411	3	2
ALF2	Alfin-like	Zm00001d032534	3	2
ALF2	Alfin-like	Zm00001d033203	3	2
ALF2	Alfin-like	Zm00001d034222	3	2
ALF2	Alfin-like	Zm00001d034544	3	2
ALF2	Alfin-like	Zm00001d036682	3	2
ALF2	Alfin-like	Zm00001d037853	3	2
ALF2	Alfin-like	Zm00001d039890	3	2
ALF2	Alfin-like	Zm00001d040577	3	2
ALF2	Alfin-like	Zm00001d043688	3	2
ALF2	Alfin-like	Zm00001d044180	3	2
ALF2	Alfin-like	Zm00001d045424	3	2
ALF2	Alfin-like	Zm00001d046511	3	2
ALF2	Alfin-like	Zm00001d046638	3	2
ALF2	Alfin-like	Zm00001d047605	3	2
ALF2	Alfin-like	Zm00001d048386	3	2
ALF2	Alfin-like	Zm00001d050217	3	2
ALF2	Alfin-like	Zm00001d050934	3	2
ALF2	Alfin-like	Zm00001d051510	3	2
ALF2	Alfin-like	Zm00001d051755	3	2
ALF2	Alfin-like	Zm00001d052674	3	2
ALF2	Alfin-like	Zm00001d052830	3	2
ALF2	Alfin-like	Zm00001d052980	3	2
ALF7	Alfin-like	Zm00001d003100	3	2
ALF7	Alfin-like	Zm00001d005024	3	2
ALF7	Alfin-like	Zm00001d005419	3	2
ALF7	Alfin-like	Zm00001d005744	3	2
ALF7	Alfin-like	Zm00001d006869	3	2
ALF7	Alfin-like	Zm00001d007289	3	2
ALF7	Alfin-like	Zm00001d007332	3	2
ALF7	Alfin-like	Zm00001d008765	3	2
ALF7	Alfin-like	Zm00001d009242	3	2
ALF7	Alfin-like	Zm00001d010145	3	2
ALF7	Alfin-like	Zm00001d010923	3	2
ALF7	Alfin-like	Zm00001d015244	3	2
ALF7	Alfin-like	Zm00001d015500	3	2
ALF7	Alfin-like	Zm00001d015622	3	2
ALF7	Alfin-like	Zm00001d015683	3	2
ALF7	Alfin-like	Zm00001d018952	3	2
ALF7	Alfin-like	Zm00001d019105	3	2
ALF7	Alfin-like	Zm00001d020806	3	2
ALF7	Alfin-like	Zm00001d023497	3	2
ALF7	Alfin-like	Zm00001d023747	3	2
ALF7	Alfin-like	Zm00001d024209	3	2
ALF7	Alfin-like	Zm00001d024278	3	2
ALF7	Alfin-like	Zm00001d024459	3	2
ALF7	Alfin-like	Zm00001d024910	3	2
ALF7	Alfin-like	Zm00001d025309	3	2
ALF7	Alfin-like	Zm00001d026482	3	2
ALF7	Alfin-like	Zm00001d026637	3	2
ALF7	Alfin-like	Zm00001d027784	3	2
ALF7	Alfin-like	Zm00001d029709	3	2
ALF7	Alfin-like	Zm00001d030703	3	2
ALF7	Alfin-like	Zm00001d030764	3	2
ALF7	Alfin-like	Zm00001d031411	3	2
ALF7	Alfin-like	Zm00001d032534	3	2
ALF7	Alfin-like	Zm00001d033203	3	2
ALF7	Alfin-like	Zm00001d034222	3	2
ALF7	Alfin-like	Zm00001d034544	3	2
ALF7	Alfin-like	Zm00001d036682	3	2
ALF7	Alfin-like	Zm00001d037853	3	2
ALF7	Alfin-like	Zm00001d039890	3	2
ALF7	Alfin-like	Zm00001d040577	3	2
ALF7	Alfin-like	Zm00001d043688	3	2
ALF7	Alfin-like	Zm00001d044180	3	2
ALF7	Alfin-like	Zm00001d045424	3	2
ALF7	Alfin-like	Zm00001d046511	3	2
ALF7	Alfin-like	Zm00001d046638	3	2
ALF7	Alfin-like	Zm00001d047605	3	2
ALF7	Alfin-like	Zm00001d048386	3	2
ALF7	Alfin-like	Zm00001d050217	3	2
ALF7	Alfin-like	Zm00001d050934	3	2
ALF7	Alfin-like	Zm00001d051510	3	2
ALF7	Alfin-like	Zm00001d051755	3	2
ALF7	Alfin-like	Zm00001d052674	3	2
ALF7	Alfin-like	Zm00001d052830	3	2
ALF7	Alfin-like	Zm00001d052980	3	2
AT1G01250	AP2/ERF domain	Zm00001d003100	3	2
AT1G01250	AP2/ERF domain	Zm00001d005024	3	2
AT1G01250	AP2/ERF domain	Zm00001d005419	3	2
AT1G01250	AP2/ERF domain	Zm00001d005744	3	2
AT1G01250	AP2/ERF domain	Zm00001d006869	3	2
AT1G01250	AP2/ERF domain	Zm00001d007289	3	2
AT1G01250	AP2/ERF domain	Zm00001d007332	3	2
AT1G01250	AP2/ERF domain	Zm00001d008765	3	2
AT1G01250	AP2/ERF domain	Zm00001d009242	3	2
AT1G01250	AP2/ERF domain	Zm00001d010145	3	2
AT1G01250	AP2/ERF domain	Zm00001d010923	3	2
AT1G01250	AP2/ERF domain	Zm00001d015244	3	2
AT1G01250	AP2/ERF domain	Zm00001d015500	3	2
AT1G01250	AP2/ERF domain	Zm00001d015622	3	2
AT1G01250	AP2/ERF domain	Zm00001d015683	3	2
AT1G01250	AP2/ERF domain	Zm00001d018952	3	2
AT1G01250	AP2/ERF domain	Zm00001d019105	3	2
AT1G01250	AP2/ERF domain	Zm00001d020806	3	2
AT1G01250	AP2/ERF domain	Zm00001d023497	3	2
AT1G01250	AP2/ERF domain	Zm00001d023747	3	2
AT1G01250	AP2/ERF domain	Zm00001d024209	3	2
AT1G01250	AP2/ERF domain	Zm00001d024278	3	2
AT1G01250	AP2/ERF domain	Zm00001d024459	3	2
AT1G01250	AP2/ERF domain	Zm00001d024910	3	2
AT1G01250	AP2/ERF domain	Zm00001d025309	3	2
AT1G01250	AP2/ERF domain	Zm00001d026482	3	2
AT1G01250	AP2/ERF domain	Zm00001d026637	3	2
AT1G01250	AP2/ERF domain	Zm00001d027784	3	2
AT1G01250	AP2/ERF domain	Zm00001d029709	3	2
AT1G01250	AP2/ERF domain	Zm00001d030703	3	2
AT1G01250	AP2/ERF domain	Zm00001d030764	3	2
AT1G01250	AP2/ERF domain	Zm00001d031411	3	2
AT1G01250	AP2/ERF domain	Zm00001d032534	3	2
AT1G01250	AP2/ERF domain	Zm00001d033203	3	2
AT1G01250	AP2/ERF domain	Zm00001d034222	3	2
AT1G01250	AP2/ERF domain	Zm00001d034544	3	2
AT1G01250	AP2/ERF domain	Zm00001d036682	3	2
AT1G01250	AP2/ERF domain	Zm00001d037853	3	2
AT1G01250	AP2/ERF domain	Zm00001d039890	3	2
AT1G01250	AP2/ERF domain	Zm00001d040577	3	2
AT1G01250	AP2/ERF domain	Zm00001d043688	3	2
AT1G01250	AP2/ERF domain	Zm00001d044180	3	2
AT1G01250	AP2/ERF domain	Zm00001d045424	3	2
AT1G01250	AP2/ERF domain	Zm00001d046511	3	2
AT1G01250	AP2/ERF domain	Zm00001d046638	3	2
AT1G01250	AP2/ERF domain	Zm00001d047605	3	2
AT1G01250	AP2/ERF domain	Zm00001d048386	3	2
AT1G01250	AP2/ERF domain	Zm00001d050217	3	2
AT1G01250	AP2/ERF domain	Zm00001d050934	3	2
AT1G01250	AP2/ERF domain	Zm00001d051510	3	2
AT1G01250	AP2/ERF domain	Zm00001d051755	3	2
AT1G01250	AP2/ERF domain	Zm00001d052674	3	2
AT1G01250	AP2/ERF domain	Zm00001d052830	3	2
AT1G01250	AP2/ERF domain	Zm00001d052980	3	2
AT1G22810	AP2/ERF domain	Zm00001d003100	3	2
AT1G22810	AP2/ERF domain	Zm00001d005024	3	2
AT1G22810	AP2/ERF domain	Zm00001d005419	3	2
AT1G22810	AP2/ERF domain	Zm00001d005744	3	2
AT1G22810	AP2/ERF domain	Zm00001d006869	3	2
AT1G22810	AP2/ERF domain	Zm00001d007289	3	2
AT1G22810	AP2/ERF domain	Zm00001d007332	3	2
AT1G22810	AP2/ERF domain	Zm00001d008765	3	2
AT1G22810	AP2/ERF domain	Zm00001d009242	3	2
AT1G22810	AP2/ERF domain	Zm00001d010145	3	2
AT1G22810	AP2/ERF domain	Zm00001d010923	3	2
AT1G22810	AP2/ERF domain	Zm00001d015244	3	2
AT1G22810	AP2/ERF domain	Zm00001d015500	3	2
AT1G22810	AP2/ERF domain	Zm00001d015622	3	2
AT1G22810	AP2/ERF domain	Zm00001d015683	3	2
AT1G22810	AP2/ERF domain	Zm00001d018952	3	2
AT1G22810	AP2/ERF domain	Zm00001d019105	3	2
AT1G22810	AP2/ERF domain	Zm00001d020806	3	2
AT1G22810	AP2/ERF domain	Zm00001d023497	3	2
AT1G22810	AP2/ERF domain	Zm00001d023747	3	2
AT1G22810	AP2/ERF domain	Zm00001d024209	3	2
AT1G22810	AP2/ERF domain	Zm00001d024278	3	2
AT1G22810	AP2/ERF domain	Zm00001d024459	3	2
AT1G22810	AP2/ERF domain	Zm00001d024910	3	2
AT1G22810	AP2/ERF domain	Zm00001d025309	3	2
AT1G22810	AP2/ERF domain	Zm00001d026482	3	2
AT1G22810	AP2/ERF domain	Zm00001d026637	3	2
AT1G22810	AP2/ERF domain	Zm00001d027784	3	2
AT1G22810	AP2/ERF domain	Zm00001d029709	3	2
AT1G22810	AP2/ERF domain	Zm00001d030764	3	2
AT1G22810	AP2/ERF domain	Zm00001d031411	3	2
AT1G22810	AP2/ERF domain	Zm00001d032534	3	2
AT1G22810	AP2/ERF domain	Zm00001d033203	3	2
AT1G22810	AP2/ERF domain	Zm00001d034222	3	2
AT1G22810	AP2/ERF domain	Zm00001d034544	3	2
AT1G22810	AP2/ERF domain	Zm00001d036682	3	2
AT1G22810	AP2/ERF domain	Zm00001d037853	3	2
AT1G22810	AP2/ERF domain	Zm00001d039890	3	2
AT1G22810	AP2/ERF domain	Zm00001d040577	3	2
AT1G22810	AP2/ERF domain	Zm00001d043688	3	2
AT1G22810	AP2/ERF domain	Zm00001d044180	3	2
AT1G22810	AP2/ERF domain	Zm00001d045424	3	2
AT1G22810	AP2/ERF domain	Zm00001d046511	3	2
AT1G22810	AP2/ERF domain	Zm00001d046638	3	2
AT1G22810	AP2/ERF domain	Zm00001d047605	3	2
AT1G22810	AP2/ERF domain	Zm00001d048386	3	2
AT1G22810	AP2/ERF domain	Zm00001d050217	3	2
AT1G22810	AP2/ERF domain	Zm00001d050934	3	2
AT1G22810	AP2/ERF domain	Zm00001d051510	3	2
AT1G22810	AP2/ERF domain	Zm00001d051755	3	2
AT1G22810	AP2/ERF domain	Zm00001d052674	3	2
AT1G22810	AP2/ERF domain	Zm00001d052830	3	2
AT1G22810	AP2/ERF domain	Zm00001d052980	3	2
AT1G36060	AP2/ERF domain	Zm00001d003100	3	2
AT1G36060	AP2/ERF domain	Zm00001d005024	3	2
AT1G36060	AP2/ERF domain	Zm00001d005419	3	2
AT1G36060	AP2/ERF domain	Zm00001d005744	3	2
AT1G36060	AP2/ERF domain	Zm00001d006869	3	2
AT1G36060	AP2/ERF domain	Zm00001d007289	3	2
AT1G36060	AP2/ERF domain	Zm00001d007332	3	2
AT1G36060	AP2/ERF domain	Zm00001d008765	3	2
AT1G36060	AP2/ERF domain	Zm00001d009242	3	2
AT1G36060	AP2/ERF domain	Zm00001d010145	3	2
AT1G36060	AP2/ERF domain	Zm00001d010923	3	2
AT1G36060	AP2/ERF domain	Zm00001d015244	3	2
AT1G36060	AP2/ERF domain	Zm00001d015500	3	2
AT1G36060	AP2/ERF domain	Zm00001d015622	3	2
AT1G36060	AP2/ERF domain	Zm00001d015683	3	2
AT1G36060	AP2/ERF domain	Zm00001d018952	3	2
AT1G36060	AP2/ERF domain	Zm00001d019105	3	2
AT1G36060	AP2/ERF domain	Zm00001d020806	3	2
AT1G36060	AP2/ERF domain	Zm00001d023497	3	2
AT1G36060	AP2/ERF domain	Zm00001d023747	3	2
AT1G36060	AP2/ERF domain	Zm00001d024209	3	2
AT1G36060	AP2/ERF domain	Zm00001d024278	3	2
AT1G36060	AP2/ERF domain	Zm00001d024459	3	2
AT1G36060	AP2/ERF domain	Zm00001d024910	3	2
AT1G36060	AP2/ERF domain	Zm00001d025309	3	2
AT1G36060	AP2/ERF domain	Zm00001d026482	3	2
AT1G36060	AP2/ERF domain	Zm00001d026637	3	2
AT1G36060	AP2/ERF domain	Zm00001d027784	3	2
AT1G36060	AP2/ERF domain	Zm00001d029709	3	2
AT1G36060	AP2/ERF domain	Zm00001d030703	3	2
AT1G36060	AP2/ERF domain	Zm00001d030764	3	2
AT1G36060	AP2/ERF domain	Zm00001d031411	3	2
AT1G36060	AP2/ERF domain	Zm00001d032534	3	2
AT1G36060	AP2/ERF domain	Zm00001d033203	3	2
AT1G36060	AP2/ERF domain	Zm00001d034222	3	2
AT1G36060	AP2/ERF domain	Zm00001d034544	3	2
AT1G36060	AP2/ERF domain	Zm00001d036682	3	2
AT1G36060	AP2/ERF domain	Zm00001d037853	3	2
AT1G36060	AP2/ERF domain	Zm00001d039890	3	2
AT1G36060	AP2/ERF domain	Zm00001d040577	3	2
AT1G36060	AP2/ERF domain	Zm00001d043688	3	2
AT1G36060	AP2/ERF domain	Zm00001d044180	3	2
AT1G36060	AP2/ERF domain	Zm00001d045424	3	2
AT1G36060	AP2/ERF domain	Zm00001d046511	3	2
AT1G36060	AP2/ERF domain	Zm00001d046638	3	2
AT1G36060	AP2/ERF domain	Zm00001d047605	3	2
AT1G36060	AP2/ERF domain	Zm00001d048386	3	2
AT1G36060	AP2/ERF domain	Zm00001d050217	3	2
AT1G36060	AP2/ERF domain	Zm00001d050934	3	2
AT1G36060	AP2/ERF domain	Zm00001d051510	3	2
AT1G36060	AP2/ERF domain	Zm00001d051755	3	2
AT1G36060	AP2/ERF domain	Zm00001d052674	3	2
AT1G36060	AP2/ERF domain	Zm00001d052830	3	2
AT1G36060	AP2/ERF domain	Zm00001d052980	3	2
AT1G44830	AP2/ERF domain	Zm00001d003100	3	2
AT1G44830	AP2/ERF domain	Zm00001d005024	3	2
AT1G44830	AP2/ERF domain	Zm00001d005419	3	2
AT1G44830	AP2/ERF domain	Zm00001d005744	3	2
AT1G44830	AP2/ERF domain	Zm00001d006869	3	2
AT1G44830	AP2/ERF domain	Zm00001d007289	3	2
AT1G44830	AP2/ERF domain	Zm00001d007332	3	2
AT1G44830	AP2/ERF domain	Zm00001d008765	3	2
AT1G44830	AP2/ERF domain	Zm00001d009242	3	2
AT1G44830	AP2/ERF domain	Zm00001d010145	3	2
AT1G44830	AP2/ERF domain	Zm00001d010923	3	2
AT1G44830	AP2/ERF domain	Zm00001d015244	3	2
AT1G44830	AP2/ERF domain	Zm00001d015500	3	2
AT1G44830	AP2/ERF domain	Zm00001d015622	3	2
AT1G44830	AP2/ERF domain	Zm00001d015683	3	2
AT1G44830	AP2/ERF domain	Zm00001d018952	3	2
AT1G44830	AP2/ERF domain	Zm00001d019105	3	2
AT1G44830	AP2/ERF domain	Zm00001d020806	3	2
AT1G44830	AP2/ERF domain	Zm00001d023497	3	2
AT1G44830	AP2/ERF domain	Zm00001d023747	3	2
AT1G44830	AP2/ERF domain	Zm00001d024209	3	2
AT1G44830	AP2/ERF domain	Zm00001d024278	3	2
AT1G44830	AP2/ERF domain	Zm00001d024459	3	2
AT1G44830	AP2/ERF domain	Zm00001d024910	3	2
AT1G44830	AP2/ERF domain	Zm00001d025309	3	2
AT1G44830	AP2/ERF domain	Zm00001d026482	3	2
AT1G44830	AP2/ERF domain	Zm00001d026637	3	2
AT1G44830	AP2/ERF domain	Zm00001d027784	3	2
AT1G44830	AP2/ERF domain	Zm00001d029709	3	2
AT1G44830	AP2/ERF domain	Zm00001d030703	3	2
AT1G44830	AP2/ERF domain	Zm00001d030764	3	2
AT1G44830	AP2/ERF domain	Zm00001d031411	3	2
AT1G44830	AP2/ERF domain	Zm00001d032534	3	2
AT1G44830	AP2/ERF domain	Zm00001d033203	3	2
AT1G44830	AP2/ERF domain	Zm00001d034222	3	2
AT1G44830	AP2/ERF domain	Zm00001d034544	3	2
AT1G44830	AP2/ERF domain	Zm00001d036682	3	2
AT1G44830	AP2/ERF domain	Zm00001d037853	3	2
AT1G44830	AP2/ERF domain	Zm00001d039890	3	2
AT1G44830	AP2/ERF domain	Zm00001d040577	3	2
AT1G44830	AP2/ERF domain	Zm00001d043688	3	2
AT1G44830	AP2/ERF domain	Zm00001d044180	3	2
AT1G44830	AP2/ERF domain	Zm00001d045424	3	2
AT1G44830	AP2/ERF domain	Zm00001d046511	3	2
AT1G44830	AP2/ERF domain	Zm00001d046638	3	2
AT1G44830	AP2/ERF domain	Zm00001d047605	3	2
AT1G44830	AP2/ERF domain	Zm00001d048386	3	2
AT1G44830	AP2/ERF domain	Zm00001d050217	3	2
AT1G44830	AP2/ERF domain	Zm00001d050934	3	2
AT1G44830	AP2/ERF domain	Zm00001d051510	3	2
AT1G44830	AP2/ERF domain	Zm00001d051755	3	2
AT1G44830	AP2/ERF domain	Zm00001d052674	3	2
AT1G44830	AP2/ERF domain	Zm00001d052830	3	2
AT1G44830	AP2/ERF domain	Zm00001d052980	3	2
AT1G77640	AP2/ERF domain	Zm00001d003100	3	2
AT1G77640	AP2/ERF domain	Zm00001d005024	3	2
AT1G77640	AP2/ERF domain	Zm00001d005419	3	2
AT1G77640	AP2/ERF domain	Zm00001d005744	3	2
AT1G77640	AP2/ERF domain	Zm00001d006869	3	2
AT1G77640	AP2/ERF domain	Zm00001d007289	3	2
AT1G77640	AP2/ERF domain	Zm00001d007332	3	2
AT1G77640	AP2/ERF domain	Zm00001d008765	3	2
AT1G77640	AP2/ERF domain	Zm00001d009242	3	2
AT1G77640	AP2/ERF domain	Zm00001d010145	3	2
AT1G77640	AP2/ERF domain	Zm00001d010923	3	2
AT1G77640	AP2/ERF domain	Zm00001d015244	3	2
AT1G77640	AP2/ERF domain	Zm00001d015500	3	2
AT1G77640	AP2/ERF domain	Zm00001d015622	3	2
AT1G77640	AP2/ERF domain	Zm00001d015683	3	2
AT1G77640	AP2/ERF domain	Zm00001d018952	3	2
AT1G77640	AP2/ERF domain	Zm00001d019105	3	2
AT1G77640	AP2/ERF domain	Zm00001d020806	3	2
AT1G77640	AP2/ERF domain	Zm00001d023497	3	2
AT1G77640	AP2/ERF domain	Zm00001d023747	3	2
AT1G77640	AP2/ERF domain	Zm00001d024209	3	2
AT1G77640	AP2/ERF domain	Zm00001d024278	3	2
AT1G77640	AP2/ERF domain	Zm00001d024459	3	2
AT1G77640	AP2/ERF domain	Zm00001d024910	3	2
AT1G77640	AP2/ERF domain	Zm00001d025309	3	2
AT1G77640	AP2/ERF domain	Zm00001d026482	3	2
AT1G77640	AP2/ERF domain	Zm00001d026637	3	2
AT1G77640	AP2/ERF domain	Zm00001d027784	3	2
AT1G77640	AP2/ERF domain	Zm00001d029709	3	2
AT1G77640	AP2/ERF domain	Zm00001d030703	3	2
AT1G77640	AP2/ERF domain	Zm00001d030764	3	2
AT1G77640	AP2/ERF domain	Zm00001d031411	3	2
AT1G77640	AP2/ERF domain	Zm00001d032534	3	2
AT1G77640	AP2/ERF domain	Zm00001d033203	3	2
AT1G77640	AP2/ERF domain	Zm00001d034222	3	2
AT1G77640	AP2/ERF domain	Zm00001d034544	3	2
AT1G77640	AP2/ERF domain	Zm00001d036682	3	2
AT1G77640	AP2/ERF domain	Zm00001d037853	3	2
AT1G77640	AP2/ERF domain	Zm00001d039890	3	2
AT1G77640	AP2/ERF domain	Zm00001d040577	3	2
AT1G77640	AP2/ERF domain	Zm00001d043688	3	2
AT1G77640	AP2/ERF domain	Zm00001d044180	3	2
AT1G77640	AP2/ERF domain	Zm00001d045424	3	2
AT1G77640	AP2/ERF domain	Zm00001d046511	3	2
AT1G77640	AP2/ERF domain	Zm00001d046638	3	2
AT1G77640	AP2/ERF domain	Zm00001d047605	3	2
AT1G77640	AP2/ERF domain	Zm00001d048386	3	2
AT1G77640	AP2/ERF domain	Zm00001d050217	3	2
AT1G77640	AP2/ERF domain	Zm00001d050934	3	2
AT1G77640	AP2/ERF domain	Zm00001d051510	3	2
AT1G77640	AP2/ERF domain	Zm00001d051755	3	2
AT1G77640	AP2/ERF domain	Zm00001d052674	3	2
AT1G77640	AP2/ERF domain	Zm00001d052830	3	2
AT1G77640	AP2/ERF domain	Zm00001d052980	3	2
AT2G44940	AP2/ERF domain	Zm00001d003100	3	2
AT2G44940	AP2/ERF domain	Zm00001d005024	3	2
AT2G44940	AP2/ERF domain	Zm00001d005419	3	2
AT2G44940	AP2/ERF domain	Zm00001d005744	3	2
AT2G44940	AP2/ERF domain	Zm00001d006869	3	2
AT2G44940	AP2/ERF domain	Zm00001d007289	3	2
AT2G44940	AP2/ERF domain	Zm00001d007332	3	2
AT2G44940	AP2/ERF domain	Zm00001d008765	3	2
AT2G44940	AP2/ERF domain	Zm00001d009242	3	2
AT2G44940	AP2/ERF domain	Zm00001d010145	3	2
AT2G44940	AP2/ERF domain	Zm00001d010923	3	2
AT2G44940	AP2/ERF domain	Zm00001d015244	3	2
AT2G44940	AP2/ERF domain	Zm00001d015500	3	2
AT2G44940	AP2/ERF domain	Zm00001d015622	3	2
AT2G44940	AP2/ERF domain	Zm00001d015683	3	2
AT2G44940	AP2/ERF domain	Zm00001d018952	3	2
AT2G44940	AP2/ERF domain	Zm00001d019105	3	2
AT2G44940	AP2/ERF domain	Zm00001d020806	3	2
AT2G44940	AP2/ERF domain	Zm00001d023497	3	2
AT2G44940	AP2/ERF domain	Zm00001d023747	3	2
AT2G44940	AP2/ERF domain	Zm00001d024209	3	2
AT2G44940	AP2/ERF domain	Zm00001d024278	3	2
AT2G44940	AP2/ERF domain	Zm00001d024459	3	2
AT2G44940	AP2/ERF domain	Zm00001d024910	3	2
AT2G44940	AP2/ERF domain	Zm00001d025309	3	2
AT2G44940	AP2/ERF domain	Zm00001d026482	3	2
AT2G44940	AP2/ERF domain	Zm00001d026637	3	2
AT2G44940	AP2/ERF domain	Zm00001d027784	3	2
AT2G44940	AP2/ERF domain	Zm00001d029709	3	2
AT2G44940	AP2/ERF domain	Zm00001d030703	3	2
AT2G44940	AP2/ERF domain	Zm00001d030764	3	2
AT2G44940	AP2/ERF domain	Zm00001d031411	3	2
AT2G44940	AP2/ERF domain	Zm00001d032534	3	2
AT2G44940	AP2/ERF domain	Zm00001d033203	3	2
AT2G44940	AP2/ERF domain	Zm00001d034222	3	2
AT2G44940	AP2/ERF domain	Zm00001d034544	3	2
AT2G44940	AP2/ERF domain	Zm00001d036682	3	2
AT2G44940	AP2/ERF domain	Zm00001d037853	3	2
AT2G44940	AP2/ERF domain	Zm00001d039890	3	2
AT2G44940	AP2/ERF domain	Zm00001d040577	3	2
AT2G44940	AP2/ERF domain	Zm00001d043688	3	2
AT2G44940	AP2/ERF domain	Zm00001d044180	3	2
AT2G44940	AP2/ERF domain	Zm00001d045424	3	2
AT2G44940	AP2/ERF domain	Zm00001d046511	3	2
AT2G44940	AP2/ERF domain	Zm00001d046638	3	2
AT2G44940	AP2/ERF domain	Zm00001d047605	3	2
AT2G44940	AP2/ERF domain	Zm00001d048386	3	2
AT2G44940	AP2/ERF domain	Zm00001d050217	3	2
AT2G44940	AP2/ERF domain	Zm00001d050934	3	2
AT2G44940	AP2/ERF domain	Zm00001d051510	3	2
AT2G44940	AP2/ERF domain	Zm00001d051755	3	2
AT2G44940	AP2/ERF domain	Zm00001d052674	3	2
AT2G44940	AP2/ERF domain	Zm00001d052830	3	2
AT2G44940	AP2/ERF domain	Zm00001d052980	3	2
AT3G16280	AP2/ERF domain	Zm00001d003100	3	2
AT3G16280	AP2/ERF domain	Zm00001d005024	3	2
AT3G16280	AP2/ERF domain	Zm00001d005419	3	2
AT3G16280	AP2/ERF domain	Zm00001d005744	3	2
AT3G16280	AP2/ERF domain	Zm00001d006869	3	2
AT3G16280	AP2/ERF domain	Zm00001d007289	3	2
AT3G16280	AP2/ERF domain	Zm00001d007332	3	2
AT3G16280	AP2/ERF domain	Zm00001d008765	3	2
AT3G16280	AP2/ERF domain	Zm00001d009242	3	2
AT3G16280	AP2/ERF domain	Zm00001d010145	3	2
AT3G16280	AP2/ERF domain	Zm00001d010923	3	2
AT3G16280	AP2/ERF domain	Zm00001d015244	3	2
AT3G16280	AP2/ERF domain	Zm00001d015500	3	2
AT3G16280	AP2/ERF domain	Zm00001d015622	3	2
AT3G16280	AP2/ERF domain	Zm00001d015683	3	2
AT3G16280	AP2/ERF domain	Zm00001d018952	3	2
AT3G16280	AP2/ERF domain	Zm00001d019105	3	2
AT3G16280	AP2/ERF domain	Zm00001d020806	3	2
AT3G16280	AP2/ERF domain	Zm00001d023497	3	2
AT3G16280	AP2/ERF domain	Zm00001d023747	3	2
AT3G16280	AP2/ERF domain	Zm00001d024209	3	2
AT3G16280	AP2/ERF domain	Zm00001d024278	3	2
AT3G16280	AP2/ERF domain	Zm00001d024459	3	2
AT3G16280	AP2/ERF domain	Zm00001d024910	3	2
AT3G16280	AP2/ERF domain	Zm00001d025309	3	2
AT3G16280	AP2/ERF domain	Zm00001d026482	3	2
AT3G16280	AP2/ERF domain	Zm00001d026637	3	2
AT3G16280	AP2/ERF domain	Zm00001d027784	3	2
AT3G16280	AP2/ERF domain	Zm00001d029709	3	2
AT3G16280	AP2/ERF domain	Zm00001d030703	3	2
AT3G16280	AP2/ERF domain	Zm00001d030764	3	2
AT3G16280	AP2/ERF domain	Zm00001d031411	3	2
AT3G16280	AP2/ERF domain	Zm00001d032534	3	2
AT3G16280	AP2/ERF domain	Zm00001d033203	3	2
AT3G16280	AP2/ERF domain	Zm00001d034222	3	2
AT3G16280	AP2/ERF domain	Zm00001d034544	3	2
AT3G16280	AP2/ERF domain	Zm00001d036682	3	2
AT3G16280	AP2/ERF domain	Zm00001d037853	3	2
AT3G16280	AP2/ERF domain	Zm00001d039890	3	2
AT3G16280	AP2/ERF domain	Zm00001d040577	3	2
AT3G16280	AP2/ERF domain	Zm00001d043688	3	2
AT3G16280	AP2/ERF domain	Zm00001d044180	3	2
AT3G16280	AP2/ERF domain	Zm00001d045424	3	2
AT3G16280	AP2/ERF domain	Zm00001d046511	3	2
AT3G16280	AP2/ERF domain	Zm00001d046638	3	2
AT3G16280	AP2/ERF domain	Zm00001d047605	3	2
AT3G16280	AP2/ERF domain	Zm00001d048386	3	2
AT3G16280	AP2/ERF domain	Zm00001d050217	3	2
AT3G16280	AP2/ERF domain	Zm00001d050934	3	2
AT3G16280	AP2/ERF domain	Zm00001d051510	3	2
AT3G16280	AP2/ERF domain	Zm00001d051755	3	2
AT3G16280	AP2/ERF domain	Zm00001d052674	3	2
AT3G16280	AP2/ERF domain	Zm00001d052830	3	2
AT3G16280	AP2/ERF domain	Zm00001d052980	3	2
AT4G16750	AP2/ERF domain	Zm00001d003100	3	2
AT4G16750	AP2/ERF domain	Zm00001d005024	3	2
AT4G16750	AP2/ERF domain	Zm00001d005419	3	2
AT4G16750	AP2/ERF domain	Zm00001d005744	3	2
AT4G16750	AP2/ERF domain	Zm00001d006869	3	2
AT4G16750	AP2/ERF domain	Zm00001d007289	3	2
AT4G16750	AP2/ERF domain	Zm00001d007332	3	2
AT4G16750	AP2/ERF domain	Zm00001d008765	3	2
AT4G16750	AP2/ERF domain	Zm00001d009242	3	2
AT4G16750	AP2/ERF domain	Zm00001d010145	3	2
AT4G16750	AP2/ERF domain	Zm00001d010923	3	2
AT4G16750	AP2/ERF domain	Zm00001d015244	3	2
AT4G16750	AP2/ERF domain	Zm00001d015500	3	2
AT4G16750	AP2/ERF domain	Zm00001d015622	3	2
AT4G16750	AP2/ERF domain	Zm00001d015683	3	2
AT4G16750	AP2/ERF domain	Zm00001d018952	3	2
AT4G16750	AP2/ERF domain	Zm00001d019105	3	2
AT4G16750	AP2/ERF domain	Zm00001d020806	3	2
AT4G16750	AP2/ERF domain	Zm00001d023497	3	2
AT4G16750	AP2/ERF domain	Zm00001d023747	3	2
AT4G16750	AP2/ERF domain	Zm00001d024209	3	2
AT4G16750	AP2/ERF domain	Zm00001d024278	3	2
AT4G16750	AP2/ERF domain	Zm00001d024459	3	2
AT4G16750	AP2/ERF domain	Zm00001d024910	3	2
AT4G16750	AP2/ERF domain	Zm00001d025309	3	2
AT4G16750	AP2/ERF domain	Zm00001d026482	3	2
AT4G16750	AP2/ERF domain	Zm00001d026637	3	2
AT4G16750	AP2/ERF domain	Zm00001d027784	3	2
AT4G16750	AP2/ERF domain	Zm00001d029709	3	2
AT4G16750	AP2/ERF domain	Zm00001d030703	3	2
AT4G16750	AP2/ERF domain	Zm00001d030764	3	2
AT4G16750	AP2/ERF domain	Zm00001d031411	3	2
AT4G16750	AP2/ERF domain	Zm00001d032534	3	2
AT4G16750	AP2/ERF domain	Zm00001d033203	3	2
AT4G16750	AP2/ERF domain	Zm00001d034222	3	2
AT4G16750	AP2/ERF domain	Zm00001d034544	3	2
AT4G16750	AP2/ERF domain	Zm00001d036682	3	2
AT4G16750	AP2/ERF domain	Zm00001d037853	3	2
AT4G16750	AP2/ERF domain	Zm00001d039890	3	2
AT4G16750	AP2/ERF domain	Zm00001d040577	3	2
AT4G16750	AP2/ERF domain	Zm00001d043688	3	2
AT4G16750	AP2/ERF domain	Zm00001d044180	3	2
AT4G16750	AP2/ERF domain	Zm00001d045424	3	2
AT4G16750	AP2/ERF domain	Zm00001d046511	3	2
AT4G16750	AP2/ERF domain	Zm00001d046638	3	2
AT4G16750	AP2/ERF domain	Zm00001d047605	3	2
AT4G16750	AP2/ERF domain	Zm00001d048386	3	2
AT4G16750	AP2/ERF domain	Zm00001d050217	3	2
AT4G16750	AP2/ERF domain	Zm00001d050934	3	2
AT4G16750	AP2/ERF domain	Zm00001d051510	3	2
AT4G16750	AP2/ERF domain	Zm00001d051755	3	2
AT4G16750	AP2/ERF domain	Zm00001d052674	3	2
AT4G16750	AP2/ERF domain	Zm00001d052830	3	2
AT4G16750	AP2/ERF domain	Zm00001d052980	3	2
AT4G32800	AP2/ERF domain	Zm00001d003100	3	2
AT4G32800	AP2/ERF domain	Zm00001d005024	3	2
AT4G32800	AP2/ERF domain	Zm00001d005419	3	2
AT4G32800	AP2/ERF domain	Zm00001d005744	3	2
AT4G32800	AP2/ERF domain	Zm00001d006869	3	2
AT4G32800	AP2/ERF domain	Zm00001d007289	3	2
AT4G32800	AP2/ERF domain	Zm00001d007332	3	2
AT4G32800	AP2/ERF domain	Zm00001d008765	3	2
AT4G32800	AP2/ERF domain	Zm00001d009242	3	2
AT4G32800	AP2/ERF domain	Zm00001d010145	3	2
AT4G32800	AP2/ERF domain	Zm00001d010923	3	2
AT4G32800	AP2/ERF domain	Zm00001d015244	3	2
AT4G32800	AP2/ERF domain	Zm00001d015500	3	2
AT4G32800	AP2/ERF domain	Zm00001d015622	3	2
AT4G32800	AP2/ERF domain	Zm00001d015683	3	2
AT4G32800	AP2/ERF domain	Zm00001d018952	3	2
AT4G32800	AP2/ERF domain	Zm00001d019105	3	2
AT4G32800	AP2/ERF domain	Zm00001d020806	3	2
AT4G32800	AP2/ERF domain	Zm00001d023497	3	2
AT4G32800	AP2/ERF domain	Zm00001d023747	3	2
AT4G32800	AP2/ERF domain	Zm00001d024209	3	2
AT4G32800	AP2/ERF domain	Zm00001d024278	3	2
AT4G32800	AP2/ERF domain	Zm00001d024459	3	2
AT4G32800	AP2/ERF domain	Zm00001d024910	3	2
AT4G32800	AP2/ERF domain	Zm00001d025309	3	2
AT4G32800	AP2/ERF domain	Zm00001d026482	3	2
AT4G32800	AP2/ERF domain	Zm00001d026637	3	2
AT4G32800	AP2/ERF domain	Zm00001d027784	3	2
AT4G32800	AP2/ERF domain	Zm00001d029709	3	2
AT4G32800	AP2/ERF domain	Zm00001d030703	3	2
AT4G32800	AP2/ERF domain	Zm00001d030764	3	2
AT4G32800	AP2/ERF domain	Zm00001d031411	3	2
AT4G32800	AP2/ERF domain	Zm00001d032534	3	2
AT4G32800	AP2/ERF domain	Zm00001d033203	3	2
AT4G32800	AP2/ERF domain	Zm00001d034222	3	2
AT4G32800	AP2/ERF domain	Zm00001d034544	3	2
AT4G32800	AP2/ERF domain	Zm00001d036682	3	2
AT4G32800	AP2/ERF domain	Zm00001d037853	3	2
AT4G32800	AP2/ERF domain	Zm00001d039890	3	2
AT4G32800	AP2/ERF domain	Zm00001d040577	3	2
AT4G32800	AP2/ERF domain	Zm00001d043688	3	2
AT4G32800	AP2/ERF domain	Zm00001d044180	3	2
AT4G32800	AP2/ERF domain	Zm00001d045424	3	2
AT4G32800	AP2/ERF domain	Zm00001d046511	3	2
AT4G32800	AP2/ERF domain	Zm00001d046638	3	2
AT4G32800	AP2/ERF domain	Zm00001d047605	3	2
AT4G32800	AP2/ERF domain	Zm00001d048386	3	2
AT4G32800	AP2/ERF domain	Zm00001d050217	3	2
AT4G32800	AP2/ERF domain	Zm00001d050934	3	2
AT4G32800	AP2/ERF domain	Zm00001d051510	3	2
AT4G32800	AP2/ERF domain	Zm00001d051755	3	2
AT4G32800	AP2/ERF domain	Zm00001d052674	3	2
AT4G32800	AP2/ERF domain	Zm00001d052830	3	2
AT4G32800	AP2/ERF domain	Zm00001d052980	3	2
CBF1	AP2/ERF domain	Zm00001d003100	3	2
CBF1	AP2/ERF domain	Zm00001d005024	3	2
CBF1	AP2/ERF domain	Zm00001d005419	3	2
CBF1	AP2/ERF domain	Zm00001d005744	3	2
CBF1	AP2/ERF domain	Zm00001d006869	3	2
CBF1	AP2/ERF domain	Zm00001d007289	3	2
CBF1	AP2/ERF domain	Zm00001d007332	3	2
CBF1	AP2/ERF domain	Zm00001d008765	3	2
CBF1	AP2/ERF domain	Zm00001d009242	3	2
CBF1	AP2/ERF domain	Zm00001d010145	3	2
CBF1	AP2/ERF domain	Zm00001d010923	3	2
CBF1	AP2/ERF domain	Zm00001d015244	3	2
CBF1	AP2/ERF domain	Zm00001d015500	3	2
CBF1	AP2/ERF domain	Zm00001d015622	3	2
CBF1	AP2/ERF domain	Zm00001d015683	3	2
CBF1	AP2/ERF domain	Zm00001d018952	3	2
CBF1	AP2/ERF domain	Zm00001d019105	3	2
CBF1	AP2/ERF domain	Zm00001d020806	3	2
CBF1	AP2/ERF domain	Zm00001d023497	3	2
CBF1	AP2/ERF domain	Zm00001d023747	3	2
CBF1	AP2/ERF domain	Zm00001d024209	3	2
CBF1	AP2/ERF domain	Zm00001d024278	3	2
CBF1	AP2/ERF domain	Zm00001d024459	3	2
CBF1	AP2/ERF domain	Zm00001d024910	3	2
CBF1	AP2/ERF domain	Zm00001d025309	3	2
CBF1	AP2/ERF domain	Zm00001d026482	3	2
CBF1	AP2/ERF domain	Zm00001d026637	3	2
CBF1	AP2/ERF domain	Zm00001d027784	3	2
CBF1	AP2/ERF domain	Zm00001d029709	3	2
CBF1	AP2/ERF domain	Zm00001d030703	3	2
CBF1	AP2/ERF domain	Zm00001d030764	3	2
CBF1	AP2/ERF domain	Zm00001d031411	3	2
CBF1	AP2/ERF domain	Zm00001d032534	3	2
CBF1	AP2/ERF domain	Zm00001d033203	3	2
CBF1	AP2/ERF domain	Zm00001d034222	3	2
CBF1	AP2/ERF domain	Zm00001d034544	3	2
CBF1	AP2/ERF domain	Zm00001d036682	3	2
CBF1	AP2/ERF domain	Zm00001d037853	3	2
CBF1	AP2/ERF domain	Zm00001d039890	3	2
CBF1	AP2/ERF domain	Zm00001d040577	3	2
CBF1	AP2/ERF domain	Zm00001d043688	3	2
CBF1	AP2/ERF domain	Zm00001d044180	3	2
CBF1	AP2/ERF domain	Zm00001d045424	3	2
CBF1	AP2/ERF domain	Zm00001d046511	3	2
CBF1	AP2/ERF domain	Zm00001d046638	3	2
CBF1	AP2/ERF domain	Zm00001d047605	3	2
CBF1	AP2/ERF domain	Zm00001d048386	3	2
CBF1	AP2/ERF domain	Zm00001d050217	3	2
CBF1	AP2/ERF domain	Zm00001d050934	3	2
CBF1	AP2/ERF domain	Zm00001d051510	3	2
CBF1	AP2/ERF domain	Zm00001d051755	3	2
CBF1	AP2/ERF domain	Zm00001d052674	3	2
CBF1	AP2/ERF domain	Zm00001d052830	3	2
CBF1	AP2/ERF domain	Zm00001d052980	3	2
CBF2	AP2/ERF domain	Zm00001d003100	3	2
CBF2	AP2/ERF domain	Zm00001d005024	3	2
CBF2	AP2/ERF domain	Zm00001d005419	3	2
CBF2	AP2/ERF domain	Zm00001d005744	3	2
CBF2	AP2/ERF domain	Zm00001d006869	3	2
CBF2	AP2/ERF domain	Zm00001d007289	3	2
CBF2	AP2/ERF domain	Zm00001d007332	3	2
CBF2	AP2/ERF domain	Zm00001d008765	3	2
CBF2	AP2/ERF domain	Zm00001d009242	3	2
CBF2	AP2/ERF domain	Zm00001d010145	3	2
CBF2	AP2/ERF domain	Zm00001d010923	3	2
CBF2	AP2/ERF domain	Zm00001d015244	3	2
CBF2	AP2/ERF domain	Zm00001d015500	3	2
CBF2	AP2/ERF domain	Zm00001d015622	3	2
CBF2	AP2/ERF domain	Zm00001d015683	3	2
CBF2	AP2/ERF domain	Zm00001d018952	3	2
CBF2	AP2/ERF domain	Zm00001d019105	3	2
CBF2	AP2/ERF domain	Zm00001d020806	3	2
CBF2	AP2/ERF domain	Zm00001d023497	3	2
CBF2	AP2/ERF domain	Zm00001d023747	3	2
CBF2	AP2/ERF domain	Zm00001d024209	3	2
CBF2	AP2/ERF domain	Zm00001d024278	3	2
CBF2	AP2/ERF domain	Zm00001d024459	3	2
CBF2	AP2/ERF domain	Zm00001d024910	3	2
CBF2	AP2/ERF domain	Zm00001d025309	3	2
CBF2	AP2/ERF domain	Zm00001d026482	3	2
CBF2	AP2/ERF domain	Zm00001d026637	3	2
CBF2	AP2/ERF domain	Zm00001d027784	3	2
CBF2	AP2/ERF domain	Zm00001d029709	3	2
CBF2	AP2/ERF domain	Zm00001d030703	3	2
CBF2	AP2/ERF domain	Zm00001d030764	3	2
CBF2	AP2/ERF domain	Zm00001d031411	3	2
CBF2	AP2/ERF domain	Zm00001d032534	3	2
CBF2	AP2/ERF domain	Zm00001d033203	3	2
CBF2	AP2/ERF domain	Zm00001d034222	3	2
CBF2	AP2/ERF domain	Zm00001d034544	3	2
CBF2	AP2/ERF domain	Zm00001d036682	3	2
CBF2	AP2/ERF domain	Zm00001d037853	3	2
CBF2	AP2/ERF domain	Zm00001d039890	3	2
CBF2	AP2/ERF domain	Zm00001d040577	3	2
CBF2	AP2/ERF domain	Zm00001d043688	3	2
CBF2	AP2/ERF domain	Zm00001d044180	3	2
CBF2	AP2/ERF domain	Zm00001d045424	3	2
CBF2	AP2/ERF domain	Zm00001d046511	3	2
CBF2	AP2/ERF domain	Zm00001d046638	3	2
CBF2	AP2/ERF domain	Zm00001d047605	3	2
CBF2	AP2/ERF domain	Zm00001d048386	3	2
CBF2	AP2/ERF domain	Zm00001d050217	3	2
CBF2	AP2/ERF domain	Zm00001d050934	3	2
CBF2	AP2/ERF domain	Zm00001d051510	3	2
CBF2	AP2/ERF domain	Zm00001d051755	3	2
CBF2	AP2/ERF domain	Zm00001d052674	3	2
CBF2	AP2/ERF domain	Zm00001d052830	3	2
CBF2	AP2/ERF domain	Zm00001d052980	3	2
CBF4	AP2/ERF domain	Zm00001d003100	3	2
CBF4	AP2/ERF domain	Zm00001d005024	3	2
CBF4	AP2/ERF domain	Zm00001d005419	3	2
CBF4	AP2/ERF domain	Zm00001d005744	3	2
CBF4	AP2/ERF domain	Zm00001d006869	3	2
CBF4	AP2/ERF domain	Zm00001d007289	3	2
CBF4	AP2/ERF domain	Zm00001d007332	3	2
CBF4	AP2/ERF domain	Zm00001d008765	3	2
CBF4	AP2/ERF domain	Zm00001d009242	3	2
CBF4	AP2/ERF domain	Zm00001d010145	3	2
CBF4	AP2/ERF domain	Zm00001d010923	3	2
CBF4	AP2/ERF domain	Zm00001d015244	3	2
CBF4	AP2/ERF domain	Zm00001d015500	3	2
CBF4	AP2/ERF domain	Zm00001d015622	3	2
CBF4	AP2/ERF domain	Zm00001d015683	3	2
CBF4	AP2/ERF domain	Zm00001d018952	3	2
CBF4	AP2/ERF domain	Zm00001d019105	3	2
CBF4	AP2/ERF domain	Zm00001d020806	3	2
CBF4	AP2/ERF domain	Zm00001d023497	3	2
CBF4	AP2/ERF domain	Zm00001d023747	3	2
CBF4	AP2/ERF domain	Zm00001d024209	3	2
CBF4	AP2/ERF domain	Zm00001d024278	3	2
CBF4	AP2/ERF domain	Zm00001d024459	3	2
CBF4	AP2/ERF domain	Zm00001d024910	3	2
CBF4	AP2/ERF domain	Zm00001d025309	3	2
CBF4	AP2/ERF domain	Zm00001d026482	3	2
CBF4	AP2/ERF domain	Zm00001d026637	3	2
CBF4	AP2/ERF domain	Zm00001d027784	3	2
CBF4	AP2/ERF domain	Zm00001d029709	3	2
CBF4	AP2/ERF domain	Zm00001d030703	3	2
CBF4	AP2/ERF domain	Zm00001d030764	3	2
CBF4	AP2/ERF domain	Zm00001d031411	3	2
CBF4	AP2/ERF domain	Zm00001d032534	3	2
CBF4	AP2/ERF domain	Zm00001d033203	3	2
CBF4	AP2/ERF domain	Zm00001d034222	3	2
CBF4	AP2/ERF domain	Zm00001d034544	3	2
CBF4	AP2/ERF domain	Zm00001d036682	3	2
CBF4	AP2/ERF domain	Zm00001d037853	3	2
CBF4	AP2/ERF domain	Zm00001d039890	3	2
CBF4	AP2/ERF domain	Zm00001d040577	3	2
CBF4	AP2/ERF domain	Zm00001d043688	3	2
CBF4	AP2/ERF domain	Zm00001d044180	3	2
CBF4	AP2/ERF domain	Zm00001d045424	3	2
CBF4	AP2/ERF domain	Zm00001d046511	3	2
CBF4	AP2/ERF domain	Zm00001d046638	3	2
CBF4	AP2/ERF domain	Zm00001d047605	3	2
CBF4	AP2/ERF domain	Zm00001d048386	3	2
CBF4	AP2/ERF domain	Zm00001d050217	3	2
CBF4	AP2/ERF domain	Zm00001d050934	3	2
CBF4	AP2/ERF domain	Zm00001d051510	3	2
CBF4	AP2/ERF domain	Zm00001d051755	3	2
CBF4	AP2/ERF domain	Zm00001d052674	3	2
CBF4	AP2/ERF domain	Zm00001d052830	3	2
CBF4	AP2/ERF domain	Zm00001d052980	3	2
CEJ1	AP2/ERF domain	Zm00001d003100	3	2
CEJ1	AP2/ERF domain	Zm00001d005024	3	2
CEJ1	AP2/ERF domain	Zm00001d005419	3	2
CEJ1	AP2/ERF domain	Zm00001d005744	3	2
CEJ1	AP2/ERF domain	Zm00001d006869	3	2
CEJ1	AP2/ERF domain	Zm00001d007289	3	2
CEJ1	AP2/ERF domain	Zm00001d007332	3	2
CEJ1	AP2/ERF domain	Zm00001d008765	3	2
CEJ1	AP2/ERF domain	Zm00001d009242	3	2
CEJ1	AP2/ERF domain	Zm00001d010145	3	2
CEJ1	AP2/ERF domain	Zm00001d010923	3	2
CEJ1	AP2/ERF domain	Zm00001d015244	3	2
CEJ1	AP2/ERF domain	Zm00001d015500	3	2
CEJ1	AP2/ERF domain	Zm00001d015622	3	2
CEJ1	AP2/ERF domain	Zm00001d015683	3	2
CEJ1	AP2/ERF domain	Zm00001d018952	3	2
CEJ1	AP2/ERF domain	Zm00001d019105	3	2
CEJ1	AP2/ERF domain	Zm00001d020806	3	2
CEJ1	AP2/ERF domain	Zm00001d023497	3	2
CEJ1	AP2/ERF domain	Zm00001d023747	3	2
CEJ1	AP2/ERF domain	Zm00001d024209	3	2
CEJ1	AP2/ERF domain	Zm00001d024278	3	2
CEJ1	AP2/ERF domain	Zm00001d024459	3	2
CEJ1	AP2/ERF domain	Zm00001d024910	3	2
CEJ1	AP2/ERF domain	Zm00001d025309	3	2
CEJ1	AP2/ERF domain	Zm00001d026482	3	2
CEJ1	AP2/ERF domain	Zm00001d026637	3	2
CEJ1	AP2/ERF domain	Zm00001d027784	3	2
CEJ1	AP2/ERF domain	Zm00001d029709	3	2
CEJ1	AP2/ERF domain	Zm00001d030703	3	2
CEJ1	AP2/ERF domain	Zm00001d030764	3	2
CEJ1	AP2/ERF domain	Zm00001d031411	3	2
CEJ1	AP2/ERF domain	Zm00001d032534	3	2
CEJ1	AP2/ERF domain	Zm00001d033203	3	2
CEJ1	AP2/ERF domain	Zm00001d034222	3	2
CEJ1	AP2/ERF domain	Zm00001d034544	3	2
CEJ1	AP2/ERF domain	Zm00001d036682	3	2
CEJ1	AP2/ERF domain	Zm00001d037853	3	2
CEJ1	AP2/ERF domain	Zm00001d039890	3	2
CEJ1	AP2/ERF domain	Zm00001d040577	3	2
CEJ1	AP2/ERF domain	Zm00001d043688	3	2
CEJ1	AP2/ERF domain	Zm00001d044180	3	2
CEJ1	AP2/ERF domain	Zm00001d045424	3	2
CEJ1	AP2/ERF domain	Zm00001d046511	3	2
CEJ1	AP2/ERF domain	Zm00001d046638	3	2
CEJ1	AP2/ERF domain	Zm00001d047605	3	2
CEJ1	AP2/ERF domain	Zm00001d048386	3	2
CEJ1	AP2/ERF domain	Zm00001d050217	3	2
CEJ1	AP2/ERF domain	Zm00001d050934	3	2
CEJ1	AP2/ERF domain	Zm00001d051510	3	2
[truncated: 18,548 more rows]
